# Supplementary material for: Reduced-Cost Genotyping by Resequencing in Peanut Breeding Programs Using Tecan Allegro Targeted Resequencing V2
Source: Genes (Basel). 2024 Oct 24;15(11):1364. doi: 10.3390/genes15111364 (PMC11593647; doi:10.3390/genes15111364)
Supplement: Supplementary file 1 [file genes-15-01364-s001.zip]

Archive with 4 entries (4 files):
- Figure_S1.jpg
- Table_S1.xlsx
- Table_S2.xlsx
- Table_S3.xlsx
