# Supplementary material for: Reduced-Cost Genotyping by Resequencing in Peanut Breeding Programs Using Tecan Allegro Targeted Resequencing V2
Source: Genes (Basel). 2024 Oct 24;15(11):1364. doi: 10.3390/genes15111364 (PMC11593647; doi:10.3390/genes15111364)
Supplement: Supplementary file 1 [file genes-15-01364-s001.zip › Table_S1.xlsx]

## Sheet: Probes
Chromosome	Start	Stop	Strand	Name	Sequence	Tm	Genome_Matches	Masked_Bases
A10	104103859	104103899	-	M_3619	AGACCACTCGCTTATAGAGCTTAGTTCGCACGAATTATCA	53.744	1	0
A10	104103778	104103818	+	M_3619	AATTGTGATCTGTTCTCATTGAGCATTTGGTAGAATTAAC	49.425	1	0
B04	1341673	1341713	-	M_4706	TACCCGGCCAGTACAATCATTTGCTTTGTCCAATGGTATG	54.931	2	0
B04	1341613	1341653	+	M_4706	AAGGGACAAAGCATGTACCTACTGGAGACAAAGTGTGAAC	54.336	1	0
A05	100158595	100158635	-	M_2114	GCAGGGAAATTATTTTTCTAGTTCTGGCGAATGCTACATC	52.137	3	0
A05	100158519	100158559	+	M_2114	CTGCACTTTCATGCATGTGCAAAACCCAGGGAGACAAATC	56.26	3	0
A06	19630823	19630863	-	M_2367	TTAATTTTCCCAAACGAAAATATCTAATGATACAGAGAAC	46.76	2	0
A06	19630755	19630795	+	M_2367	TATATGTATGCTTTTATAAGATGGGGAAAATTTGATCAGC	47.678	2	0
A01	98376599	98376639	+	M_414	TTAGTTACACTCTTGGAAATGCTATTGAGCTAAATGAAAG	48.965	2	3
B07	126300284	126300324	-	M_6316	CTGAGGTTAAAGACATTTTTTCCTGTCCACTTCACTGAGG	52.593	1	0
B07	126300229	126300269	+	M_6316	CTAGGACAAAGGTATGTCCTATCAAGAGGCTTGGACTTTT	52.419	3	0
A08	1004326	1004366	-	M_2949	TGCTTCCATGGGAGAAAGATAGAACATCGGTGGTGAATTA	53.652	4	0
A07	19684993	19685033	-	M_2773	TGTAAATAGACTAAGGTTAGCAATCAGGGATCAGCACTTC	51.491	2	0
A07	19684902	19684942	+	M_2773	GGCGGTTCATTACTTCAACAGTAAGTTTATGGGTTTTACC	51.975	2	0
A05	7515537	7515577	-	M_1798	GCGGCCGGTGCTAACAAGCTACTACAAAAGCGACCACTTC	59.154	4	0
A05	7515465	7515505	+	M_1798	GAACGAATCGGGGCAGAGGATCGCCTCATTCGGGCTAGTG	60.3	4	0
A08	44426401	44426441	-	T_97	AGTCAACTCTGATTATTGTAATTTTCCTCTTTGTTTTGTG	48.419	1	0
A08	44426315	44426355	+	T_97	AGTTTAATCCATGCTTTAGGTTGGGGATCGTAGAGATATG	51.387	4	0
B04	23781752	23781792	-	M_4833	CTGTCTTAGGTGAGTGCACCATCGAACACCCTCCAGAATG	56.726	2	0
B04	23781701	23781741	+	M_4833	AAGCAGCCACCCATTATCTCTCATTGATGCGTAATCCAAG	54.73	2	0
A06	70304472	70304512	-	M_2422	GAATTTTTCCTATGCAGTACACTAGCGCGAAGAAACTATC	51.94	1	0
A06	70304399	70304439	+	M_2422	AACAATTAGAGGCATTATATACCAGTTAAACGTAATTGTC	47.717	2	0
A04	105449121	105449161	-	M_1584	TATAGTACTATTATAAAAAGCACACATATCAATAGCAGTC	45.682	2	0
B04	5862538	5862578	-	M_4738	CAACCTAGGTTATTTAAGGCGTCGGTTAAAGAAGGAAATC	51.601	2	0
B04	5862446	5862486	+	M_4738	CATTTTACTTTTTCCATGGGGATGGGAAAGAGTTTGCAAG	52.465	2	0
B07	108315036	108315076	-	M_6229	TATTAATTGCAGAAAAGCAATATTATAATTGGTGATACAT	45.357	2	0
B07	108314951	108314991	+	M_6229	CTTCAAACATACACAAGTCTGATCCCCACACATACAAATC	51.683	2	0
A06	2071608	2071648	-	M_2260	CACCATTATCCAACTGACAGTCTATTCCATATGCCTCTCG	53.014	3	0
A06	2071540	2071580	+	M_2260	TGATCAATGAATGGATACACATTACAATAGAAATTAGTGG	47.496	3	0
A05	105249976	105250016	-	M_2146	TATCTTTCCCTTGCGGTACTAGTTCACTATTCACTCAGTC	52.259	1	0
A05	105249931	105249971	+	M_2146	TCTAATCGAGTGATGAATTCCGTTCAAGGTTAAATATTAG	48.508	1	0
B08	38811211	38811251	-	M_6613	CAACAACACAAAAAAGCTATGACAACAGAAAGTGACAGGC	53.122	1	0
B08	38811166	38811206	+	M_6613	CGTTGCCGTTTGCGAGTTCACCTGCTTCTCTTCTGTTGTC	58.354	1	0
B10	49028665	49028705	-	M_7827	GCAGTAGTAGTGGTGAAGAAGTTAAGGTAAAGAAGAAGAG	50.598	3	0
B10	49028603	49028643	+	M_7827	AAGTCTTCTTCTTAGTAGACTTTCGTTCAGATCCCATTAC	50.13	1	0
B10	23484901	23484941	+	M_7704	GTGTAATTCCATACCTTTTTCAGGGACGATGCCATATACA	51.989	5	0
B05	123643112	123643152	-	M_5285	ATTGGAGATAACAGATGAAGTAGAACACAACAAGAGGATG	50.553	2	0
B05	123643021	123643061	+	M_5285	CCGCGACAATTCCAGCTTATGATGATAATGGTTGTTGGTG	54.673	2	0
B08	18001348	18001388	-	M_6496	ATCATGAAATGCTATTGAGCTTATTCCTTCCGTATAAAAC	49.106	1	0
B08	18001294	18001334	+	M_6496	ATATAATTGTTTGGAACGATTTATGTGTTCTTTTAACTGG	47.35	1	0
B02	11127565	11127605	-	M_4106	TTTTGGGGTATTTAGTTAAATCGCTGACCCTTTAAAAATC	49.485	1	0
B02	11127518	11127558	+	M_4106	GAATTGATCGAAATGACGGTTAATTGATGAACCATTAGAA	49.561	1	0
B07	6782760	6782800	-	M_5944	TTCTTTTGAAAATTGATAAACTCTGATAAAACCTATGACA	46.52	1	0
B07	6782642	6782682	+	M_5944	GCCCAACATAAGAACCAAATTGCAGCACCAGGTACAAATA	54.273	2	5
B03	36348164	36348204	-	M_4464	TGCTTGATAGATGGTTGGCTGTTGTTACTTGAAAATTGAG	51.908	2	0
B03	36348116	36348156	+	M_4464	TGTCCCATAATCCAGCCACCAAAAATACGTTAAAACACTG	52.933	1	0
A02	96457940	96457980	-	M_804	TCCATCTCCTTCATAGGTAACAGTCATTAATCAGGAAAAC	50.218	2	0
A02	96457868	96457908	+	M_804	GTTTAGAATACATAAACCAAGTATGCAGAATCTGAAAATG	47.476	2	0
A01	97550571	97550611	-	M_406	GAGAACCATTGGTAATGTGATTGGTAAAACGCTAAAAATA	49.585	3	0
A01	97550516	97550556	+	M_406	GCTCTACACATATCCGAGCAAACTTGCCTCTCGCTTGTCC	57.312	2	0
B04	3919013	3919053	-	M_4717	CAGGTTCTTTGCTAAATTCCTAAAAAAGACAATTTGAAAG	48.352	1	0
B04	3918953	3918993	+	M_4717	AAAGTGACTTTAACTTTCCCACTTAAGTCCACCAAAAATC	50.526	2	0
B03	144372818	144372858	-	M_4679	TAAAACTAACGTTTTTGTAGAGTGTAACTCGATAGTTTCT	48.326	1	5
B03	144372773	144372813	+	M_4679	CACCGATTTGATTCTGATAACTATGGTAATAAATCTCTGC	49.064	1	0
B09	22861045	22861085	-	M_7056	AAAGAGTAAGGTCACGTTCGGCCAACCGAGCTATCTCTGC	57.808	2	0
B09	22860990	22861030	+	M_7056	GGGGGCACTTAAAACTCGTCTTGAAGAGAAAGAGAAACAG	53.843	2	0
A06	2771095	2771135	-	M_2270	GATAAAAAAATCATCAATTTGTTTAGATTCACTTTTTGAC	45.359	1	0
A06	2771025	2771065	+	M_2270	TTTTATAAAGCCTCTAATGATAGTTGTCTTCAAATTATCC	46.252	1	0
B10	8511778	8511818	-	M_7592	ATCTCCATCGCACTATCACCGAGGAAAAGATGAGAAAGAC	53.988	1	0
B10	8511696	8511736	+	M_7592	ATACCCAGTAGTGAAACTATGAAGAAATCAGATGGGGAAG	51.095	2	0
B01	123554835	123554875	-	M_3897	ACCAGGACCAAAAGTATATTGATAGAAGTAAACAATGTGC	49.964	1	0
B01	123554764	123554804	+	M_3897	GCACCAGTCATTCTAAGAGGTCCTTTGTCATCACACACTC	54.628	1	0
B03	126799195	126799235	-	M_1537	TTCACATGCAAAATGTTAATTCTGACCATACCTACTCCTC	51.019	3	0
B03	126799131	126799171	+	M_1537	GGCAGGTATACTTTCCTGCAATGGAGGTGCTTCTTGTATG	54.842	3	4
A03	116951114	116951154	+	M_1143	AATTGTATTCACCTGCTGAAATGATGTAGCTACATTAGGG	50.932	3	0
B03	751823	751863	-	M_4327	TAGAAGTTACTACAATTCTGCTTCCTGGATATAGACAATC	48.667	4	0
B03	751751	751791	+	M_4327	TGTCAAAAGGCTCTGATTGTTCTAGATAATGCTGATGATG	51.121	3	0
B05	13866029	13866069	-	M_5121	ACGGTGACAGAGGTTCTGATTTGCGAAGAAGAGTGGTGTG	56.949	3	0
B05	13865985	13866025	+	M_5121	GTTTGGCTCCACCGGAACACCGTCAAACCACCACCTATCC	59.615	2	1
B06	112058315	112058355	-	M_5691	ACATTTCTCACCCTCTTTTAAATAACCCGCTCGGATCCCC	55.357	1	0
B06	112058272	112058312	+	M_5691	TTGCCAGTTTAATGACGTGGCGTACGTTACACGGTAGTTT	56.12	1	3
A02	80482044	80482084	-	M_729	TGATGATTCTCCATGGAGATTCATGGCCCTCTATTTATAG	50.932	2	0
A02	80481999	80482039	+	M_729	GCCACGTGTACGGTGGATAACACACATACACACTCACCTC	57.074	2	0
A04	20118235	20118275	-	M_1371	GTCTTTCAGTTACTCTCAATCTCACTCCACACTCTAGAAC	51.518	1	0
A04	20118160	20118200	+	M_1371	GGAGCCACATATGCAACATAGTCAACGATGCACCAGACAG	56.413	1	0
B08	128441148	128441188	-	T_262	ATGCCAACATAAGAAATTGCTATGAGCAACGGATAACCAG	52.951	3	0
B08	128441094	128441134	+	T_262	ATAACAAGTATATACCAACAATGGCAGAGTACATCCAAAC	49.711	5	0
A06	4133952	4133992	-	T_74	GCCGTGTTGATGGGGCTGCTTCTAATGTACGACCCCAACG	59.892	2	0
A09	93897640	93897680	-	M_3344	TTTGCTCACAGTCCTTCTTCATCCCACATAAAATTCAATA	50.888	1	0
B07	109692520	109692560	-	M_6240	GAGTGCAAATGGACAAAAGGGTAAAGGAGGCAGTTCAGTG	55.446	2	0
B07	109692460	109692500	+	M_6240	TATATTGTTATTAACAATATTGTGGTTGGGGGTTGTATTC	47.534	2	0
A06	109437847	109437887	-	M_2599	CTTGCGAGCCTGGCAGGTTGGATCAGTGGATGTTGATGCT	59.544	3	0
A06	109437785	109437825	+	M_2599	GATGGACTGCTTCCATCTTTGATGTGCCTCACATTGCTTC	55.603	3	0
B03	43064891	43064931	+	M_4488	GTGGGTACATATATGTGTGGGCTTGGTCCTGGTATGGTCC	56.147	1	5
B02	7700190	7700230	-	M_4095	TCCTATTAAATCATTTTATATTTCCATTGACTACTACTAT	43.683	1	0
B02	7700123	7700163	+	M_4095	AACTAGTATCTCTTTATTTAAGGCCCTCGAATTTGGGATG	50.437	1	0
B06	130109346	130109386	-	M_5756	AACCAAGAAATTTTGGTGAAAGCCACAGTTATTTTGATAG	50.032	2	0
B06	130109232	130109272	+	M_5756	CGTTTCTACTCTCCGGGTTTATATAGAAATTGTAGAATTT	48.293	1	0
A08	44772980	44773020	-	M_3140	ATAAGACAATGTTATTAGCAAAACAAATATGAGAAAAACC	46.423	2	0
A08	44772896	44772936	+	M_3140	TGTATTAAGCGCCTATCCTAAATTGTTTCTTTTGCGGTTG	52.209	1	0
B10	33167549	33167589	-	M_7776	ATTCATCTTTGAGAAATCATTTTCTAGAGCCAGGAATTTG	49.222	2	0
B10	33167486	33167526	+	M_7776	AGTCTAAGAGAACTAAATGTTTGGACATGTTTATAGAAGG	48.117	1	0
A01	5458334	5458374	-	M_36	ACGCTGTTTCTCTTCTGCAAAGAACCCCCTTCTTGCAATC	56.482	1	1
A01	5458263	5458303	+	M_36	ACAGCAAATAGCAAGCGAACGATGCTAACGCTTCAAGGAG	56.853	2	0
B10	141828820	141828860	-	M_8165	ACTTAAAAAACTGACAGAGTTAAGGAGGTTGGGCTTAAAG	51.141	2	0
B10	141828754	141828794	+	M_8165	AGATTCAAGGTGTTTCATCTCTGCTATTGAAGAACATAAG	49.848	2	0
B06	136755021	136755061	-	M_5806	CTCACTATGTTCTTAAAACTGTTTGTAGTTAGTATTGTCC	47.824	2	0
B06	136754906	136754946	+	M_5806	GAAAACATCCTTCAACAAAGGATTGGTTATAAGAATTCAA	48.393	2	0
B04	10205658	10205698	-	T_156	ACCACAGAAGTATTCTTTGATCCGTCTATAGGGCAAAGTG	52.836	3	0
B04	10205583	10205623	+	T_156	CTCGATTATATAATTTCAATGGCACTGGCAATCCTGATCC	51.597	3	0
B09	54469459	54469499	-	M_7181	TGCTGATAAAAGGCTGGTAGATTGTTAAGGTTAAGGGAAC	51.995	1	0
B09	54469415	54469455	+	M_7181	TTGACATAACCTCTCCTGAAAAATGGAATTAACCACCCTT	51.655	2	3
B08	129392515	129392555	-	M_6846	TTCATATATTGAGTTAACCAGTGAACCATATAATCAAGTG	47.174	2	0
B08	129392462	129392502	+	M_6846	AGGTTTTCCAAGATCACTTAAGAAACTCGATATTGCAACC	51.48	1	0
B01	619143	619183	-	M_69	AATAGGTTGTTTGGGTTTTGAAATTGATAATAACCGAAGG	49.617	3	0
B01	619092	619132	+	M_69	AGATACAAGTCCAAAATAAAATGTAGACATAACTCCTACC	47.981	1	0
B09	154720223	154720263	-	M_7494	TTCAGCATCAAAATACAAATGGCTATAGGGGAAGAGGTAG	51.615	1	0
B09	154720155	154720195	+	M_7494	TCTTTTGACAGAAAGAACCTAGTTTAGGAGGCCCTCTACC	53.253	3	0
A06	73183474	73183514	-	M_2453	TATCCTTGGATCTTGGGCCACGTTACAGGTAAACGACATC	55.254	2	0
A06	73183421	73183461	+	M_2453	GATTGCACAATTTGATGTTAGGAGTGGCGTTTGACACCTC	54.849	2	0
A03	24472815	24472855	-	M_914	GCCAGTGACAATGATGATTTAACGTTGGAAGAGCAGCTGC	56.091	1	2
A03	115231646	115231686	-	M_1134	AACAATCTGTCTTCTTAAATCTAATTCCACACATATGCAG	48.985	2	0
A03	115231569	115231609	+	M_1134	TGGAAGATTGGTAAAATCCTAGGAACGATGCTTAAGGTTG	52.055	1	0
B05	113173316	113173356	+	M_5263	CATGCAACAATTCTTCTAGCTTCATATTAAACATGGATAC	48.588	1	0
A09	72687516	72687556	+	M_3321	AAGGCTGATGGAAATGAATTAAAAATTTGTGGTGGATTAG	49.769	1	0
B03	3473751	3473791	-	M_4346	ATCCATGCATGATAATGGTATTGGACTGCACAAAACTCAA	52.485	2	0
B03	3473679	3473719	+	M_4346	TTGCAGACTGCAGACATCCATATCAGGCTGAAAGCCACAA	56.798	2	0
A01	21175895	21175935	-	M_113	AAATCCCCAAAATACAATCCTAACCCAAATTTTTCTAAAC	48.439	1	0
A01	21175850	21175890	+	M_113	CCGTGTGTATGTTGGTGAAGGTGGGTTGAGGAATAATGAC	54.928	1	0
B01	17577971	17578011	-	M_3723	GAGTAACTCCAAACCCTTGCTCCAATTTTCTGCTCTACGA	54.427	1	0
B01	17577887	17577927	+	M_3723	AATCCACTAATCACCCAAGCTATATTACATCTAAACCATT	48.816	2	4
B03	12372501	12372541	-	M_4392	CAATCACAAGCTTGACATTCGGTAAGGAATTTACAGCTGC	53.726	5	0
B03	12372429	12372469	+	M_4392	TCCTGTTCAGCTTTTTCTACCACAAACTTAGCCCTCTCAG	54.188	5	0
B01	979363	979403	-	M_3661	AGTATCGAAATAAAACAAGTTTTAAATATGGTAATTAATG	43.81	2	4
B01	979316	979356	+	M_3661	GTCATCTGGATCATTGTACAAAATATTATTGCTTACTACC	47.948	3	0
B02	89776726	89776766	+	M_4213	CTTTTGTTCTGAAAACCTCAATTATATAAGGTAGATAAGG	46.438	1	0
B09	7771559	7771599	-	M_6934	ATTCCCTAACTCGCTGATCGGAACACTGTTATTGAAATCC	53.363	1	0
B09	7771496	7771536	+	M_6934	GATCCAACATCTTTTCCAAACTCACACAATAGAGATTGAT	50.114	1	0
A04	18824531	18824571	-	M_1361	CGTGGATACAGAACCACTATATTCTATTGGCACTTCAACC	52.236	2	0
A01	52657847	52657887	+	M_237	AGTGTAGGGTAAGTGTTTGTTTAGTTAGTTAGTCCCAATG	50.428	1	0
A09	12320373	12320413	-	M_3220	TTAATTACTTTTGCTCCGAACCTTCCTCAAATGGATACTC	51.028	1	0
A09	12320295	12320335	+	M_3220	TGGGTATATAGGCTAGCAATCTCATTTCAACTAATCAGAC	50.061	1	0
B04	55968176	55968216	-	M_4873	TGCAACTTCTTCTTTCTCCTTACCCTCTGTTTTTACGTCT	52.788	3	0
B04	55968096	55968136	+	M_4873	ACGATAACCGAACAGAGACCGAAATGACGACCAAAATGAC	55.035	1	0
B07	127278126	127278166	-	M_6327	AACTGGCGAAGGTTGATCAACTTCTGCACCCTTCTCTACC	56.636	2	0
B07	127278062	127278102	+	M_6327	GTAGTTTGCGAGCTTTCTTTTGGACAAAAAACGTTGAGAG	53.211	2	0
B02	97914909	97914949	-	M_4238	AAACCTAATCCCAAACTTGATAGTAACATTGGAGAGAAGG	50.44	2	0
B02	97914836	97914876	+	M_4238	CAACCTCTCCTTGTGTATCCCTTTTCTCCATAGAAACTAC	51.598	2	0
A10	77744949	77744989	-	M_3565	TACAACTTTACAATCTCTTGGATATAAGATTGAGCTAACA	47.651	3	0
A10	77744893	77744933	+	M_3565	CAGGTTGACCAAGTTTATCCACATTTTTCCAATAAAGATT	49.56	1	0
B01	9708394	9708434	-	M_3698	TGGTTCAAATTCAATGGAATACAAGGCAAGGTGACTGTAG	52.591	2	0
B01	9708334	9708374	+	M_3698	AGAAGGAGAAACCACACTGGATAGTACACATTATTACAAC	50.369	2	0
B07	28791731	28791771	-	M_6097	AGTCTTGCTTATTAGTAAAAGAATCAAAAGTCAATTATCG	46.968	1	0
B07	28791687	28791727	+	M_6097	ATTGTAGTGCACTATGTTGACAGGTGTAGCCAGTATTAAC	51.963	2	0
A05	30324856	30324896	-	M_1894	TGTTCATCAGGAAGAATTAAGGCAAGCTTGGTTGAAGCAG	54.114	1	0
A05	30324786	30324826	+	M_1894	AGTCAACTATCACCACTGTGCACATATGTTGTTTGACGAG	53.76	1	0
B01	5453156	5453196	+	M_3679	ATAATTCTTCTAGTTACCAAACATAGTTACGATTCAAATG	46.498	1	0
A08	50044540	50044580	-	T_103	CAGAAGTAAGTGGGAAAAGAAGTAAATAAGGGAATAAAAC	47.995	2	0
A08	50044480	50044520	+	T_103	TAGCAGCACGTGTTCTTGAAAACTTGGGTGCTGACCCAAC	57.769	2	0
B09	140092626	140092666	-	M_7406	GGACTATCTTCCCGTCCACCAGTATATTGTCCGTGCTGAA	55.871	1	0
A04	15898860	15898900	-	M_1352	ACGACGATCAAACATTGCAGTAAAGAAATGGTCAAACAAC	52.747	1	0
A04	15898790	15898830	+	M_1352	GAACAGAATTTTAGTAGAGGATAATTGTGCCATTGATTTG	48.629	2	0
A02	39252035	39252075	-	M_664	TCTGTGGCAAAAAGGGTAAGAGAAAGAGAGATGGTAGATG	52.587	2	0
A02	39251969	39252009	+	M_664	GATTCACTTTTCTTTGGATAGAGGCCTTAATGGCTGAGTG	52.583	2	0
A03	122881175	122881215	-	M_1166	CACCATTGTACCCCACCCGTTTGGTTATCCATACTAATTC	53.459	1	0
A03	122881125	122881165	+	M_1166	CTTTCCTCTAGAGAGGACTTAATTATAGCACTGGGTTTTT	50.025	3	0
B10	43270578	43270618	-	M_7800	CTTCACTAACCTCTCCCGAGCTCTCAATAGATCGGTTCTC	54.625	1	0
B10	43270514	43270554	+	M_7800	CCTGTGCTGATGTGGAGAGACTTAACGAGATTAAGAATGA	52.733	4	0
B09	10126250	10126290	-	M_6946	ACGACATTATTTACTGTGCATATCACCGTCTACAAACTAA	50.674	2	0
B09	10126204	10126244	+	M_6946	CGGTTGAATTGACGGTTAATTAGTAAATCACAAGAATTGA	49.651	1	4
A01	17114964	17115004	-	M_94	ACAGGAAGAGAAGCATGCAACAGCCACGCAAACGGCAGTG	60.502	2	0
A01	17114906	17114946	+	M_94	GCCGCCTGCGTCCGTGCCCGCCTGCGTTGCTGCCACATGC	69.186	1	0
A01	110100251	110100291	-	M_495	TAGATTTCTTAGACCCACCCGCTACGACTTTTGGGGGAAG	55.916	1	0
A01	110100179	110100219	+	M_495	TGCCGCCATTGTCTGCCTCTTCCATCTCCTCCTCCCTTGC	61.031	1	0
B02	95052646	95052686	-	M_4229	AGCGGAAATGAAGTGGCACGAACACCCTTTTCTGAGACAG	57.391	4	5
B02	95052579	95052619	+	M_4229	TCGTTACCAACGCAAATAATTACAGATTATGTTGGAAGTC	50.593	4	0
A02	1793609	1793649	-	M_536	TGATTGAAATATATGGTGCTTCAAATCCGGTCAACTTGTG	51.843	1	0
A02	1793526	1793566	+	M_536	AGTAAAAAACTTCTCTACTTAGTGGTTGTAAGGCTCTTTG	49.707	1	0
A07	62814507	62814547	-	M_2863	ATTAATCTCTAAATTAAGAAAGAAATAAATTACTCAAAGC	43.424	1	0
A05	34068478	34068518	-	M_1870	TCCACTTTGGAAAACAAAGTCTTTCACAATCAAGGCAAAG	52.499	1	0
A05	34068375	34068415	+	M_1870	CTAAATTTCTTCATTTTATAGATAATAACAGTAGATTACA	42.388	1	0
B03	107402140	107402180	-	M_4551	CCATCCTCTCGAGGCAAACGTGTTATTCTACCTTCGTCTT	55.292	2	0
B03	107402070	107402110	+	M_4551	TACCCCATAACTTTGCAAATAGCCATTGCATCCTGGTAAT	53.197	5	0
B05	103986931	103986971	-	M_5259	CTTATTTCTCTTTCTTTCACAGCCAAGAGTAACTGCCTTC	51.663	3	0
B05	103986882	103986922	+	M_5259	CAAGTTCCTCTCTGTGATAGATGAAATAATGAGATAAGAG	48.043	1	0
B06	146171820	146171860	-	M_2588	TTGTGGTGCTAGCTTGTGCTAAGGAATCTTCATCAATGTG	53.887	1	0
B06	146171749	146171789	+	M_2588	AGTCGAGTCGAGGCGACTCTTCACCTTCCACCATTGATTC	57.494	2	0
B03	26392679	26392719	+	M_4427	TATGCATCCACCTCATGTGTATGCGAGTGTGTTGGATAGA	54.817	2	0
A07	61091012	61091052	-	M_2854	AACAAAAACAACTTAAGGACCAGCGTCAAGTAGCGGATTG	54.456	1	4
A07	61090960	61091000	+	M_2854	ATCCTCTGACTCCTCTTGTCCAAGGTAAGGATGCCAAGAC	55.573	1	0
B09	135532578	135532618	-	M_7374	AATGCTTGCTGCAAATTCACCATAACTAAAAGAGCTTCAC	52.568	2	0
B09	135532517	135532557	+	M_7374	GATTTATGCCGACCTCCTCATGATATTGTGTACATTTAAG	50.232	3	5
A05	115048593	115048633	-	T_71	TTAGTAGGAAAACACAATTGGTGATAGATGCTGTGAAGAC	51.014	5	0
A05	115048505	115048545	+	T_71	TCTAATATACGACACCACCACTTCAATCAAATAAATTAAC	47.687	3	0
A10	16849277	16849317	+	M_3504	TGGAGTTCCGATTCGCAACGAATTAGTCCTTGAGCTACTG	55.623	1	0
B08	51861909	51861949	-	M_6641	AGTGTGTTACTGATGGCAGAAGCAGAAAGTGTTCCTATTC	53.389	1	0
B08	51861855	51861895	+	M_6641	TGAGATTTGGAGAGGGGTAGCAGAGGTGGAAGACTATTTC	54.231	1	0
B10	113632535	113632575	-	M_7957	ATCACAATTCATGTCCCATTCATTCATATAAACATTAAAA	46.755	3	0
B10	113632427	113632467	+	M_7957	TCCCTAGGATAGGATTAGATTGAAATTGGATTATGTTATG	47.395	1	1
A06	83062080	83062120	-	M_2495	CATGCAATAGAATCAAGGTCTTGTTTTACAAATAGAGGTC	49.501	2	0
A06	83062018	83062058	+	M_2495	GAGAGATTAAAAGCTATTTTTATGATTCAACTTTGTGACC	47.584	1	0
B10	24820895	24820935	-	M_7713	CACCTTCACCCTCATAGTTAGCACTCAAAGTCTTTGTCTC	53.268	3	0
B10	24820829	24820869	+	M_7713	ATTAAACTACGTTATTGCAGGTTTTTTCTTTAGTTTGATG	47.798	1	0
A05	96459193	96459233	-	M_2068	TAGGTATATATCATTTATAAGGCCAGTCCAACTGAACAAT	48.38	1	0
A05	96459117	96459157	+	M_2068	GTCGATTGGAGGATGAGTCGTTCACGATCTTCTTGGATAA	54.023	2	0
B01	39108474	39108514	-	M_3808	CTTGGATTGTACTTTTTCAATCAAGTCATCGTCATCACAG	51.039	1	0
B01	39108405	39108445	+	M_3808	TGGATAGGAAATTACTATTCAAGATCAATGTCAAAACTTC	47.571	1	0
A03	135103977	135104017	+	M_1225	ATGAGCGTGATTATACGCATGGTGTACTATTATTGTTGTC	51.324	1	0
B05	33582009	33582049	-	M_5206	ACCCCAACAGGCCTACATGGCAGATCCAACACCAACAGAC	58.978	1	0
B05	33581950	33581990	+	M_5206	TCCATGTACCAATTTGCATTTGAAGGAGTGATACCAAGAG	52.332	2	0
A04	26241803	26241843	-	M_1381	CCTGTTATGACTTCGACACCTAGAAAAATGGATAAAGACG	51.355	1	0
A04	26241747	26241787	+	M_1381	GTTCGGAAGAGTTGCTCCCAACATTGGTATTTTTCTCAAC	53.447	2	0
B08	110698619	110698659	+	M_6748	ACTCGCTATTACTCTGCTCAGCTTTCTTCCCGTGGCAAAG	56.912	2	0
B05	25986543	25986583	-	M_5169	AGCTGATGAAAGAGAATTATGCAAAAGAAGTGGAGGATTT	51.067	5	0
B05	25986484	25986524	+	M_5169	GACCAGTAACCTCAATCACACAAGAACTCATAGCAGAAAG	52.424	1	0
B02	69827508	69827548	-	M_6600	GTGCTTTAACATTTTGGAGTTTCACTAGCCCGATCAGGTG	54.376	1	0
B02	69827443	69827483	+	M_6600	GTGAGAAACCTGTCAACATTAACCGGATTGACTGGCACTG	55.376	2	0
B09	19213938	19213978	-	M_7029	CCTCAACAACATGACTGCGGTATTTGGATTGGCCAATGGA	56.395	1	0
B09	19213872	19213912	+	M_7029	GTGTGTGGGACCGGATGACGGCATATACCTGTACTCCATA	56.801	2	0
B08	128735073	128735113	-	M_6841	AATTGAGTTGTCAAAAGCTGACAAATTGACTGTTGGTATC	51.138	1	0
B08	128735001	128735041	+	M_6841	CATTAGATAGGGCGACGACATTTACAATACATATAAAATA	47.284	1	0
A07	11916171	11916211	-	M_2746	TGATATATAAATTACATTTTCTATTTGGCCTTATCTCCTG	45.822	1	5
B01	142674365	142674405	+	M_3965	AGGAGACAGAAGGAAGAACAAAACAACTGGATGGATGAGT	53.634	1	0
B09	135314783	135314823	-	M_7369	AGCTTTAACATGAAGGCTTCATTCATAATATCCATTCTCC	49.894	2	0
B09	135314715	135314755	+	M_7369	AGAAAATTACATGCCATTGGGTGGGACTTCTTATGCAAAC	53.067	2	0
B09	132810880	132810920	-	M_7358	AATGCTTGTGACTTCAGTAAGATAGTATTAAAATATGACA	46.948	2	0
B03	120984399	120984439	-	M_4580	ATGTGCCAGTAGTGCAGACCCATGACAATTGGCTACAACG	57.313	1	0
B03	120984324	120984364	+	M_4580	GTGGGGTTTCTTTTCACGGACAAGTCTGCTACATTTATTC	53.168	2	0
A07	50009570	50009610	-	M_2838	TAAAGATCTAATGCCTGCAGAAGAAGCACCTACACCATTT	52.892	1	0
A07	50009479	50009519	+	M_2838	GAGTGGAGCTTAGTCTTACCAATTTGATGGAGCGAGAATC	53.428	4	2
B03	24673441	24673481	-	M_4420	ACTTACTCGCTGTGCCTCTAGTTCAGAGGGCTTTCCACTT	56.894	3	5
B03	24673387	24673427	+	M_4420	TGTCGTAATTCAGGATAAGTGGAGAAACCTTAGCAATGAC	51.963	3	4
B07	105412993	105413033	-	M_6218	CTGGGCATAAATATCATTTCCAGAACAACACATGGAAGAC	51.864	2	0
B07	105412931	105412971	+	M_6218	CAGAGGAATGAAAGAATTTTGCTTCTTTAGAGTTGAGATA	48.762	1	0
B03	17930957	17930997	-	T_145	TCTTCACAAGCAACCCATTCTTTGGGGTCGAGAAGTGATT	55.494	2	0
B03	53352520	53352560	-	M_4506	GTTGGAGGAGAACCTAGCAGAGGCCATGAAAATTGATAGA	53.838	2	0
B03	53352456	53352496	+	M_4506	CCAAGCGTCCTTGGGGATCTCCTTATTTTACTTTTTCACG	54.079	1	0
B06	23461082	23461122	-	M_5547	GCGGCCATATTCTCTGTTTCTCAGCAATGCACGCGACTTC	58.385	2	0
B06	23461026	23461066	+	M_5547	CAACCATGTACTTCTCTACATGTTTTCCTTTGTTATTCTG	49.438	2	0
B09	6487943	6487983	-	M_6927	AAAATTCAAATACCATGGTTAAGAGTGGTGGATTTTAATG	48.39	2	0
B09	6487880	6487920	+	M_6927	AGCAAATCTCTTTCTCCTTCTACTATCAAAGAAACCCTTT	50.204	1	0
B09	136763247	136763287	-	M_7382	TGATCCGTTTTGGACCGTGAGAATGGCCCAACCCCGAATA	58.738	2	0
B09	136763185	136763225	+	M_7382	TGGGGGCAACTGTTCGGAACCCGGCCTCTAGGTCCCTCCT	63.195	1	0
A06	10542770	10542810	-	M_2322	CTTGAATGAACAAGAGCCCACGACAACCTCATTATGCTTT	54.173	5	0
A06	10542686	10542726	+	M_2322	CTAAAACTATATTGAATGTTTTGGAGGGATGCGAGCGAGA	52.378	2	0
B06	20241819	20241859	-	M_5529	GGAGACGTGTAAAGGTTTTTAGTAGGGATGACAACGGAAT	53.109	1	3
B06	20241743	20241783	+	M_5529	TTCGCGGAAAATGGAGATGGGGAGCAAATTTAGGAGTTGG	56.114	1	0
A07	76148213	76148253	-	M_6595	CAACCAGCGCATTGGCCAGCTTGACTTCCATGTCCTCCTC	59.992	1	0
A07	76148137	76148177	+	M_6595	TCCTCAATTTCAGTTGAAGCCAATGCCATGGTGACTGCAT	56.161	1	0
B10	34977498	34977538	-	M_7781	CCGATTTCTCTGGAGGGTTGGGTCCACTATCGGAACTATG	56.039	3	0
B10	34977429	34977469	+	M_7781	GTCAATTTCCACATATAGTCTTGCAAATTTGCCTCTCGAG	52.121	2	0
A01	57306593	57306633	-	M_280	GGAGAAAGAACTCAAAAATGAGGAGAGTTATTAGAGAAAG	48.649	1	0
A01	57306532	57306572	+	M_280	AACTTCTGTGAAAAAAATTTGTATTGCAGTCTCCCTCCCT	52.28	1	5
B09	96493361	96493401	-	M_7237	GTTAACAGTTGCAATGTTCTTTTCATCCTTGCAATTCTTA	50.281	2	0
B09	96493307	96493347	+	M_7237	GAAGATTTATCTTATGAATGTTCCCTGCAAGCGAAAGTAG	50.651	2	0
B03	142303461	142303501	-	M_4658	ACATCGAAGGGAACCAAGAACGCTTCATTGAGAGTAGTAG	54.069	3	4
B03	142303387	142303427	+	M_4658	CCAAAGAATTGATCCAAATTACCCCGTCCACAAACCAAAC	53.676	1	0
A06	82511593	82511633	-	M_2477	TTGGTACATTTATGCGTATAAAGATGTCAATGGAATAGAA	48.371	1	5
A06	82511536	82511576	+	M_2477	GACAGAAAGTAAATCTGAGGGTAGGGATAGAGAAGTAAAG	49.833	1	0
B10	130319132	130319172	-	M_8086	CCCACCATATCTCCCTTGCAATTGTTTCCATCAACAACTC	54.169	2	0
B10	130319074	130319114	+	M_8086	GGAGGCTATGCATGAAAGTTGAGAAAATGGTGTCATAGAG	52.641	2	0
A06	44474291	44474331	-	M_2413	CAGACACAGCGCATTGGAAGTGACGGAAAATTGAGGATAA	55.271	1	0
A06	44474228	44474268	+	M_2413	TGTTGGAAACTGAACAGAGACAGAACTCTGCTCCAAAAAC	53.859	2	0
B05	7729490	7729530	-	M_1801	CAGCAAGGCTGCGACCTGAAGCCATTAAAGTTCAATCAAG	56.041	2	0
B05	7729410	7729450	+	M_1801	GTCCTTTCTATTGTTAGCGCTATGATGGAAAGAAAGCATC	51.872	2	0
A09	113175668	113175708	-	M_3403	AGCATGAATTCGATCAGTGCAGTAACACTGGAAAGTGAGG	54.802	4	0
A09	113175622	113175662	+	M_3403	AGTTGTGCAATAGCACAGGAGGAAGGTGTGGCTTCAATTC	56.188	5	0
B08	108567556	108567596	-	M_6731	GTCAAATGGAATTAATCACCGAAATCATAGATGCCTATTG	49.645	2	0
B10	127537011	127537051	-	M_8059	AAGATGGAAGAAGATCACGAGCGTGTTGTTGATTGCACCA	56.08	2	0
B10	127536914	127536954	+	M_8059	AATGGAAAATGGAAAACAAAATGAGCACTGGCAAATTCAG	52.009	2	0
A04	110842137	110842177	-	M_1601	CAACTCCTACTTGCAATTTGGATTAGAACACATTGTATCA	50.283	5	0
A04	110842074	110842114	+	M_1601	AAAATTTTTGTACCATATCCTCAATGCAAATATTCTAGTC	47.023	1	0
A03	121261017	121261057	-	M_1161	CCCCACTACGATTATCTCCGCCACTGCTCAAAGCCGTCGT	60.061	1	0
A03	121260934	121260974	+	M_1161	GTTAGAACATGGTGGAATAGAGCTCGTGCGGTGGGACAGC	58.29	1	0
B03	56770941	56770981	-	M_4527	TTTAGATGTTAATACTGTTCAAATGCCTTTGAAATTGCAC	49.128	3	0
B03	56770879	56770919	+	M_4527	ATAAGTATTAACCAAGAGCCATTGAAAAATATTCCAAGAG	47.708	1	0
B07	110447330	110447370	-	M_6242	CCAACACTTAGAACATTTCGCCTCTGAAGTTTTATTATAG	49.405	2	0
B07	110447217	110447257	+	M_6242	GAGTGGTCGGCCTCATTAAAACTTGTTCGAGTAAAATCCT	53.585	2	0
B04	53320606	53320646	-	M_4878	CCCAACTTGAAAGGGCAGGACACTATTTGCTATTTCAATC	53.143	2	2
B04	53320561	53320601	+	M_4878	GAAGCACCAAAATTATTGGAGGCAATTCTCATGTCTTAAC	51.278	2	0
B07	10911032	10911072	-	M_5961	AGGAACACGTGAATTAAGGGTTGAGTGAAGGGTAAGAATG	53.18	2	0
B07	10910974	10911014	+	M_5961	CTTAGGTTACTTTTACAACACTTTCGAGCATGCACATCAC	52.377	2	0
A01	102902684	102902724	-	M_444	CTTACTCTATGAATTATCACACTTGGTTCTGTAAAATTCG	48.101	2	0
A01	102902616	102902656	+	M_444	TCAAATCCTTTGTCCTATTAATAAAAAGAATGGCATAAAT	46.53	2	0
B08	129600324	129600364	-	M_6850	GATTCAAATGGTTATCCTTGGACTCACTGCACCAGCTTAT	53.414	1	0
B08	129600257	129600297	+	M_6850	TGCCACACAATCCAACGTTGTTTTTTCCTATGCTTATAAC	52.4	1	0
A03	43392740	43392780	-	M_1021	GAATGAAGGTCTGTGTTCTTTAACCATTTTTCTCGAGTTC	50.952	1	0
A03	43392683	43392723	+	M_1021	CAAAATGAATGACTCTTCTAAACAAACAAACTCTATTATC	46.389	1	0
B02	93172884	93172924	-	M_4220	TATTATTCAGAGTTTGATCATATGTGTGTGATTGCTTAGG	48.591	1	0
B02	93172816	93172856	+	M_4220	TGTACCAACCATCAATGCAAGGTTACAGACTGGATTTCTG	53.499	1	0
B05	28718044	28718084	-	M_5194	TCAACCTCTCCTTAACTCAAAGAGTAGCCTCAATGCAATC	52.935	1	3
B05	28717972	28718012	+	M_5194	TACTTTTTTATTGTGAACATCCTCTACGGTCTTAGGAATC	49.391	1	0
A08	35809963	35810003	-	T_94	AACCCAACCGGTGGCTTAAGTGCTGCAAGAAACGGCAAAC	59.55	2	0
A08	35809889	35809929	+	T_94	TTGCGCTTACGGAAGTGAAGCCCCGTTGCAACAAAACCAG	59.588	2	0
B04	3699517	3699557	+	M_4715	GGTTGTTGCAGTTGTTTTGCTCCTCAGCACCCTCTTTAGG	56.764	2	0
B07	13542694	13542734	-	M_5982	TGAGGTCTCTTGAACGTTAAACAAGAAAATAGTGATCTGG	51.009	1	0
B07	13542613	13542653	+	M_5982	TTAGAGGAAAACTTCTCCTTGATTAGATTTAGTAACATTG	47.057	1	0
B08	37448103	37448143	-	M_6597	TTACCCTGCTCTCTGTCGAGACAACCCAACCTTAAGCATC	56.218	1	0
B08	37448041	37448081	+	M_6597	AGGCTGGCAAAGAGATCCAATGCCTTATTGATTGGGATAA	54.101	2	0
A10	52051167	52051207	-	M_3593	AAAAGAGTAGTAGCATGTAAATGTTAGGTGTCAATTATCC	48.498	1	0
A10	52051090	52051130	+	M_3593	ACTTAGATGAGTCCTTGTGTGTCTAAGAAGATAAGAAAAG	49.02	1	4
B07	123587744	123587784	-	M_6307	AAACAAAAAAGAAGACCAAAATAAACACTTATCTTAAATC	45.557	1	0
B07	123587635	123587675	+	M_6307	AACAGTAAATAAAGTGACAGATTGGATGATTAAATATGGA	47.012	1	0
B01	30190125	30190165	-	M_3774	CGATGGCGACAGAAGCTTCATCGACAACGATGCAGTAGCG	59.168	1	0
B01	30190080	30190120	+	M_3774	CTCGTCGCCGCCACCATTGGGTCCCGTCGCTGTCAGATTC	63.12	1	0
A08	26728703	26728743	-	M_3053	TTCAGGTCATATATGAGGCATTAAATGGGCACAGAGTTAG	51.676	3	0
A08	26728660	26728700	+	M_3053	TTCAACAAATCTCTCATGCAAAAAGTGAAGAGCCTTTTTC	51.42	3	0
A03	113305580	113305620	-	M_1128	TTTCCAGAGAAAGTATTTGTTATACAACTCAGCTGGTAAG	49.633	3	0
A03	113305519	113305559	+	M_1128	CGCTTTTCATTCCGCAAGAACTGGAAGTCCAAAAAGTTAC	54.089	1	0
B10	106146817	106146857	-	M_7910	AGTTAAGCAAAAAGAAATAACGGAGGAGCTTAGGAATAAA	49.722	1	0
B10	106146748	106146788	+	M_7910	TGAATATGATCTCCCATTCATTGCTGGTGTCATTTTGAAG	51.504	1	0
B09	121022660	121022700	-	M_7303	TATTCACAATAGCCCAATAAGAGATAAGACGTAGAAGCAG	50.277	1	0
B09	121022593	121022633	+	M_7303	AACACTTTGATGATTCATTAACTTTTGCCTGTGTACACTG	50.998	2	4
B04	22687899	22687939	-	M_4803	GCTAGATTTTTTTAAATCCTCAATTCTGACTCATTAATTT	46.1	1	1
B04	22687775	22687815	+	M_4803	TTCAAACTTGATTGATGAACAAATTGGACCTTAAGTATTG	48.575	2	0
A01	89134903	89134943	-	M_326	CGCCCCGAACCAACTCAATATCAGTGGTCCGGCTGAATCC	59.48	3	0
B06	56819832	56819872	-	M_5632	TGTACCAGCAGCTCCAACATTAGAATACGACGCATGCGTG	57.457	1	0
B06	56819774	56819814	+	M_5632	TAGCTGACGCGTATGCATCCCCTGTTTTTTTCGCATACCC	57.572	1	5
B07	22415776	22415816	+	M_6068	ATGAGAATTTCAATTCTCTTCAAACAATCAGACGAACAAC	49.893	1	0
A05	24891944	24891984	-	M_1912	TTGCGATTCGCAGCATTGCCGCCACCGCCGCAGTCCTTTC	64.369	1	0
A05	24891881	24891921	+	M_1912	TCGACGTGGAAGGGCCGGCGGCATTGGCTCAGAAGACCTG	63.805	3	0
A04	101089934	101089974	-	M_1564	AGCAGCATGCTCTTCGCCAGACTTATCCATGGTAGAAAGG	56.639	1	0
A04	101089885	101089925	+	M_1564	AGGAGCAGATAGAAACTGCGGGCTACTAAGAAATGGAATG	54.092	1	0
B06	117181212	117181252	-	M_5703	CCAACTTGTACCCTAACTAGCAAACATTACAAGAATAAAC	49.428	1	0
B07	1999863	1999903	-	T_253	GTATGGATTTTGTTACTAATAATTTATTGTGAATAAAATG	43.156	2	4
B07	1999817	1999857	+	T_253	GATACCCAATTATTAACTCTGTGATCACATTCGGTCCAAG	51.183	2	0
B08	123141795	123141835	+	M_6810	AGAGTCGTATGGTCAACTGTGCGAGAACTAGGTTGGAATC	55.113	1	0
A04	103463967	103464007	-	M_1575	ATTTTCTAATCAACCAAACCAACTTCAACATTAAACATTA	47.233	2	0
A04	103463903	103463943	+	M_1575	GGCTAATTGCCTTAGGATAGGTTTGAATGATTAGAAAATG	49.357	1	0
B04	117407877	117407917	-	M_4949	TCGTCCATTTAGATTGTGGGAAGGTCTCACTAATTACTTC	51.468	2	0
B04	117407794	117407834	+	M_4949	TTGTACATCTTATAGGTAGTAAATTACCATAGTACGAAAA	46.035	1	0
B05	22207389	22207429	-	M_5153	GACCTCTAGAGGCATAAAGGCAAACCCGAAAAGTGCAATG	55.427	1	0
B05	22207320	22207360	+	M_5153	GGGCGGCTAGTCTTCCATTTAATTGTTGCACTTCTTTCAC	54.693	1	0
B02	39451400	39451440	-	M_4155	ACACTACTCTTATTGGCTGGTATTGCTGCATACAGAGTTT	52.772	1	0
B02	39451324	39451364	+	M_4155	AATCATTCAACTCACACAATAAAGTACAAGGAATGAATAG	47.898	2	0
A05	98685929	98685969	-	M_2098	GATTCATGAGGAGTAAAGAAAAGTACAAAAGCTCAAGTTC	49.608	1	4
B03	86951363	86951403	-	M_4533	AACGTACAGAAAGCACAATTTTAACATCGAATCCTTATAC	49.571	2	0
B03	86951305	86951345	+	M_4533	TGAGAATTGCTCAATTGAATAAAAAATGTTTGGGTTTAAC	48.296	2	0
B05	126908328	126908368	-	M_5295	GACATTCCAAGAAGAAATAATCATTTGATATTTTACTACC	45.935	2	0
B05	126908268	126908308	+	M_5295	AAATTGAAGAAGGCAAGGGATAGGGCACGTAGAAGTAGAG	53.864	2	0
B09	107630156	107630196	-	M_7252	TGTCTATGCAAGCCGCCATCAATAAACTCGCTGAGCAATC	56.588	5	0
B09	107630088	107630128	+	M_7252	GGGTGAGCTGTACCTGAATCGACACCAAGGAATGTGTAAG	55.695	1	0
B03	13825589	13825629	+	M_4398	GTTTTATAACATAACAAGTGGTTTAGAGAAATTTTAGAAG	45.135	2	0
A06	96589364	96589404	-	M_2527	AGCTTAAGCCTTCTCATGTATTCAACCAGCCTAGAGTTAC	52.684	2	0
A06	96589308	96589348	+	M_2527	TTATGACCGTTGTTCTTACCAGGGTGTAGAAATTCCTGAG	52.756	2	3
B08	56781346	56781386	-	M_6648	GCTCTGGTGGCTGTTAGGGCTGACACAGAGAGGTTAACTG	57.718	1	0
B08	56781280	56781320	+	M_6648	TCTACCGAGCTTTATCCAGGTCAGTCTTTAAGGTCTCTCT	53.462	1	0
A06	10945065	10945105	+	M_2323	AGCGCTTTTTCATTTGGATATAGAAAGTTTTTCGATGGAG	51.024	3	0
A01	24882105	24882145	-	M_131	ATTCTAAATTGGAGCAAGAGATCTGTGTCCCCTAAGAATC	51.441	2	0
A01	24882038	24882078	+	M_131	CCTCCACATGGAACATTGTTATTGTGAGCAAAAAATGAAC	51.82	2	0
A09	1666111	1666151	-	M_3188	TGGATAGATGTTCTGAAGTCTACAATCTTCCAAATATAAC	47.896	2	0
A09	1666062	1666102	+	M_3188	AAGAAACTAATTGGTTTCAGTTAGTGACTATGCTTCCTTC	49.915	2	0
B10	125800568	125800608	-	M_8048	AAAACTATTGACCAACTTGAAACTCGGCTAGACCTGCTGT	54.336	4	4
B10	125800502	125800542	+	M_8048	GAGGCCATGACACAGAAGGGGTTACCGGATGTAGAATCCA	56.985	1	0
B10	48796710	48796750	-	M_7831	TAATGTGGCATTGATTGATGGGGAGAGAAATAATGATAAC	49.878	2	0
B08	41418548	41418588	-	M_6625	GATGGAGGTGAGAAGTTTCTTCGGCTTGGCTGGGTATTAT	55.22	2	0
B08	41418467	41418507	+	M_6625	CGTCCATACAAATGGTGTATCTTTACGCATCAAGTTGGTC	53.18	1	0
A01	13792257	13792297	-	M_76	TCCAATATGATTTGTATACCTACAAGAGGTGGTCCTTTAC	49.91	1	0
A01	13792169	13792209	+	M_76	TACCACTCAGTAACCAGTTGTCCTCCCAAAATCGGATCAT	54.48	4	0
B05	136141255	136141295	-	M_5330	GTTCTTTTGTACAAGAGATTATAGTTATGTGTTATGAACT	46.272	4	0
B05	136141187	136141227	+	M_5330	TTTGATTAACTAAATTCAGAAAATCAAATAAAAGCATACG	45.652	1	0
B09	26133240	26133280	-	M_7073	TGTCAAATTTCACCAAGCTTCACCTTTTTTCTCCCCTGTG	54.266	1	0
B09	26133197	26133237	+	M_7073	GGGTTGACGGACGATTTATGTCCTCGCTGATCAGTTCTTC	55.982	1	0
B05	20445846	20445886	-	T_202	TGGGAGCCTCAGGGGCCAAGGGATTGATCAGTGGGTTATC	59.209	5	0
B05	20445786	20445826	+	T_202	GAGGAGAGTCCACCGTATGTGGTGTGGGGTTTGGTGTATC	57.43	5	0
B09	31115359	31115399	-	M_7097	TAGACTGGAAATTTGCAAGTCTTTGCTTCGGTAGAGCATC	53.771	1	0
B09	31115273	31115313	+	M_7097	CTATGAGTCCGGATACTCATCTAGTCGCTACTTTAATCCT	51.513	1	0
B08	54499721	54499761	-	M_6644	GCTGCCTTTCTGTTAGGATTAGCTAGTTAAATTCTATTAG	48.664	2	0
B08	54499633	54499673	+	M_6644	TATTGATAGATTGCTTAACTAACGGTTCAAGTACACAAGT	49.361	2	0
A09	7282311	7282351	-	K_3	TTGTCTTTATTTAGTTTCAGTCTCTTCACCTTGTTTCTTG	49.12	2	0
A09	7282248	7282288	+	K_3	AACTTCTAGTTAGAAGACTCCAGCAAAGTGTGCATCTTGA	52.686	4	0
B01	145815606	145815646	-	M_3982	TCCAGTTTCTTATGATAGCAGGATATCTACGGTGGAATTG	51.273	2	0
B01	145815555	145815595	+	M_3982	ATCCTAATTTCTTCTAGACAAAAATTCATGAACATGATAT	45.982	2	0
B05	12492639	12492679	-	M_5118	GGACCATTGGTTTCTGGAGGCTCGCGTACACGGACACTAT	58.827	3	0
A01	2983308	2983348	-	M_21	GTGATACTAGTGGATTACCAAGATATTCGTGCATCTGTTT	50.714	1	0
A01	2983255	2983295	+	M_21	GGCAACAGGTATGACTTCACCAGCTTCAAGAACATCAATC	54.223	2	0
B10	1681894	1681934	-	M_7548	AATTTTAGTAATCTTTATATTTCCTGATAGAATGGTTTCC	44.974	2	0
B10	1681836	1681876	+	M_7548	GGACGATATACGAATGCAGAAATAACTCACAACCTTTCTC	51.595	1	0
B05	126138909	126138949	-	M_5292	CCTTCACTACCATACAAACATATCCTTAACTGCACACTAC	50.976	3	2
B05	126138850	126138890	+	M_5292	AGGATATGGGACGGGTATAAGCAACTTTCATGTTTAATTG	51.067	3	2
A05	6630039	6630079	-	M_1791	ATTCAATTTGAACAAAGTGATACGTTGAAATATTGATTAC	46.699	2	0
A05	6629972	6630012	+	M_1791	GGCAAATGTGTATCCATGGACTCCTGTAAATGCCGCAGAC	56.532	2	0
B01	137063924	137063964	-	M_3942	GATGAGGTTGTGGCCAAAATGGCTCTTCGGTGGTGTGGAC	58.894	1	0
B01	137063871	137063911	+	M_3942	TGGGAACCACCTTAAAGTCATCAGCTTCTTGTCTGTTCTC	54.188	1	0
B09	148763288	148763328	-	M_7445	ATTGGACTTGTTGTAGGAAACCTTCAGTGGAGTATGAAAG	51.935	1	0
B09	148763205	148763245	+	M_7445	GTCTGGAAGGATACCTAGAAACGAAAAATTTCTCACAAAG	50.491	2	1
B03	125105407	125105447	-	M_4596	GGAAAAACCCCGAAAAGAAAAGAAGACATACCCGTGCATT	54.402	1	0
B03	125105337	125105377	+	M_4596	GCACACTGGAGGAAGACTTGTTGCTGGTTCTCATAACAGG	56.073	3	0
B08	35683778	35683818	-	M_6590	CAGACCCAAAACATGCGGGTCGGGGTATGAAGAATTCAGG	57.34	1	0
B08	35683711	35683751	+	M_6590	CCACACCATCTCCTGGTCTTGCACACACCTCTGAAGTTGC	58.412	1	0
A09	81412777	81412817	-	M_3330	GACGGTACAAACACCATTAGAATATGAAAGCCTCCAGGTC	53.511	3	0
A09	81412711	81412751	+	M_3330	TATTCTGTTTCTAATACTATATATTTTAGCATCACAGACC	45.442	2	0
B02	3424364	3424404	-	M_4043	ATTGCCTGTGATAAACATGTCGAATGGTGTTCTCGGAAAG	54.092	5	0
B02	3424277	3424317	+	M_4043	TCCATTAAGCATAAAAACACTCTACTCTCTTTGGAGAATC	49.509	1	0
A07	17006179	17006219	-	M_2766	GTTAAGCCTTATAAGAGTATAGTAAAGATACAAGCAAGAG	47.03	1	0
A07	17006125	17006165	+	M_2766	AATAGTTAATAACTCTTTAGCTATGATTATTATCCACTGC	45.761	2	0
A07	61388321	61388361	-	M_2858	TATGTTATCATAAGATAAATGACGCTTTCCACATATCAGA	47.836	2	3
A01	60317845	60317885	-	M_270	ACCTTGGTGCGTTGTCTTCAAAAACCAACCTACTTCATAC	54.067	2	0
A01	60317782	60317822	+	M_270	GAGACGCTACCGCTGCGGGTGCGGGCGGAAACTGGTGCTG	65.802	1	0
B09	13502435	13502475	-	M_6983	TCCAGAGTTTGAAGTTTGGGAGCAGCGCGATGAATGTCTC	57.329	1	0
B09	13502328	13502368	+	M_6983	AGTGAAGTAATCTTTTAGAATCAATCATATTTCATGAGCA	47.255	1	0
B03	145703397	145703437	-	M_4691	TTTCAAGAGACTATAGCAATAATGAAGCCAAAGACGTTAG	49.949	1	0
B03	145703313	145703353	+	M_4691	GCCGAGGTTGCTGTTTATCTGCCCTCCGAGCTTCGTGGAG	60.639	1	0
A10	22192594	22192634	-	M_3514	AAGAATTCGTTTTTCCTTATATTATCTTTGCTTTTCTATG	46.048	2	0
A10	22192535	22192575	+	M_3514	AAAGTAAGCATTGTAATGAGGATATGTCTGAAAAATGTGC	49.612	1	5
A01	106764256	106764296	-	M_474	TTGGTATCACGGTTTACCTATGCATATCTCTTCTTCATAC	50.259	1	0
A01	106764168	106764208	+	M_474	ATATAAATTGTAAAACTCTCCCACGTTTTAGTATTTACGG	47.699	1	0
A08	34118986	34119026	-	M_3094	AGTTTGAATGGTTTTTGGTCCGTCTTATTACCCAAGTATT	50.987	1	0
A08	34118934	34118974	+	M_3094	ACTCGAAAGGCTAAGAGGCCTAATCCTAGCAAAGAAGAAC	53.882	2	0
A03	50290130	50290170	-	M_1039	CACTGGTATCATTGACTTGCCGACATTGCTCCTTCTTTAC	54.142	1	0
A03	50290061	50290101	+	M_1039	GATTGTTGATAAAGCGTGAGGAGAAAGAATAGCGGCAGTG	54.389	1	0
B01	141235020	141235060	+	M_3957	AAATTAGTGTTCAGATAAGATGATATTTTGACTCAAAATC	45.696	1	0
A09	110249827	110249867	-	M_3384	AAAAAACGAGGTTAAAATAGGTTTGGTATAGTAATACTGT	47.133	1	0
A09	110249775	110249815	+	M_3384	CTATCCATGCTCTCTACCCCTGCATAACATTCTATTACTC	51.211	2	0
A06	111941199	111941239	-	M_2616	TGCGAATTGAGGTTGGTTTTACTATTGGACTATATGTTTC	50.195	2	0
A06	111941134	111941174	+	M_2616	TTCAAAAATACAAGGCTCGCGTAGTAGCTCAGGGCTTTTG	55.276	2	0
B04	8330114	8330154	-	M_4748	TGAAATTAATGCTCAAATTGAATGTTGGAAACTAAATAGG	47.585	1	0
B04	8330056	8330096	+	M_4748	AGATACTATATAACTTAAGAAACCACTCTCTTAGAACTTG	46.049	1	0
B09	151543913	151543953	-	M_7471	TTCCAAGGGATATCCATTAATTTCACCTGCAAGGTACGAC	53.126	2	0
A03	114751742	114751782	-	M_1132	ATGGTACATCATGGTAGGTGTTGCCATGAAACCGTATAAC	53.331	4	0
A03	114751640	114751680	+	M_1132	TAAAGTAGTTAAAAGATAGCCCCTTCAATGAGTCAAAGTA	48.734	5	0
A05	75630817	75630857	-	M_1998	TCCTTCTCACCGCTGCTACTCAGATCCTCTCTTTCCATAG	55.262	1	0
A05	75630749	75630789	+	M_1998	TGAACAAATTAATCCCTAATTTAAAAACACTAATACATGC	46.255	1	0
B07	133874467	133874507	-	M_6369	GAGATAGGACTTCTACTTATGAACAAACAAGAAACTTAGG	48.378	2	0
B07	133874398	133874438	+	M_6369	CATACATCGCAACTTTAATCTTTCTGGAATCACTAATATG	48.34	2	0
B01	23324502	23324542	-	M_3755	TGACTTGGGATTACTACAAAATACAAAGACATGATTTAAC	47.857	2	0
B01	23324448	23324488	+	M_3755	TTAATTAAAATGTTGGAACCTGGATGGAAGTTACTAAAAC	48.05	2	0
B10	118649796	118649836	-	M_7997	AGGAAACAGGACAAAGTCGTCAGCCTTCTAGCCAATCTTT	55.22	1	0
B10	118649728	118649768	+	M_7997	GGAGGTCAATCCAAACAAGTGCGAAGCTGTCCTTCAGATA	55.643	2	0
A10	9124982	9125022	-	M_3488	GGGGAGATTTCAAAAAGTAAGGGTAAAGTTTCTCATTTTG	49.744	2	0
A10	9124909	9124949	+	M_3488	ATTTTGGCGACCACCAATTTGTTACCTTCGAATTTTACTG	52.539	1	0
B07	20536185	20536225	-	M_6009	TATCTCGAGTGCACCCTAGATACGTCAAATTCTTCATGTG	52.839	1	0
B07	20536122	20536162	+	M_6009	TCGGGTACTGTGAGCCTAACATAAATATGGGTGTATTCTG	52.431	1	0
B07	134449623	134449663	-	M_6377	AAGAATCTATACTTTTTCTATACAACTTTGATCTCTACTG	45.498	1	0
B07	134449554	134449594	+	M_6377	CCATCAACAACTACAGTATTTTTGAGAGCTGATTAAAGTG	49.644	2	0
B09	5398035	5398075	-	M_6919	AAAACTGTTTTGTTTTTCCTTCTCGCAAAGAACTTCTCTG	51.53	2	1
B10	122946626	122946666	-	M_8025	ATCTGAAATCAGAGAGCCACGCAAGAAGTCTCGTATATGG	54.041	2	0
B10	122946575	122946615	+	M_8025	GGCGACGTCGTGAGCCCTGGCGGCCATTTCCGGAGTGGAG	65.282	2	0
B02	83094490	83094530	-	M_4202	GTGACTAGGTTAAAGTGAAATGAATTTTGAGTGCTTTTAC	49.016	2	0
B02	83094429	83094469	+	M_4202	GGGGCATTGAGTAAAACAATTGAAATCAAAGAGGCCCAGA	54.065	3	0
B08	27764227	27764267	+	M_6560	TTAAAGTAAGATTGGTAAGTATATTTCAAAACAAAGAAAC	44.837	1	0
B08	18845154	18845194	-	M_6499	CCATGTTTCTGGTAGTGTTTAGTCACAGATTCTCATATTG	50.08	1	0
B09	22176855	22176895	-	M_7049	TTACTAAATTCTGAGTAATAGAGGGCGCATATAGCAAATC	49.445	3	0
B09	22176764	22176804	+	M_7049	CAGCTAAGAACAAGCGTATATAGGCAATGATGCGAAAATG	52.457	1	0
A05	98196232	98196272	-	M_2092	CTTCAATCTAACTAGATTATCAATCAGTCCACCAAGAGCA	50.301	2	0
B09	43226117	43226157	-	M_7155	CGCCTCGCCACCACCACATATGTCCCCCTCGACCCGAAAT	62.26	2	0
B09	43226036	43226076	+	M_7155	GGGTGTACCCGATCGTTATCATGGGGTGACTTCCGATGTG	57.727	2	0
B10	9369969	9370009	-	M_7602	GGGCGATGATTCGGTGAAGGGGAGAGCGGTATAAGGTTCC	58.787	2	0
B10	9369893	9369933	+	M_7602	CAAAGGTAATTCCTTTCACTAACTCGCGTATATAAGTACC	49.936	1	0
A01	864700	864740	-	M_8	AAACTTTTCTTAACTAATGCCGGGGTTTACGCAATTACAC	52.266	2	0
A01	864603	864643	+	M_8	GATCTCCGATCAGTACTTAGTAAAAGACTACTACCAAAGG	49.954	1	0
A05	110829054	110829094	-	M_2216	TTTGGCTCATTTGGCTGTTGGTGTGAACAGCAGATTTTTC	55.113	2	0
A05	110828973	110829013	+	M_2216	CAGGAAATGGGTAAAATTAAAACTTGGTGGTTATAGAAAT	48.03	2	0
A05	26784865	26784905	-	M_1904	CGGGCTACCAACTCTCTTTCAAAGTTTTGGACTCAATGTG	54.303	2	0
A05	26784815	26784855	+	M_1904	CTCTTCAAGGGTACCAGCAACGACAACACTCGAATTATGC	55.338	2	0
A10	85713415	85713455	-	M_3583	TATTTCACTCAGCAGTGCCTCAATGTTATTGGGATTTGAC	52.68	3	0
A10	85713342	85713382	+	M_3583	GAATTTCAAATAGACTTTTGTTATTTAGAAGTTGCTAGGG	47.37	1	0
B07	10477581	10477621	-	M_5958	TTATGGAGTCGTTCACACCATAAAAGGAACCAGAGAGAAG	52.77	1	0
B07	10477520	10477560	+	M_5958	TGACCCACTCAGACCACTTAACCCAAGAACTAAATCCAAC	53.983	1	0
B08	118145186	118145226	-	M_6787	ATACTGTGAAATCAGCCACGGATATAATTATCAGATTAAG	48.222	1	0
B08	118145130	118145170	+	M_6787	CCGCATTAATGCAAGGTCTGGGGAAGGGCCGCACCTAAAG	59.889	4	0
B09	6879663	6879703	-	M_6929	TCTTTAACCAAAACATTTTTTATCCCTGCTAGAACGACTG	50.555	1	0
B09	6879610	6879650	+	M_6929	AGTGAGTTCAGGATTTCGATTTCTAACATACCAAAACAAC	50.43	2	2
A08	6685365	6685405	-	M_3007	AAACAATGATAATGTTGTATTATGGGATGGTTGCATTGGA	50.196	2	0
A08	6685298	6685338	+	M_3007	GAATGGCTACTTCCACACCTTTCTCACTTTCATGCACTTC	54.189	2	0
A04	123437326	123437366	-	M_5015	TGTGTTAAAGGGTAAGGTGCAGGAGAAGGGGTGGAATAAG	54.896	1	3
A04	123437266	123437306	+	M_5015	GCACCTCCAACATTTGTCACTAGCACCAAATTGAAGTATG	53.475	1	0
A04	3760596	3760636	-	M_1295	TTCTCACAACCCTCGTCTCCCTCCTCACCGTCTTATATTC	55.37	2	0
A04	3760530	3760570	+	M_1295	ATGAAGGGAAGAAAAACGACGATGAGGAGGAGAAGGGAAT	54.664	2	0
A03	104927626	104927666	-	M_1107	TGCACCCTTCCGTGTACACAAGACAGCTAAAATAGAATAG	53.158	1	0
A03	104927563	104927603	+	M_1107	AAGTTTGGTGTGTAAAATGGATTCTGCAGTACTAAATCTG	50.391	1	0
B10	30888279	30888319	-	M_7756	AAGATTTCCTCAGAGAATTCTATCTATAGTGTGGTTAGTG	48.462	2	0
B10	30888191	30888231	+	M_7756	AATCGAAGCTAGTTGTTTTGAATAATGGCAAGCTCTATAA	50.029	1	0
B05	155351945	155351985	-	M_5407	TGCTCAACAAGTTCTGGACTCAAATGGCAACCCCATTTTC	55.525	4	0
B05	155351877	155351917	+	M_5407	GTGGCGAGCTTTACTCCGCCCCCCGGTGGGCCGACTATGG	64.776	2	0
B06	19002471	19002511	-	M_5522	TCTCCCCTCTGTTGTCTCTCCATTGGGTCGTCTTTTCCTG	56.884	1	0
B06	19002399	19002439	+	M_5522	GTGGGAATAAGGAGTATTTCAATAATACAGAAGCCAAAAG	49.149	1	0
A08	32252833	32252873	-	M_3080	GATCTGCATAAAACTCTTGGGGTTTCCACAGTTTCCCTTC	53.959	2	0
A08	32252746	32252786	+	M_3080	AATTTGGAAGGAGCAATGAAGTTTACAAGACCTGTTTATG	50.645	2	0
B01	10707969	10708009	-	M_3703	TGCAGGCAACAGGTATGACTTCACCAGCTTCAAGAACATC	56.062	2	0
B01	10707911	10707951	+	M_3703	AGTGATACTAGTGGATAACCAAGATATTCGTGCGTCTGTT	52.293	1	0
B10	6738340	6738380	-	M_7585	TCTTTGTCAGTCTCGAGCTTTTTCTTCTCAGCAACCAGCA	55.691	2	0
B10	6738260	6738300	+	M_7585	GCAAGAGAAGCTAACTGCTACCGAGAATGTTGGAAAGAAG	53.98	2	0
A01	38928367	38928407	-	M_188	TCCAGCTACTATCCCCAGCTGCTTGGCCACCAATGTCCTG	59.674	1	0
A01	38928293	38928333	+	M_188	CTTCTACCGGTTCTCTTTTGTATACCGATAATAGTTTGTA	49.042	1	0
A04	36039254	36039294	-	M_1417	AACTCCTATCTCTTGCTCACTGTCTCTCACTCACGCACAC	56.118	4	0
A04	36039179	36039219	+	M_1417	GAGACAGAAACGGCGGTTGCTGGACTGCTGGACCTCTACG	60.434	1	0
A07	13195111	13195151	-	T_87	TGTCTTTCTCTTTTGCTTGATTCTCCTCTTTCCCACCTTC	53.271	2	0
B10	42878544	42878584	-	M_7804	CCAATGCTAGTTTACGTGTTAAGCTCTGAAATCCCACAAG	53.076	1	0
B10	42878494	42878534	+	M_7804	GGTTCTCTCTGTGTCAGCACCTGATTTATAATCACTTATC	50.872	2	0
A01	7524941	7524981	-	M_49	ATAAAAGAGGCTGGGTTCTAACAGCCATATATACTAGTCC	50.738	2	0
A01	7524853	7524893	+	M_49	GAAGTCTCCAACAAGGAGTCAGTCTTCTTTCATACATTTT	50.924	2	0
A06	49777972	49778012	-	M_2439	TTTGTTGTCTCCTTTCTCTTTGCTTTCTTCGACAACTTAT	51.34	2	3
A06	49777867	49777907	+	M_2439	AATTTCTTTGATTAATTTCACTTATAGTCACTATAGCACC	46.438	2	0
A10	108092483	108092523	+	M_3629	CCTGAAGCGTTTATGCAAGCAAATATAACACAATTCAAAA	50.714	2	0
A10	2416722	2416762	-	M_3458	CAAATTCTTCTGAATCTCGTCCAGAACTTTCTTGCTTGTG	52.317	2	0
A10	2416614	2416654	+	M_3458	GGTTTCAGAGCAGCTTCATTTCTTCACTAACTTGCTCTTC	53.185	2	4
A06	98305656	98305696	-	M_2536	ATTTTTTTGAGAATCCAAACTACCAATCTCTGTGTTCTTC	49.435	1	0
A06	98305603	98305643	+	M_2536	ATATTATATGAACATCTAAACTGTTCACATGGAGTTCACC	48.375	1	0
B08	27575839	27575879	-	M_6558	ACCGTTTACAAGGGCCAAATTGAACAAAGCCATATTTTAG	52.342	1	0
B08	27575752	27575792	+	M_6558	GGTGGCTTAAGGTGTTGGCTTCTGTTTTTAAGATGTTATT	51.83	1	1
B10	101098188	101098228	-	M_2926	TTTGGCTTCTCCATCAAGATACTATGAAAAGGCTACATTA	50.189	2	0
B10	101098132	101098172	+	M_2926	AGGTTGGTGCTGGTTATGCATGTTCGACACCGCAATAAAG	56.746	2	0
A03	51492869	51492909	-	M_1043	TCTCTTGTCAAATGTGAATGACCAATAGAGAAATTCATGC	50.476	1	0
A03	51492790	51492830	+	M_1043	TATTTGTGCAGAAAAGTGTAGTGCAAGTGTACAGGATTAC	51.487	1	0
A03	123000876	123000916	-	M_1168	GGGGTTTGGGACAGGAAAAAAGAGGAGGCTACGGAGGCGC	60.542	1	0
A03	123000772	123000812	+	M_1168	AACTCCTTCATGAGTCAACCAGCCCTAGCTTATTCAAGAA	53.567	3	2
B09	111489215	111489255	-	M_7265	GAATCTTTCAGTTGCTGGGTTTCCGGAAGATTCTTTTGTC	53.439	1	0
B09	111489132	111489172	+	M_7265	TGTCCAAGATCCTGCGGGTGGGAAAGTTCATGAACTACGT	57.351	1	0
A01	3481389	3481429	-	M_24	TTTGGCCAATATTTGGCCAATTCTAAACTCTAAATACGAA	50.215	2	5
A01	3481243	3481283	+	M_24	TGAAAGAGACCAGAACCATTATTGTCTATATCTAATCCTC	48.473	2	0
B03	3247479	3247519	-	M_4344	TATACAAATAGATCGGGGTAATGAAGCCCTTATATAATTC	47.543	1	0
A08	46093890	46093930	-	M_3146	TTTTTTCATTAACTATCACTACCACCATTTCTAGTTTCAC	47.823	2	2
B08	122174866	122174906	-	M_6803	AGAGTGAAGAAGAACCCTGATGGGACAGTCCAGAAGTACA	54.99	4	0
B08	122174823	122174863	+	M_6803	ACACCTTGTTTTTGATGGAAGCCCTTGGCTACAAGGTATG	54.94	1	0
B03	2981686	2981726	-	M_830	TGCTAAGGTGATAGATATCCATGTGCTCAGGAATCGGAAG	53.555	3	0
B03	2981624	2981664	+	M_830	GTCTACTTGGATTAAATGGATGTGGAAAATCTACTTTGCT	49.951	4	0
B08	27241938	27241978	-	M_6557	TCTGAAGCGACATGTCTTTTCATAATTATTTCACATGTTT	49.408	1	0
B08	27241871	27241911	+	M_6557	GAAGGAGCAAAATAGTAAATCCACCCCTTTATTAATGGCG	51.747	2	0
A04	95831217	95831257	-	M_1548	TAGTATAAGGTGCACCTCAAAGATTAGAGAAAAGCACAAA	50.452	2	2
B02	108160907	108160947	-	M_4269	TAATTTTTTCTATATCTTCTTGTCTGAACCAAGTAGTGAG	47.098	3	0
B02	108160829	108160869	+	M_4269	TTACAGGAATATAGAAAGCTTGAAGTTGAGTATGTCAAAG	48.49	2	4
B08	12923341	12923381	-	M_6474	ACCCGAGTTAATGGTAGGAACCAAAACCACAAATTCAAGG	53.721	2	0
B08	12923264	12923304	+	M_6474	TTCTTATCTGTCATGGGCCTTTTGCCTTTCGCCACTTTAG	55.046	3	0
A05	103343173	103343213	-	M_2134	ACTGTGTGTTATTAGCAGCAGAGTTGCAATGCCAGTGGAG	56.247	2	0
B10	138943546	138943586	-	M_8144	GAGGCCCAATGATCAATCTATATCTAATTAACCCTATATC	47.615	2	0
A09	103720114	103720154	-	M_3365	GATTCAATTTACATCAGGTTACAATAAATAAGGAGCAAAC	47.593	1	0
A09	103720040	103720080	+	M_3365	ATTAGGAATAATGAAGTTGTTGATTAAACTGGATCAGTGG	48.738	1	0
B07	107321091	107321131	-	M_6228	CTAAAACTGTAGAGGTTAGATTTAGCAAGTTAAAGTGAGG	48.678	1	0
B07	107321027	107321067	+	M_6228	ATCGCTTCCAACCCTTAGTAAAAAATAGTTGCAGTTTTTG	51.163	1	0
B03	23777613	23777653	-	T_147	TCTCAAAACTCATTTCTTCTCTACAAATCCATCCCAACAA	50.666	4	0
B03	23777540	23777580	+	T_147	TTTGGAAGAGATTTGTTTAGAGAAAAAGCCAGAATGAGTC	50.345	4	0
B10	107628872	107628912	-	M_7918	AAACAAAGCTTCAATCACTAAGGATCTCGGTAGTTGTCGT	53.082	5	4
B10	107628812	107628852	+	M_7918	ATTGAGACACAGACATCACCGTCTTTTTCGCCATCTCATC	54.858	1	0
B04	135095245	135095285	-	M_1642	CACTCACAAATTAAACACGCCTATGATACAGTTGCGTTAC	52.483	2	0
B04	135095183	135095223	+	M_1642	TGATTAATGATTAATCTCACCCGTTTCTTATGAATTATTG	46.668	4	0
A04	6170340	6170380	-	M_1309	AGAGGCTATGGTTATGGTGAAAATCGTTATTATAGACAAG	49.334	1	0
A04	6170252	6170292	+	M_1309	ACCATAAGTTACTTTATGGTCATCTCTTCATTAAAATCAT	46.847	1	0
B01	147594697	147594737	-	M_3998	TTAATAAAAACAAATCATCTTGGATGCTATCTTAGTTATC	45.412	1	0
B01	147594635	147594675	+	M_3998	GCATATCTAGAATTAGAATAAGGTTAAAAACATTCACACG	47.276	2	0
A09	83052825	83052865	-	M_3297	AATAAGTGTCTAGCCTAAAAAAGGTAGAAAATCCACAAAG	48.827	1	0
A09	83052774	83052814	+	M_3297	TCCTTTCGTTACTGTTTCACCCTTTTAGTTCTTCTTCTTG	51.208	1	0
B03	33744385	33744425	-	M_4455	ATTATGAAATAATAGTGGCTGATCTCGAGGAGAGGATTTC	50.11	5	0
B03	33744316	33744356	+	M_4455	TGTCTAACTTTGTAAAAAAGCACTCGTACGGATAAAAAAG	49.769	1	0
B03	140422285	140422325	-	M_4653	AGAATTAGAATACTAATATAGTGGCCTCATAGACAAAAGC	47.813	2	0
B03	140422199	140422239	+	M_4653	AATATGTAGTGCTGGAAGATTCAGCGAGGACGAGGTAGAT	54.253	2	4
B09	22671514	22671554	-	M_7053	TTTTCTGGATGACTGTCATAGTTAGATACTTAACTTTGAT	47.601	2	0
B09	22671437	22671477	+	M_7053	TCCCCTTTTTGTCATTAAAGAGAGGTAGTGTTACTTGCAC	52.096	1	5
A08	33035898	33035938	-	T_93	ATGCTGCTGCTTTAGCAAATTGCCGTGATCCTATTCAAAG	54.748	2	0
A08	33035823	33035863	+	T_93	TATATGACTATGTAACCGTTTTCTGGTCAGAATAAAAAAC	47.654	2	0
B10	6489380	6489420	-	M_7583	GAGGCATTCGTCAGGGGGATCCTCTTTCCCCTTACCTCTG	58.066	1	0
A02	9684778	9684818	-	T_24	GATGCACTTGCAACGCCATCCTTATATTTCCTGCTACGTC	55.613	4	0
A02	9684696	9684736	+	T_24	GCCCCATAGCTCCTCTGATGGTTCAGTAGCTATTCTTTGG	55.156	4	0
B10	116414705	116414745	-	M_7972	AAAGCAGCAAGCAGTTGCTAGTGAGGGAGGAGTCGAGAAG	57.722	1	0
B10	116414624	116414664	+	M_7972	GCACATCGCTCATTTTGTTGGCTTGCCTATTCGGTCTTTG	56.544	1	0
A03	43527494	43527534	-	M_1022	ATGGGGGATTCCTCAATAACTCAGCCATGTGGGACTCATC	55.938	1	0
A03	43527419	43527459	+	M_1022	TTCCATTTGGAATCTCCGAAAAGAGAAGAACACGACAAAG	52.808	2	0
B07	98070999	98071039	+	M_6207	CCTACGCATGGTTGATATGGATTTGATAAACAATATACCG	50.463	2	2
A01	20204198	20204238	-	M_110	GTTGAGAGTTGTCCTTCGTCCTCATTTTGGTTTGCACTAC	54.327	1	0
A01	20204123	20204163	+	M_110	GAGAAGATTCCATATCTAGTTTTAAGTATAAAAATCTTAC	43.84	1	0
A09	114966274	114966314	-	M_3419	GAAAAAGAACAAACCTTAATAAGATCAGTAGATCGCAAAC	48.832	3	0
A09	114966208	114966248	+	M_3419	CCAATATGAAGCCAGATGAATTTACTCTCTGTCCTGTATG	50.868	2	0
B03	77117346	77117386	-	M_4512	GGGATGTTCCACCGAGGAAAATTTCTGCTTAATTCCCAAT	53.814	2	0
B03	77117293	77117333	+	M_4512	TCAGACAATAGGACACAATTTTCTGACAAAAAGTTTAGGG	50.296	1	0
B06	720440	720480	-	M_5433	CTTGTATTCATTGAGTGTGTGTTGTCAGAGGAGGACGTAG	53.353	1	0
B06	720322	720362	+	M_5433	TCAGTGCCCCCTTCTCAATCCAATTCTCCCTCCCAGTCAG	57.944	1	0
B06	43856644	43856684	-	M_5610	CGCCCTTCATATATGATTAAGTGGGTGCTTGGCGCCCAAC	57.766	2	0
B06	43856591	43856631	+	M_5610	AGCGCCCACATTCTTTCTTGATTGGGCGCTTAGCACCTTC	58.966	1	0
B10	131578611	131578651	-	M_8092	GACTTGGTTCACTCGAAATTGTTTTGGATTTGAGTTGGAT	52.164	2	0
B10	131578526	131578566	+	M_8092	TAGAAAAAACAAAGATCGAGGACAGAAAAATTCAGAATTC	48.5	1	0
A10	31448399	31448439	-	M_3560	TGGGGTTTTTCTTGAGTGACCATTGGGAGATGTAAATGAG	53.273	2	0
A10	31448333	31448373	+	M_3560	ATTACGCAGCAGCACAAACTTCAAAGTCATTGAGTAAAAG	52.591	1	0
B04	107680563	107680603	-	M_4926	AATCAATTTGAATCAATATGAGATCTCCTTCAGCCGAAAC	50.397	2	0
B04	107680493	107680533	+	M_4926	ATTTCGAGTGATTCTCTACTGCCTTTATGTTTAACCAATC	50.058	2	0
A04	96335491	96335531	-	M_1438	TCTCGGCAGCGCCGTTGGCTGTGGCAAGGAGCTAATGCTG	63.377	2	0
A04	96335443	96335483	+	M_1438	CAAAAAATTAACACTGCAGATTATTCTCCACAACGACATT	50.203	4	0
B09	148655044	148655084	-	M_7442	TACGATAGGATAGAGTTTCTGCCTAAAGATAACTGATTTG	48.893	1	0
B09	148654973	148655013	+	M_7442	AGCACAATCTAAAGGGAAGGGCACATATATAATCCATGAC	51.68	2	0
B07	131854546	131854586	-	M_6354	AGCGACAATATGGATAAAACTAACGGAACCTATCAAGAAG	50.866	2	0
B07	131854478	131854518	+	M_6354	GTGGATAATCTTTCATATTTGAAGTCCACCCATGTCTAGC	51.144	3	0
A09	69948672	69948712	-	M_3323	ATTGAACTAGGAAGTTTTCTTGGTGCAGCCGGTTGGAGGT	56.676	2	0
A09	69948620	69948660	+	M_3323	ATGAACACAATTCATCAAGAAAAATTTTGCCAAACCCTAC	50.504	1	0
A10	62953535	62953575	-	M_3555	ATGATCCAGCATCACAAATTTTATAGAGCAGATTTAGTTG	49.193	4	0
A10	62953479	62953519	+	M_3555	CTAGTAACTAGTAAGTGGAGTACACACACTACACCCTTCA	51.525	3	0
B10	11757731	11757771	-	M_7614	GCCGCGTCGCCGAGTCTTTCCTGTCTTCCACCGCACATCG	63.517	1	0
B10	11757664	11757704	+	M_7614	TCTCTATAGCATAAAATCTTAACTATATACTAACTTACTG	43.478	2	0
B09	75140762	75140802	-	M_7197	TGGCTTGCTGCAATAGCCCATGGATAACGGAACTTTGTTG	56.722	1	0
B09	75140670	75140710	+	M_7197	AGCAAATTAAATGTCGAGATCTGTAATAATCAGGTACAAC	48.933	2	3
A05	99315277	99315317	-	T_67	TATTCGCCACGTGGTGAAGAGGGGGAAATCTTGCAGCTCC	59.095	3	0
A05	99315217	99315257	+	T_67	CGGCTTTGACTTCTCAGCGCGCCTCTTGAACTGGCTCTTC	60.164	3	0
A10	18557942	18557982	-	M_3513	TAATGCTATATTCACACTTATGTAGGCCCTTTGCAATATC	49.668	1	0
A10	18557826	18557866	+	M_3513	ATGTCAACTAGAAGACCTGAAAAGGGAGAAATTTTGTCAG	51.039	2	0
B09	154907077	154907117	-	M_7495	TATAATAACCGATGATATACAGTTGCAAATAATGTTGAAT	46.194	2	0
B09	154907019	154907059	+	M_7495	AGCAACAAAGGTTTATTTTTTTCAAAGCTGCTTTCTTGCC	52.438	1	0
B10	133665999	133666039	-	M_8108	GGGAACTAGCTTCCAGGTATGATTTTAGATTAGAGTATTG	49.175	1	0
B10	133665935	133665975	+	M_8108	GACCAAGGTCAGTAAGAGATGCCTTATCAAATTCAACCTG	52.409	2	0
B10	120701011	120701051	-	M_1	TCAAAAGCTTTTCATATCTACATTAACCGCCAAAAAGTAT	49.209	1	4
B10	120700920	120700960	+	M_1	AGTTTCAAAGGTATAGCTCGGAATCGGAAATAGTAAAATC	49.816	2	0
B06	134224459	134224499	+	M_5788	AGAGAAAAAATAATGAAGCAACACAAGATTGAAAGAGATG	48.648	2	0
A05	98828547	98828587	-	M_2099	TGCAAATTCAAGAATAAAGAGTGTAAAAATTTGAGATGAG	47.615	1	0
A05	98828464	98828504	+	M_2099	TCTCTGAGTTTAATTCCTATTTCTCTCACTCTTTCTCATC	48.753	1	0
B08	92862584	92862624	+	M_6676	CAGAGTTGCGTATGCACACCCCAAATTGTGCTCCCTGTTG	58.186	3	0
B09	154295658	154295698	-	M_7488	ATCACCAAACCTTTTAACGGTCTCCAACAGTTACTTGTCC	53.586	2	0
B05	20991149	20991189	-	M_5146	GAATATGTCTCTAAAGAGTATCATATTCCAATTTCTTCTG	46.122	1	0
B05	20991074	20991114	+	M_5146	TTCCAAGCTCAAATTGGACCTTTTCATATTCATTTTCTTC	49.768	1	0
B06	9170986	9171026	-	M_5470	TATCGGTATTTATTGAGCTTATTAGGTAAGGGGAGGCAGA	51.441	1	0
B06	9170915	9170955	+	M_5470	TTTGTTGTGACAAATAATGATTGTTATTGTTGAGTGTACC	48.78	2	0
A07	14994847	14994887	-	M_2761	TCAAATATATTCAACAAAAGTAACAGCATATCAAAATCAG	46.199	2	4
A07	14994779	14994819	+	M_2761	ACTAATTGAACACTGATGGAAACATTTTCTACATGAGACT	49.543	4	0
B01	42461962	42462002	-	M_3816	GGAGAGACGAGAGAATGACGAGGTCAGGTGAGGCCATGAG	58.139	1	0
B01	42461912	42461952	+	M_3816	CCCCAATCTAGCCAGCCTCGTCTTTGTGCTCTCTCCATTT	57.594	3	0
A06	100020239	100020279	-	M_2552	TACATTTTTGGGATCGGTATTTTTATTTGTACTTGTATAG	46.593	2	0
A06	100020159	100020199	+	M_2552	TCCAATATACACCCTCCCTCATTATGAAAAATTGAAACAC	49.902	2	0
B05	140698907	140698947	-	M_5344	GAAAACTCAAAAAGATCAATAAATTGGCCTAAGGATAGAG	48.259	3	0
B05	140698837	140698877	+	M_5344	TGGGGCCTATAAATACAACTCGTTGACAGACTGCCTGACC	56.244	2	0
B08	126634082	126634122	+	M_6825	CCCACCTTTTGTTTTCAATGTGAACCAACTCAAACTTCTC	52.702	1	0
A09	112932737	112932777	-	M_3401	TAATGGTTACAAGAAATGAAAACGGTGGAAAGGAACACTG	51.836	2	0
A09	112932673	112932713	+	M_3401	GTGAACTAGTCACTGACACGTCAATACCTCACCATTTATC	52.219	3	0
A02	88902509	88902549	-	M_759	TTCTTATTCTTGCTTTATCTTCTTATCATCAAACTCTAGC	47.377	1	0
A02	88902441	88902481	+	M_759	GTAAATTAAAAGCAGGAGTTTAAAGTAGATCATGCAAACC	48.905	1	0
A03	71756171	71756211	-	M_1055	TGGAAAAGCTTTTCTTCTTGTCCTCCAGCTGCCGCAGTGC	59	1	0
A03	71756116	71756156	+	M_1055	TTTTGACAATAGTATTATATTCACATTTGTTGAGAGATGG	46.588	2	0
B08	13586962	13587002	+	M_6477	AACAACCACAAAATTTGGATACTATAATAATGCTAGACAG	47.763	2	0
A01	94936359	94936399	+	M_392	TCATAGCAGAAAAAAGTAGTCACCACTTTTTCATATTATC	47.768	1	0
A04	9401412	9401452	+	T_52	CGTTCTCCGGCGGCGACAGCAGGATTTCGAGCGAAAGAAG	61.394	2	0
A09	117468799	117468839	-	M_3431	ACGAGGAGTTTCTCAAGCAGGTCCTTCCTGTCTTTTTCTG	55.39	2	0
A09	117468726	117468766	+	M_3431	AACATCGAGAAAATATTACAAGCAGAACCCAATATGGATG	50.237	2	0
A05	98486421	98486461	-	M_2095	GTTATAACTCAAAGCTTGTAAGTTAATTCTTTACGAAGAC	47.373	2	0
A05	98486333	98486373	+	M_2095	GGTTCTTTAACCCTAATGTAAATTCACTCGAGCAAAAGTC	50.827	1	0
B10	117993324	117993364	-	M_7986	GATCCGATGTCCATGGCCAGGTATAACATAATTGATGAAG	52.303	1	0
B10	117993254	117993294	+	M_7986	ATAACATTCTCGAAGTGTTAAAAATCTATTCTACTTGCAC	48.03	1	0
B05	22328450	22328490	-	M_5157	TCACCACAAAATCGAACTTCCTTTGCCCCCTGGCATTGAT	57.162	2	0
B05	22328385	22328425	+	M_5157	TCAACTGCAATGGTGGTTAAATTGGAAGTTTGATTCTCGT	52.85	2	0
B09	128153716	128153756	-	M_7331	GTACTCCTAATTGAAAACTAATATAATAAGCTTATGAAAT	43.742	1	0
B09	128153646	128153686	+	M_7331	ATTAGAACCTTATTGATGAGAGGGGACCTTAAGACATTAG	49.582	1	3
A07	75036361	75036401	-	T_89	GCCCTCTTCTCCATCGGTCTCTCTCTGTCTCGTGCTGTAT	57.68	1	0
B07	123038346	123038386	-	M_6303	CTAATGACACGCAATGAAGTGAAAACAAATAGTAATTTAG	48.007	2	0
B07	123038303	123038343	+	M_6303	TAATCAATGAATTTTGCAATGCCATTAATTGTTCTAATTC	47.113	2	0
B09	28664637	28664677	-	M_7085	CACAATCCAACAGGCGTGGAGCTTGTGACACATAGTCTGG	57.467	1	0
B09	28664583	28664623	+	M_7085	TTCTCTAGCATGGTGAATGAAACTTCTTACCTATAATCTT	48.662	1	0
A02	53763276	53763316	-	T_25	GAATCATTTGACATAAATTTGAAGGAACAGAAGGTGACAG	49.895	2	0
A02	53763203	53763243	+	T_25	TCCCAGAAGGCTGTCTTCTTCCCAGTTTTGGCGACAGTCT	58.315	2	0
A09	12715209	12715249	-	M_3222	AAATTTATATGGAAAAAGGCAAGAGACGAAATGTTTAGAG	48.385	3	0
A09	12715121	12715161	+	M_3222	TTCCATGTATTGTCCTCTCATTGTTCTTCATAGTTGTTAC	49.667	1	0
B03	54663184	54663224	-	M_4521	TTCTCATACACTTATTTAGTAAAGCCTTCAATAGTCATAG	46.73	3	0
B03	54663084	54663124	+	M_4521	TAAAGCAAGAATTCCAAGTACTAAACAAGGATTATTTACC	47.672	3	0
A09	114195030	114195070	-	K_4	TTGTTCATGTACTTGTTATACCATGATACCTTTGATTTTG	48.036	3	0
A09	114194944	114194984	+	K_4	TCCTTATTTCTCATGGAAAATCAGCCACCGCCGCCACCAC	58.51	3	0
A08	45363801	45363841	-	M_3144	GTTAGAGAAGTTGAGAATCACCTAAGATTGACTAATGGAG	49.307	1	0
A08	45363734	45363774	+	M_3144	TTATTGTTAATCTTAATGTTAAATTCATTGACCCTATGGT	46.06	2	4
B09	122160463	122160503	-	M_7309	TAGGAACATAATCAATGAAGCAAAGGAAGAGATGTTGTTG	50.271	2	0
B09	122160400	122160440	+	M_7309	ACGGAGAATCAGTATATGCAGTTGCATTGTATGGAAAGAG	52.219	2	0
B07	121083495	121083535	-	M_6295	TGCAACATAGTTTTCATCAAGTAAACATTTACAGAACTGG	49.672	1	0
B07	121083416	121083456	+	M_6295	TTGGAAGAACAGGTGTAGCTAGGTTATCAGCATCTAGCAG	53.595	1	0
B04	94627743	94627783	-	M_4890	GTTTTCTACATAAATCCCCTTATCCAACATCAAATAAATG	47.215	3	0
B04	94627671	94627711	+	M_4890	CCAAACTTTTTAGTCTTCAATTTGTTTTCCCTAGATCAAC	48.903	3	0
B04	39200843	39200883	-	M_4850	CAATGAATTGATTAGAGTCTCCTCTGTGATATGCTATCTG	49.462	1	0
B04	39200791	39200831	+	M_4850	CGCGCGTCAACTCCAAAACTCTCTTGACATTCACAATTAC	55.093	1	0
B07	106931777	106931817	-	M_6222	TCCAAAGTTGCTATTGTTGCTACTAGAATTGTTGTTGTCG	51.977	1	0
B07	106931708	106931748	+	M_6222	AGGCAAAATCACTTTCAGTCTCACCATGAAGAACAACCTC	53.757	3	0
A05	42098150	42098190	-	M_1837	CTAATTCAGATTACTGTCAGATTTATCGACTGGTAAAACC	48.824	2	0
B01	140969403	140969443	+	M_3955	ATGCCAGCATATGCCATGAATGTAACACCCTTATTGTCAG	53.807	1	0
B05	129710114	129710154	-	M_5303	CAGATGCTGCTATTATCCCATCTAGCCCATCTAGTTCCTC	53.47	1	0
B05	129710018	129710058	+	M_5303	CACTTATAAAGGCACCTACCAGAACTAACTTCAAAACAAG	50.43	2	0
A09	108225710	108225750	-	M_3374	CTCGTGTGTTGCTACGTGCTGCGTGCAATGCAATTTCTCT	58.556	5	2
A09	108225614	108225654	+	M_3374	TTTAATGCTTCAACAATAAATGTGGCATTCCCTCGTTGTG	52.565	3	0
A09	7881006	7881046	-	M_3206	TTTTTACACAATACACATATGTTATCACCCCTGATGAACG	50.198	1	0
A09	7880960	7881000	+	M_3206	TGATAGGCAGAGTGAATACTAAAAAAAGACTGTTTAGGTT	49.201	1	5
A07	24568748	24568788	-	M_2799	AATTACTTATACTCCCCTAATAATTAAACTACCTACTTCC	45.789	3	0
A07	24568687	24568727	+	M_2799	TAAACTCTCTGATTTAGTTATTTGCTGAATTCTTTCTTCT	47.154	1	0
B01	134602696	134602736	-	M_3930	GAATAACTTCCCAAAAGCGGATATTTACAGATTATAAAGC	48.433	2	0
B01	134602633	134602673	+	M_3930	AGGTAAATATCATTTTACCTTTTTCCCCATCTCGCTTCTC	50.877	2	0
A09	111403618	111403658	-	M_3392	GGAAACTGCTTGGTGTCCAATTTGTGCTTTTACCTTATAC	52.388	2	0
A09	111403522	111403562	+	M_3392	AACCAGTATCAGTTTTCAAAGTTCAGACCTTCAGAGTAAG	50.749	2	2
A01	103123829	103123869	-	M_445	AGAAAGGCTGGTCAAGCTACAATGACTTGAGGTCTGAGGC	56.488	2	5
A01	103123725	103123765	+	M_445	TGTAGAGAGTTCAAATTATTACAACTTCAAAAACTAAGCT	47.441	2	4
B01	146108278	146108318	-	M_3985	GCACCATCAATCTGTTTTACTTATTTTGTTCCTCACTATG	49.798	2	0
B01	146108217	146108257	+	M_3985	GAGTGTGATATCTCAGGTCTGTCTCGAAACCAAAAGATTC	52.199	2	0
B01	65270707	65270747	-	M_3849	TTTAAGGTCCGATAGGTAGTTTTTAGTCTTCAAAATAAGG	48.267	1	0
B01	65270636	65270676	+	M_3849	CTCCTCATAACTCTCATTACACTTAATCCAATTTTCCATC	48.728	2	0
B06	135679091	135679131	-	M_5794	AAGAGCATAGTTGTTAGAATCGGATCGACCCGTGTGTCTG	55.34	1	4
B06	135679044	135679084	+	M_5794	ACACCTGAATCGACCTTGTCATCGGTTCACCGGATTTTCG	57.199	1	0
B03	55221335	55221375	-	M_4523	GATGCATTATCATGAGTTTTGTCCATTTGTTCAATGGTGT	51.211	1	0
A07	66671511	66671551	+	M_2888	AGAAGCACATCTAACTAGATTTATACCCTCCCTAGATTCC	50.247	1	0
B09	151175662	151175702	+	M_7467	CGGCGGAAGCTCTCCCATATTGAAATGGTTTAGTGTAGAG	54.635	1	0
A08	51419841	51419881	-	M_3179	CTGGCTAACCCTGCAGCCTTGTCTAGATCCCTTCATTTTC	55.69	2	0
A08	51419777	51419817	+	M_3179	CCTCTATCGTCAGGCACTGTACAAGATAAGCATCTCAAAG	53.164	1	0
A03	70979744	70979784	-	M_1023	TGAATCTTATGTATATACTTATATATCTTTTTTGCTCTGT	43.966	1	0
A03	70979698	70979738	+	M_1023	AACTATTGTCACATTTGAAACGTTAAAATAAGAGAAAACG	48.029	1	2
A02	69088866	69088906	-	M_695	ATTGATTTAGTTATATCTCTTGATGTCTTGTGTATTTTGG	46.425	1	4
A02	69088817	69088857	+	M_695	GGGTTCTGGCCCAAAACTCGTTCATGTTCCAACAATTACA	55.396	1	0
B09	146922615	146922655	-	M_7428	CCAATATATAAACATTGTCAGTTTTGTGGTCAACAGCTAC	49.811	3	0
B09	146922508	146922548	+	M_7428	TTAATTTCCTCTGATGCAGGTATAACCTGAAAAGTGAATG	49.954	2	0
B09	14101077	14101117	-	M_6986	TCGGATGTCAGTGTAACCTTCTCAATGCTCACACAGTAAA	53.935	1	0
B09	14101018	14101058	+	M_6986	AGATCAGACGAACTCATCAGCTCGAGCCTCGCCGATTTTT	57.707	1	0
A09	119341350	119341390	-	T_121	TCATGAGATTGGTATTGTTGTCCCGAAGAAGCTGAGAATC	53.175	4	0
A09	119341279	119341319	+	T_121	TGATGGTCAAAGGTATCAGGTATCTTATGTGGTTGACTTG	51.576	1	0
A05	97211182	97211222	-	M_2077	TGCTAAATCTAGTGTAATTATTTTGGCCACAAGCTGAATG	50.644	3	0
A05	97211115	97211155	+	M_2077	AAGGCAAAAGCAATGAATTCTATAGCCAGCTGCTAATGTC	53.082	3	0
B03	14465042	14465082	+	M_4403	CGGAATAGTAGCTTTACTTAATGTTAATTTGCGTTTCAGG	49.96	1	4
A09	20794145	20794185	-	M_3241	CATATGTGCCTCATAGTTATCAAGATTGTTATTCTCAATG	47.993	1	0
A09	20794040	20794080	+	M_3241	TTTCATTATGCAGAGGTCTACAAGTAGTATGTGAATAAGC	49.478	1	0
B10	134907946	134907986	-	M_8112	AAATCCAAATTAGCATGGTTTTAATCAGTTTTTGGTTTGG	49.421	2	0
B10	134907840	134907880	+	M_8112	GGTCCATTATAATTTTAGTGGTCAATTTGAGTCTCATCTC	48.884	2	0
B07	113878237	113878277	-	M_6261	CGGCAGTTTCACACATAGTTCCTCAAGAACACAACTATAC	52.786	4	0
B07	113878122	113878162	+	M_6261	GATGAAATAGATACTGCAAAGACAGTGAGGGCTAGGGTTC	53.064	1	0
A09	54027825	54027865	-	M_3279	CACTTATTATGCTATTTAGATTTTGGGTCATATTGAGAAC	46.881	2	0
A09	54027753	54027793	+	M_3279	AAAGAACAAATTCAAGCATCGACATCACTCACTAATTAAC	49.797	2	0
B09	156236896	156236936	-	M_7516	CCTTCCCCAAATTCAAGGTTAACAAAGTCTAAAAGCAAAA	50.971	1	0
B09	156236824	156236864	+	M_7516	ATGTAAAATTTTTAGACCTCGACACATTGCTTTGATTTAG	48.721	2	0
A01	106938389	106938429	-	M_477	GCGTGTCTATTCTCAAACTTATTTAGTCACACTAGCTTCC	51.38	1	0
A01	106938300	106938340	+	M_477	TAGGCAGAGAAACTAGAAACAGAGGCAGACTCAAAAGCAC	54.258	2	0
A01	37863932	37863972	-	M_177	CACCAACCGTCCTTGCCCGGAACATGCAAGTGGAATTATC	57.941	1	0
A01	37863866	37863906	+	M_177	GTACCCAATAAGGAAGGTTTGTTAATCCCGCTTACTCGTG	53.666	5	0
B06	19895504	19895544	-	M_5525	GGAGGAACATTTACTGATATTGCAATGTGGGTGTTCTGTC	52.884	2	0
B06	19895427	19895467	+	M_5525	GTCACCTACATGTTCTCCTATCTTACTCATCTCAATGTTC	50.403	2	0
B04	109894122	109894162	-	M_4933	GAGAAATAGTACTAAGCAATGGGAAATGAACAACAAGAAG	49.468	1	1
B04	109894016	109894056	+	M_4933	TTGGTTGTTTGTATTAACATTATTGCAGGGAGTAGAATAG	48.767	1	0
A05	66031097	66031137	-	M_2004	GACCTCGCCTAAACACCCAACTCTCCTTTCCACGAGAATC	56.733	2	0
A05	66031037	66031077	+	M_2004	AGGATAATTAGGTAAATATTGAAACTAGAATAACCTTCTC	45.262	1	0
B10	13553605	13553645	-	M_7633	AGAAGACATTGGAAAAGGCAATGCGATTATAAAAAGATCC	50.815	1	0
B10	13553536	13553576	+	M_7633	GCGCTATTAAACACCTAACCTTCAACGGTTGCTCTATTTG	53.463	2	0
A05	100945006	100945046	-	M_2117	TATCATGATGATGCATTTCTCGATGATTACGAGGACGAAG	52.121	1	0
A05	100944931	100944971	+	M_2117	GCTTCGACTTGGACAAAATGTTATCGTAGACCGGAGTCTG	54.94	2	0
B03	116591139	116591179	-	M_4565	CTTTCGTTCCTTATTTTGTCATATCTTCTCCACTTCACTC	50.26	3	0
B03	116591069	116591109	+	M_4565	GAAGCAGGATGAATCCTGGACGAACGCAGTAGAACACGTA	56.655	2	3
B08	110500656	110500696	-	M_6745	CAGGGTAACCTGCTTCCAGATGCCTGTCCTGGTCGATTTG	58.059	1	0
B08	110500587	110500627	+	M_6745	CGAGATAGGCCCTGTCTTCAGCACACATGTCCCACAGTTC	57.934	2	0
A06	108197786	108197826	-	M_2591	TACACTATTATATCACTGGGCTTCTCACACCAAATGGTTA	50.915	2	3
A06	108197716	108197756	+	M_2591	AGTGCTTCAAAAGGAGTCATTGTTATTGGGCCTGATGGAC	54.843	2	0
A02	97342682	97342722	-	M_807	TTAGCTACTAAAATAATCAAACATGACATCATGACATCAC	47.873	1	0
A02	97342614	97342654	+	M_807	GACTAACTGTCTCTCTGTTTCCAGTCTTAATTTTAATCTC	48.555	1	1
B09	155175028	155175068	-	M_7502	GCATGTTCCAATATTCAGTTACCATTAAAAGATGAGTCAG	49.535	2	0
B09	155174982	155175022	+	M_7502	TCCAATTGCATCTCATCAGATAGAAACGAAAATGGGTCAC	52.595	1	0
B02	7513379	7513419	-	M_4094	AGCAGATCTGTCGGGTCTTAACTCCGATTTGCACAACTTC	55.847	5	0
B02	7513306	7513346	+	M_4094	TTTAGCTTTCCGTCGTTAGCATGACATCCATGAGCCAGAT	55.431	2	0
B06	144914571	144914611	-	M_2583	CAACTTTTCTAAATATAGGATTTTGAATAATTAGGATTTG	43.802	2	0
B06	144914513	144914553	+	M_2583	CCTACGTTCACAAAGCTATGTGTCCACGTTCACAGAGAAG	55.007	2	0
A04	98308786	98308826	-	M_1551	AATAAATATTAGCATGAAACTTACAAAGTCACTCTTTGAT	46.461	2	0
A04	98308697	98308737	+	M_1551	GTATCTCCTAATAATATCAGTTGGCTCTAAAGAGAGTAAG	47.441	2	0
B10	133132760	133132800	-	M_8105	TCACCACTCCAAAACTATACACATCACTCTTCGTGCTCAG	54.178	1	0
B09	20321517	20321557	-	M_7035	GATTGAATTCTGTTATAACGGGTCCTATCACTTAGTTCTC	49.552	2	0
B09	20321434	20321474	+	M_7035	AGATCTAGTGCTCTATCGCTGGGGGTGTAGCCGGGTAGTG	58.601	1	0
A09	102375341	102375381	-	M_3361	ATTCCACTGCTAACTATATCATCTACCTTCGTTCTTCTTT	49.804	1	0
A09	102375275	102375315	+	M_3361	TGGGTAGATGACATAAGCAACACTTTGGAAATATAATTGA	49.428	2	0
A03	38640299	38640339	-	M_991	TTAAACTTGTTCAGTTGTTCGTTGGTCTGGGAGGGTGAAG	54.738	1	0
A03	38640235	38640275	+	M_991	GGCCAATAGCTCCACACCTCGTCTCAGTTCTCGCGTTCAG	59.318	2	0
A03	10809326	10809366	-	M_2602	GGACCATATTGTCCTTCTTCCTCTAGAATGACTCCTTTAC	51.191	1	0
A03	10809264	10809304	+	M_2602	TGGACCAGCAGGTGCTGAGGAAGAAGGGGAGGGCACTTTG	60.897	1	0
B03	106096183	106096223	-	M_4549	AAGGGTCATCGAGGTTTCAATCAAGGTTTTTATCCATATC	51.022	2	0
B03	106096115	106096155	+	M_4549	CGATGGTTCCTTTTGCATCTTCTGTCATCCATACCTACTA	52.729	1	0
B07	132174347	132174387	-	M_6358	ACGATGTAAAAAAATCGCACAAAATATCCTAAAAGACGTC	50.219	1	0
B07	132174291	132174331	+	M_6358	TGCTGCACTGGTAAAATGTCGCCGTTTTAATTTTGGTGCC	56.558	1	0
A01	98523313	98523353	-	T_11	GTCCGGTACGGGATACCGGTGACCGCTGGTGATGTTGTAG	59.926	2	0
A01	98523240	98523280	+	T_11	TGTGATATCTTACTATATTCTCAATAGTCAAATTTTTTTG	44.205	1	0
B08	6622549	6622589	-	M_6427	TGGCGAGAAGAAAAACCACTCGTTGTCAGATTGAATGAAG	54.183	1	0
B08	6622469	6622509	+	M_6427	TTTCTCTTTGAATGATATATCTACTTATTTCTTGAACCAC	46.102	1	3
B10	8813947	8813987	+	M_7595	AAGAAAACTTGAAAACTAAAGCTAGTAGTTAGGTGCTGTG	50.211	1	0
B03	31038605	31038645	-	M_4444	CAACATGCACCATGTATGAACCATAAAACCACTCAGCAAC	53.795	2	0
B03	31038503	31038543	+	M_4444	CATCTAATTTGGAGCAATCTTAAATTTCCTTGTAATACTG	47.28	2	0
A09	120362607	120362647	-	M_3443	TGTCGACTGGTATGATCGCTAGAGGGCACGATTTACAAAG	55.38	3	0
A09	120362552	120362592	+	M_3443	TATATGTGTAAACTTATCTATAGTCGAAGCATGGCTGAAC	49.304	1	4
A04	121137429	121137469	-	M_1649	CTTCCAAGCTTCCGACATCTCTACAGGAGTAGTATCCAGG	54.411	1	1
A04	121137343	121137383	+	M_1649	GATGAAAAAGAAAGCATACAAACATCAAGGTTCCATATCC	49.939	1	0
A07	5714273	5714313	+	T_86	GTGCCCTGATGTGATGTCGCACGTGACACCATCCCCGTTC	61.043	1	0
A10	11403601	11403641	-	T_123	AACATGAGAAGACTTTTGCTCTCTCTTCGTAGATCTGTTC	51.833	2	0
A10	11403551	11403591	+	T_123	GCGTGGCAGGAAACGCCTACGGCTTCCTTTCGCTCTTCAG	61.339	2	0
B07	35152553	35152593	-	M_6129	TTCCAACCAAGTTGGTGGAGAAGAACATTCAAAAATGTCC	53.076	1	0
B07	35152493	35152533	+	M_6129	CTTTTTTACTTTCAGTATTTCTTTAGAGGTGGCTATTTTT	47.035	1	0
A09	12030298	12030338	-	M_3219	AACAATCTCAGCAAAGTGAGGAGGACGGCAACAACTCCTG	57.065	2	0
A09	12030233	12030273	+	M_3219	TCCCAACTCGTAGACATGATATTGATTCTTGTATGGCTTG	51.88	2	0
B06	11585551	11585591	-	M_5479	CTATACAATTGTACCTAACTCTTGGGCCGTTTTGAAAATA	49.989	3	0
B06	11585495	11585535	+	M_5479	TAGAAAAACACCTTTAGAGAAGGTCGGACATCCAGTACCC	53.468	3	0
A06	112473695	112473735	-	M_2623	CTATGCCTAAGGTAGCAAGTTTATCGGCATTTCTTAGTTC	51.392	5	0
A06	112473632	112473672	+	M_2623	TCTTTATGATTCAGCTTTCTATAACCATTCCTAGGCCACT	50.923	4	0
B07	102693539	102693579	-	M_6214	ATTCCAAAAGAATAACTAAAATCACTGTGGATATGTTGTG	48.162	2	2
B07	102693477	102693517	+	M_6214	ATAAATTACTAATTGCAACTTCATGCTAATTTACTGGTTC	47.222	3	0
B06	105361343	105361383	-	M_5668	CATATATGGCGTATATCTAATAATTTTGAAGACCGAAAAC	47.103	1	0
B06	105361270	105361310	+	M_5668	TAGAGTAATACCTCAAATAGGACTCCAAGAATTTGACCAT	49.339	1	5
A09	101963401	101963441	-	M_3360	CTATTTGCTGATGTAGATTTAGAGGAGATAACTTCATTAG	47.035	2	0
A09	101963325	101963365	+	M_3360	ATTGTAAATTCATTTGATGATAATACTCTACACAAACCTG	46.73	3	1
B01	134378840	134378880	-	M_3929	ATGTTCCACTTTTGGCATCAAAGCCAGGAGGGTATTATTC	53.665	1	0
B01	134378763	134378803	+	M_3929	AACTAGTCTATAGTGGGTGGTAAGCTAAAGGGGTTTGTTG	52.38	1	0
B08	1180497	1180537	-	M_6380	GCAGGAGCACTAGCATGTTCATTAGTAGCAGGAAGTTGAG	54.745	2	0
B08	1180418	1180458	+	M_6380	CAGCAAGGAAATACCATTAACACCCCTGCTTCTGCTTCAC	55.374	2	0
B02	96329431	96329471	+	M_4237	ATTGGTTTGGAATGAAAAAGGTAGGTTGCAAGTAACAGTG	52.083	2	0
A01	62091790	62091830	+	M_261	GTGATGATTTAATTTGCGGTGGCAAAGCTGCGATTGTAGG	55.421	1	0
B07	125841755	125841795	-	M_6311	AGATCATGTGCCTGTTAACCGTTGGTTTGAGGCCAAGAAG	56.193	2	0
B07	125841681	125841721	+	M_6311	AAATCACACACCTCATTTTTTACACAACTTCATGCTTTGG	51.546	2	0
B09	17133941	17133981	-	M_7010	TGTTTGGAGCAAGCTCTTCTTATCATATCTGTAGCAATAC	50.846	2	0
B09	17133882	17133922	+	M_7010	TTGGCTTAAAAGGTGGTGACTGCTTGCCAATCTCAAAGAC	55.399	1	0
B05	147295972	147296012	-	M_5370	AAGTCACTTTTTCTCCAAAAATCACAGCCAAGCTTAGTTG	52.263	1	0
B05	147295920	147295960	+	M_5370	ATGGGCTTAGCGACATAGCAACAGCGATAAACTGTGATGG	56.125	1	0
B09	24331027	24331067	-	M_7065	GTGACTCCAGAAATTAATCTTAGAGTCGTCCCCAATGCAC	53.523	2	0
B09	24330946	24330986	+	M_7065	GGTTGATAGGAAGCGTAACGAATCTAACCTGTGGAGAGGA	54.662	1	0
B09	130921886	130921926	-	M_7344	GATAGGCCTATAGCCTTAGCTGCTTTTCTAAAGATGAACC	51.94	1	0
B09	130921806	130921846	+	M_7344	CTGAGCTCGTAGGGATCTCTCGATAGCGTGAAACCAGTTG	56.459	1	0
A08	9645215	9645255	-	M_3018	AACACATCATCGAGGATCAACTCAAACAGCTAAAGTCTTC	52.424	3	0
A08	9645149	9645189	+	M_3018	ACCACCTTGGCCGAGGACATTGCATTCATCGAAGTTGTTG	57.73	3	0
B09	32331179	32331219	-	M_7103	GATGATAGTTTTTAACTCTGTTACTGTAATGGACAACCTC	48.866	2	0
B09	32331116	32331156	+	M_7103	ACAAGAAAAGATCGGGAGATAGAGGGTCCTTGCTGTAATC	53.572	1	0
B02	25726810	25726850	-	T_139	CAAAATATACAGTGCTCTTAACATTCCATTGTTGATTTAC	47.776	2	0
B02	25726720	25726760	+	T_139	AAATGTGGGAATATCTGCTGAATCTCAATCCCAATCTTTG	51.322	2	0
A05	107422577	107422617	-	M_2162	GCTATATCTTTCTGAGGAAATCAAACCACGAAGAAATCAC	50.618	1	0
A05	107422511	107422551	+	M_2162	GATCCTATCTTTGGAGGTCAAAAATTGTATGAGAAAAATG	48.404	1	0
A01	107749041	107749081	-	M_481	GTTGACATATGTCATTTTATATGATGCAAGATTTTCTCAG	47.566	1	0
A01	107748959	107748999	+	M_481	AATCATGGAAAGTCCACGAAACGCCTGCAACGAGTTCTTC	56.733	1	0
B08	20662956	20662996	-	M_6510	TCGCACCTCCATTTCATCGTCACATTGCTGTGTCTGCAAG	57.786	2	0
B08	20662893	20662933	+	M_6510	GCAGAGCGGGGAGACGTTGCCTGGGTAGCGGCGCGTCGCG	67.951	1	0
B03	43802044	43802084	-	M_4489	CAATTGCTAAGAAAGGTTCATCTATTTCTCCCTTTAATTC	48.259	2	0
B03	43801927	43801967	+	M_4489	GACTACTTAATCCTGTTCACTTGGGCAGATCCAATTCTAC	51.984	2	0
A06	39292382	39292422	-	M_2405	TGGTGCTCCACAAACGGCGATGCATGCGAAGAAGACAATG	59.421	1	0
A06	39292329	39292369	+	M_2405	GAACTATCACAGAACCTGACGCCATCCCGTTGTGCCCTAT	57.646	1	0
B04	102546327	102546367	-	M_4918	ATATTTATCAAGGTTATGAAAATTAGATCAGACCGATTAG	45.908	1	0
B04	102546251	102546291	+	M_4918	TTTGGCTAATTTTACAAGACGGTTTTGGGTTTAACCAGAC	52.11	1	0
B09	117136792	117136832	-	M_7291	TTCTCAACAAAATACATTGAAGAATGATTGAAGAAAGTAG	47.138	2	0
B09	117136722	117136762	+	M_7291	ACAAAACTAGAGCCTCCAATTTAGAAAAGGTTGATTTTAG	49.114	1	0
B09	140255003	140255043	-	M_7407	CAACTCTGTATGCAATGGCTAGTCAATTTTGTCTTATCTC	50.609	1	0
B09	140254936	140254976	+	M_7407	GTGGGAAATGAGGACAAGGATTCGGAATGTATGTAGTTGG	53.484	2	5
B09	131212463	131212503	-	M_7347	AAATTTACTTGGAGGAATAGTAGGAGTACTGGTAAACTTG	48.943	1	0
B09	129894779	129894819	-	M_7337	GCTATAACTATATTTTAAGGCAAGAGATAAAATTAGTTTA	43.763	4	4
B09	129894720	129894760	+	M_7337	TATACATTAGAACCACTCCATGGAAGAATTGGTACTTTAG	48.868	1	0
A08	21946221	21946261	-	M_3044	CAGTCCAAATCTTGCATCTTTTATGTTTCCCATATGATCC	50.696	2	0
A08	21946109	21946149	+	M_3044	TTGCCACAGTGCCATCATTTTGAGCTGCGGTTTATGCAAG	57.469	2	3
B08	113745391	113745431	-	M_6763	TTAGTTTGGGGGATGGTGGTGCTACGATGATAGTTGTGAA	54.812	2	3
B08	113745343	113745383	+	M_6763	CTTCACCAGTTACTATCATCTCGATCAACATCATCATCGG	52.077	1	5
B05	46231210	46231250	-	M_5244	GATTGAAAGTAACAAGAAATCTCACTAGGCCAAGATAATG	49.204	5	0
B05	46231126	46231166	+	M_5244	GTGGTACTCGTGCTCGTGAACAATTACATAGTGTTATAAC	51.609	1	0
A07	2630698	2630738	-	M_2699	TTCAGTCTAAGAGCTTCTCGTTTTAATTTGCATTTATTTG	48.756	2	0
A07	2630631	2630671	+	M_2699	ATTCAGCTAATCTTTGTTAATGCCAGTTGGAAGCTATATT	49.797	2	0
A06	20246836	20246876	-	M_2373	AAACCAACCCTTTATGTCAATTTTTTATTGAGATGCAGTG	50.066	1	2
A06	20246770	20246810	+	M_2373	AACTAATAAATCAATTAAATGGGTAATTTTGCACATAGAC	46.124	2	0
B02	92740534	92740574	-	M_4217	AAGATCAAAGGCCGCATTTACATTCTCTAAAACTTTGTTG	51.214	1	0
B02	92740465	92740505	+	M_4217	TAGAGTTGGAGTCATCCAAGGCATCATCATTCTCATTGTC	52.854	2	0
A06	21262118	21262158	-	M_2385	AGGAGAGTCGAAGTCGAGCATTGCAGGAAGCAATCATCAG	56.81	1	0
A06	21262053	21262093	+	M_2385	TTGTGGCGGCGCGTCGGAGAAGTAATAGGAAGAGAAATGG	58.156	1	0
B06	80906416	80906456	-	M_5649	TTTACTACTGAACTGAAAGCTGAAGTCTATCTTGAAGAAC	49.508	1	0
B06	80906312	80906352	+	M_5649	TCCAAAATGTTTTAAGGTGTACGTGTAATTTGTTGGATTG	50.102	1	2
B08	109766376	109766416	-	M_6739	TGCTGGAGGTGGGTTGCCAAGCTTCTGTCGCTGAAAAATG	58.997	1	0
A03	44111213	44111253	-	M_1028	TGCAAAAAGAAATTAGATGTCAGGATAATCTTATATTTTA	44.95	1	4
A09	91893070	91893110	-	M_3342	ACACAATGAAGTCAGATGCGGCTCGATTGAGAAAAATGAT	53.938	1	0
A09	91892990	91893030	+	M_3342	CACCATAAACTCGGGCACAACTCTCCTTAGATCTCTTTTG	53.483	1	0
B08	104923633	104923673	-	M_6713	CTTTTCAACATGACTCCTATGGTGACACATACAATCTAGC	51.309	2	3
B08	104923540	104923580	+	M_6713	TTGTGGTTGTATTGCGAAAATTGTTGGAGTTTTGAGTTCC	52.754	1	0
A05	23402389	23402429	-	M_1989	AACTACCCCAATATAGTGAGGGAGGAGAGAAAAAACAAAG	51.297	1	0
A05	23402319	23402359	+	M_1989	GCATTGTGAGTTCCCTTCTTGGACAGAAAGACTAGCAAAG	54.009	1	0
A07	7673641	7673681	-	M_2726	TTGTGTTATTGACATTGAAACTAAGAATTAATATTTTCAG	45.079	1	5
A07	7673594	7673634	+	M_2726	TGAGAAAGCAGCTTTGACACAAGTGAATCAACAACGAATA	52.918	2	0
B09	58165357	58165397	-	M_7190	TATCATGTATTCATGTTAGCAGCCAATTAGGAGTGTCAGG	51.702	2	0
B09	58165300	58165340	+	M_7190	GATGTCAAAATTTACGATATAGCACATCAAGTGAAACTAC	48.651	1	0
B03	104653841	104653881	-	M_4547	TTTACGTTTTATTTGTGGTGTGGCTGTTTTGAATGAATAG	50.306	2	0
B03	104653763	104653803	+	M_4547	ACGACGATAATCAACAAAAGTCCCAAAGAAAACAAGTAAG	50.905	2	0
B10	130995368	130995408	-	M_8090	TCTCCCACATTTCGTGAATCATTCCTTTTGTTATTCTTTG	50.72	1	0
B10	130995307	130995347	+	M_8090	AGCAGAGAGGTGGAGAGAAAGGATAATGGCAGGATACAAC	54.601	1	0
A05	92719972	92720012	-	M_2047	CCAACATACCAAGTCATAATTAGCAGTGAGATGGCCCAAA	53.404	2	1
A05	92719920	92719960	+	M_2047	GCAACCAACAATGTAACTATGTCAAGTTGGCTATGCGTTC	53.879	1	2
A07	53427373	53427413	+	M_2846	CAACGATTCACCTTAAGCTAGGTGTCAGGCGCACGACGAG	58.62	1	0
B03	120164717	120164757	-	M_4578	TCATGATGTTGATCCTACCCCTATTAATTCAACTCATATC	48.809	2	1
B03	120164648	120164688	+	M_4578	TACATTTCATAAAGAAATCGGCCTAAAGTCTTTTGTATGC	49.495	1	0
B06	16304157	16304197	-	M_5507	TAGGGAGTATTTTAGGTAATATGATGATGCATTTCGTTTG	48.613	2	0
B06	16304083	16304123	+	M_5507	ATGCAAGGTTATAGCATAATATAATTACTATTACCAGAAG	45.606	2	0
A01	14704247	14704287	+	M_81	CCAAATGGGCGTTAGTACCTAGTTAGAACTTAGAACTCTT	51.29	1	0
A01	2349237	2349277	-	M_18	ATACACGGCAACCCGGATGAAGATCTCTCGATGGTCATAA	55.76	2	0
A01	2349160	2349200	+	M_18	ATCTCGAAAGAGGATATTTGAATCAATTCTTGTGTCTAAC	48.731	1	0
A06	4689768	4689808	-	M_2282	TGTTTTATATAAGATAAAACAGTAAATTGAAAGTATAGAA	42.354	2	0
A06	4689662	4689702	+	M_2282	GGTGGCGACTCGGTTTGGGAGGGTCTTAGAGTGTATAATG	56.339	2	0
B09	7337550	7337590	-	T_265	CATACCCCCCAATGCAACAAAACTCCCCTCTTTACAACTT	54.732	2	0
B09	7337485	7337525	+	T_265	CATTGATGTAAGCCACCAGTGCCTGCCACCCACCTCCAAC	59.784	3	0
B10	14250003	14250043	-	M_7636	GCTTCTTCTAACATTGGTGGTGGCCGCTGTGGAGGAGTAG	58.068	2	0
B10	14249939	14249979	+	M_7636	TAAAAACCCACACAAAACCACAAAATTCATACCTTTGTTC	50.4	2	0
A10	2055782	2055822	-	M_3454	ATGAGACTCATGAGAAAGAGATCATTGCTTCCAATAATAG	49.317	2	0
A10	2055714	2055754	+	M_3454	TATGGCTACATGAGGGGCAACTTATGTTTCGAATTTCTTG	52.581	1	0
A03	43080936	43080976	-	M_1020	AAAACAAAGTGAAATTACTCTTCTCCGCCCTGCTACTAAC	52.501	1	0
A03	43080875	43080915	+	M_1020	CACATGACATTACTTAAAGTTGTGATTGTGAATTGTAATG	48.069	1	0
B08	38669634	38669674	-	M_6612	TGGCATTTAGTGAAATCCTGCCGTAGAAAACTCTTAGGAC	53.276	1	0
B08	38669568	38669608	+	M_6612	ATGAAATTTCATACCATTCAGCCTGTTCGAGAAAGTACAG	51.39	2	0
B08	95139110	95139150	-	M_6684	GGAAGGAAATCCTGTACGTGAATGAAGAAGGAGACGAAGG	54.388	2	0
B08	95139025	95139065	+	M_6684	ACGTTTCCTTCAAATGTGCACCACTTAATGAAACTTTTTT	51.463	1	0
A03	138910787	138910827	-	M_1247	ATTAATGTAATTGAATTTGGAATGTGGATGTTGGTTGTAT	48.052	2	0
A03	138910699	138910739	+	M_1247	CCTCGCTCTTTGTCATGAACGCAAACCTTGGCTCCTTCTG	57.922	2	2
B04	97235797	97235837	-	M_4886	TTACCTCTTTTCTCAAGTATTTACAAATACATCAATCTCC	47.249	1	3
B04	97235739	97235779	+	M_4886	AAACCAAATCAAAACATCAAATCAAAAAGTGAAGATACAT	47.721	2	5
B10	45722619	45722659	-	M_7883	AGATCGAGATCTGCAACATCAGCATCCACTACGCTTTACT	55.03	1	0
B10	45722549	45722589	+	M_7883	CTGACTCGCACTACAAGTACCAACCCTTAGCGTAGATATG	54.081	1	0
A04	71314008	71314048	-	M_1449	TATTAAAACAACAATGTAAAAGAAGTAAGCAGTAACTGAG	46.993	2	0
A04	71313920	71313960	+	M_1449	TGCATGATTAGGCGGGCAGTAAGAAACATTTGTTTTGAAG	53.603	1	0
A03	23550871	23550911	-	M_909	CAATGAGAGATAGCAGCAGGAACCTCAATCTATCTTTACG	52.009	2	0
A03	23550811	23550851	+	M_909	GGCCACTGGGACAGTTGGCTTCCTTACATCATTCTACTTC	55.661	2	0
A03	89419574	89419614	-	M_1056	ATCCAAGTACGAGCTGATTCACATGATGAGGACACACAAG	54.377	2	0
A03	89419529	89419569	+	M_1056	ATCTTCTCTCTGGTACACGCAGTTGTAGTACTTGTCATCT	53.083	3	0
A05	43575508	43575548	+	M_1943	AACTTCCATTAATGTTAAAATGCCGCTGTCCGAATTTTTC	51.73	1	0
B05	132587132	132587172	-	M_5316	AACCAGATCTTTCTACCCTTTGAGGCTCAGCAAATCCTAC	53.945	5	0
B05	132587081	132587121	+	M_5316	CTTTTTTCCAATAGAAGCAGTCTACTTGGTCAGATCTAGG	50.767	1	0
B01	65100557	65100597	-	M_3848	TGGGCATTATGTATTGTCATTTTCACTGAGCCTTATGCAC	52.897	1	0
B01	65100501	65100541	+	M_3848	ATGATTTTGAGCAAAATCTCATGAGGATGGTGATAAGTAA	49.611	1	0
A04	100920636	100920676	-	M_1561	CACTATCCCCATTATTTCCCCTTCTGCCATTTAGCTACAG	53.033	2	4
A04	100920548	100920588	+	M_1561	AGCGGACCTCCTTCTTTAAACAAACAGCACCAACAATATG	54.128	4	0
B02	83647283	83647323	-	M_4200	AATTTGAGACTTCAGGTTCTCAAACATTTCCTCTGTACCC	52.076	2	4
B02	83647206	83647246	+	M_4200	GGAGAAAACTTGGATCTGAAGGAAGAGGTGTGGTGACTTA	53.703	1	0
B01	34221202	34221242	-	M_3759	ACAAAAGAAGTACAAAAGAGAGGGACCAGAGGAACAAGAG	52.769	1	0
B01	34221084	34221124	+	M_3759	GGGCGACGACCTCCCCTTGCTTCGCCCATGCCGTTGTACG	64.405	1	0
B04	91805658	91805698	-	M_4895	CGCATGAGGTGGTGCATTTAACACACCAAATTGGGCCACT	58.134	2	0
B01	9972904	9972944	-	M_3700	CTTTCTGCAAAATCCTCTGGGTTTCCTCTTAGTCTTCTTC	52.332	1	0
B01	9972819	9972859	+	M_3700	AGAATAAATACTTTACTATAAACAATAACTGCACTAATAA	43.308	1	0
B06	69500780	69500820	-	M_5635	TGCCGACTGTATTTCCTTATGGGGACCTTATGCTAGAGAG	54.366	2	0
B06	69500702	69500742	+	M_5635	AAACGATACAGTGAAAAAGCAGAAGGACGATCACGGAATG	54.135	2	0
B08	42675208	42675248	-	M_6627	TGACTGAAGTCTACATAGCCATGTTATGTTTTTAGCAACC	51.2	2	2
B08	42675154	42675194	+	M_6627	GGTGAAATCGTATTTAATTAGAGCAGTTTTATGTTCCTTG	48.69	2	0
B08	24933087	24933127	-	M_6539	TTGACAAGCATGTCATCTATATACACTTTCATCAAAGACC	49.907	2	0
B06	121722011	121722051	-	M_5722	TTCTTTATTAATCACATCAATTGTCTTCAACATCTTTACC	47.002	1	0
A03	17811581	17811621	-	M_692	ATATTATAGATTAAATGCACTCAAAAGATAGAATAGTTAC	43.515	1	0
A03	17811516	17811556	+	M_692	TTGTTACCATGTATCATTATATTGGGCACTATAATCATAG	46.797	2	0
A08	28008822	28008862	-	M_3059	CCCACCCCTTTCTCTTCCGATCCTCTCCCTCGCTTATTCC	58.109	2	0
A08	28008759	28008799	+	M_3059	AGAGGAATATGTGATCAAAATTTGAAGATGCAGAAAATAA	47.809	1	5
A05	9243505	9243545	-	T_63	GAGACACTAAGGTTACACTCACCATCTCCATTGTTAATAC	50.647	2	0
A05	9243431	9243471	+	T_63	CACATTAACCATCACTCTTGTTTTGATTGGTATAGCATAG	49.395	4	0
A03	116234612	116234652	-	T_40	CACAGTTGTACTTTTCGATGAGATTGAGAAAGCCCATCCT	53.422	4	0
A03	116234530	116234570	+	T_40	TGTTCTTGAAGTCCACAGTTCTTCCCTTGCTGTCTGTTAG	54.314	2	0
B10	82539876	82539916	-	M_7862	CCTTCAAGCATATTCCTCGAGGGAGACAGCCTGACGAGCA	58.406	3	0
B10	82539830	82539870	+	M_7862	CTCGAGCTGAGATCAGCTCTGATATTGTCATCATTTCTCG	53.318	2	0
B08	3990259	3990299	-	M_6405	ATATATGTAATGGGCTGTGACCTATATAGTTGATGAATGG	48.73	4	0
B08	3990192	3990232	+	M_6405	CATTTTTTGAGCACCAACAACGAAAAGGAAGGAAATTCAA	51.988	2	0
A10	27118719	27118759	-	M_3528	TGGTGTAACTGTCAGGTCTAACGTCTCCACGCAGCATGTC	57.742	5	0
A10	27118658	27118698	+	M_3528	AACAATGATAGTTGGTTGTGCACAGAATGGAAGAGAAGAG	52.477	5	0
B07	133698320	133698360	+	M_6367	CTGTCTCTTACAAGGTCCTTTAGAACGGGTGTAAAACATA	51.554	1	0
B02	20791468	20791508	-	M_4132	AAGTGTGCTAGAAATCAAGCATAGGCGGATTTTGAACGAG	54.142	2	0
B02	20791417	20791457	+	M_4132	ACATGCATTTGAAAGAAGACAAACCTGGACAACGTCATCG	54.639	2	0
B08	85621841	85621881	+	M_6670	TTATTATTAGACAGTATAGTTGTTGAACCATCAATGTAAG	45.977	2	0
A07	10656271	10656311	-	M_2737	TGTGCAAGACACTTATACAGCAACTTCAGGAAGAGATTTT	52.104	3	0
A07	10656215	10656255	+	M_2737	TTGAACATAGATTGTCTTTACAGCATACCACATCATCAGC	51.284	2	5
A08	34438985	34439025	-	M_3096	CCAAGGCCAATAGAGCAAAGGGTAATCCGATCAAGAAACC	54.972	2	0
A08	34438926	34438966	+	M_3096	TCACATATTCAATTAAGATGGGAGATTATGATGAAGATGG	48.09	2	5
A01	104394141	104394181	-	M_452	GAAACCCCGATAGAGAGCTTAGCCCTGAAGGGACGGTTGG	58.538	4	0
A01	104394076	104394116	+	M_452	CATCTATATGTTCCCTTCCTTCTTAAGGTTTGCAGTTTTC	50.311	1	0
A01	3945781	3945821	-	T_2	GGACAAATTAGTTAGTTACATTGTTGTAACCGTTTTGTTG	49.339	4	0
A01	3945730	3945770	+	T_2	TTCCCAGCTGCAGTTAGGTTCTTATACTTGGGTAGGAATG	53.65	4	0
B08	10966905	10966945	-	M_6458	GAGGGAAGTAGGTTTTTGGTCTGAGGATGACCTGGGTAAA	54.569	1	0
B08	10966844	10966884	+	M_6458	CCTAATGTACTTACGAAGTGTATCTGGAGCTACCCCATCT	52.862	2	0
B05	137324001	137324041	-	M_5336	TAGTTTTGCTCCTTGTTGTCTCTAACTGATCTTTATTTTG	49.042	1	0
B05	137323947	137323987	+	M_5336	AAATAAAGTTCAAGACAAATGAAAATAGTTACAGAGTTCG	47.348	1	0
B06	131321868	131321908	-	M_5765	CCTCTGTCTAGTATCAGTTTTGCTCAATGTCGGAAGTTTG	52.629	2	0
B06	131321793	131321833	+	M_5765	AGTGCATGAATTGGGTCTCATTATCCGTGACTATAGGTTC	52.761	2	0
A01	22074927	22074967	-	M_115	TTGACTATCAATTTTGCATGAAGATAGATGCATGTAAATC	48.367	1	0
A01	22074879	22074919	+	M_115	ATAGAAATAGAGAAATCCGATCCTTAACAATAATTCGAGA	47.494	1	4
A09	55148498	55148538	-	M_3281	AGTTACCTGTGGATAACTCTAGATATTCCTTCTTCATATC	48.021	2	2
A09	55148449	55148489	+	M_3281	AATGTTTTTGAAGTCTATTGAATAAGGAAAGCAAAAAGAG	47.684	1	0
A10	48023868	48023908	-	M_3549	AGTGGAATTGAAATCGTACCAAGGGTTTTATTCTTTGTTC	50.666	1	0
A10	48023819	48023859	+	M_3549	TTTCTTCCTTCAAATCAATGAAGAACGCTGAAGAACATAA	50.36	4	0
A01	47717762	47717802	+	M_217	ATTTCATTCAATCTCCCATAACTTCTTGCTCTGAGCTCTT	51.686	1	0
B03	134543199	134543239	-	T_153	CATTCATATTCTGTCACCAACCATCTCTGTAGGATTGAAG	50.978	2	0
B03	134543140	134543180	+	T_153	ATGATGCTTTTGGGGCAGGACACAGTTCCACAAGTATATC	54.595	2	0
B08	49657688	49657728	-	M_6636	AGGCCAAGATAAAGAAGGCGGAGGCAGCTACAGCTATGAC	57.534	3	0
B08	49657620	49657660	+	M_6636	CCTTAAGGTTGAGCTTTTCCCCAAAAACTCGAGCATAGAT	53.529	1	0
B06	22214198	22214238	-	M_5538	AGTAACTATCCTTAAAAATTTGTCTTGACTGGATACATTG	47.538	2	4
B06	22214098	22214138	+	M_5538	CCCGATAGAAGCTCTTTTTGCCGGGATTTTGCATTTTAAG	53.866	1	0
B07	126100209	126100249	-	M_1700	ATACGATGTTTTTCTGAGCTTTAGAGGCTCCACAAGATGT	52.935	3	0
B07	126100154	126100194	+	M_1700	TAAAGGTAGTGATTCCTTTATTGGTCAAAGCGGTGTAGAG	51.763	3	0
B10	115493828	115493868	-	M_7964	ACTTCTTAACCTGTCATCCATGCTCAAATATACCCTAATC	50.282	2	0
B10	115493780	115493820	+	M_7964	CATTCACTACAAATGGAAAGATCCTAAATTGTAGAAGGTG	49.139	1	0
A10	33225159	33225199	-	M_3559	ATAAAATGCGATATTAAGAAGGCGAAGAGGGTGGCTAAAG	52.385	5	0
A10	33225064	33225104	+	M_3559	GTTGCAATGAAAGCCATTTTTCTCACCGCATGCAAAGTAG	54.74	3	0
B03	7032632	7032672	-	M_4371	CTCATTTTTTGCATTACCATAAGCTAACTCGTCTAATAGG	49.328	2	5
B03	7032577	7032617	+	M_4371	TTAGTTTTTTGAATAGACGTAAGTTTAAGGTAGTAATAAT	44.641	2	0
A08	17828980	17829020	-	M_3041	AACGGTAACACCAATCTTCACCCGTTGATCCTAATACCTG	54.169	2	0
A08	17828930	17828970	+	M_3041	GGGTTTGTAGTCTTGGGTCAACTTAGCTTCTAGTTGGTTC	53.348	2	0
A05	69682845	69682885	-	M_1979	AACTAAACAGAAATTAGAAAGAATTTCAATCAAGAGTGTG	47.246	1	0
A05	69682795	69682835	+	M_1979	CCGCCCCATTCGCTGCTCTCTGTTCCCACCGCAATACACC	62.102	1	0
B01	27932183	27932223	-	M_3781	TAACTTGAAATGATAATAAAACTGAAAGGAAGCAAAAATG	46.681	1	1
B01	27932107	27932147	+	M_3781	CATTTATTATTGTTGTTCATTTTATCTCCAACTTTGTTTC	46.079	1	0
A10	80364167	80364207	+	M_3576	TACATTCTCATTATTTTGTTAGTTTACTATTTCATTGAAC	44.643	2	5
B10	123577910	123577950	-	M_2125	ACACTAACTTAAAAGATCGATCGCTCCAATAATATGCTAC	49.804	1	5
B10	123577850	123577890	+	M_2125	CTTGGACATTATGACGCACGTAGATGCACGAGATGACGAC	56.412	1	0
B09	143694679	143694719	+	M_7421	AAAGAGGCCCAAAATACTTCAAACATTACTGCTAACAAAG	50.798	1	0
B06	12425093	12425133	-	M_5487	GGGATCTTACTATTTTCCGGGAGGAACGCCATCCTCATCA	55.872	2	0
B06	12425019	12425059	+	M_5487	CTGGGAAACAGCATGGCAGAAAATGGCACAATTCTTTCTC	55.083	2	0
B09	15513221	15513261	-	M_6994	ATTTTAGTGGTCTTTCTGACTTGTACCTCTTTTATCTTCC	49.408	1	0
B09	15513167	15513207	+	M_6994	TTAGCAAGAAGATGCTACAATGAGGTGGGGGTGGACAAAG	55.421	1	0
A03	116442362	116442402	-	M_1140	AGGAGGGCATTTTTTGACGATGTCCGTCGTGTCTTGCCTC	58.491	2	3
A03	116442308	116442348	+	M_1140	AGCAAAATCATTGGCAAAGAAAGTGTTGCGAGCTGATTTC	54.367	2	5
A05	43420457	43420497	-	M_1940	AGAGTGATTTATGTAATTAACAAACCTGTAAATTATCACC	46.525	2	0
A05	43420390	43420430	+	M_1940	CAATGCATTTCTTAATGCTGACTTAATTGACCTTGTTTAC	49.398	1	2
B07	114750543	114750583	-	M_6266	GGTTCTCCTCTAAATTACATGAGGGGCACTTTTTCGAGAT	52.954	1	0
B07	114750479	114750519	+	M_6266	TTCCGGATATTCATCCAGCTTGAGGTCGAATGTCACTTCC	55.291	1	2
A10	2981214	2981254	-	M_3462	TTTGTCTTTGTAAAGGTGATGGTCTCTTCCCCAGATTTTG	52.348	3	0
A10	2981147	2981187	+	M_3462	TTGCTCAGAAAATCTTTTGTTGTGCCAAATGTTGTACCTC	52.597	3	0
B03	146207019	146207059	+	T_154	GACACCGAAAAGGCTCTGAATGTAGCAAGAGACTCGGTAG	55.63	3	0
B10	91707120	91707160	-	M_7838	ATCTCGCAGTTTTCCCATAAGAGCCAGTGCTACAACATAC	54.545	3	0
B10	91707058	91707098	+	M_7838	GTCTACTTATTATAGTCTAGCTCTAGCCCTTTGCGTGCAG	52.783	2	0
B07	14054797	14054837	-	M_5986	TGTTGACTAGCTATGTATACATGCTATAAGCTCTATAGTG	48.408	1	0
B07	14054736	14054776	+	M_5986	CCAATCAAAATCAAACCCAAAGTCTAAACAAGTTGGAAAG	50.5	2	0
B06	9840840	9840880	-	M_5473	CATGGCTCTGTGGGTGTCTTTGATGGAATGGCACCCTGTC	58.47	2	0
B06	9840752	9840792	+	M_5473	ATTGGAGTGAAAAGGAGGACTGAGGAGTGCGAGGGAGGAG	57.824	2	0
A07	61263691	61263731	-	M_2856	TTTGATGTTATGTCCAACACTTTCTGGTGCTAAGGTACTG	52.298	1	0
A07	61263624	61263664	+	M_2856	GAAGTCGGACATCTATGGCCAATTTCTTTACAGGTACCAC	53.511	2	0
B06	133161430	133161470	-	M_5780	AATCTCTAACCCTGGTTTTCCAGCAATGCTAAATTAAAAG	50.504	1	0
B06	133161363	133161403	+	M_5780	TGGATTAAATGGGATATATTATGCAGAATAAAAAATCAAG	45.534	1	0
A10	24179479	24179519	-	M_3517	TATTAAAGAATATACAAGCCTGTAAGACCTCTTTATCTAC	46.25	1	0
A10	24179423	24179463	+	M_3517	ACCATTTGCAATACGATATATGTACTAATATATACTAAAC	44.557	1	0
B08	34666569	34666609	-	M_6585	CGTTTGTGTCACATAAATAAGCACACCGACACTGTCATGG	54.751	1	0
B08	34666475	34666515	+	M_6585	CACCCGGTGTGAGTCAAAATACTCACCTGAAAATCAAAAA	53.021	4	0
A02	83270034	83270074	-	M_736	TGTTTTCTTACCTTTACAGTTGCAAATGTCATTTTATTTG	48.16	2	0
B07	12459973	12460013	-	M_5971	GCCTTTGTTCTTGTTCCTCTTCAAGATTTTTGCAAATGGT	52.703	3	0
B07	12459922	12459962	+	M_5971	CAAAAATGTAGAGAGGGGAGTAGAGGTAGAACCACATATC	51.05	1	0
A04	98751701	98751741	-	M_1554	GGTCGCAATGGTTGCGGTGGAGTTCGTGGTGGTTATCGAG	60.029	3	0
A04	98751636	98751676	+	M_1554	CCACCACTCAATACTTTCCAGCTATCTACTCTCTTCTGTC	52.438	1	0
A01	10336008	10336048	-	M_71	TTTTCTAACACGTCAGCAAAATCCAATTGCATAATAAGAG	49.954	2	0
A01	10335954	10335994	+	M_71	GGAAAGTTGTAATAAGAACTGAGCAGTGAATACTGGATAG	49.793	1	0
A02	95275413	95275453	-	T_28	TACAAATGGTGATCAAGTGCTTTAACGGTATCCGGAATTG	52.763	4	0
A02	95275328	95275368	+	T_28	GGTACCATAACCACCATAGTTATCTCATCTCCTATGTTAG	49.628	4	0
B06	116601075	116601115	-	M_5697	ATCCCACCAAATATCTCTTCCCCATTCCTTAACCGTTATC	52.49	1	0
B06	116601008	116601048	+	M_5697	GGTAGGTTACGTGTATGAGAGAGGGGATGGGATCAATAAA	52.97	1	0
B10	132255729	132255769	-	M_8099	CCCTCCTCCACAACACCAGGAATACCCAGCCCCTACTCTC	58.898	1	0
B10	132255647	132255687	+	M_8099	CGAGAGCAGAAGGGGGTAAGGGACTCATGAGGATGGGATA	57.171	1	0
B08	104529037	104529077	+	M_6711	ATTCTTCTTACCTCAAAGGATGACAAAGCTTTGAACCGAC	52.634	1	5
A06	72294651	72294691	-	M_2450	TATATCAAATTATTAAGCAACAACATTTAACACCATAAAC	45.131	2	0
A06	72294540	72294580	+	M_2450	CTGCTAGATCCAGAGCCAGAAAACAGGTGCTCTATTGCTC	55.62	2	2
B03	45899418	45899458	-	M_4493	TAGTTTACACTTTGATGCTATATGAATGAGTAACAGAAAC	47.521	2	0
B03	45899353	45899393	+	M_4493	GCCAATTATTCACTAATTTCTCAAATTTTACAGTTAGCAC	48.072	2	4
A03	71856244	71856284	-	T_39	CGCTAGTTACATAACCATTTAGCATGACATTCCACAAAAC	51.246	5	0
A03	71856170	71856210	+	T_39	TCAAGTTGTATGCAGATAATGGGTGTATTTGTGATGCAAG	51.693	5	0
B04	9678044	9678084	-	M_4757	AGACGTATGTACCCAACAAGAATAGCACCACCATCCATTT	53.943	3	0
B04	9677970	9678010	+	M_4757	TTGTGGTCTTGTTGAATTAGTAGAAGTCCAGCAACAACTT	52.164	3	0
B10	141086831	141086871	-	T_279	TTTTCACCATTCTTCAACAGCACCAGAGATTTTCTCACAG	52.877	2	0
B10	141086759	141086799	+	T_279	TACAAATAGTTAAGCCGTCTTTTTATTTGCACATAATAAA	47.01	2	4
A05	41267226	41267266	-	M_1840	GGAGGGTCGATTGGCTTCAGCAGTGTTATTGTGAGCTTGG	57.492	2	0
A05	41267156	41267196	+	M_1840	TATTCTCCCCATAATCCGATTCAATGGGCGGCAGCTGCAG	58.054	2	0
A06	18580515	18580555	-	M_2356	CATTATCTTTTGGAAAATACAATTGGTTACATTTGAACCC	48.074	1	0
A06	18580451	18580491	+	M_2356	ATGGCAACATTCTCCTAAATAGTGCGGCAGACTACCAAAG	54.669	1	0
B06	108290154	108290194	-	M_5673	GAGGGATTCTTCCATTTGTTCCACAAAGGATAATAGAGAC	50.895	1	3
B06	108290053	108290093	+	M_5673	ATCTTCATCTGTAGCTCTGCCAAATAGGATGGAATCATTT	51.44	1	0
B02	13978076	13978116	+	M_4114	TAAGATTTGAGGAAAACCCTGAGAAAGATACCTATTTACG	49.202	2	0
B08	5174197	5174237	-	M_6415	TTTCGAAAAAAGCCTGTTCTGTATGCAAAGGATCTAATTC	50.931	3	0
B08	5174136	5174176	+	M_6415	CTTCTACTTCTTAGTAAACGGGCTTCTTCAAAGTAAGGTG	51.077	3	0
A07	78757004	78757044	-	M_2908	ATCACAAAACTAATCAAATCCATATGTGTGAGAAAAACAC	48.641	1	0
A07	78756960	78757000	+	M_2908	GTTCAAAAGCAACAGGCAAGCTTTTGAATGGTCGGCTTTC	55.96	1	0
B07	5232885	5232925	-	M_5939	GGCGGAGTCACCAGCTCCAGTTCGCATCTCATTCGCTGTT	60.605	1	0
B07	5232819	5232859	+	M_5939	AATCCAACGACACCACTGGGAGATACAACGAGGGAAGGAC	57.253	1	0
A02	89336758	89336798	+	M_760	TCTTTCATACGTGTTTTGGATCTCGATGTGATGAATGAAC	51.638	1	0
B01	35136155	35136195	-	M_3799	ATTATCTAACTGTTTTCAACTATCATTGCAGGGTGGTTAT	49.411	2	0
B01	35136054	35136094	+	M_3799	GAAGCATCAGCAGAAATGGCGAAGGGCTCATTGGAGAATC	56.706	2	0
A08	1898295	1898335	-	M_2958	GGCTGCAATCTCAACAAAATACGGTGGCCAATTCAACAGC	56.626	1	0
A08	1898177	1898217	+	M_2958	ATCAGTACTAAAAAGATTCTGGCATTAATAAAATAGTACA	45.693	3	0
B07	110896248	110896288	-	M_6246	GCTCGACATACCTTTCCTTTTGCTTTTCCAATTCCTCTTC	53.332	3	0
B07	110896166	110896206	+	M_6246	GGCAGCTGCTGCTCTGGCCGAAGAGAAGGCCAAGAAGTAT	60.301	2	0
A02	94351968	94352008	-	T_27	CTTGCATTATAAATGGGTACGAAATTCCAAGCAAGACTAT	50.391	5	4
B01	137917458	137917498	-	M_3945	TTAGGACTTGAGACATGTTTTTACTGGAAATTCTACTTTG	48.833	2	0
B01	137917389	137917429	+	M_3945	AGGCTCAAAATAAAGTGGGCGCTGAGGGAGCAAACAAAAG	56.788	1	0
B09	147182248	147182288	-	M_7430	CCACAACACCACAATATTCTTAACTGCGGACACAGAAAAC	53.616	2	0
B09	147182188	147182228	+	M_7430	TTCACTAATGCTACCAGCGATATGAATAACTCCGTCCAAC	53.146	1	0
B09	152083434	152083474	-	M_7477	AGAGCCTATTTTCAAAAGTTGGCAGAGAAATCATAATAAA	48.814	2	4
B09	152083385	152083425	+	M_7477	CATTCCAATACAAGATGGGGTAGAGCAACAATTAGATAAG	49.94	2	0
A09	104828151	104828191	+	M_3367	AAGTATCTGATACCTCATTTGTATTTGTCTTTGATACCTA	47.304	2	0
B08	40153852	40153892	-	M_6619	GGAGGGTAGTTGGCCTTTCTACCAATAGGGGATTGACATC	54.904	1	0
B08	40153790	40153830	+	M_6619	AAATAATCAATGGTCACAACTAAGAATTTTACCTGTATTG	46.96	1	0
A05	34428530	34428570	-	M_1867	CGACCATGCACGGCAGCAACAAGCATGGCAGCAGCAGTAG	62.076	1	0
A05	34428420	34428460	+	M_1867	CTCAGCTGTCACCGGAGGGAGCTGCTGATCCCCCATCACC	61.962	2	0
B05	134986575	134986615	-	T_205	GCACCATCTGAATGGAGAAAGAACCATATTGCAGGTGGAC	55.122	4	0
B05	134986505	134986545	+	T_205	GGCCAAAGTAACAGGGCATTGAAGGCTACCAAAGAAGGAG	56.214	1	0
A05	112322233	112322273	+	T_69	GCAACTGAAGTCCTTCGATGAATCCAAAGCTGGCGTCAAG	56.942	4	0
B10	129475363	129475403	-	M_8071	TAATAGTAATAGTCAAATGCCAAATTGTAGACACCGTACC	49.626	2	0
B09	113415993	113416033	-	M_7270	ACAGAATCAGAGTTGGGCTTACTTTTGGATCACTTGGTAG	53.022	2	0
B09	113415911	113415951	+	M_7270	TGTACCTCTATGATGGCAGTTTTCCAACTCCTTGAATATC	51.608	2	0
B01	88217654	88217694	+	M_3862	GCTCATCCTCCTTCCACGCGACTCTGACAGCGGCTGTAGC	61.547	1	0
B03	16011933	16011973	-	M_4408	GGAATGAATGAGTCAATTAACGAAGAACCTGAAGGCTAAG	51.598	1	0
B03	16011869	16011909	+	M_4408	CATCAATCATGATCTTGTCGGAATCAATGGGCGATAGGTC	53.851	1	0
A04	60968807	60968847	-	M_1410	CCTTGGCCTAGGGGAGACATTGGTATGTTTCTCAGCAGGA	56.933	3	0
A04	60968739	60968779	+	M_1410	ACATTTAGAGAATAACAAGAAATCTCAAGAAGGAACTTTG	47.816	1	0
A09	5900102	5900142	-	K_2	AATACACAGCAGCAGCTTTCCTTTCTTCTTAAGTCAACCT	53.271	3	0
A03	14020351	14020391	-	T_34	CCGGTAAATCAGCACCAGCCTAAATGCATAGTTCCACAAC	55.467	3	0
A03	14020267	14020307	+	T_34	AACAACGCAATGGACAGCATGGTTGGCAGTCTGCAATTCT	57.963	4	0
B09	11453627	11453667	-	M_6970	CCTCTCAGTTGAGAATTCCACATATTCTTGCCATTTTTAG	50.507	2	0
B09	11453558	11453598	+	M_6970	GACTTGAACCCGCAACCATGAGTTCAGGTGGAGACAATTC	56.393	2	0
B07	30412056	30412096	-	M_6106	AGAATATAATTTATATCTCGAGGACCATTCCGGATAATCG	48.781	1	0
B07	30411972	30412012	+	M_6106	TGAGTTAATGTTTGTATTCAATATATTGGGATGCGTGTCA	49.872	1	0
B09	21889726	21889766	-	M_7045	ACTAAATAAGCCACATGATCACTCTCCTGTGACAAAACTG	52.194	1	0
B09	21889643	21889683	+	M_7045	GACCCACACACCGGTTCTTGCACTGTTGGATTTTTCAAAG	56.169	3	0
B01	34654464	34654504	-	M_3798	AGCGCTACTAGCGCACATTCTGGGCACAATTATGAAGCTC	57.475	2	0
A05	95655522	95655562	-	M_2062	ATTACACACTTGTTTGCAATTTTTTAAGTGACTTCTTTAG	48.005	2	3
A05	95655439	95655479	+	M_2062	GAGGAGGACATTATGGGTATTCTCTAGGAGCAAAATGAAG	51.545	1	0
B07	109560818	109560858	-	M_6238	GGATGTTCTATCATGACAAGCTATAGCAGCCCCACGCCTA	56.107	1	0
B07	109560762	109560802	+	M_6238	GATGGAGAGCTTCTACCAGTGTGACCTTAAGGAGAGAGAT	53.826	1	0
A07	67165014	67165054	-	M_2891	CTTTCAACATTTCTTTGGAGGTGGCTATCTTTACTTATTC	49.435	1	1
A07	67164959	67164999	+	M_2891	TCTTTCCAACTAAGTTAGTGGAGAAGAACATTAAAAAATG	47.92	1	0
A06	99382763	99382803	-	M_2546	GAAGTTAAATAGGGATCTTTAGAAGGATTATGAGGCTATC	47.843	3	0
A04	80904270	80904310	-	M_1490	AAATTAGCAGTAGATAATTATTGGTAATTTAATTCATATC	42.886	1	2
A04	80904181	80904221	+	M_1490	CAACTATGACATGCTTGATTCTGCCGACACTTACCTGCAT	55.015	3	0
B10	43680157	43680197	-	M_7794	AATCTAAGTCATGGTTTTCAAAGCTCTATCTGACCGTATC	50.669	1	0
B10	43680050	43680090	+	M_7794	ACAGATAAATCCTAAATGGCGCTCTCATTGCGTGTGAAAC	54.321	3	0
B04	5236673	5236713	-	M_4720	CCCCAGCCCATGCTCATTCAAACCGCAGGCAAGTTGTATC	59.134	1	0
B04	5236594	5236634	+	M_4720	GGGACAAATGGGTTGTTTGGTAATGATAGTAAATGGGTTG	51.883	1	0
A09	92438121	92438161	-	M_3343	ATATGTGGTTGAGGTGGAGAAGGAGAAGCATTGGTATGAT	53.32	3	0
A09	92438054	92438094	+	M_3343	TATTAGAAGGAAATAGAATACAAAGACCATGAAAGATAAG	45.606	1	0
A03	82591930	82591970	-	M_1086	AACAGTTATATGAATCCATTAATGTTTGTAGGTAGATGTC	47.17	2	0
A03	82591861	82591901	+	M_1086	ATCAGCAATAGGTTGCATAAATTGATAAACATACAGTTGC	49.833	1	0
B08	11569307	11569347	-	M_6463	TATGGTAGGGTACAGTGTGGAGGGGTGGAGGTACAGAGTG	56.885	1	0
B08	11569241	11569281	+	M_6463	AGCACACATTCACGTATTATTACAACACTTATTTATTTGG	48.485	3	0
B05	122496725	122496765	-	M_5281	TGATGATTTATAGCTCATAACTTGTTTTTGTAATATAGGC	46.522	3	0
B05	122496651	122496691	+	M_5281	GACGCAATACTTTGGCTCCTTCATTACCAACCTTTTGAAG	53.481	3	0
A03	47934275	47934315	-	M_1035	CGAATCTGTGAAAGAACCTACTTTAGAACATAATGATGAG	48.989	2	0
A03	47934217	47934257	+	M_1035	CAGGTGTTCTCATGTCGCAAGGAACAGCCATTATATGACA	54.687	2	0
A05	61354834	61354874	-	M_1982	TTAGTGGCATGATTTATGGTTTCCTAATCAAAGGAACAAA	49.951	1	0
A05	61354768	61354808	+	M_1982	CTGCAATGACCATGACTGCTCTTGATTTTTCTGCAATCTG	53.844	2	0
A05	17471650	17471690	-	M_2015	GCAGAAATAGAGGGGTTCAGAAAAATTACTTGACGAATTG	50.991	1	0
A05	17471547	17471587	+	M_2015	CAAGGGTCTCACTAAGTTTTCCACCTAGCTTTTAACCTAT	51.478	1	5
A08	43781421	43781461	-	M_3135	GACGATAATTTAAAATCGAGTTCTCTTGGATAGTCTTATG	47.774	1	0
A08	43781356	43781396	+	M_3135	GGTGCAACTGAAAAGAAGTGCAAAGACAAAGATCAAGATG	52.86	1	0
A05	36182589	36182629	-	M_5147	ATAAGATGGCTAGTATCTAGGCACACTAGACAGAAAAATC	49.901	1	0
A05	36182535	36182575	+	M_5147	AAGTTGCATTTAATTTCTATATAGGGTCAAATAAATAGTG	45.365	1	0
B10	85103697	85103737	-	M_7849	CCCAGCAGAGCTCTCACTCACATCTTGGATATGCTTTTTG	55.002	3	0
B10	85103636	85103676	+	M_7849	TGGACCAAACACTCATATCACGTTCAAATATAAAGGTTGC	51.678	2	0
A05	104314039	104314079	-	M_2142	CTTACCAAAAACTCATGCTCGAGAAAGAATGGAGAACAGT	52.508	2	0
A05	104313952	104313992	+	M_2142	TTTTTCTTCTAATCGGTTGGTTTATGCAAAACGTAAGGTG	51.213	2	0
B06	144239287	144239327	-	M_2580	CCCACCGTGCTTATTGGAGGCACCGGACAAGATAGGTTGG	59.268	1	0
B06	144239204	144239244	+	M_2580	GGAACACTCAGCATGAATTGAAACTTTGGACCATCTGTTG	53.573	2	0
A06	19345924	19345964	-	M_2364	CAGACATTGGGGTTGGCTACCTTCTTCTGCTAGGGTTTAT	54.973	1	0
A07	20524162	20524202	-	M_2781	CCTTGTTTCTACTACAGCCCGCTGTTTTTGCCGCACTTAC	57.047	2	0
A07	20524104	20524144	+	M_2781	GCTGAATAGTGGTGGAAGCACAGCAATACCGCAGTAGAAG	56.241	1	0
B06	19172213	19172253	-	T_210	AATTTCGGAAGCAGTTCCGATTGATGATGTAGCAGGAGAT	54.234	4	0
B06	19172161	19172201	+	T_210	GTGTGTTAGCAAACTTCCAAGTAAATTTAGCAGTCCCTTC	52.088	2	0
B06	43478976	43479016	-	M_5607	TGCCTTGCATAGGATAGACATGTATCATATTGGTTATAAC	49.225	1	0
B06	43478917	43478957	+	M_5607	ATAGAATAATATATAACACAATCACAAAGAAAATGCATGG	45.768	1	0
A03	16814248	16814288	-	M_689	GACGTATTTGCTTTGTTGGCAAATAGAACAAGCGGCCATA	54.879	1	0
A03	16814180	16814220	+	M_689	ACTTTTATACGTACAAGAGGTTGGTGGTTGAGGTCTATTG	51.729	1	0
A03	44610041	44610081	-	M_1030	TGTTTAGGAGGTAGAGGGCCACAAAATCATTAGAAGATAG	51.106	2	0
A03	44609969	44610009	+	M_1030	TTGAGAACATTGAAACAGTGTTCTAGTGACTTCAATTAGC	50.418	1	0
B07	106794425	106794465	-	M_6221	CATCATAGCTCGGGAGTTAAAAGCTGCAAACCTTGAAGAC	54.281	2	0
B07	106794362	106794402	+	M_6221	AACTTCAGTTAAATTCTCCCTGTTTCCAAGACAGTAAAAG	50.105	2	0
B01	136103415	136103455	-	M_3935	AAATGTCAACGCAATCTCGCTATTACTGTAGAAGTTGCTG	53.013	1	0
B01	136103333	136103373	+	M_3935	ACCAATAACTTAATATCCAGTAGTTAAACTAAAATTATAG	43.336	1	0
B06	14583428	14583468	-	M_5499	AGGATTCATACTTCACAATTCACACCATCTCAAACAACAG	51.43	2	0
B06	14583343	14583383	+	M_5499	GTTGAGTTTCAGAGTTTTATAATCCAAAAATTGGGACTGC	50.168	2	0
B07	126799331	126799371	-	M_6324	GCAATAATTTAGCCATCTATACAGTAGCATTGCCCGAAAG	51.923	1	0
B07	126799250	126799290	+	M_6324	CCTAGAAGGTGAAGAATGGGTGTTTGGTCTCTCTTGATGC	54.447	1	0
B01	53777882	53777922	-	M_3832	TTGCTACCATGTTTTCTTTTCTCTCGTTCTCTCTTTTACC	51.3	1	0
B01	53777827	53777867	+	M_3832	GTTTTGAATATGTCGAAGCAGATCAGAGATGGTGTCAATG	51.997	1	0
A07	23167642	23167682	-	M_2801	GCGGACTGAGGGTGATCGGCAGTGGTTTGAATCTGGGTTG	59.685	1	0
A07	23167567	23167607	+	M_2801	CCTCTCATCATTATCCATTACAGTCGGCCACAGATCTAGC	53.949	1	0
A06	77610625	77610665	+	M_2464	GGGTGACTGAGAGGATATTGGGGAGCTCAGCTTGATGGAG	57.061	1	0
A09	17085549	17085589	+	M_379	TACGTGTACCGTTACATTAACACGTGTTACGCAACCATTT	53.95	2	0
A10	83288624	83288664	-	M_3578	CACTCACTTCAATCCCCAACAGAACAACTTTAATAACAAC	51.007	1	0
A10	83288550	83288590	+	M_3578	AGAGGGGGTGGCTTTTGGTAGTTTACAGAATGGTTATTTG	53.258	1	0
A09	117716273	117716313	-	M_7446	GCCATTCTATGAACCTTGTACGGTAGGGGCAGTATAAATG	53.276	1	0
A09	117716213	117716253	+	M_7446	CCGGTATCACCTTCCGCCTTATCAACTTTATTGAATTCTC	52.558	1	0
B01	136415278	136415318	-	M_3937	CAACCCACTTTCTTCATTTATATGTTCCCTTCCTCCTTAG	50.835	1	0
B01	136415199	136415239	+	M_3937	GAAACCACGATAGAGAGCTTAGTCCTGAAGGGACGGTTGG	56.312	4	0
B05	131719144	131719184	-	M_5310	GATAGTCAAATTGGAAAAGAGAGATGCATAACGGAGTCAG	51.367	2	0
B05	131719076	131719116	+	M_5310	AGGACCTGCTGGATATAATCTTAGTGTCTCTTTCACTATG	50.743	4	0
B03	139611377	139611417	-	M_1234	ACCAGAAGTGGAAGTCTGGTAACTAGTAACTTGGGGGATG	54.294	3	0
B03	139611304	139611344	+	M_1234	ATCTTGTTACGAGTTCCATCCAACTGCATAAAATATGCTT	51.194	5	0
B08	115137181	115137221	-	M_6769	GATGTAGGTTGTTGAGTTGGGGATGAATCTGGTAAAGAGG	53.097	2	0
B08	115137109	115137149	+	M_6769	ACGAGCCTGGTTCACAAAGCTGAGCACAATCCTTCACAAG	57.526	1	0
A01	19763358	19763398	-	M_105	TAATAATATCAATTGTAACAAATAATTCATAGATCTAATT	41.065	1	4
A01	19763295	19763335	+	M_105	TTTCTCCCTCTCCAAGTGGATTGACGACAAACCCAAAAAG	54.749	2	0
B02	85550339	85550379	-	M_4199	AATTCCAAGTAACAGTGCTTACCGGAGCGAGGGAGGAAGG	57.427	2	5
B02	85550272	85550312	+	M_4199	CTCCTCTGTTCGAGCTCTCTCTGTTCTTTGCCGATAGTTC	55.357	1	0
A10	110204254	110204294	-	T_126	ATTCAACGTGGATTGTAGATCCCGTTTGGAACCTCCATTG	54.766	2	0
A10	110204179	110204219	+	T_126	ATCACTCCCTTCTATCCCCTCTTTCTCTACCGATATCAAC	52.534	2	0
B10	40745462	40745502	+	M_7815	TTCTGAAAGTATTGAAGAGACAAAAATTTTGTATTCCAGA	47.694	1	4
A08	42606217	42606257	-	M_3132	ACTAAATCGAAATAGCTAGATTTGATTTAGTATCATAGGC	47.056	2	0
A08	42606145	42606185	+	M_3132	TGTTTTCGCTTTACTATGGGCTGTATATCGAATTCAGTTG	51.514	2	0
B10	25620727	25620767	-	M_7720	TGCTCGTCGGGCAAGTGAAAACCCAACCTTATAACAGAAA	55.844	1	0
B10	25620664	25620704	+	M_7720	GATGCATATCACCATGTGAAGCAGTTTGGAGAATCTTTAG	51.797	4	0
A09	114654249	114654289	-	M_3417	CGTAGCATAATCATATTTTCATACTTCATTACCACAAACC	48.473	1	0
A09	114654136	114654176	+	M_3417	ATTTGGATTTCAGTATTTAGTATTCACCAAATTGAAGCTC	48.192	2	0
B09	149119688	149119728	-	M_7449	TCACAACTTCTACTCCTCTTTGCTCAATTTCAATCCAATC	51.287	2	0
B09	149119632	149119672	+	M_7449	TCGAAATTATATGTAATTTTGTTCGGCTGTGGAACCCTTG	51.862	1	0
A03	139743937	139743977	-	M_1252	ATGATATTTCTTATGTGAAAAAGTAATACCGAAACTGATG	46.818	4	0
A03	139743868	139743908	+	M_1252	GAAATGGTTTGTCCTGGCGGTGAGAAGGCCTTCGTTGCTC	59.074	3	0
B06	20050833	20050873	-	M_5527	TCTGATCATTATGTAATTAGAACTAATGCCATATTTTTTG	45.592	1	0
B06	20050771	20050811	+	M_5527	AAAAATGGACTTAACAATAAAACCAACCACAATATTTTTA	46.288	3	0
A04	28557367	28557407	-	M_1387	TCCCTGGGGTCGTGTACTATGTTATCCAATTTATTCATGT	52.139	1	0
A04	28557300	28557340	+	M_1387	CACTGAGTGCGATGGGGCTACAGTCCTGTAAGGAGAAGTG	57.483	2	0
B10	117252056	117252096	-	M_7978	CCCAAGTACCCAAGAACACTCTCAGTGGACACTATCAATC	53.991	1	0
B10	117251988	117252028	+	M_7978	AGAGTGTAACCTCTGGAGGTGAGAAAGAACCATATGTAAG	51.972	1	0
B07	9333011	9333051	-	M_5955	TTTTCTCAAATCGAATGGGTTATTCAAAAGATCAAAAATA	47.195	1	0
B07	9332967	9333007	+	M_5955	AGGTATGCCAATGGGCCTGCAAGGGCAAGTTACGACCTTC	59.366	2	3
A03	26933312	26933352	-	M_922	GCTTATTTTTGTAGCCGTGTATTGTAGTGTTGACGGTGTC	53.459	1	0
A03	26933239	26933279	+	M_922	CTTTATCTGACTTGCCAACTAACCGGTCTACTGAGATTAC	51.903	1	0
B10	107981879	107981919	-	M_7922	TTTTCACTGCCATATGAACAATCTATCCATTCCTAAACAC	50.142	2	0
B10	107981814	107981854	+	M_7922	GAACTGACTGATCATGTGGAAGAAGAGGAGGATCTAAGTC	52.429	2	0
A04	113947126	113947166	-	M_1615	TAACAATATCAGTTCAATCTTCCCAAAGTTAAATATTCTG	46.512	2	0
A04	113947061	113947101	+	M_1615	ACCAGAGACTTCATTAGAACAAACTCATAAGGAAGTGAAC	50.639	2	0
B06	13560908	13560948	-	M_5495	TATACTCCACCTCCTCCTCCACCAACTTACGCCGAGTTGC	58.053	2	0
B06	13560851	13560891	+	M_5495	GGGCCAATAATTTGCTCACTCTTTGAACTTTGGCTTGCAG	55.227	1	0
B03	42402010	42402050	+	M_4486	ATCCGACGGTATTCAACGTTTTTCTTATAGTGGCCTAAAC	52.51	1	1
B09	52569990	52570030	-	M_7176	TGTAGCTCCTTATCATCTTGCAGCTTTCCCTTAATCTTAG	51.514	1	0
B09	52569918	52569958	+	M_7176	TTAAATTGGGTGTTAAGAAAGAGGCTGGAGGTGTCAGACT	53.63	1	0
B08	94542495	94542535	-	M_6681	CTGGACAACCCTATCCGTGTTTAGCTTGATCCAACCGTTA	55.36	2	0
B08	94542435	94542475	+	M_6681	GATGAAAAACACTCAGATCCCGTCCCAAAGAGTTATTAAG	51.398	1	0
B04	140382552	140382592	-	M_5034	GGCACCTTTTCCAGAGCATAACATTTATCAAGCAGTAGAG	52.789	2	0
B04	140382478	140382518	+	M_5034	AATACTTGACCTATCTGAAAATGGCAGTTTAACCTCTCTG	50.677	4	0
B06	142442969	142443009	-	M_5844	TTTATGACAATAAAATACCGCGTAAGGGTAATTCTGTAAA	48.665	2	0
B06	142442903	142442943	+	M_5844	TTTACAAAAGTATACGGTTACCACAGGAGTGAAGAAACTG	50.97	2	0
A05	20105079	20105119	-	M_240	ATCAGTGCTTGCAACACTGAGGATTTCTTTAGCTACCTTC	53.562	1	0
A05	20105025	20105065	+	M_240	AATCTAATTAGAAGGATAAATCACAAAAAGCAGTTTTCAC	47.285	1	0
B01	107182356	107182396	-	M_3868	ATACTAGTATCTAAATATCAATCGTTGTTTCCTAACTTTC	45.758	1	0
B01	107182275	107182315	+	M_3868	GTGCAGTAGGGAAAACTAGATTCGAAAGGACTTGATCGAC	53.57	1	0
B09	422478	422518	-	M_6890	TTCCTATTTTGGTGTTATATTCTCCTAACATAAACATAGC	47.145	2	0
B09	422401	422441	+	M_6890	GGCGAGATTCAAATCCTTAACACTTATTTAAACAGACAAA	49.572	3	0
A07	67531448	67531488	-	M_2894	CATAATGGAAGCTCTTAAGTCTAGAGGAAATCTTTGAGAG	49.327	3	0
A07	67531371	67531411	+	M_2894	TCTCTTGGGATCCAAGTGAAACCTCACTGATTAATGTCAG	52.731	2	0
B04	99378855	99378895	+	M_4912	TATGTAATGTTGTGGGCAACTTAGGCCAGTGGTCCTTAGG	55.129	4	5
A07	30769492	30769532	-	M_2821	CCTCAACTCTACCATAGCATCTATGACAAAAAGGGAATGC	52.334	3	0
A07	30769415	30769455	+	M_2821	AAAAACTGAAGTGCATTGCTTAGATATTAACCCATAAAAA	48.214	1	0
B10	142324082	142324122	+	M_8173	TCAAGGTGCTGTTGATTTTATCGGCCAGTCATTATTTGAG	52.886	1	0
A04	125943672	125943712	-	T_60	GTATCACTTGTAATTTCTAGCCATTTTTATTAACTTCAAC	46.409	1	0
A04	125943619	125943659	+	T_60	TCCGAATATTCATCACAACATTGTAAAAAGAAGAAGCATA	48.947	2	0
A04	78952400	78952440	-	M_1499	AATTGTAGACTTAGGGTCAATCTTCTCAAGTGTTATATCC	48.886	1	0
A04	78952337	78952377	+	M_1499	TGGTCTACTTTCTTGACCTCAACCAAACTCCAAGTGTAGC	54.162	1	0
A03	132517313	132517353	-	M_1210	GTGAGAAGAGCGAGGGGAGAAGATATTTATGTGGGGGAAG	54.839	1	0
A03	132517245	132517285	+	M_1210	GCCACGTTCCAATATTGCACCAATAACACGACAACACTGG	56.198	2	0
A05	49934713	49934753	+	M_1963	AAGCATATCATCTATATAGACCTCCATTAATTTTCCGAGG	48.763	5	0
B10	137817835	137817875	-	M_8137	TAAAGGGGTCGAGAGTGTTTTGAATTTCTAAGTGTTTTTA	49.782	5	0
B10	137817772	137817812	+	M_8137	ATATAGTATAGTCGAATCTATAAATAAGGTTCTAGACAAA	44.123	1	0
A02	82933534	82933574	+	M_735	ACTGAAATGCCTGAGGCCTCTCTTAGTTCTTATTTAACAG	51.731	2	0
B07	8410610	8410650	-	M_5951	AATCAAATGTGTATCCCCATGTGTTTCTTCCTTAGAATTG	50.209	1	0
B07	8410513	8410553	+	M_5951	GATATTAATAAAAGTGAGAACTTTGGTTTGGTTGTGAAGG	48.652	3	0
B05	26395791	26395831	-	M_5176	GTCAAGTATGTGATAAAATAGGACACACCACAAAAACATC	49.777	1	0
B05	26395729	26395769	+	M_5176	GGCTGATCTGGTTGGTGTTGTTGTAGTCTTCTTCATACTG	53.591	1	0
B10	116230674	116230714	-	M_7970	AGCTTTTAGGGTTTGACAGATTTTCAAAAGAGTGTGTTAG	50.607	1	0
B10	116230621	116230661	+	M_7970	TGACTTCACAACTTGAGACAATCACCACTCATTCTACTTA	51.318	3	0
B06	129433958	129433998	-	M_5754	GCTTGGACTTTTCTGCTTAGGAAAATTCTCTGTGGTTCAC	53.258	2	0
B06	129433884	129433924	+	M_5754	TCCGAACTGAATTTCAATCCAAGCATGATGGAGAGAAATC	52.586	2	1
A01	8965230	8965270	-	M_383	CCCACATATTTATGAGGCCACAAAGGGACATGTTATGTGG	53.761	1	0
A01	8965125	8965165	+	M_383	TGGAGTACCCTAAAACTCATTAAACTAATTTAGTTAATGA	46.45	2	4
B08	6921895	6921935	-	M_6429	TAGGAAAAGGTGTTTGAAGAAGATTGGAAAGGAATAATAG	48.492	3	0
B04	54554044	54554084	+	M_4875	GCAACATGGGCGGAGCGCTGCGTTTAAGTGACACGGTGCT	62.878	1	0
B10	108629082	108629122	-	M_7927	GAAGGGAGTTGTTGTCGTTGGAGAAGAGAAGGAAAACGTC	55.045	2	0
B10	108628997	108629037	+	M_7927	CTTCCACACCTACGATGTCTACCTTCTCGCTTCTGACGAC	56.397	1	0
B08	116582420	116582460	-	M_6780	ATTTTGATCTAATCCCAATATATCCTTTTAAGATCCGTTA	46.449	1	0
B08	116582355	116582395	+	M_6780	GTTGCTAACTCATGCTATAATGTTGATACCAGTACTTTTG	49.438	2	0
B09	23224936	23224976	-	M_7059	CAGCCATAGCTTCTTTCAACCTACCACCGTCGTGCTGCTC	58.569	1	0
B09	23224872	23224912	+	M_7059	TAGGTTTACCGTAAACGAAAGAGATGAAGGGGCAGAAGTG	54.154	1	0
A06	1749361	1749401	+	M_2255	TGTGCGAGGAATGAAACCATAGTTATGAGGATACACAACC	53.17	2	0
B10	107414834	107414874	-	M_7915	ATGCCAAAATTGTCCATTACAGAGGGAAGCCCATTCTGAC	54.86	1	0
B10	107414764	107414804	+	M_7915	GTATGTACTTAAGACCTTCTTGTATCTAGCGATTCTTCTC	49.178	1	0
A01	35456660	35456700	-	M_175	GTGCGAGTGGAACCCCTCCAACCCAGCCAGCCTCGTCTTT	62.407	2	0
A01	35456603	35456643	+	M_175	AAGAGAGTGACGAGGTCAGGTGAGGCCATAAACTAGTGAG	55.48	1	0
B06	124852221	124852261	-	M_5733	GAGAACTAGAGCACGAACTTCTAGATTCTTACCATTTTAT	49.176	1	0
B06	124852153	124852193	+	M_5733	TGGAGTTTTGATTTGCGTGCTGTTCGTGGCCACACGAAAT	58.26	1	4
B06	99275426	99275466	-	M_5665	GTGCCACTTCAGCACTCTGTTTGTCCAGTCATTGCCGAAA	57.808	1	0
B06	99275315	99275355	+	M_5665	AGTATAGTAAATTCCTATAATGTAATTATCCGTCTTGGTC	46.33	1	0
A01	16885036	16885076	+	M_89	ATCTCCTAGCTAATCTAGAAAGGAGTACAAGGAAAGATCA	49.835	2	4
B09	156569166	156569206	-	M_7521	ATTAGATATGAAATCTACCCTTTCTTGACGTCTACCATTG	49.145	2	0
B09	156569110	156569150	+	M_7521	AACAAACATGATGTTTGAGGCTTCTTTACCTGGAGCGTTT	54.035	1	0
B02	105892359	105892399	-	M_4258	ACACAACCAGGCCGGTTCTGGAGAAACCTTATCACGCAAG	58.273	3	0
B02	105892303	105892343	+	M_4258	CTATTCTTGCGAACCTATACTGTCTTTAATTGTTGATTAG	47.99	3	0
A01	30708434	30708474	-	M_159	GGAAAAAATTTTGGGGCATTTCATTCTTTTTGGGAAAACT	50.963	1	0
A01	30708354	30708394	+	M_159	TGGACATTTTGGTGGAGAAAGGACTGCAATACAGAGATAG	52.915	2	2
B05	150398131	150398171	-	M_5392	TACAAATCAGACTTGATTGCTATTCAAGAAACAAGATGTG	49.428	2	0
B05	150398070	150398110	+	M_5392	TCTACAATGAGATAGTGGTTGAACCCTGCCTTCTTAATGG	52.607	2	0
B08	122944499	122944539	-	M_6807	TATGACGTTTATACGCTCATGTCTGCTTGGTGAGTATGAT	52.677	2	4
B08	122944427	122944467	+	M_6807	AAAAAGCTTAAAAGAGTTGAGCTTACTAAAGACAGACATC	49.214	1	0
B08	44775450	44775490	-	M_6631	GCCAATTAGATTTGGAAATTCATCAAGTTTTATTTGTAAT	46.701	1	0
B08	44775400	44775440	+	M_6631	GAATCCAATTGATAATCACGAGAAAATTCAGGATGTAATA	47.723	1	0
B08	28087979	28088019	-	M_6566	GCCCTTCTTCTTTTATAAGATCATTTCACTTAGCAGCATC	50.61	3	0
B08	28087930	28087970	+	M_6566	ACCAATTCTTTGTACAACCCAATTTGTCTCTACACTCTAC	50.918	1	0
A08	31283880	31283920	-	M_3075	TCTCTGCATAGTCTCTAACAAGTGTGTATTGTGCTTCCAC	52.989	1	0
A08	31283829	31283869	+	M_3075	TCCTCTCTGACTAGAGCATTAAGTGATGTAAGAAACATTG	50.299	2	0
B09	44410912	44410952	-	M_7160	GTCCTTAATAAGAAGCGACTAGAGTGATGCAGCGAAAGTG	53.815	1	0
B09	44410846	44410886	+	M_7160	CAACAACTTATCTCCCATGTTTCCTCCATTATAACCTTAG	49.698	1	0
B10	41436258	41436298	+	M_7811	GGATCCTAACCTTCCACCGTCTTTCTGAAGGTGATCTTAC	53.889	2	0
B06	136978670	136978710	-	M_5807	ATACGTTTAAGATATATCATCGGGATGAGTTCATTCATGT	48.925	2	0
B06	136978583	136978623	+	M_5807	CGCAGAATTCTTCTAGCCGAGCATACAAAAAGATTGTTTC	52.635	1	0
B04	127652816	127652856	-	M_4977	TGCAAACCGTTCTAATCCGTCGATGGCACACATCTTATTG	55.364	1	0
B04	127652748	127652788	+	M_4977	CGTGGTTTCAAATTCAACAATTACAAAAGCTACAAGTATG	49.705	1	0
B01	110673882	110673922	-	M_3871	CAGCTTATCCTTCAAATTAGGAGGTATCTTCATTTCCTTC	49.748	1	0
B01	110673825	110673865	+	M_3871	TTATGATGCTCATGATGAATACCATGATGATTTAGATAGG	48.049	2	0
B10	4206834	4206874	-	T_277	ACTTTAAGAAGAGTTACATGTATCTCACCCAACAATCTTG	49.62	2	0
B10	4206767	4206807	+	T_277	TGAGTTGTTTTCATGTACTCATTTTCTGATGGTGGATGTT	51.169	1	0
B06	36385949	36385989	-	M_5586	CCTTCGGTTTACTTGCGAAGTTTATCTGGTCCCCAAGAAG	54.943	2	0
B06	36385882	36385922	+	M_5586	GAAAATCAAAACGTGCCATATAGCAACATCTTTACATGAC	50.553	2	0
A04	18124433	18124473	-	M_1358	AAGCCATTCGAGGGTTGGTTGCAAGGTTTGTTCCACGTTC	58.074	1	0
A04	18124369	18124409	+	M_1358	GCATGACGACATGGATAGTGGAGAGACTGAAATAGGTCAC	54.188	1	0
B10	126076041	126076081	-	M_8050	GGCTTTTTTAACCCCTTCATTTTTCGTGTCGTCATGCACT	54.895	3	0
B10	126075981	126076021	+	M_8050	TTGCAAGTAGACTTGATGCACATACGGACCCACTCCACAC	56.829	1	0
B05	152738177	152738217	-	M_5403	CAACTTGCTGAGGAGACTCAAAGTAAATGGATCCATGGCC	54.942	2	0
B05	152738118	152738158	+	M_5403	TGGCAAATTTCTTTAGTGATTATGGACAAGTCAGTTTATG	49.374	1	0
A07	78328479	78328519	-	M_2912	GATAAAAATTGGCAACCTTCGTGCCAACTTTCTATCCAAG	52.618	1	0
A07	78328399	78328439	+	M_2912	GAAGTCTGCTTCTCCAGAAGAGAGGTAACTGTAGAATTCA	52.164	2	0
A09	99608801	99608841	-	M_3357	ATACTATAATTATTTCATATTGAGCCTTAGCGAACACAAC	47.662	1	0
A09	99608727	99608767	+	M_3357	ATGCGGATATAATTGTGTAATTAAGTAAATTAAAGTAATG	44.643	1	5
B09	22304855	22304895	+	M_7050	GAAACTTGCCTACATGTACCGTTACATTAACACGTGTTAC	52.126	2	0
B09	139014154	139014194	-	M_7401	GACAACCCAGAGATCAGCGTCTGTTATGGTAACATTTCCT	54.173	5	0
B09	139014039	139014079	+	M_7401	TATTTAGGTGGGAATCTGAATTTATATGAAATCTTGAATC	46.08	2	2
A07	46502689	46502729	-	M_2832	TGATGAATGATCAGAGGATTATGATGGAGGAACAACTGAG	51.353	1	0
A07	46502603	46502643	+	M_2832	GAACGTGACCACCTCAGTATGGCGGCTACTGCTTCCTCTG	59.005	1	0
B07	23995705	23995745	-	M_6073	GGAGGAATGAAAGATCTCCAACTGGAAAGAGGAGACAGCA	54.818	1	0
B07	23995629	23995669	+	M_6073	AACAAAGTGCTTTAGAAGGCGAACCCAGAGGATTTTATAG	52.361	2	0
A01	100201806	100201846	+	M_425	TCTAACTAACTTTTCTTAAACAGAAACTAGCTTCCTAATC	47.077	1	0
A05	91707861	91707901	+	M_2033	CTTGACTAGTTGAGCCTTGCTTCTCGACGTTCTTCGTCCA	56.732	1	0
A03	112033364	112033404	+	M_1123	ATGAGTTTACTTTGGCAGTGATAGTGCTTTCAGACTCACC	53.389	1	0
B07	7831711	7831751	-	M_5949	AAATATATAGTATGATGCGGAGAATGTCATGTATAATTTG	46.213	1	0
B07	7831639	7831679	+	M_5949	TAAAATGAAATTTGCATATATATGCAGCATGCTTCAGTGG	50.043	2	0
B03	29688251	29688291	-	M_4439	GAGTTTCTTCAGTAATGAGATCTTGAAGACGAATGCTATC	50.091	2	0
B03	29688184	29688224	+	M_4439	TCGCATTGACACGGAAAATCTTAGACAAAACCTTACAATG	52.159	2	0
B09	155781767	155781807	-	M_7510	AGGCTCCTTTGTACTTTAAAAAGGTGAGATGTCTAACATC	50.796	2	0
B09	155781717	155781757	+	M_7510	AACCCAGATCATTTCACATAAATGAAAAAGCATTGATTAC	48.813	1	2
B06	67552050	67552090	-	M_5638	ATAGTTGTAGCAAAGAATGAGTGAATTCTCACTGAATGAA	49.61	1	0
B06	67551979	67552019	+	M_5638	CCTGAAATTCATGCAATATAGAATTTCAAAGTAGTGTTTC	47.761	1	0
B06	77306517	77306557	-	M_5643	TGTTGAGCTCCTTGAGGTTAACGAGGAAAGAAGAGAAATC	53.073	2	0
B06	77306453	77306493	+	M_5643	TTCAAGTTTAACTCACCTCCTCACGCTCCGCCTCCAGAAC	57.69	2	0
B03	142783083	142783123	-	M_4663	TCCTCCAACTAGTCCGATCCAGTCCAAAGACCATTTAAGA	54.011	1	0
B07	105903807	105903847	-	M_6220	GGATCGGGAGTAATCTCAGTCTCATGTCCATCATCCTCAT	54.112	1	3
B07	105903743	105903783	+	M_6220	GAAGTTAAAGTACATTACACTGTTCACCATATAACACTGA	48.486	1	0
A05	37858585	37858625	-	M_1851	AAGTGTTCGTCCTAGAGGCGGCGATATGACAGAGGCTTTA	56.922	1	5
A05	37858524	37858564	+	M_1851	GGGCCCCTTCTCAGTTGCTCCTCTCTTCTCAAATGCTAGA	56.948	1	0
A07	70307319	70307359	-	M_2815	CAAATATTGTAATTGAATCTTTAAATACGACCTCCCTTGG	48.322	1	0
A07	70307247	70307287	+	M_2815	ACAGACATGTGTTTTGTTCTCGGTTCGGTTCAATTTTTAG	52.372	1	0
B05	133991057	133991097	-	M_5324	AACTACCTAAACATAGCATTTCACTAAACCGATATACGAG	49.425	1	0
A10	3425505	3425545	-	M_3467	CTTTGATGAACCCTGCCGTTAATAACTTCTTTGTTTCTTC	51.25	2	0
A10	3425455	3425495	+	M_3467	TAGCTCAGAAGAAATGCAACATAGGAATAGAGAAATAAAC	48.553	1	0
B10	118255786	118255826	-	M_7992	AGCATTAGAATCGATCACTGATGTAATTATTATTACACCC	48.378	1	0
B10	118255722	118255762	+	M_7992	CATAACTACACCAATGTGAAACATCCCGCATTAATGCAGG	53.443	2	0
A08	12792441	12792481	-	M_3032	AACTGCATCACATTTTTACTTTCAAATATCTTGGTACCTT	49.083	5	0
A08	12792365	12792405	+	M_3032	TTTGATATATTTGGTTTGTCATAGAAGATAGGAGCCAGAT	48.694	3	5
A01	111381428	111381468	-	M_507	TGCTGCTTCAACCTTTCCTTATCCCTGTTCGTTAGTGCTC	55.787	1	0
A01	111381326	111381366	+	M_507	AAGATTTAGTGATATAACGGTGATGAAGTAACTATTATTG	45.937	2	1
A06	7275811	7275851	-	M_2306	AACTTGTCATCGAAGAGATGGGTAGATAATAGCATCATGG	51.465	1	0
A06	7275754	7275794	+	M_2306	ATCACCTCGCTCACGACACAGATGAGGAAATAGTTAGGAG	54.716	2	0
B08	100984254	100984294	-	M_6697	TCATGTTAGATATGAACAACTTTTAATAGTACTATAAATG	43.623	1	0
B08	100984193	100984233	+	M_6697	TTATCGTGTTCTAATTCTCTCAAAAGTTTACAACAGAACC	49.101	1	0
A05	107964281	107964321	-	M_2171	GCACCAGAGAGTTTAATGTAACAGGAATGGAAGTGATGTC	52.583	2	2
A05	107964207	107964247	+	M_2171	GAGTTGTTACTGTTAGGGGAAAATGAAAAAATCAATTTGG	49.2	2	0
B06	34908051	34908091	-	M_5582	ATTCAACACAATCAAAATGCAAAACCATTGATAAAGTAAG	48.352	2	0
B06	34907995	34908035	+	M_5582	TGCTGCCTGGCGTGCCCTTTTTCTACTTGATTCGTCCATC	58.658	2	0
B04	100487579	100487619	-	T_160	CATTATTACTCGCGATCAAGCTTGTTTGACTCGCTGGAGG	55.466	4	0
B04	100487507	100487547	+	T_160	CTCCTGAAGTACAACTCTGACATCAATAGGTCCTCACCAG	53.573	1	0
B10	19064146	19064186	-	M_7681	TACATAATTTATTTAAGCTTTTCTAGTGTATCCCCTTGTC	47.112	1	0
A05	14108994	14109034	-	M_1829	GTTAAGTAAATAGTAGTGAGAGAGCGAGAGTGGAGTTTGC	51.951	2	0
A05	14108926	14108966	+	M_1829	AGATACAGAGGAGCGCCCACTGCATTTCTATGTTGCCATC	56.817	2	0
B08	3102464	3102504	-	M_6400	TTCGAATAACAATAATGTTGAACCAAAACTGAATAATAAC	46.5	1	0
A04	124644692	124644732	-	M_1672	TGCCATTCAGAGCATGCAAGTTCATCTAAGAAGCCGTATC	54.909	2	0
A04	124644638	124644678	+	M_1672	ATTTCCTAAGATCTTCTAGAGAAAACTGAGGGCATAGCTC	51.027	2	0
B02	5385299	5385339	-	M_4069	CATTGCCTGCTCGCTTGTTTTAGACCATAGAAACTCTTCC	54.281	2	0
B07	67471881	67471921	-	M_6196	GTGACTGATTGCATATAAGCAAGTAATAGGTCAAAGTTTT	49.294	1	0
B07	67471807	67471847	+	M_6196	CCCAATGAGACACCAACTACATGTGCGCATGCAAGCTATC	56.863	1	0
B04	135476442	135476482	-	M_5007	CTTGCTACATAGGCGCAACTCCTTTCCAACTTCAGCATAC	55.351	2	0
B04	135476352	135476392	+	M_5007	GTTTGATGATGACATGGCAAAAGAAGGAGGTATCCATGTG	53.05	2	0
A07	56196785	56196825	-	M_2848	TCAATCTTACATTTAATCTACCTTCCTTATTGGATGTTTT	46.936	2	0
A07	56196718	56196758	+	M_2848	CCCCCATTATTGAGGGCATAATAGAATTCTGTCTTACGTG	52.07	1	5
A07	71637364	71637404	-	M_2809	TCTTGAAGTTGAATTCGAAGAGAAGGAGCACGCTTTTGAC	54.2	2	0
A07	71637279	71637319	+	M_2809	GTAAGAAAATAGAGTAGGCATGAAACGTGAGAAACGACAC	51.844	1	1
A06	81821137	81821177	-	M_4323	CTGGACTTGAGAATGCACTTTGACTATCCCTTATAACTCC	51.833	2	0
A06	81821076	81821116	+	M_4323	CAAATATCCTTAATTTTATAAGGAAGAGATGGAAATGTTG	45.877	1	0
A09	35556387	35556427	-	M_3264	GCATAGTCATCAAATTTCATATTTCACATATATTATGCTC	46.185	4	0
A09	35556293	35556333	+	M_3264	ATACAACCTCTATACTTGACATGATGTTCACATAGTTCTT	48.698	3	5
A01	41165479	41165519	-	M_194	ATGATGAGAGAGTTTTGCATGAAAGATATTATAAAATGTG	46.964	2	5
A01	41165410	41165450	+	M_194	GGACCAAACTAATATTGCCTCAAAAACGTTATCAGTAGTC	50.578	2	0
A08	32753443	32753483	-	M_3084	AGATCCTGAACTGTAATCAATCATTTGCATGAAACTCTCT	50.656	1	0
A08	32753348	32753388	+	M_3084	CTCATTCCTTATACCTATTTCTTCGTCCCTCCTGGGTAAT	51.743	2	5
B10	5931328	5931368	-	M_7581	ATATTCTTGCCTCAGATATTCCCATTTCGAGCTGTTTAAT	50.604	1	0
B10	5931256	5931296	+	M_7581	GCAAGTCAAGTTTGGGGGCTGTGATATGGGGGTTATACCT	56.332	2	0
B09	30600983	30601023	-	M_7094	ACTAGGCTAGGAAGCTTTGCTTTGAGTTTTCAAGATTAAG	51.284	2	0
B09	30600911	30600951	+	M_7094	AGTCGAACTGTCCAGTCCGATCCTATTTTTACAACTATAC	51.421	2	0
A06	57346944	57346984	-	M_2437	TTATTCTTGCCAGACAAAAAGTATCATCCCGGCAGATGAA	53.229	4	4
A06	57346840	57346880	+	M_2437	GCAGCATGGTTGTCATCCAGCATATCAGGCCCAATTACAT	56.206	3	0
A06	18964855	18964895	+	M_2362	GTGGAGTCTATAGTAAAAAACACAGGGAGAAAACGTGATC	51.261	2	4
B08	93631893	93631933	-	M_6680	CTGCCGAGAAGGAAGAAAACATGTAACGAGGGCCTCAAAG	56.3	1	0
A09	46897580	46897620	-	M_3278	TTAGCCATGATTGAGGAAACGCGATGGCATAGACCACTAC	55.662	1	0
A09	46897515	46897555	+	M_3278	AGGGCAGATGCTAGCGGAGTTTAGCGGTGTAGCGATGGTG	60.095	1	0
B05	136550685	136550725	-	M_5332	TCTGGGAAAGGGGAAATGCGAAGGAAAAAGAGAACGAAGG	55.866	1	0
B05	136550622	136550662	+	M_5332	ACGGCCAGAATCATGGCAACACAGTATTCTTCTCCTCTGG	56.561	1	0
B06	121392546	121392586	-	M_5718	GCCATGTTATTGTATTTTTCAATGGCCTAAACTTGGCTCT	52.073	1	0
B06	121392485	121392525	+	M_5718	CCTTGATTGGCAAGTCTATGTCCATGAAGTTTATCGGATG	52.684	1	0
B02	5740952	5740992	-	M_4078	GAAACTCCAATTTCTATGGTCACAAAATTCTTCTTATCTC	48.263	2	0
B02	5740896	5740936	+	M_4078	TATTTGTTGACCAAAAGAAAGTTATAGGACACTTTGATAG	47.666	1	0
A04	124290012	124290052	+	M_1668	AGAAAATGACTTCCTTTATACACAAGACGATATTCGAACC	49.958	2	3
B03	31140459	31140499	+	M_4446	GATGATTTGTGTGTGGTGTTTGCTGAAGGAGAAAGGATAG	53.005	1	0
B09	140521459	140521499	-	M_7408	GCATTGTTACACCATATTACACTGCTAAGTATCTTTGGAT	49.919	1	0
B09	140521409	140521449	+	M_7408	ATGGGATAGATGCAACAATTTTGTGTTATCTTCGTTACAC	50.682	2	0
B06	10333645	10333685	-	M_5476	ATTTGTTGAAGACCGTTGAATAAAGAGATGACAAAAAGAG	49.688	2	4
B06	10333567	10333607	+	M_5476	CGCACCAAAGTTGTCTTGTCTTGTCTCCAGTGATTTGATG	54.649	2	0
B01	123753628	123753668	-	M_3899	GATCCGGTGAGATAAAAAGCAAGCCGACGGAGATGCAACA	57.403	1	0
B01	123753554	123753594	+	M_3899	TAACGTAGCATGAGGCCAATTATGAACGCAGCCAGGCACA	58.24	4	0
B06	134388942	134388982	-	M_5789	GCGGCAGCTACTCACCTAGATTTCTCCTTCTTAATTTTAT	51.875	4	0
B06	134388867	134388907	+	M_5789	TCCAATTTCATATCTATGCAAATTCAAACAATAAAGGATG	47.349	1	0
B06	98324365	98324405	-	M_5664	CGAAGCTCAGAGTGATATCCTTGGATCTTGGGCCACGTTA	56.192	2	0
B06	98324278	98324318	+	M_5664	ACGTGAGACTCGCCGAAAGGATTGCACAATTTGATGTTAG	55.476	4	2
A01	54419737	54419777	-	M_249	GACTCAATTGATCTCTGTTGTTAAAGAATGGTTGGATTTC	49.752	1	0
A01	54419663	54419703	+	M_249	ATGGAATGGATAAGGACCACTCTCTCCACTGTTATTTTAG	51.095	1	0
B09	18929160	18929200	-	M_7024	GATGGAAATGATTGTCTTTGTAGTTTCTTTGGTGTACTTC	49.731	1	0
B09	18929102	18929142	+	M_7024	CTTCCTTGTTGTTCTCTCTTTCGTTGCTACTATTCTTTTG	50.831	1	0
B07	6071677	6071717	-	M_5943	TCTTCAATCACAATAATTACATTGGTTGGTCTCTGATATG	48.666	1	0
B07	6071612	6071652	+	M_5943	AAGATTTTTCATGACCACAACTTGGTAAACTTGGAGATAG	50.172	1	0
B08	6324656	6324696	-	M_6423	GACGAGATGGTGGAGAATCTAAAGGCTCGGTTCTAGGTTG	55.179	1	0
B08	6324585	6324625	+	M_6423	AGCAGGAATAATCTTTTCATTAACCACAATATTGTCGGGG	51.352	1	0
B05	144952004	144952044	-	M_5358	TGGTTGGAGGGAAGCATAATAACACAAATGCTGAGGTAAC	53.518	3	0
B05	144951925	144951965	+	M_5358	TTGCCATGCCACACTACTCTTGTCACTTTCAATATGCTTG	54.175	3	0
B08	17885635	17885675	-	M_6494	ATACTTTAAACTATGCTTTTTTTCCCAAAAAATATGACCG	47.754	1	0
B08	17885579	17885619	+	M_6494	CGTTTCTAAAAGCGTGACAGCCATGCTTTAAAAGCATAAC	53.349	1	0
B02	41156952	41156992	-	M_4175	AGGCTTCACTACTGGAGAGAATGTTTCCAAGATATCAATC	51.469	2	0
B02	41156867	41156907	+	M_4175	CAATGGATATACCGCGTTGACCTGATGGTATTATTAAGAG	51.038	1	0
B09	149563324	149563364	-	M_7456	GCAGTCTAAATTAGAGGCACTTACCTTATCAGAAATCCAT	50.455	1	0
B09	149563260	149563300	+	M_7456	AAGATTTTTCATTTTGCACTGTTTTCTCAAGTTTGTCTTC	49.614	2	0
B07	21678546	21678586	-	M_6063	GAGGGGATTGGGTTGCACCTAGAGTCAATAAGGGAAGGAG	55.921	2	3
B07	21678493	21678533	+	M_6063	GCGACGCATGGTGCGTTGTGCACTTCCCTACCCTGAGAGG	62.056	1	0
A08	31637509	31637549	-	M_3077	TCATTCATTACAGTCTTACTCTCCTTCTAACCGACCTGAG	51.924	2	0
A08	31637414	31637454	+	M_3077	AAATGGACGGAGGGGTCAAACAACTTCAAGTCAATGTCCC	55.96	2	3
B06	139929755	139929795	-	M_5828	CTCCATTATTATATCCTCCCTTTTTGCGTTGAACTGTGTG	51.758	5	0
B06	139929642	139929682	+	M_5828	GCCAGGAGAGCAGAAAAACCACTACCCTTCAGGGACGATG	57.886	1	2
A07	2103431	2103471	-	M_2692	ATTTGTTACACACCAACTCTTAGTGCTACGTTCAGAGTAA	51.69	1	0
A07	2103387	2103427	+	M_2692	TTTGTGTACACGTCCTTTTGATCCTTTGTGCATACCTCTC	53.694	1	0
A08	27305473	27305513	-	M_3055	GTTAAAGAAGAGTGCCGGGATGCAAGTGAAGCATTCAAAA	54.605	1	0
A08	27305391	27305431	+	M_3055	AATGGCTTATCTGCATTCTTGGAATCATCTTTAACAAATC	49.599	2	0
A06	110444744	110444784	-	T_79	TAGTAAAGTTTACGACATTGATGGCACAGCCCTTATTCAG	52.289	4	0
A06	110444679	110444719	+	T_79	TGCTAATACAGTCCCTGTGTCAAAATCAGGAAGTAGTTGA	52.365	5	0
B10	73434318	73434358	-	M_7871	GCGATACTAATCCAGTCATAGGTGGATATGGTGATGGTAG	52.317	1	0
B10	73434270	73434310	+	M_7871	CATCGCATCAACATGGATCAGCACTCATCATCGTATTACC	54.068	2	0
B07	12825058	12825098	+	M_5975	CGAACAACTATAGAAATTACGGAGCACTCCTGCTTTGGAG	53.744	2	0
A07	64385125	64385165	+	M_2871	TTATAGCATCTATGGTAGAGTTAAGTATAGATTGTTGGAG	47.045	1	0
B03	73123784	73123824	-	M_4515	AACAGAATACTAACGATGAAGGTTCCGAGACATAGATACT	50.618	1	0
B03	73123697	73123737	+	M_4515	TGGTCACCGCTGTTGTTTGGCATAGTCTTTGGAGCTACTG	57.106	1	0
B07	130447154	130447194	-	M_6343	CTTGGACTCTGGGAATTCTTCAAGTTATCTTTTGCTTCTG	51.628	2	0
B07	130447078	130447118	+	M_6343	CACTCTTTATTAAAAGTACGCAAAAACCACACATAATAAC	48.106	1	0
A04	20819184	20819224	-	M_1372	AAAACGAGTTATTAGTGCTTCGAAAAACGTTGCAGCATGG	54.148	1	0
A04	20819120	20819160	+	M_1372	AGGGATTTTTCTACATTTGTGCCAGCAGTTCAGTAAAACC	53.021	1	0
A09	94968052	94968092	-	M_3346	GTGGAGATTATTGAAACATAAAATGGAGGAAACAAAGAAG	48.671	2	0
A09	94967973	94968013	+	M_3346	TGGGGAACCAAGTTCCCTTGACAAAGATGGGTTCTCCTTC	56.332	2	0
A04	4588124	4588164	-	M_1301	TGGTTCACTAACCACCTACCAAAATGGTGAACTTGTATTG	52.368	2	2
B09	123691456	123691496	-	M_7314	TATTTCTGTAGAAATAGAGAGCTGAGAAAAACTCTTAATG	47.01	2	0
B09	123691376	123691416	+	M_7314	ATGGAAAATAAGGACTCAAATAAATGGAGACGGGATAATG	49.699	1	0
B10	143440875	143440915	-	M_8181	CCATGGTTGAATTAAAATTCAACTCATCTAGCACAAGATT	49.536	2	0
B10	143440822	143440862	+	M_8181	TAATACAAACTGATTAATGAAATGTGTTTGAGATGTTTAC	46.15	2	0
A07	79510729	79510769	-	M_2907	GTATATATAATAGACAGAGAAAAAGTTATGACGAGGAATC	45.796	3	0
A07	79510642	79510682	+	M_2907	AATAATAGCATAAGCTAGTTCTCTGTAATTTTTGCAGTCC	48.884	1	0
A05	47560351	47560391	-	M_1952	TCTCATAGTCTGTCTGTCTTTCTTCTAAACCAACTCTTAC	49.912	1	0
A05	47560255	47560295	+	M_1952	AACAAAGATGTTTAAGGGCAATATAAGAAAATTATCCATT	46.674	1	0
A06	79400740	79400780	-	M_2470	TAGAGTAATATCTATTGTCTAATATATTTAGAGTTGAAAC	42.554	1	0
A06	79400684	79400724	+	M_2470	CATTGCAAGCAATATGTCTCCAAAATGAAAGTGGTGATAG	51.331	4	0
A04	124439504	124439544	-	T_58	ATAATAATCACTAATCAAACAATTAATCATCTTCAAGTCC	45.393	4	0
A04	124439438	124439478	+	T_58	GGGGTTGAGGTTGGTCTTGTTCTTAATAAGCAGGTGATGG	54.708	4	0
B04	120368192	120368232	-	T_162	GTCCAGCTCCTCCAGAAACTCCAACTTCTGCATTGTGTCG	57.292	1	0
B04	120368106	120368146	+	T_162	AGATTGACCGGGTAAGATGTAGATACTAATGCATTCTTTG	50.532	2	0
A02	3054446	3054486	-	M_559	GCACAGAACAAAAATATACGAAAATATATGGTCTCCTTGG	49.591	1	0
A02	3054371	3054411	+	M_559	CATCTCCTCCACTAAGATGAAAGTTCTGTGGAATAGAGAG	51.228	1	0
A05	78084522	78084562	-	M_1995	CTATATATTTTATCTTCTAACTAGTAAGTACGCTGTTATG	44.504	1	0
A05	78084478	78084518	+	M_1995	AAACCATTTATCGAAAGACCTAGAATTAGAGCGGTATCTT	50.147	1	0
A06	98032375	98032415	-	M_2533	CGATGGAATGTCATTGAGAGAATTGGATTGAATGGAAAAC	51.188	1	0
A06	98032306	98032346	+	M_2533	AATAATACAGAGGCTTGTTCCTTATTTCTCTACTCTCTCG	49.899	2	5
A03	142407935	142407975	+	M_1269	CCGGCCTCAGAAAGTTTGTTAAGTGGTACGCTGGCTATTA	55.692	1	0
A05	92073598	92073638	-	T_65	TAATTGTATTTGGATCAATAACACAATGACCACTAGGAAG	48.611	1	0
A05	92073529	92073569	+	T_65	TGTGAAGATTTGAGGCTGTTTCCACCTGTTCCTATTAAAC	52.414	5	0
B09	34617391	34617431	-	M_7112	TCCACATTAGACCTTGTTCGACACACTAATAACACATTTC	51.205	3	0
B09	34617320	34617360	+	M_7112	AATAAACTAAAAATTTGCATGTCATTTCTTTTCTTAGATT	45.222	4	0
A02	86395837	86395877	-	M_743	CCCTTCCTTCTAAATTCTAATTCTAAACGGCGTAACTACT	50.485	2	2
A02	86395739	86395779	+	M_743	AGCGGCAGCATCTGCTCCAGTGGAAGCTCCTTCGTGATCG	61.523	2	0
A03	120403861	120403901	-	M_1160	ATAGAATTGATTAAACTCTTGATTGAATACAAAGATTATT	43.886	3	0
A03	120403798	120403838	+	M_1160	GTGGCAATCGATGTTCCACTAAATATCAATCAAGACTAGG	51.384	2	0
B10	71050920	71050960	-	M_7875	AGACCATTGTTGCAATGGAAGCCATTTTTCTCACCGCAAG	56.076	2	0
B10	71050847	71050887	+	M_7875	GTGGCTAAAGCAACGCAAGGAGGAGGAGAGGGATTCAAGT	57.702	3	0
B09	7971068	7971108	-	M_6936	TGTTTTCTTTGTAAATTGGTATTTGCAGCTTGAGATTTTG	49.521	2	0
B09	7970992	7971032	+	M_6936	GCCCGTAGTTCTTTGGGTGAGAGTTCCAAATGTTGGTGTG	56.492	2	0
B05	133171212	133171252	-	T_204	TGGATGAACATACAATTTTTCCCAAAATGGTTTTATTAGT	48.108	1	5
B05	133171116	133171156	+	T_204	TCAGCTTTCACTATACTTACTCCTTAACGCCTTGTTGTTG	52.246	1	0
B03	127372168	127372208	-	T_152	ACTCCTCATTCACGGTACCAGAGGCCCATAAATCTTTTTC	54.135	2	0
B03	127372119	127372159	+	T_152	TGATTTCATGTGGTAACATGTTGAGTTTAATGTTCTTGCA	50.629	2	4
B06	124989192	124989232	-	M_5734	GATGTTTGACATTATAGTTCCCAATCCTCCAGGCTGTGAT	52.958	1	0
B06	143727959	143727999	-	M_5850	GGGCATTTAATTTTTCAGATCAGCTTCCACACCTTTCTAC	52.12	1	0
B06	143727882	143727922	+	M_5850	TTGGCTTAGAAGCATTCTCAGGATGGCGAATTCTCGGTGA	56.426	1	0
B07	125662644	125662684	-	M_6310	ACCGGTCAAATCGAGAGTGTTCCAATCAAATCTGATAAAG	52.443	1	0
B07	125662578	125662618	+	M_6310	CTTGCAAAATGCTAGTGCATCGTAGATTCGCCTTCAATTA	53.345	1	0
A09	1104541	1104581	-	M_3183	ACCAGCATTGAAAAAGCAGCTTATCATCTCTACAGCACTC	53.789	3	0
A09	1104471	1104511	+	M_3183	CTCCAAAGTTGAAAATAGTGAAGGACGATGGGAGAGCAAG	53.763	3	0
A07	13492633	13492673	-	M_2756	TGATATGTTACTTAACTTGTCTGCAATTGTTTAAATATCC	46.906	3	2
A07	13492556	13492596	+	M_2756	TTTTGGGGGAGAAAAGGTTTACCGAGTCTTCTATGATGAG	52.724	1	0
A07	65410734	65410774	-	M_2880	AGATTTCTCACCTAACATTACCAGCATTCAGGGAGGGATT	53.263	3	0
A07	65410662	65410702	+	M_2880	AATTCGGGGTGTCAAATTTATGGACAAATAATGACCAGTG	51.757	1	0
A03	35383155	35383195	-	M_974	TAACCCATGTAACCATATCTATTCCATGACTCTTTTATCC	48.753	1	0
A03	35383090	35383130	+	M_974	GTTGATTTCACTAAGATGGCATGATTGTTGTTAGTATATG	48.414	2	2
A08	2272726	2272766	-	M_2960	AGTTCTGACGTAACTGAACTATGTTCCCTCACAGTTACAC	52.789	2	0
A08	2272680	2272720	+	M_2960	AAGCCATCAAACATTCATAAGCTCGCAGAAAAGCCAAAGA	54.295	3	0
B07	2853016	2853056	-	M_5924	ATATTATTACCATATTCGATCTACCAGGCGGTTTATACTC	48.726	2	0
B07	2852953	2852993	+	M_5924	TTTCCTATAACTTCTGTATGCTTCCATAATAATACCGTTG	48.293	2	0
B02	77123652	77123692	-	M_4190	TCACGTGACCCTACACAGGAAAGAAAGAATTGATACTAAC	51.755	2	0
B02	77123582	77123622	+	M_4190	ACCCCCAAAGGTCTAGTTTATCGGTCAGGGGGATTTGAGG	56.739	1	0
B01	18402213	18402253	-	M_3728	TGGAACATGTGATAAATCGACGACAATACAAACGGTATGC	53.051	1	0
B01	18402146	18402186	+	M_3728	TTGCTGGTGCAAACTTACCATTCATTATGTAGCGTTACTC	52.924	2	0
B08	107413607	107413647	+	M_6728	TTCACATGCCACCTAGAGGACGTTCCACACGCCAATTATG	57.039	1	0
B10	3664262	3664302	-	M_7564	CGATCCTGTATCCATAGAAGTCGAGCTCAGTGTTGTTCTG	54.224	2	0
B10	3664182	3664222	+	M_7564	TGATCTTATCTGGAGGACAATGGTTCTTCCGACCGCTAAC	54.976	2	0
A06	77258	77298	-	M_2240	CCACTATATAGTCAGCATATAGAGTCCTTCAGAATTGACC	49.856	2	0
A06	77189	77229	+	M_2240	CGGTTACTATTTCTCCTTTCTCGTTAATAAATAAGTCGTG	49.104	1	0
B07	54040730	54040770	-	M_6186	GTGCGAAGCCGTCCTAGTGATTCCTCATGGGAACGAAAAC	57.55	1	0
B07	54040674	54040714	+	M_6186	CTCATGGGTTCGTTACAAAGCCCAGGTCGACGGTGTTAGC	58.534	2	0
B08	57276687	57276727	-	M_6650	TGGTTCATCATTTTAGAAAAATTGAATACAAAGGATAAGC	47.44	2	0
B08	57276632	57276672	+	M_6650	ATTCCGCAAAGAACACAACTTACATCCTCCTCCAGTATCA	53.779	1	0
B09	52146910	52146950	-	M_7174	AGTACAACTCTTAGAAACTACTAGCACAACTCTATCATGG	49.835	3	0
B09	52146845	52146885	+	M_7174	TGACCGATGGGGATCATGTTATAGTGGCTACATGACTAGC	54.6	1	0
B08	117085122	117085162	-	M_6785	TTCGATGTTGCTAACGTGAGACTATGATGCAAAAGCCATT	53.954	1	5
B08	117085056	117085096	+	M_6785	TAATTGAACAACAACATATTTGCCTGATTGAAGTCCATGC	51.222	1	0
A03	18816480	18816520	-	M_892	AATCACGTTTCAGCATAATAAAATGGGCAAACTTAGAGAG	50.671	1	0
A03	18816408	18816448	+	M_892	ATTTGTATGGATTTTATCACTGCCTTGCCTCAGTCTCACG	53.638	4	0
A07	64964539	64964579	-	M_2876	TGTTCTTTAAAGGGCATTAGTTGATAATTTTTATTGTAGG	46.935	2	0
A07	64964451	64964491	+	M_2876	CATATCTTGAATAAACATTAGTGGAGATTTAAGGAGCTAA	47.011	2	3
A06	11447150	11447190	-	M_2331	AGGATTAGATATCATAGTCCAACAGTCAAATCATCAAAAG	48.203	2	0
A06	11447089	11447129	+	M_2331	ATTCCAAATTCCATAACACTTCTCAAGTTTTTCTAACCTC	49.114	2	0
B04	90187308	90187348	-	M_1495	CCGGCGGCTACACTACATGCCCGACATCAGCAGCTCATAC	60.603	1	0
B04	90187234	90187274	+	M_1495	GGGAACTTCGGCGTTGGCTCAATTGATCTTCCAAGGATAC	56.359	2	0
B05	145796603	145796643	-	M_5363	ACTCCATCTATTCACCTGATCCCTTCCTACCCAGCTTTGG	55.436	2	0
B05	145796530	145796570	+	M_5363	TTGATACTAGGTTCCCTAGAGGTTTTCTGTTTCTTTGGAG	51.149	2	5
B08	126385972	126386012	-	M_6824	TGTTGACTTCCTTGCTTTCCGAGCTACTTTTTGAATTGAG	53.088	1	0
B08	126385893	126385933	+	M_6824	CATGAAGTTTCCCACACCAGAAGAAATTGCCACCATTTAG	53.393	1	0
B02	62556951	62556991	-	M_4180	TCGAGCTCTTATCTCTCTCACTGGGATTTGGTTAGCTGTC	54.519	1	0
B02	62556884	62556924	+	M_4180	ACGAACTTGAGTGCAAGACCGAAGACAATAAGAGAGATTG	53.491	1	0
B04	6039561	6039601	-	M_4740	TGGTTTCCTCTACAGTATTTATATTTTAGGACCTTTACTC	47.476	1	0
B04	6039466	6039506	+	M_4740	TGAAGGGAGAATGGAATTTAGAAAGCTATCAGAGATGAAC	50.412	1	0
A06	59834894	59834934	-	M_2446	TGAAGAGAGGATGGGGTAATGGAATGTAATTATTGGAAGT	50.832	4	0
A06	59834827	59834867	+	M_2446	CAACAACACAAAAGAACATTCCTTTTCGTTCCTATTGAGC	51.846	2	0
B06	113630763	113630803	-	M_5680	ACACGCTAAATATTTTGCCAAGGTTTAGATCCCATGCACA	53.844	5	0
B06	113630699	113630739	+	M_5680	AACAGGAGGGGGGGCACATAATGTCACTCAGAATCGTTTG	56.65	1	0
B08	10484516	10484556	-	M_6454	GAGAGCAAAACCAATTTCTACACCAATGGACTACACTCAC	52.839	2	0
B08	10484456	10484496	+	M_6454	AACTAGTCTTCGATATTCAGAGTTAGAAGCGAGTAAAGTC	50.157	1	0
A06	16506045	16506085	-	M_2346	GCTATGAATAATGTTTTGATTGAAAGTGAAATCAGACTCC	48.805	1	4
A06	16505984	16506024	+	M_2346	TGCTATCTTGAATATGGTTCCCTCTAATTCTTCATGGAAA	50.002	2	4
B09	42135443	42135483	-	M_7148	TCAAATATAACTCATGCTTAACCCGCGCGCTTAACTCACC	55.263	2	0
B09	42135347	42135387	+	M_7148	CCGGCATGTCGACCAATCCCAGTCGTCAGGTGTTACCATT	59.099	1	0
B07	31222882	31222922	-	M_6111	TTTCAACATTTACAACCTCGGAAATCTGAGAGACTTGTTC	51.443	1	0
B07	31222821	31222861	+	M_6111	GATCGTCCCAGCCCTGGAGGACGAGGAGGAGGGTCATTTG	60.475	1	0
A09	114318161	114318201	-	M_3415	AAATTTTTGTAATGAAACAAGCCAACAGCGAGGAATTAAC	50.757	2	0
B07	120457598	120457638	-	M_6290	CCTGCTATTGTTTCAGCTTTTTCCCTGCGGGTATACACAT	54.939	1	0
B07	120457530	120457570	+	M_6290	AGTGGGTATAAAGCTTCACCAAGCATCTACCAAATCATTC	52.22	2	0
A03	31346005	31346045	-	M_950	TATGCGCACGCACATACTAGAAGCAATTTCTGACTCATGC	55.453	1	0
A03	31345899	31345939	+	M_950	CAGAAAACCAGCAATTTTGGCTTGCGTGCGCGCACACAGG	60.964	1	0
A09	10525952	10525992	+	T_106	TGCACAAGTCTTGTCATTGCCCATTCTATAGTTGCTGAAG	53.887	3	0
B10	140192980	140193020	+	M_3643	GGTGTACATGGTAACTGTAGTCTGTAGAAACGGATTTACG	52.097	1	0
B10	16897099	16897139	-	M_7655	AACTTTTTTAGTTTGATTTCGGTTGGGGTAGGCTAAAGAA	51.251	2	0
B10	16897041	16897081	+	M_7655	CATGTTAAGATTGAATCCAAATGTCACACTATCTAAAAGG	48.3	1	0
A10	106349456	106349496	-	M_3622	AAAATCCAGATAGCTGACGCTGTTGAACAATCTTTTATAG	50.406	1	0
A10	106349382	106349422	+	M_3622	CAGTGAAACTACTGTTTAGACGAGAGGGACCTTATGTATG	51.58	1	0
B10	276337	276377	-	M_7542	TGTCATATATAATTTATCACTACCCTTCCATGTCTTTTGC	48.386	1	0
B10	276266	276306	+	M_7542	AGGTTCCACCTCCTTCTCTTGAAGGTTCTAAGATCCCTAT	53.326	1	0
B06	15016258	15016298	-	M_5501	GCTCAGAGTTAAGTGCCATGTTGGCTTCGAGAGAATGGAC	56.202	1	0
B06	15016184	15016224	+	M_5501	AATTAGATTTTGTTTCTGGGTAGATCCAAAAACGGTGTCG	51.784	1	0
A08	2877702	2877742	-	M_2965	AACAACATCCTAATTGTACAAAGCATAAAAACTTTAAAAC	46.963	1	0
A08	2877639	2877679	+	M_2965	CTAAGTGATGATTCTACCATAAATGTTGTATATAGGAAAG	45.953	2	0
B10	111083496	111083536	-	M_7939	GTTCCTTGCATATCGCAATAAACTTGACATACATGCAACC	52.771	2	0
B10	107838527	107838567	-	M_7919	ACTCATGTTAATTTAAACATTAGAGTCTTTATAAATACAC	44.187	1	2
A05	102978291	102978331	+	M_2131	AAGAAGTTAACACCAAAAGTAATTAAATAGAACAAACTGA	46.613	1	0
A06	84508264	84508304	-	M_2504	AAATGTGAAGTCCCACATTGGTTAGAGAGGAGATTAAAAC	50.911	1	0
A09	118557697	118557737	-	T_116	GGTGCCAATGGGTTCGGAACAGGCGCAAGAAGTGATAGAG	58.696	2	0
A09	118557635	118557675	+	T_116	TGACAAGCTTCCAGATCGGGTCCATTTAAGTGGCTTCCAG	56.661	2	0
A03	41700530	41700570	-	M_1004	GCTGGAATGGATACAATGCCACCATATAAATAGACTAATG	50.05	1	0
A03	41700480	41700520	+	M_1004	CATGTATCATGAAGATGGTACGGAAGGAGGGATGAAAAAT	51.817	1	1
A05	101881661	101881701	-	M_2122	TTTGATTGGGACTGTTTAACTCCTACAAAATTATTAAAAC	47.173	1	0
A05	101881581	101881621	+	M_2122	GTATTCCTTCTTTCTGGACCGGAATCGTCTTGTCCTTCAT	54.031	1	0
A03	119296446	119296486	-	M_1152	CTAAGATATGAAGATATAAGGTGCTAAATGTTTTGCCAAG	48.077	3	0
A03	119296378	119296418	+	M_1152	CAGATAGTGTCACTCAGAATCATTAGGCCATACTTTTAGC	50.906	1	0
A08	42471641	42471681	-	M_3129	CATCATCTAAAATTGCCTCTTGTTGCTGAATTTTCAGATG	50.448	4	0
A08	42471583	42471623	+	M_3129	GTGCAAGCGAATATAACTCAGCACTCACAGTACTCATAGA	53	1	0
A10	99937620	99937660	-	T_125	ATCTGAAATCAGAGAGCCGCGCAAGAAGTCTCGTATATGG	55.449	2	0
B02	58142761	58142801	-	M_4172	ATTTAATGAACCATTTAGGAAATTACTGTGATCCGTATTG	47.954	1	0
B02	58142698	58142738	+	M_4172	TTTCTTGCTCAGGGAGTCCGCTACTACCTCACGATATTGC	56.208	2	0
B10	7519351	7519391	-	M_7589	CATAAATCATGACAGAGTAGTGTGCTTTAAAATGTTGGTA	49.123	1	0
B10	36754233	36754273	-	M_7785	GTGGCGGCGACGACCAAAGGTGTTGAGATTGACGACTAAC	58.99	4	0
B10	36754156	36754196	+	M_7785	ACACCCTCTTTGGCACCACACTTTCTCCTCGTCACTGCTG	59.097	4	0
A09	106059502	106059542	-	M_3371	GAATGCTCAGAGGGGAGAAGAAGTTCTAAGGTTCAACAAC	53.386	2	0
A09	106059426	106059466	+	M_3371	CCACATAGCAACTCTTTACTATGTGCAGGAGAACAAATCG	52.844	2	0
B07	20668378	20668418	-	M_6010	CCAACTGTTGCAAGGTCCTCTTCCGAGGTAGAATATCGAG	55.319	1	0
B07	20668332	20668372	+	M_6010	AGGATGAATGAAAGCCATTGAGCCTCACACGCTGCCAAGG	58.648	1	0
B03	34852838	34852878	-	M_4460	TTGTCGCGTACGCAGACTACTCTCGCATATGCAAGAGTAC	56.804	2	0
B03	34852774	34852814	+	M_4460	TTGAAAATCCTACATTCGTGCGTACATGGAAGTGTCATGC	54.297	3	0
B07	7419486	7419526	-	M_5947	ATCCCATGATCTATAGTCTCCTCTAAATTCGTATATTTTT	46.945	1	0
B07	7419415	7419455	+	M_5947	GGCTGAAGAGAGCTATACCAGAGTCTTCAAAGAGAAGCTG	53.958	2	0
B10	8666721	8666761	-	M_7594	AACACTGCATATATAACACATCAAATAGTAAGGGTTTAGG	48.353	1	0
B10	8666639	8666679	+	M_7594	GAATGAACAAGAGCTTAGTATGGCAGCTGCTCAGCCTCTC	55.95	2	3
A02	96254688	96254728	+	M_801	AAAACACGTTTAAAACACATATCTATGACATACCACTTTC	48.418	1	0
B01	143666989	143667029	-	M_3972	TTTATAATGAATATGATTTCATTCTTTGAAATATTATTAT	40.463	2	0
B01	143666937	143666977	+	M_3972	TCAACCTAGCTAGGGAATTAGGATGAAATAATTAAACAGA	48.46	1	0
A03	119810956	119810996	-	M_1157	AGGTGCCATAATAATCAGAGATAACACATCTAAAATCTGC	49.64	1	0
A03	119810903	119810943	+	M_1157	CAAAATGTTTTTAAGGTCACTATGATGTTAGTGTTTTTCC	48.082	1	0
A03	3568495	3568535	-	T_31	CTGGTGAGCCAATGGAGTACCAGGAGCCTGGCCTGCTTCG	61.334	2	0
A03	3568447	3568487	+	T_31	GGACACATGATGATTTGTTGTAAAATTCTTTCGTTGTATC	49.302	2	0
A09	120179445	120179485	-	M_3442	ACTTATCATGAGGTCCACCTTTTTTGTGGCTATTTAAGTG	51.242	1	0
A09	120179353	120179393	+	M_3442	GAGATGCTTGAGCATGACCTTCAAAAAAAGACGAACTCAA	53.282	1	0
B08	48397711	48397751	-	M_6635	TTGAGTTGAATGAAATTGTGATTTGATTAGCTTTTGAGAC	48.961	1	0
B08	48397620	48397660	+	M_6635	TACAACCTAACCAAACCATCAACTTACCTCAACTTACCAC	51.906	1	4
B04	11699497	11699537	-	M_4767	TGGGACCATATTTCTGGGCAAACTGTGCGAATGTCTTGTG	56.372	2	0
B04	11699430	11699470	+	M_4767	ATACATGTCAGTGGTTCCGGGTTTACCGTTTGTTGGAAAT	54.638	3	0
B10	25887713	25887753	-	M_7727	TACCTATATTATTAGGCTGAAAAATGAGAAGTTTGAATTG	46.399	1	0
B10	25887636	25887676	+	M_7727	GGATATTAAGTTAAATGAATAAGGTTGTAGTTTCTCTTGG	46.597	1	1
B05	147488767	147488807	-	M_5372	TTACAAGCCGTCTAAGTTGTTGGCTGTGGACCCGAGAGAG	57.552	2	0
B05	147488705	147488745	+	M_5372	CTGGCGACGATGCGACACGTCTCTTCCTCTCTCGCACCAG	61.533	3	0
B09	146802539	146802579	-	M_7427	TACGATAGGGACCGCTGATGTGGGAACCTACATTGAATAC	54.72	1	0
B09	146802494	146802534	+	M_7427	ATAATAAGTAAAATATATTATGTAAGAGGAGGTGCTGAAT	44.94	5	0
A01	23077417	23077457	-	M_125	TTCGAATCTCTGCTTCACTCATTTTTGGAGTAAATTGGAC	51.65	2	0
A01	23077361	23077401	+	M_125	TTCGCACCCCATATTCCACTAGACCCGCCCGCCACCGAAC	62.392	3	0
A08	8204774	8204814	-	M_3014	GAACAATTAATCGCATTACAAAATTCATTGATTAACATTC	46.606	1	0
A08	8204690	8204730	+	M_3014	CCTGATTAATTTTCATTCCATCACAATTTATCTCAGTAAG	47.122	1	0
A09	17737251	17737291	-	M_3235	AAGGTGGTATAGAGATGTTTGCTACCGGCTTCGACTGGAC	56.162	1	0
A09	17737177	17737217	+	M_3235	CGTCAACTACTATTTTTGTAACATCAAACTGGCCAACATA	50.63	1	0
A07	71017160	71017200	-	M_2818	TCAAATCAAAATTTCGTTTTTCATCAATAATCTCATAACA	46.398	1	0
A07	71017092	71017132	+	M_2818	ACCCGATGGAATTTAAAGTGTAGAGTAGAAAGTGGAAGTG	51.718	1	0
A09	10901560	10901600	+	M_3214	AATTCATGGTTTGGTGGCATAATATATATCTTCTTCAGAT	47.979	3	1
B06	110520428	110520468	+	M_5676	CTTTAATAAAATGGAGTAGTAAAATTTGAGCCAATGATAG	46.082	2	0
B09	69103305	69103345	-	M_7200	TTGAAGGTTATGGTTGCTGCTGCAACTGCGAGAAATTTTT	54.835	1	0
B06	149018135	149018175	-	T_218	TATGGCATTTGGCGTCCACCAATGCTCCTCACTTACATTC	56.16	4	0
B06	149018067	149018107	+	T_218	GTTTCATACACAGCTTTGTTAAATGGCCTGTGCCACAATG	54.219	5	0
B06	13012660	13012700	-	M_5490	CTTCAGATTTGGATCCAAAAAGGCTATTGCTCTGGGTCCC	54.91	2	0
B06	13012608	13012648	+	M_5490	GGCTGGCTCCACCAAAAATTTCACTGGCGAGAGTGTGAAG	58.012	2	0
B09	138575937	138575977	-	M_7399	GTTGAGACATGAACATTAATTATTAGAGATGATAATACAC	45.465	1	0
B09	138575867	138575907	+	M_7399	TATATTTGATGTGTATCTGTGTGTATTATCGTATTTATTT	44.546	1	0
A03	33007177	33007217	+	M_963	TGCCTTTCACTTTCAACATCATAATCCCTGCAAATATCCT	52.13	1	0
B06	149251834	149251874	-	M_5862	GTTTTTGAATCCACCGATTCAATTGGTGGTGTTTGGAAAC	53.246	1	0
B06	149251776	149251816	+	M_5862	TCAGAGAATTCAAAATCACATCTTGGGGTTTGAAGCTTAG	51.403	1	0
B05	128083266	128083306	-	M_5297	AAGAGAAATTTTTAAAGAGTAAATTAAGAATATGCCAACG	46.32	2	0
B05	128083215	128083255	+	M_5297	GAATCAAAGCGAGTATTTAATAGGATAATACTTGTCGATG	47.995	2	0
B09	45615947	45615987	-	M_7164	AATTCATTCTATCCTAAATCAATACTAGTGGGGGAAATGT	48.586	1	0
B09	45615890	45615930	+	M_7164	AAGTTAGGATAGAATGAGAGTATCCTAGCTCACCCATACC	51.172	2	0
B01	140070103	140070143	-	M_3952	ATTTGGAAAATCGCAATTGCTTTCACAAGCCTTATCATTC	51.885	2	0
B01	140070049	140070089	+	M_3952	ACAGCCCTACACTATTTTATTATGGTTATTGACTTATTGG	48.315	1	0
B07	123365676	123365716	-	M_6305	GGTTTGAATTACTAGGGAAGTTGAAGGAAGAACAGTTATC	49.959	3	0
B07	123365600	123365640	+	M_6305	TGACCAACAACCACCTATGATGAATGAATTACTCTTGAAC	51.129	3	0
A09	10780381	10780421	-	M_3213	AAATGCATGGAATCTAGACTGCAAGTCAATGCCAGAAATG	53.183	3	0
A09	10780322	10780362	+	M_3213	TGAGGAAAATGTTTGGTCTTCATAATGCTAAATGAGTATC	48.963	3	0
A06	109075170	109075210	-	M_2593	ATCATTAATCCATTGCCAAGCAAAACGTTATCAATGATTC	50.302	5	0
A06	109075124	109075164	+	M_2593	GTATCACCTTGGTTATTCACTGTTGCAGCTACTACTATAG	50.601	4	0
B09	18314564	18314604	-	M_7019	TTTTTCTCATGTTTGCGTTTCATAGTTCTACTATCACAAC	49.637	1	0
B09	18314517	18314557	+	M_7019	CGGGAGATGCAACAACAGAGATAGGAAGCTAATGAAATTG	52.846	1	0
B10	124069733	124069773	-	M_8030	ATTCTTTGATATATACTTATACATGACGTCATAGTCAGTC	46.476	2	0
B10	92283872	92283912	-	M_7841	TGTATCATTCTTGAGCCACGGCTAGGGTTTCCTCTCCAAG	56.095	5	0
A03	59027206	59027246	-	M_1075	TCGGTGTACATGTGTATTAAAAATGCGAAAAATGGGTCAC	52.326	1	0
A03	59027126	59027166	+	M_1075	TGTGTTTCATTGTCTTAGGTCAGATGCTTTCTTCAAGAGT	51.919	2	2
A05	19846608	19846648	-	M_1921	CAGAGCTACCTACGAAGTTTGTGTTGAAGGAGAATGAAAG	52.596	2	0
A05	19846524	19846564	+	M_1921	CTTAAGTAATAACTTTTACTAGATGCTGGAGGCACATAGA	48.969	1	0
B05	143098802	143098842	-	M_5351	TTGCCAAACAAACCCGTTAGGGCCTACGAAATATTCACAC	55.349	1	0
A02	7333079	7333119	-	M_589	AGAAGAATATTTCACTTGGTAACATGAGCAAGAGTTAGGC	51.034	1	0
A02	7333018	7333058	+	M_589	AAGATGATCTTAATTTCATTCAGTAGTCAGTAGCAAATGG	48.684	2	0
A04	87599833	87599873	-	M_1594	CAATAATCATTAACAATCTTCATCAACATCAATAATCCTC	46.174	4	4
A04	87599738	87599778	+	M_1594	TATGTAATGTTGTGGAAAACTTAGGCCAATGGTCCTTAGG	51.972	1	5
A10	1013484	1013524	-	M_3448	TTTGGGCTTATTATTACTGCCTTTCTTGTTTGTTAATTGG	49.761	2	0
A10	1013410	1013450	+	M_3448	GTATTATAAAACCAAAACAGAAAGAAGTAATGTTGTAACG	46.736	1	1
B05	65559018	65559058	-	M_1976	GTTCGTTGATTGTCTGATCAATTAAACTCATAAGCACTAG	49.643	1	3
B05	65558949	65558989	+	M_1976	GGTGGAATAGAAGGAACTTTTTGCCCAACGAGTAAATCTG	52.998	1	0
A06	16209577	16209617	-	M_2342	GAACATTCCGGTCAACCCTTGTGTTGATTGCCCAGCAAAG	57.254	2	0
A06	16209511	16209551	+	M_2342	ATAGTTTTTTATACTTTGTTACTTAGATGTGTTTGAAAAC	45.027	1	0
B06	113502498	113502538	-	M_5683	GCATCTCGTGGCTATTATTCTATTTATCCAAGATGCTGCT	52.175	1	0
B06	113502413	113502453	+	M_5683	TTGAGAAGACGAGGAAGGATTTCAAGATACCCATTAATCA	51.075	2	2
A04	121015891	121015931	-	M_1647	AAGCTGCTTGGTACTGGACCAGTGAAACGGTTGTTTTGAG	56.42	3	0
A04	121015843	121015883	+	M_1647	ACTTGCCGCCTCAAATCTGCTTAGGTGGTTCACTAGCATC	57.031	3	0
A02	92405564	92405604	-	M_781	CTTGTAACGATCCTCTGGCTTAACACGAACCTGATGATAC	53.466	4	0
A02	92405474	92405514	+	M_781	TAAGGACTCTTTTCCTATGTCGACCGTGGATGAACTTCTG	53.738	4	0
A05	96973113	96973153	+	M_2075	ATAATTTACAGCAACAAAATCATGTTCTATAAAATGAAGG	46.297	1	0
B07	118188369	118188409	-	M_6274	ACGCAAACTCATTACTGCACTAACACACAAGACCGTCCAC	56.392	2	0
B07	118188304	118188344	+	M_6274	CTATCAATTCATAGAACTAACTTGATTTCTCAAACTTTTT	45.776	2	0
A01	29432251	29432291	-	M_150	GACTTCTGAAGTTACACTTGATATGAAATTCGATCTTCTA	48.307	4	0
A01	29432206	29432246	+	M_150	CTACACTCTTCTGGAACCATACTCTCACCTGAATTTATAC	50.198	1	0
B03	25901275	25901315	-	M_4422	ACAACATCATCATGCTAGAGAAGACAAATGAACATCTCAC	51.256	2	0
B03	25901213	25901253	+	M_4422	GTTTCGGGTATTACTAGAAACGGACTAATTGGATCTAAAC	49.871	3	0
A05	22136521	22136561	+	M_2144	AGTTTAGAGTATTATGATTTTTGCATATACTGTTGTAAAG	45.425	2	0
A05	55296988	55297028	-	M_1996	GTCCTCCAACAAATATCTATCATAAAATATCAGTAAGGAG	46.969	4	0
A05	55296925	55296965	+	M_1996	GGATTCTACAAACGCAACTGTGAGTTTCCCACTCAGTTAT	53.545	3	0
B02	88650553	88650593	-	M_705	TTCTCCATAATGTCTTTCACCATCTTTCTTATCTCTTCAC	49.354	3	0
B02	88650484	88650524	+	M_705	ATAATGTCATTTCAAGAATGACAATGAGCGTAAGGTGTTG	50.843	2	0
A06	20826344	20826384	-	M_2380	CACCTTGACAAGAACAAATTTCTATAACACTTTCACTATT	48.133	1	4
A06	20826294	20826334	+	M_2380	GTAATATTTTTGCTATCAGAAGAGTAGCGCAGTCGAAAAT	50.55	1	0
A10	21253621	21253661	-	M_3510	GAAATTGGAGATTATTAGTCACAATCCTACTTCTACTGAC	48.3	1	0
A10	21253559	21253599	+	M_3510	ACATGTAGCCATCCTTGGTTGAATATACTTGGCTGGGAAA	53.897	2	0
A07	77605029	77605069	-	M_2918	CTAACTAACATTGATGATTACGATTCCTACAATGCAATTC	48.495	3	0
A07	77604923	77604963	+	M_2918	TTCATATACATGGATATTTTGATGTCAAACTTGGTGTCTC	48.822	1	0
B06	39526606	39526646	-	M_5602	CTTGCGCTTATGCAAGTTACCTGAGTCCGATTCCTTCTCG	56.302	2	0
B06	39526532	39526572	+	M_5602	TTTGTATAACTTCCTCTTTCTTCCAAGGACTTTGGCGTTC	52.446	1	0
B01	148189766	148189806	-	M_4001	TCTGAGTCGAACTAAAATAAATCGTCCTCATACTTATCCT	49.563	1	0
B01	148189691	148189731	+	M_4001	CTCAAACATTCTTTGCTGGTCCTCATCCCTGGAGGATAGT	54.835	1	0
B07	18909031	18909071	-	M_2762	AGAACACTAGAAGTATTAGCCACCAATCCAATTTCAACAC	51.127	1	0
B07	18908960	18909000	+	M_2762	GTTCTAAAGGAGTTCTTGGTTCCAGCTGTGATCCTCTTTG	53.528	1	0
B04	117726041	117726081	-	M_4950	CGGTTCCGAGACATTTTCAGTCAAAGATTATCAACAAGTC	52.089	2	0
B04	117725966	117726006	+	M_4950	GACGATTTGTATACTAATTCTTTGAGTTTGTTCGAGATTC	48.511	1	0
B04	138044225	138044265	-	M_1664	AAATGATAGGAGGCCGTCTCTTCTATTGTTGTTTCAATAC	50.935	4	0
B04	138044164	138044204	+	M_1664	ATATGCCAAAATAAATTGATGGAATAAAATTACCTGTACC	46.99	3	0
A05	97696204	97696244	-	M_2082	CTTCCCTTCTTACCCTACAAAGCAACAATTCTTGGCATAC	52.827	2	0
A05	97696151	97696191	+	M_2082	ACTGTCCTGCGAAAAAGAGGCCTAATAGAGAAGTTTTCAG	53.247	2	0
B05	14504537	14504577	-	M_5124	TCAAATTATTCTAATACATAGGTTGGACCAATGGACACTC	49.347	1	0
B05	14504455	14504495	+	M_5124	CTATGTCCTTTTCCACCAGCTCTTGGGCAAAGAAGCACTC	56.234	4	0
B05	139739767	139739807	-	M_5341	GGGATTGTCCTCCATGCTTGGTTCTTGTGTCCCAGAAGTG	57.08	2	0
B05	139739694	139739734	+	M_5341	TTCACAAGTAAACTTCTCATTCTCCGCTGTTGTCTTATAG	50.929	2	0
B09	156089047	156089087	-	M_7514	GACAAATAATTGCATCATTACAGTAGGGTGTTGTTGTTGC	51.607	1	0
B09	156088985	156089025	+	M_7514	AGGACTAATATGTCTTAATATTATTCACTACTATGTCCAG	45.813	1	0
B10	26072931	26072971	-	M_7730	GATTTGAGATTTGGAACAGGGGGTATTTGATTGATAAGTG	50.458	1	0
B10	26072850	26072890	+	M_7730	CCTCCCAAATGAATAAATCAGGGGCAAACCCCAAAATACC	54.101	2	0
A09	72175173	72175213	-	M_3318	AGCCTCCTCTACCAGAGCCTTCACCAAAAATTTCTCTATC	53.652	1	0
A09	72175129	72175169	+	M_3318	ACAGATCTGCAATGTTTGACAACAGATCTAGTATTGAAGG	51.054	4	0
B03	127197459	127197499	+	M_4604	GTCTTCTCTTCACCCTTTTTGGAAGACGAAGTCCCCTCTC	55.288	1	0
A04	111979496	111979536	-	M_1606	AAGGGTCTGCGCAACTAAAGGTTGACGCATGGGAAGGAAG	58.445	1	0
A04	111979450	111979490	+	M_1606	TAGGCAACGTAACCTCCTCGAAACGCAGGGATATTCTCAC	56.356	2	0
B06	33670033	33670073	-	M_5577	CACAGACTCTCCTTTCTCTTAGCCAGTCATACCTTCTAGC	53.484	2	0
B04	26016768	26016808	-	M_4811	CTACCATCACACTCATCTTTTGAAAAACACAAAACTTCTA	49.451	1	5
B04	26016676	26016716	+	M_4811	ATAATGAGTTTGGACTGTAGTCTTGTTATTTGAAGTAGAA	47.873	1	0
B04	28680598	28680638	-	M_4816	CTTGTAGCTTGTAGCTTGCTTTGCTGCTTCTTACATTTTG	52.955	5	0
B04	28680523	28680563	+	M_4816	ACTCTCTAAGGAGTTATGTCGATGTTGTTGCTGCTTTTTC	52.573	2	0
B02	95209475	95209515	+	M_4230	TCGGATCAATAGTGCCACGACATCTTGTCCTACCGATCTC	55.977	2	0
B09	40266031	40266071	-	M_7141	TCAATTAGACTACATAAAGCACCTTCTTACCTACAATACC	48.914	1	0
B09	40265972	40266012	+	M_7141	ATAACTCAAAGATGCAGCTATTGGATTTTGAGTAGTAGTG	49.75	1	0
B02	107803428	107803468	-	M_4266	AGAGCAGTAACTTGGTTGACACTATGGATTTGTGTCTTAG	51.877	1	0
B02	107803384	107803424	+	M_4266	AGACAAAAAATAAGCACTACTTGCACTTCTTAACCAACAA	50.559	1	0
A05	59660238	59660278	-	M_1972	TGCTGTAATTTCACTTTCTGGTGTCTCCTTTTCATCCTGT	53.077	3	0
A05	59660181	59660221	+	M_1972	AGCAATTAAATTGAGGAGCGGCAAGATCCTGGATACTCAT	54.048	2	0
B10	109812534	109812574	-	M_7931	AATGGCAAAAGCAAAAACCTGCGCTCTGTGAGCATGAAAG	56.689	2	0
B10	109812473	109812513	+	M_7931	TTTGGTTAGTCTTAGGCGACTTCAATAAAGTGATATCTTC	49.599	1	0
B01	147767679	147767719	-	M_4000	TAGTGACATCAACCAGACTCTCATTGCCCTCATACTAAAG	52.361	1	0
B01	147767622	147767662	+	M_4000	TGCAACATTACATAGCGCAATGGGACGAAATTGGGAGATG	55.502	1	0
A01	110626411	110626451	-	M_498	CCTCCAGAGCTGTAACCTTAGCTTGGGCTGCAGAAGTCTC	57.61	2	0
A01	110626361	110626401	+	M_498	TTACCGAGCAGGAGATGACCCTGGAGTCCCAGCACAACAC	59.47	1	0
A05	110657685	110657725	-	M_2211	AATAGAAAATGTAATCATAGTAAGGTGCAACGAGAAACTT	48.61	4	3
A05	110657582	110657622	+	M_2211	CGTCATTAAAGCATGTTCCAAGTTTAGTTATTGACTATGT	49.341	3	0
B07	130993382	130993422	-	M_6349	ACACATATTTTGGAATTCAGGAGATCATTCTAAAAGATGG	48.758	1	0
B07	130993334	130993374	+	M_6349	TTTTTTGAACCGGCGCTTTCTAAAACTTACCATTTATGTG	51.677	1	0
B03	40007098	40007138	+	M_985	TTATGTGGGTACTGTTTGATGCCTCTTAATATTTTCCACG	51.217	1	3
B08	37765083	37765123	-	M_6609	TGCCACCTCCGGAACCTCTCCTCCATTACTGTCGTATTGC	58.365	1	0
B08	37765028	37765068	+	M_6609	GGAGATGAGGAAGAGTTGTGCCTAGAGACTCCCACAGAAG	55.649	1	0
B06	139326376	139326416	-	M_5825	GAGTATCCTTGACAGAACATATTTAAATAAATCACTTTAG	45.5	1	0
B06	139326313	139326353	+	M_5825	TGAAAAAATCAATGTAGAGATGCGATTTAAGAGCGACGAC	52.05	1	4
B03	2442211	2442251	-	M_4337	CATGCTTTCTTCCCAATTCCATGTGACATATTATAGATCC	50.148	2	0
B03	2442148	2442188	+	M_4337	TCTATTTTGTTTGTTGCAAGATTATTAATAGACATTGTTC	46.324	2	0
B03	144665878	144665918	-	M_4683	CCAATGAGGCTGATGTGGAGTCTATGATTAAAACTGTGAG	52.318	2	0
B03	144665812	144665852	+	M_4683	CCTGCATACATTGAAGTTATGAAACAGCCAAGGTAGAATG	51.89	2	0
B07	128747260	128747300	-	M_6332	TTAGCTAAGATAGTATTACTAATAGAAATTTTAGATGGTG	44.032	2	0
B07	128747212	128747252	+	M_6332	ATATCTTATCTACTCTTTCAATTCCCAAATCTGTGTGTTT	48.029	1	0
B06	116460661	116460701	-	M_5695	ATGAGGACTTTTGACTAGGACAGAGTGTTGACTGTGATTG	52.883	2	3
B06	116460583	116460623	+	M_5695	CATCGGTCAAAGAACAAACACAAATCCCCTGGGGAGTCGT	57.053	1	0
A03	65451609	65451649	-	M_1064	TGTCAGGTAGCATCTGCTTCGAAGGCATGACCCTTAGCAC	57.789	2	0
A03	65451517	65451557	+	M_1064	ACGAGCTATGTCCTCAATGAGCTAGTGGACCAAATGATAA	53.433	2	0
A08	3692668	3692708	-	M_2971	TTTCTATACTAATATATGAAGGGAATATGGGAATTTGGTG	46.483	1	3
A08	3692599	3692639	+	M_2971	CCATGATAGGAATAACTGCATATGATTTTGGGCTATAGTG	49.896	1	0
A05	95997456	95997496	-	M_2066	AACTCAAAAGAGTTGAGCTAGCTTACTAAAGACAAGACAG	50.838	1	0
A05	95997353	95997393	+	M_2066	GCATGGTGAAAAATGCAATCTCTTATGTGTACATTCATAC	50.221	1	0
B06	107473311	107473351	-	M_5671	AGGACTACCTCAAGTTGAGAGTGTTTGCCAACTCTCTTAC	53.741	1	0
B06	107473253	107473293	+	M_5671	ATCGTACCAAAGAAAAGAGTTTGGAGGGAGGTTCCTATAC	52.436	1	0
A01	129905	129945	-	M_4	ACGACTTTCCGAGTGATAGACGTGCTGCTGAACAGAATTG	56.062	2	0
A01	129818	129858	+	M_4	ATACTTAAGGAAGCAGAAGATCAAGGCGTTGCGGCTCGTG	57.271	2	0
B09	121766956	121766996	-	M_7306	AATCCAATCTTTTTGGTTAAGGTGTTGTATTAGAACTGAC	49.128	1	0
B09	121766874	121766914	+	M_7306	GTGGTGAATGTAGGGAATGAATGGGAGTTAGTTAAAGCAC	52.545	2	4
B08	4521218	4521258	-	M_6409	GATGTTCTAGAACCATCGGACTGTGATGAGCCAGAAAATG	53.71	2	0
B08	4521156	4521196	+	M_6409	AAACAAACTATTTCAAACAGCTTTTACCTGAGTCTTTTGG	49.997	2	0
A05	43841799	43841839	-	M_1944	TTCAGATCCTTGGACTCCGATAAGGTGATTGTTCTAAACC	52.638	1	0
A05	43841749	43841789	+	M_1944	AAAAGCTTGTTGTGAGGTAAAAATCTTGTGTAACATACTC	49.635	1	0
A01	86110041	86110081	-	M_360	CTTCAAATTAGGAAGTGTCTTCATTTCCTCTGAATTCCTT	49.861	1	0
A01	86109992	86110032	+	M_360	TTTGTGATGCTCATGATGAATACCATAATAATTCGGATAG	48.702	1	0
A03	102652257	102652297	+	M_1108	GACACGATTTACATGCAATCTGTAACCCTAACCACTTTAG	51.62	1	0
B09	113849838	113849878	-	M_7271	GCTTCGTATCCCACCCTTTACCTCCCTAAATCTCTGACAC	54.958	1	0
B09	113849759	113849799	+	M_7271	TTGTGATGAGGTGAAAAGAATGGACAAAGACGATGGTGAC	53.827	1	0
A06	99666582	99666622	-	M_2551	TTTAATGGGAATTCTCGTGATGCTATATACTATTTCTCAG	48.046	4	0
A06	99666497	99666537	+	M_2551	TCTTCAACTAAACCTCCATGGCAACAAGCTGATAAGACAC	53.518	4	0
B10	12529373	12529413	-	M_7622	AGCCTACGCTCTTTTCCTTTGAAGGCTAGTAATATATCTG	51.439	3	0
B10	12529315	12529355	+	M_7622	TCTTACTAGTCACATGGAAGACGAGTCTATATCATTTATC	48.341	3	0
A02	2576249	2576289	-	M_546	CAACCCATTGAAGAGCTTCCCCCAAAGCTTCAAGAAATTG	54.697	2	0
A02	2576186	2576226	+	M_546	TGCCATAGAAGAGTAGCTGCTCGTACTTGGCTTTGGGTTC	56.58	2	0
B10	2940846	2940886	-	T_275	CATCAAGCAATAAGAGCTCCTCCACGTTCTTGTCTCTTTC	53.835	2	0
B10	2940802	2940842	+	T_275	CCGTGGCGTATGGTGCTGCGGTTCAGGCAGCCATATTGAG	61.28	2	0
B09	110128999	110129039	-	M_7259	GTCCTCCCCAACGCTGCGTCCCTGCCCAGCGTGGTCCTTG	65.235	1	0
B09	110128942	110128982	+	M_7259	CTGAAAATATCTATGATGGTAGCAAGGGGGACGATCGGTA	53.408	1	0
A03	138629831	138629871	-	M_1243	AGTAATAAGCTCTAACAAGAAGGCTAATGAGTTCCTACCT	50.437	1	0
A03	138629759	138629799	+	M_1243	TTGCGGTGAAGGAGGCATCTTTGCTGGATGAAGGTAGTAA	56.335	3	0
B08	99807226	99807266	+	M_6695	TAAAAGGCAATGATGGCTTGGAAAGATTGTGTAAAAGCCA	52.981	1	5
A08	27662331	27662371	-	M_3056	CTTATCAGTTACTTATCACAGTCACAGTCACTATCTACGG	50.193	2	0
B10	92541175	92541215	-	M_7843	CACGTCGACCAATGATTGAATTGAGCTTGTTAAAACTCTT	52.312	2	0
B10	92541106	92541146	+	M_7843	TCTTTATTACTCAAAGTGTGTTTTAGAGATTGTGGCATTC	49.23	1	0
B07	27132328	27132368	-	M_6085	GGGTGGATCATGCTGACTGTGAGACTGTAATTAAGAAAGG	53.314	1	0
B07	27132251	27132291	+	M_6085	AATTCCTTCTTACAGTTTTGTGTCCTTCGATTCAGATTAG	49.981	1	0
B09	114615041	114615081	-	M_7278	AATTCTTGATATGACTAGTCCCACAAACATTAAAGAAGTG	48.74	1	0
B09	114614984	114615024	+	M_7278	AGATGCTAAACATGGTAGAAATCTGGATAATGCCGCCAAA	53.295	2	0
B07	55236912	55236952	-	M_6180	AGCTCTTACAACAAAATTTTGATCTCTTTGCCATGCTTGG	52.503	3	0
B07	55236854	55236894	+	M_6180	AACAAGTCATGAGCCAGGATAGACAATGAGCTTGTGACTC	54.318	2	0
A10	114229116	114229156	-	T_128	ATTGAAACACTAATCTCCGATACTTCCCTTCCTGAAAATG	50.864	1	0
A10	114229037	114229077	+	T_128	GGAGGGAGGGGTTTAAAAGCGTGGAGAGCGGCGAGGACAC	61.462	2	0
B05	15873956	15873996	-	M_5128	TTTGGGTTGTTTTCTAAATTCATAGATACTCTTGTCAACG	49.244	1	0
B05	15873909	15873949	+	M_5128	CAATTTGGATCGACTAAACTACTGAAAGTACCAATAAAAG	48.329	1	0
A03	23196050	23196090	-	M_906	AACCGGTTCTTACCAGTTTTGCTCCTTATCTGGTCCAATG	54.533	2	0
A03	23195990	23196030	+	M_906	GCCGGTCGGATCGGAAAAATCGCCAATCCTGCTTTTGGTC	59.487	1	0
A06	6264261	6264301	-	M_2298	ACCAAAATTAAGTTTTGTTTCTGGGCGAATCCAGAAATTG	51.561	1	0
A06	6264182	6264222	+	M_2298	GCTCATAGTTAAGTGCCATGTTGGCTTAGGGAGAATGGAG	54.554	3	0
A03	7272555	7272595	-	M_856	TCTACTTTGCTTTTTCCTACATCATATTGACAAAAATATC	46.889	3	0
A03	7272472	7272512	+	M_856	CAAGACAGATCCTATAGCAAGCTGTATCCCCTCAATTTCC	52.926	2	0
B07	25579024	25579064	+	M_6077	TTTTGACTTTTGATGCATTTTGTTTATTAGTTTAAAATGG	46.379	1	0
A03	26728470	26728510	-	T_36	GAATTATTATAACATATGGTAGATGAACTTTGGCAATGAC	47.072	3	0
A03	26728404	26728444	+	T_36	TTAAAGATCAACGACCTGATGGCTGTAAAAGTTTATATTG	49.167	3	0
A10	106694246	106694286	-	M_3623	ATCGCCATCGCAAGAGCAATAATCAAGAAACCAAGAATCC	54.33	2	0
A10	106694198	106694238	+	M_3623	CGCGCTCAGATTCGGAGTCGAGTGCGCTTGTTGCTTCGTC	61.678	2	0
B09	19108180	19108220	-	M_7026	TCCAGGCAACATAGTTTCACTTTGATTAACTTTTACTTTC	49.462	1	0
B06	25191840	25191880	-	M_5552	ATCAACCACTCCCAACCATTGTTGGGCGTCTCTTAGGAGG	57.513	2	0
B06	25191792	25191832	+	M_5552	TAAAGAACAAGTTAACGAGTTCAAAAATGCCGAGTTCAAG	51.224	1	0
B04	111027849	111027889	-	M_4935	GTTCATGAAAATCAGAGCTTCGTTCCCTCCAAAAAGAAAC	52.565	2	0
B04	111027774	111027814	+	M_4935	ACCTTGCTTGATGACTGAACTGTTTCAGCAAACGAGTTTC	54.565	1	0
B03	123364582	123364622	-	M_4590	CTTCACATCTACACCTCTCTCTAAATACTGAGGAAGACTC	50.795	2	0
B03	123364512	123364552	+	M_4590	AGAATGATTATTTGAAGATGGCAAAGCAGTTTATGAAGTC	49.599	2	0
B04	20317798	20317838	-	T_158	TCGATGATGGTGTCGCCAGGCTCCATGTGGTCGGAGAGAG	60.644	2	0
B04	20317726	20317766	+	T_158	TCTCACTCCAACGGCCCAGATCCGTCATCATCCTCGTCAA	59.091	2	0
B06	142745876	142745916	-	M_5846	TCATCGCCCTAAGGACGAATTTAGGGACAAGCTTCTCAGG	56.145	2	0
B06	142745823	142745863	+	M_5846	ATCTTTCTACAATAACTACTAGAGGAAACAATGTGTACGG	49.126	2	0
B08	20988749	20988789	-	M_6513	GTATGAGACTTTTTCTTTATTGAAGATGCTACAGAGATCC	48.796	3	0
B08	20988685	20988725	+	M_6513	GCAGTCTCAACTCAATATACACATTAATATCAACCATTTC	48.27	2	0
B06	15356907	15356947	-	M_5503	TTGAGCTGAGTAATTTCTAGTAAGTAGAAACTAAGAGCTG	48.958	2	2
B06	15356817	15356857	+	M_5503	AGTTGCGCAAGTCTATCGGCAGTAAGTCTGAACAAGTAAC	54.852	1	0
A10	107812253	107812293	-	M_3628	TAAACGATATATGAAAGTTGAAGTTATTGCAGGTTAAAAA	46.818	1	0
A10	107812152	107812192	+	M_3628	TCGCAAAGCACATGGAGCAGTGTCTCTTCCTAACCAGGAC	57.86	2	0
A05	94356370	94356410	-	M_2052	CAATTTTTGAGTCAGTGAGACGGTGATAGAAGAGTGAGTC	52.331	1	0
A05	94356281	94356321	+	M_2052	AAACCCTAATCTCTTCCCTCACTTCTTTCGCTTCCTCTAC	53.504	2	0
A01	45290722	45290762	-	M_208	ACATATCCAGCATCATCGGTCAGGATCGTGGATAACAGTG	55.088	1	0
A01	45290651	45290691	+	M_208	GTGTTCTGCTTCTTCATCGTGCCCCCAAGCTACTCTAGCC	58.108	1	0
B04	11012612	11012652	-	M_4762	CGGAGCAATTTTCGTTGATTCGGAATATAATAAAGAAACC	50.315	2	0
B04	11012551	11012591	+	M_4762	GCATTGTTAACGTTTCCGGTGTAACAAGCGGCTCCAGAAG	57.229	2	0
B01	49864356	49864396	-	M_3828	GTAGAAAGATTATATTAAGGTTCAACGGGGAATTGCAACC	50.552	1	0
B01	49864288	49864328	+	M_3828	AAAATTTGTTATAATCAGCACCTAACAATCCAAGAACGAC	49.745	2	0
B07	57058232	57058272	+	M_6181	GGCAATTTGGAAGCCAATTTTGATGTTATTAGTGTCATGG	51.719	1	0
A08	32447498	32447538	-	M_3082	TCCTTTTCTTCTATATAACCAGTAGTGCCTTTGTATTACC	48.879	1	0
B06	30175731	30175771	-	M_5567	GTCGAAGGCAGATTTGAAGATGTCTGTAGAACTCTCTTAG	51.934	2	4
B06	30175636	30175676	+	M_5567	TAGAAGATATCAAAGGTATCGCTATCATCCATGATGATTT	48.575	1	0
B08	15977615	15977655	+	M_6485	TTAAAAATTATGCAGCCTTGGAGAACAAGTTTAGTTTGTG	50.077	1	0
B07	113601178	113601218	-	M_6258	AAACTCAAGACTTATCTTCTCAGTTTTTGAAGTTTACAAG	48.089	5	0
B07	113601079	113601119	+	M_6258	TTTCAATACGTTTTGGAACTTGAAACCACCGATGCCTAAC	53.412	2	0
B01	14954440	14954480	+	M_3716	TCCACAAGAATATGCATCCAGGTTCATTTGTACCGTAATA	51.605	1	0
A09	116015891	116015931	-	M_3423	CTTTCAGTTCCTCCTCACTGGAACAATTCACTCTCTGAAG	53.219	2	0
A09	116015812	116015852	+	M_3423	GTGAAAGTTCAAGGATGGATATCATTGCATTTGATGTAAC	50.005	2	0
B10	131876488	131876528	-	M_8097	CTTGTGGAAAAGTTTGGCATTGACCCTAATAATGCTTTTG	51.794	2	0
B10	131876403	131876443	+	M_8097	CAAATATAGCTATTTAAAAACTAGAAATCAAAAGAAGTAG	43.724	1	0
A05	102765250	102765290	-	M_2128	GCATCAACTTTGACATGCAACATGAAAGAATCCCCAAAAC	53.317	4	0
A05	102765182	102765222	+	M_2128	ATCGTCTTCTATTTTTCTCGTCTCCTCATATAAAGTCTTG	49.244	1	0
B04	123670631	123670671	-	M_4966	AGGCACCGCATGAGTTTGGACTCTTTGAAGGTGGATGAGG	57.982	2	0
B04	123670545	123670585	+	M_4966	TACAAATACCGAACATCACAAAAAATGTTAAACAATATAC	46.517	3	0
B07	29847056	29847096	+	M_6101	CGTACGAGTTGCAGAATGTGCCCAATCATGCGTACACATC	57.073	3	1
A05	17147138	17147178	-	M_1932	TTTTGAAGCTTCTCCTATTTTCCCCTTGTGTTTTGGAATG	51.906	1	0
A05	17147067	17147107	+	M_1932	GCCCTTGGGCCCAGCCCAATCCATAAACAAAATGAGCTTC	58.047	4	0
B05	20070172	20070212	-	M_5143	TATAGGAACATATTAAACTATCTTTCTTTTTGTACCTATG	44.41	1	0
B05	20070125	20070165	+	M_5143	CTAAATTTATTTGTGTATAGACAGTTGTGATTTTTCTTTG	45.646	2	0
A01	105384170	105384210	-	M_464	TTCAATCAATTATACCTCAATTAAATATTTGTCATTATTA	42.692	5	0
A01	105384071	105384111	+	M_464	TATAGTGATTGAAAAGAAATAAATTGCGATTAATATTTTT	43.743	2	1
B09	24049381	24049421	-	M_7060	TTCTCATTCTCGCGAAGAAGGTGATAAAGTGAAGTCTTTC	52.316	1	0
A02	76569894	76569934	-	M_716	TTATATGTGAAATTTGAATAGTTACCTTATACATTTGAAG	44.175	2	0
A02	76569846	76569886	+	M_716	ACTTCGCTTTTACTATTGTAACTTTATAATTGATATCTGG	46.385	2	0
B06	32833060	32833100	-	M_5575	TAACAACATTGCACAGCACAAAAGGCACGTATCCAATTAC	53.777	2	0
B06	32832998	32833038	+	M_5575	CTTGCTTAGAGAAATAATAATAGATAGGTTAGTCCCTTGG	47.813	2	0
B08	98173303	98173343	-	M_6693	TTGGACCCAGAAGACACGTAGCCTTTCTTGTTCTTCCCCT	56.94	5	0
B08	98173203	98173243	+	M_6693	TCGGCCATTCAAACTTTTAAACTATTTTGTGAGTATCTGG	50.589	1	0
B03	136542049	136542089	-	M_4639	TTTGTATTATTAGTTATTAGTCTTGCCATGTCCATTAGTC	47.186	2	0
B03	136541995	136542035	+	M_4639	GAATATTGATATTCCATTATGAATCAAAAAGATGGGAGTC	46.856	1	0
A06	21140038	21140078	-	M_2382	TTAACCACGCAGGCTGCTGGGCTGCATAGCTCAACCACAC	60.984	2	0
A06	21139984	21140024	+	M_2382	TGGGTGTTATCTCCTCACCATTAAGCTTGGACAACTTTGC	54.675	1	0
A08	33287940	33287980	-	M_3089	TCGTACTCTTGTCCAACTTTAACCTTAGATAGTGGGATTG	51.293	2	0
A08	33287856	33287896	+	M_3089	AGTTCATACCACTTTACAGACACAAACATAGTTGCGGTTC	52.676	2	0
B06	133920448	133920488	-	M_5787	AAAGTGTTGTGTTTTGGGTGAAAACTGGACTATAAAACTA	50.147	1	2
B06	133920361	133920401	+	M_5787	ATTTACAAGCTTGTCAAGAAGGCTGAATAATCCAAAAATG	49.975	1	0
B08	30219682	30219722	-	M_6573	AGTGCTTTCTCTCAACGCTGCCATTTTGCTAATGCTCATA	55.105	1	0
B08	30219630	30219670	+	M_6573	GCTAAGGATTTACAGGTACAAAATGTTATACATACATAGA	46.898	1	0
B08	65309795	65309835	-	M_6657	CTCGAACCACTCCAGCCAAAGCTTCTCGTTTGGTATCAGT	56.834	2	0
B08	65309730	65309770	+	M_6657	AGTCTGTACGTGCATTCAGTGTACTTGCAGTCTGCTGTGT	56.636	2	0
A10	3177525	3177565	-	M_3465	TTGATATAGATGTACGATCCTGCTTCATCTGATCTAAATA	48.146	1	0
A10	3177462	3177502	+	M_3465	ACTAAAGCTTTATTTCATTTGAAGGTTAAGTTTGTAGAAC	47.234	3	0
A07	51643510	51643550	-	M_2840	GGTGTGTTTATACAAGACCAAGACACGCTGACAAATGTTC	53.497	1	0
B10	137942972	137943012	-	M_8138	AAAAAATTCTTTGAGGTTGTTGACATGATTGCTTTTGGAC	50.783	1	0
B10	137942915	137942955	+	M_8138	CAACCAAATCGGATGAAATATAGAAGTATATGTAGACAAC	47.701	1	0
B02	6998244	6998284	-	T_135	ACTCATTACTGTGAGGATGATTATAGCCGCCATATCCACC	53.574	2	0
B02	6998141	6998181	+	T_135	TGGCAGATTTTACTCTCTGCCACCGCAATCGCAACCACAG	58.8	2	0
B10	124978931	124978971	-	M_8040	TTGATTACTCCGTTATCAAATGTACCACTTGTTGGAAATC	50.305	2	0
B10	124978860	124978900	+	M_8040	AGTCCCCCTATGACCAGCTTCATCTCCACTAGACTGCAAC	56.666	2	5
A06	58747161	58747201	-	M_2444	TTACACGCATGGCAACAGAGTAGAATAGAAACAACAAAAC	52.126	2	0
A06	58747094	58747134	+	M_2444	AGCCCATGACACCACTTGTTATACCATTTTCGTCCTCACC	55.62	1	0
B10	34334558	34334598	-	M_7780	AATATCTTGATTCCAAATCTTGTGACGACGAAGACAAAAA	50.433	1	0
B10	34334484	34334524	+	M_7780	TACTCACTTTGTCATCACTTTCCACTTTATTAGTAACATC	48.471	2	0
B09	114868694	114868734	-	M_7281	TGATCACTCATCAAGGTTATGGTCTTGCACTTCTCTCTGT	53.459	1	4
B09	114868584	114868624	+	M_7281	AAGCCAACAAAGCTTTATGTAGGAAGTTTGAACCTCATTT	51.576	1	0
A07	71933086	71933126	-	M_2810	CGTGCAGGAAAATGATAAAGGTATAATCACTATCCACATC	50.232	1	0
A07	71933022	71933062	+	M_2810	TTACGTAAATTTTGTACAAGCTTAGGAACTAACAGAAATC	48.101	1	0
B08	109941723	109941763	-	M_6741	CTCAATTATTAACTAGTCAAATAGTTGCTTGGAGTGTATT	47.465	4	0
B08	109941668	109941708	+	M_6741	AGGTATTTGAGATGAGGTTTTGGTCCCAAATTTTATTTCG	50.517	3	0
B03	5918212	5918252	-	M_4362	CAAACTCTGATGCACAAGCTAAGTAATTAAGTAGCCACGC	53.33	2	5
B03	5918137	5918177	+	M_4362	GCTGCTGTTACAGGCATTGTGATTTGGACTTTGGAGTTGC	56.276	2	0
B10	10531787	10531827	-	M_7610	GAGAGCTTGGGGGCTCAGGGGATACAACACTAATCTAAGG	55.827	1	0
B10	10531718	10531758	+	M_7610	GGAACACAGCCTCCAAACTTAACTTGCTGACCTCTTGTTA	54.624	1	0
B06	118465854	118465894	-	M_5708	TCCCTTTTCTGTGTTGCCTTTAATTCTTGTGTAATTTTCC	50.89	1	0
B06	118465791	118465831	+	M_5708	GTAAAAGAAAGAGTGTTGAAGTATTTACTTGATAATGACG	47.361	2	0
B06	38906228	38906268	-	M_5598	ATGAGTGATTGAAGTTAAGCTTTTAGTGGCTGAGCTTGTG	52.823	1	0
B06	38906169	38906209	+	M_5598	CCCAAGCACAAAATACCAAAAACCTCTTCCGCAAGGTTTC	55.156	1	2
B07	26146236	26146276	-	M_6080	CTGTCTAATTAGGCCACATGCATATATTGGAGATTTCAAC	50.332	1	0
B07	26146160	26146200	+	M_6080	CAAAACTTCTGAACACTTCTAGTTATTTATTTGGTTTAGG	47.308	1	0
A05	90870359	90870399	-	M_2027	TTCATGATATCATCTGGCCTTAAATTTCTTCAAAATTAGT	47.48	3	0
A05	90870303	90870343	+	M_2027	CACTGAAAAATCTTCAACACTAAAGTGGTTAACTAATATG	47.381	1	0
B09	124194976	124195016	-	M_7319	CCAGTGATTCCGTTAGCATTTTTGAGCTCCGTTACAAAAC	53.846	1	0
B09	124194916	124194956	+	M_7319	TTGAGATCAACAAAATGTTTTTTGCGGTGGTTGGGATACC	53.644	2	0
A08	25465484	25465524	-	M_3046	AATTATATTCTAAAATTTGTTTCAATGTCATGCTTAACTC	45.282	3	0
A08	25465380	25465420	+	M_3046	AAACCTTTGCAGAAAGGAACAATTCCCCTTTGCTGTATTG	53.425	5	0
A03	55416113	55416153	-	M_1053	CACGGCTCTGTGTGCCAACCATTATCCTAGGCTTGCTCTG	58.418	1	0
A03	55416067	55416107	+	M_1053	GCAGCCTAGAATAATGGTGGCCAGAACGTACGGCGGGTTG	59.79	1	0
B06	364676	364716	+	M_5431	ACGAAAATATCTAATGATACAGGGAACCTATATATATAAC	44.873	1	0
B06	131535359	131535399	-	M_5768	AGGCAAAGCTTTCCTCAACCCTCTCTGTCATCGGCCTTCG	59.061	1	0
B06	131535289	131535329	+	M_5768	TGCCGTATTTGAGTGTTGTGAGTGTGGAAGACTAGGTTAG	54.133	1	0
A08	39987374	39987414	-	M_3122	TCGAAATGAAGGGGGAGAGAGTTCACACTTTCAATTTTAG	52.145	5	0
A08	39987307	39987347	+	M_3122	GCATTTTTGTGACCCACTATGAGTTTCTGTCGGATTTAGC	53.395	1	0
B02	29371404	29371444	-	M_4148	AGATGTAGAGCTCTTATAGAGATATGGAAAGAAGGTCTCC	49.996	1	0
B02	29371331	29371371	+	M_4148	CTCCAATCATCCAGTCTTCCTCTCTCGACACTAAGGATGT	54.171	2	0
B01	8184512	8184552	-	M_3691	GGCTATAGTGTTTTGTTTTAAACTAGGGTTAAGAGGAGTG	49.971	1	0
B01	8184436	8184476	+	M_3691	AGGTCCAGTCAATTTTTGCCAATTTTTATTAGACTAGATT	48.745	1	0
B08	109628539	109628579	-	M_6738	TGAAAAAATAGAGTATGCAGAGGTAACATGCTAGACTTTC	49.73	2	0
B08	109628452	109628492	+	M_6738	ACCACCATAAATTATTATGTCCGAAGGATTCATTATTAAG	47.355	2	0
B05	160259110	160259150	-	T_208	ACAGGCAAATGGATCAAGTATTGGACTAAGTGTACCCAAC	53.192	4	0
B05	160259062	160259102	+	T_208	CATCTCAGTTAATATTTTTACATTGGCGGAATTTGTATCT	48.166	3	0
B06	148438266	148438306	-	M_5859	CTTTGATATTTGATTCCTGGGACATAAGCCAAAAGATTAG	49.314	2	0
B06	148438201	148438241	+	M_5859	CACAAAACCCTCCTTCTTCTTGTGCTCGTTAAGTAGAGTA	52.908	1	0
A09	34088858	34088898	-	M_3262	CCAACAGGAAAAGAAAAGTTGAGTAGGAATTCGCCAAAGC	53.726	2	0
A09	34088784	34088824	+	M_3262	TGGCGAAACCAATCTGGTGGCCAGCCTCGAAGGAGAAAAG	59.475	2	0
B06	37123016	37123056	-	M_5592	GAATAGGTGCTGCATGCTCAACATATTTACTATTGATTAC	49.535	1	0
B06	37122968	37123008	+	M_5592	TATAAGATGATAGTGCAAAACAACCAAGCATAAAGATCAT	48.63	2	2
B08	134776275	134776315	-	M_6887	TTCTCAGGTGCCTCACTGGTACCGTTGGATAACTATATTC	53.448	1	0
B08	134776202	134776242	+	M_6887	GATGCGTAGCGAATTCAGGGATGGAGCCTGAAGGTGAATA	56.543	2	0
A03	137144724	137144764	-	M_1238	CCTAATATATAGGATTAGCTGAGGTACGATTATTGGATTC	47.564	2	1
A03	137144653	137144693	+	M_1238	CTTTGCAGGCTTAGCCCCGGACCCACTTCTCGATGCTTGG	60.746	4	0
A08	36468494	36468534	-	M_3107	CAACAGAAATAGAGGATAATAATAGAAAAGGGGAAATGTG	47.635	1	0
A08	36468416	36468456	+	M_3107	AATGATGAAGACACGTGAAGCTTATGATGGAAACCAGGAG	53.456	1	0
A01	14915706	14915746	-	M_82	GCTTTAATTTTTGATGGAGCGGCCTCCTCTTCTCATTAGC	54.328	1	0
A01	14915652	14915692	+	M_82	AGTCCATTCTTTGTTCATATTTTTCGTTGTATTTTCTCAA	48.255	1	0
B09	114195006	114195046	-	K_5	CCTTTGTAGCTGCAACAGGTTGATGCTGGAATTGAGTATG	54.397	4	0
B09	114194958	114194998	+	K_5	CTCTGTACATTGTTGCATGTGCAAAAGGAGCATGATTTAG	52.681	2	0
B01	39404714	39404754	-	M_3811	TTTAGCAAACAATCACACCTATTTGATCAAGCTAATGGAC	50.61	4	0
B01	39404668	39404708	+	M_3811	CAAGTAGCTATGATTCAGACACTTGGTTTTAGAGTATCAG	49.672	3	0
A05	102009669	102009709	-	M_2124	TTATTGCTGTCCATTAAATCCCCAAGTGCAGCTTCATGTC	54.029	3	0
A05	102009586	102009626	+	M_2124	ACAAGTTATTTCTGATACTTCTTCAATGAATCTGAGTAGC	48.542	4	0
B03	6511121	6511161	-	M_4367	CAAGCAAAGGAAATGAGAAGTATGGCTGACGCGTGGCTTG	57.253	1	0
B03	6511057	6511097	+	M_4367	AATCGAACGGTCCGATTTAAGGTTCGACAGGTACATAAAT	53.066	3	0
A07	34087978	34088018	-	M_1174	TCACCGTGCCTCTTAAATGTCCCATTTATCTATTTGTAAT	50.533	1	4
A07	34087871	34087911	+	M_1174	CCACGAGCTATTCAGACGATTGATGTCGTCGTTTCTTGTC	55.33	1	0
B08	26077022	26077062	-	M_6547	AGTGTTTTCCGTCTGATCTACTAGATTCATCTTGCTTCGC	53.277	1	0
B08	26076965	26077005	+	M_6547	GAGGAAGGGAGGAACGGATTGTGAAAACAACGTCAATATC	53.957	1	0
A07	72698439	72698479	-	M_2945	GCTTGAAAGTTCAAATTTTGTTTGATCAGTATTTTATTCG	47.829	1	0
A07	72698375	72698415	+	M_2945	GCCCAATATGAGTTGCTGATATGGTTGGCCTTTTTGTCTC	54.401	1	0
B06	127169320	127169360	-	M_5740	AGAGCTCTAGAGAGGAAATGAAGAGCTTTAGAGAAGAGAC	51.621	3	0
B06	127169254	127169294	+	M_5740	GAGATTTGACCTATTTGAGCCTTTAGCTTCTTTATTGTAG	49.06	2	0
A02	11264010	11264050	+	M_602	CTCTTTTAAGGGATTGGATGTAGGCAATGTGTCCAGTGAC	53.584	2	0
B10	15133413	15133453	-	M_7645	ACCATAGAATTCACCTTTACATATTTGATGTTCATAGAAG	47.3	2	0
B10	15133353	15133393	+	M_7645	CACTTCAAAATACAGTATTCTGCTTTACTGAGGTTAGTTA	48.471	1	0
B03	143289687	143289727	+	M_4670	TCTTTAAATAGGGTATGAAATTTGTGAAATAATTCTTTCT	45.128	1	0
A03	28569410	28569450	-	M_937	ATAGCCAAGAACATCCAAAAGATTTCTGAAAAGAGTTCCT	50.827	1	0
A03	28569351	28569391	+	M_937	CACCTTAGCCTTTATGCATAGACGAAGGATGGTGCTAGGG	55.357	4	0
B06	39140601	39140641	-	M_5599	TCAGCCATGGTACCAATTATGTAGGATCTCCACAGACAAC	53.705	1	0
B06	39140540	39140580	+	M_5599	CAAGTTATAATTTCTAAATCTCATTAGTTCGTGACCTTTG	47.198	1	0
A03	108510157	108510197	-	M_1114	TTCTGGTTTTTCTACTAGTTGGAGCACAGAATATCAATAG	49.367	2	0
A03	108510081	108510121	+	M_1114	GGTGCAACAACTGTTATGGAAGACCTAACTACCTGAATTG	52.677	2	0
B07	13882664	13882704	-	M_5984	GGAAGCTTTTCTGGCGATGAAAAATTCTAGCTCTAGCTTC	53.152	2	0
B07	13882581	13882621	+	M_5984	TCCCTGATTAGGGATAAATTTGCTACAAGGATCTCCAAAG	51.4	1	0
B08	124168043	124168083	-	M_6814	ACGACTACAATTTCAACAAAATTTCGTCTTTGTCAGTAAC	50.219	2	1
B08	124167963	124168003	+	M_6814	GGGTGAGGAGAAGAGAGAACTCGATGGAGGAGAAGACACG	56.757	2	0
B07	99636924	99636964	-	M_6206	GGAGGAGTATTTTAAGGTCCGTCCTACTCGAGGACACCAC	55.708	2	0
B07	99636847	99636887	+	M_6206	ATCAAATAAGATGAACCTGCGCGGAATTTTCAGTAAGTAG	51.642	1	0
A05	107130552	107130592	-	M_2160	GACTAGGACATAGCTTTAACTAATCTACTGAGGCTGACAT	50.781	3	0
A05	107130481	107130521	+	M_2160	GATGTCTCTGTCTGTAAATGCTTGTCGAGATTTGTTATTC	50.676	3	0
B09	119027960	119028000	-	M_7297	CGCTCGCACAACTAAGAAAACTGCTACGCTTGAAAATGAC	55.417	1	0
B09	119027872	119027912	+	M_7297	TGGTTACGTCCTGGCTGTTTCTTTTCGGGTGGGTTTTGCG	58.968	2	3
A07	6265201	6265241	-	M_2723	GATAGAGAGAAAAGTTGAGGGAAGATGCGACAGTCAATTC	52.371	1	0
A07	6265149	6265189	+	M_2723	GTCGGCAACAACACATTATCTCTTTAGTATTCATCTTGAG	50.508	1	0
B02	15156995	15157035	-	M_4120	GAATATGATTGATAATTTTTCTTTCTAATACGCAGTGATA	45.584	1	0
B02	15156926	15156966	+	M_4120	CATGTTAAATTCAGGTCACCTTCAAGATTTACAGAGTATC	49.03	2	0
A03	135435997	135436037	-	M_1228	AACAGGTCGCTTGTAGAGTGCTGCTCCTCCTTCTTCTCTG	57.27	3	0
A03	135435932	135435972	+	M_1228	AACCGAATCATTTGGCATCTCAGTAGAAAAGAAGAGTTAC	51.214	2	0
A02	88679336	88679376	-	M_757	CGATCACTCGAGAAGAAGGGTTTGTACACTATTACTTTGG	52.219	2	0
A02	88679288	88679328	+	M_757	AAAGTAATTCTAACTGTGGATGGTGAAATTTGTGGGCAAC	51.974	1	0
A07	59442303	59442343	-	M_2850	ATATGAATATGATTATTTAAGTGGATAACTTGCCTTATGC	46.381	2	0
A07	59442238	59442278	+	M_2850	GAAATTCATACAAGTAGAAGAGTCTAGAAGCAAAATATCG	47.869	1	0
A03	139270951	139270991	+	M_1250	TTGTCAAATTGAAGTGGGGAATGGAATACAAAGGTTTATC	50.455	1	0
B10	128891596	128891636	-	M_8068	ATACAATTTTTGTCAACATATCAGTAGAATTATCATCCAT	46.033	1	0
B10	128891528	128891568	+	M_8068	TTGATGTCAGATATCATTGGTTATGCCAAGCTATTGAAGA	50.576	2	0
A09	97757407	97757447	-	M_3352	CCTCTCTTCACTGTGCATCGTCACTGCTACTCTATTTCTC	54.183	1	0
A09	97757347	97757387	+	M_3352	AGATGAGGTGAGTACTGGAAGCCATGTAGGGCACGAATGC	57.5	4	0
A09	16676489	16676529	-	M_3232	TGCTTAGCTTCAAATTACCACGAGCAAGCACAAAATCCTG	54.656	2	0
A09	16676413	16676453	+	M_3232	AAGGGCTGACTTTTACCATCGTGAAAAAGTTTTTGAGGGG	54.164	1	0
B02	11582364	11582404	-	M_591	AGTGGAAGCAAATTAGATACTCCCTTTTTCCATTATAACA	49.199	3	0
B02	11582315	11582355	+	M_591	CCCGCATCTTGTGGTGAGTTCTGAAGGGAGCGTGGCCTTA	60.095	5	0
B08	105630663	105630703	-	M_6717	TTAAGGGGAGACTAGAACCACTTTATGGCCACCTTGTTTA	53.166	1	0
B08	105630581	105630621	+	M_6717	CACCACCTAAGTCGTTTCAAAAGTCAAATGTATTTCATAG	49.81	1	0
A05	94484708	94484748	-	M_2053	CTTGACTTGTATATTAGGTGCATGTGTTGTATTCTATGAC	49.001	1	0
A01	15339829	15339869	-	M_83	GTAGAAACTCAAACTCTAATACATTTGTTTTTCTTTAGGT	46.756	1	3
A01	15339720	15339760	+	M_83	AATGACACTCAGTTCACTATGGATTCCGTTTCATTTCAAG	51.499	2	0
B07	102486874	102486914	-	M_6211	AAATCAGATATTGGCTTAAATAGTTTGGAAGGTAAATCAT	47.292	2	0
B07	102486830	102486870	+	M_6211	AGAAGCTGTGTCCATCATTTAAAGACTCTAATCTTCTTGG	50.695	2	0
A07	52817775	52817815	-	M_2843	TTATCAAGATATCACTAATAACTCCACCACCGACACAACC	51.513	3	0
A07	52817699	52817739	+	M_2843	GTACATCACAGTCTTCATATTTTATAATTTCTGGGTCCTC	48.598	2	0
A08	36660964	36661004	-	M_3109	TGCCATAAACATCATAAGTATCATCCACAAGAGAGATACA	49.812	5	0
A08	36660911	36660951	+	M_3109	ACTCTGAGCCTAAATATAGCACTGCAAGACAAATAATAAC	49.794	5	0
A05	110521241	110521281	-	M_2207	AGCAGAGCACCATTAGTTTCAATTTCTTCATAGTTTTTAG	49.391	2	0
A05	110521162	110521202	+	M_2207	AGAATCACAAAAATGATATTTCTCCATTTGTGCTTCATTA	48.113	2	0
A05	42560393	42560433	-	M_1833	TAATGCATGTATTAATTTTGATGTCCCTTCTTCTCATATC	47.526	2	4
A05	42560285	42560325	+	M_1833	ATCGAAGCTTTTGATGTCTCTCTCTTGGATAATACGGACT	52.274	1	0
A01	10487172	10487212	-	T_8	ATGCTTTAGGGACCTATATTTACATTAGTTAGTCTCATTT	47.293	3	4
A01	10487127	10487167	+	T_8	CGAGCTATTAAATTCCAAAACATTGAGAAGCTTGTACACC	51.202	3	0
A06	5378233	5378273	-	M_2295	TTTCGAATTACTGGATGTTTTCATTTCGAATTATTGGACT	49.243	1	0
A06	5378170	5378210	+	M_2295	CCCCTAATTTAGAAACGAAACATCTACTATTTTAATATAG	45.07	2	4
A01	29210591	29210631	-	M_147	GCGTGGAAATAAGAGAACGAAACGCCATAGTAAAGTAAAC	52.351	1	0
A01	29210528	29210568	+	M_147	TTTTGTATTTTGAATACCAAAGAATCAGTTTTTCCATTTC	46.91	1	0
B01	341320	341360	-	M_3663	ATTTCGGAGTTCTATCGGAGCAAGAATCTGGATGAGTCAC	53.988	4	0
B01	341258	341298	+	M_3663	TTCCTCAGCATCACTCAGAAAAGCTTGAAGAATTCGCATC	54.096	5	0
A07	74650141	74650181	-	M_2937	CAATGTATCAAACATTTATGGAAAATGAAAAACATCAAAC	46.699	5	0
A07	74650081	74650121	+	M_2937	TTCCAAGGCATAATCTTAGTGATATAACTGCTTTCTGTTT	49.445	1	0
A01	18153451	18153491	-	T_9	AGGCCTTCAGTACCTTCACAAAGGCGCGTCCGGGGGAATC	61.3	3	0
A01	18153378	18153418	+	T_9	GGCCGAAATCAGCAACTTTAGCCACAAGATTCTCATCAAG	54.592	3	0
B08	5023963	5024003	-	T_260	AGCGTACAAGCTCAAAGCATCAAACTTTAATAAACCAATG	51.425	3	0
B08	5023894	5023934	+	T_260	AGTATTGTGTTTCTTTTCTCATTCTCTCAGCTTTGCTTAG	50.284	3	3
B07	46051686	46051726	-	M_6171	CCCTGAAACGTACACAATTATCAGTATGATGTCTAAGAGC	51.097	3	1
B07	46051586	46051626	+	M_6171	GACATGTTATTAAAAGATAAGCAAAATCGTTCTATCTGAG	47.3	1	0
B10	17400799	17400839	-	M_7657	CTTGAAAAAGTTTGTTGAAGATGTAGTTTCAGTTTTCGAG	49.474	2	0
B10	17400726	17400766	+	M_7657	GAAAGCCATAGTACTCTCTTATCTTTAGAGGGCGTTATAC	50.204	2	0
B02	11973133	11973173	-	M_4108	ATCTTATTCTTATCATCATCAGTAGCAGATTTCCCAGGTC	50.035	1	0
B02	11973074	11973114	+	M_4108	AGAAGAATCTTCTGCCATTGTGGTTCATAGCCAAAATCCT	53.146	3	0
A08	26144509	26144549	+	M_3052	CAGCAAAACACTTGAAATAGCAATTGACACACTCTCACTC	52.605	1	0
A07	3703943	3703983	-	M_2707	ACAAAAGGGTCAGTGTGTGTTGTTAGAAAACTAAAATATG	49.572	2	0
A07	3703881	3703921	+	M_2707	TGATCCTTTGAATTCATTCTGTGTGTGTCTGTCGAATCAC	52.716	1	0
B05	121648055	121648095	-	M_2197	AGATAGAAGACACCAACAAGACTCTAAACAAACAAGGAGT	51.243	2	0
A06	108045980	108046020	-	M_2590	TGAAGGCTTCAGCTCAGGCTTTTCAAGCTGAAGGGAAAGT	56.82	5	0
A06	108045918	108045958	+	M_2590	AAAAAGTAAGCATTAATTAGCTTCTTTGTTTTCCAAATAG	46.677	3	0
A07	8040643	8040683	-	M_2728	AGACTCCTTCTTTATCTTTTAGAATGATCCCAGCTTCCTC	51.109	1	0
A07	8040579	8040619	+	M_2728	ATTTACCTCGGAGAATTATCCAGAATGGGAATTATACGTT	49.975	1	0
A05	103242807	103242847	-	M_2132	GATTAACGTTAGATTAATTGAGTAAATTCGCTGGTAATCA	47.983	1	1
A05	99743373	99743413	+	M_2109	CCAATTTTCTTCTTTCTCAATAAACTCTTCTTTATTTTCG	46.831	1	0
[truncated: 3,155 more rows]
