# Supplementary material for: Reduced-Cost Genotyping by Resequencing in Peanut Breeding Programs Using Tecan Allegro Targeted Resequencing V2
Source: Genes (Basel). 2024 Oct 24;15(11):1364. doi: 10.3390/genes15111364 (PMC11593647; doi:10.3390/genes15111364)
Supplement: Supplementary file 1 [file genes-15-01364-s001.zip › Table_S2.xlsx]

## Sheet: 1547Target151
#CHROM	POS	ID	REF	ALT	QUAL	FILTER	INFO	FORMAT	43-09-03-02	60-02-03-02	63-04-02-02	A. magna K30097of	A. magna K30097yf	Tifrunner	TxAG-6	UF439-16-10-3-2	BC1-43 (3158)	BC1-46 (3167)	BC1-50 (3212)	BC1-60 (3182)	TamrunOL07	Jupiter	NMValC	A. cardenasii GKP10017	A. diogoi GK10602	A. batizocoi K9484	Tamspan90 (006)	Tamspan90 (007)	Tamspan90 (008)	TxL100212-03-03	ICGS-76 (009)	Olin (010)	TxL080256-02	TxL090106-15 (003)	TxL090105-07 (004)	TxL090206-41 (005)	TxL054520-27	Schubert	COC760	TxL054529-27 (001)	TxL054529-33	TxL054529-48 (002)	TxL080243-06	TxL080287-05	COC233	COC246	COC038	COC053	COC310
M_3_Target	151	.	C	T,A,<NON_REF>	827.34	.	AC=4,6,0;AN=32;BaseQRankSum=-0.185;ClippingRankSum=0.037;DP=287;END=154;ExcessHet=3.0103;MLEAC=2,0;MLEAF=1.00,0.00;MQRankSum=-0.086;RAW_MQ=30024.00;ReadPosRankSum=-0.899;SF=3,4,6,8,9,10,12,13,16,21,25,27,35,36,40,42	GT:PID:GQ:DP:MIN_DP:PL:PGT:SB:AD	.	.	.	1/1:.:75:25:.:781,75,0,.,.,.,781,75,.,781:.:0,0,11,14:0,25,0	1/1:151_C_T:99:38:.:1268,114,0,.,.,.,1268,114,.,1268:0|1:0,0,20,18:0,38,0	.	0/2:.:99:43:.:424,.,.,0,.,652,499,.,706,1205:.:13,12,9,9:25,18,0	.	0/2:.:99:36:.:466,.,.,0,.,329,511,.,392,903:.:5,10,10,11:15,21,0	0/2:.:99:28:.:479,.,.,0,.,202,506,.,259,765:.:1,8,9,10:9,19,0	0/2:.:99:44:.:689,.,.,0,.,405,740,.,486,1226:.:10,7,12,15:17,27,0	.	0/0:.:99:33:33:0,.,.,.,.,.,99,.,.,1163	0/0:.:6:2:2:0,.,.,.,.,.,6,.,.,85	.	.	2/2:.:29:66:.:1882,1728,1713,183,29,0,1882,1728,183,1882:.:0,0,28,38:0,61,5,0	.	.	.	.	0/0:.:40:28:28:0,.,.,.,.,.,40,.,.,921	.	.	.	0/0:.:99:50:48:0,.,.,.,.,.,103,.,.,1661	.	0/0:.:99:42:40:0,.,.,.,.,.,102,.,.,1291	.	.	.	.	.	.	.	0/0:.:33:11:11:0,.,.,.,.,.,33,.,.,363	0/0:.:71:31:31:0,.,.,.,.,.,71,.,.,1041	.	.	.	0/0:.:0:1:1:0,.,.,.,.,.,0,.,.,0
M_4_Target	151	.	C	T,<NON_REF>	429.4	.	AC=38,0;AN=52;BaseQRankSum=0.819;ClippingRankSum=2.205;DP=612;END=151;ExcessHet=3.0103;MLEAC=2,0;MLEAF=1.00,0.00;MQRankSum=-0.315;RAW_MQ=61994.00;ReadPosRankSum=-1.827;SF=7,8,11,14,16,18,19,20,23,26,28,29,30,31,32,33,34,35,38,39,40,41,44,45,46,47	GT:PID:GQ:DP:MIN_DP:PL:PGT:SB:AD	.	.	.	.	.	.	.	0/0:.:69:23:23:0,.,.,69,.,643	0/0:.:54:24:23:0,.,.,54,.,810	.	.	0/0:.:51:17:17:0,.,.,51,.,537	.	.	1/1:.:53:18:.:486,53,0,486,53,486:.:0,0,6,12:0,18,0	.	0/0:.:99:33:33:0,.,.,99,.,881	.	1/1:.:44:15:.:361,44,0,361,44,361:.:0,0,6,9:0,15,0	1/1:.:27:9:.:259,27,0,259,27,259:.:0,0,4,5:0,9,0	1/1:.:42:14:.:407,42,0,407,42,407:.:0,0,7,7:0,14,0	.	.	1/1:.:56:19:.:485,56,0,485,56,485:.:0,0,5,14:0,19,0	.	.	1/1:.:44:15:.:386,44,0,386,44,386:.:0,0,8,7:0,15,0	.	1/1:.:24:20:.:398,24,0,404,53,432:.:1,1,7,11:2,18,0	1/1:.:39:13:.:385,39,0,385,39,385:.:0,0,4,9:0,13,0	1/1:.:69:23:.:653,69,0,653,69,653:.:0,0,11,12:0,23,0	1/1:151_C_T:39:13:.:349,39,0,349,39,349:0|1:0,0,6,7:0,13,0	1/1:.:76:29:.:777,76,0,779,83,786:.:0,1,12,16:1,28,0	1/1:.:35:12:.:293,35,0,293,35,293:.:0,0,7,5:0,12,0	0/0:.:57:19:19:0,.,.,57,.,540	0/0:.:12:4:4:0,.,.,12,.,167	.	.	1/1:.:48:16:.:472,48,0,472,48,472:.:0,0,6,10:0,16,0	1/1:.:24:8:.:192,24,0,192,24,192:.:0,0,4,4:0,8,0	1/1:151_C_T:99:33:.:898,99,0,898,99,898:0|1:0,0,14,19:0,33,0
M_8_Target	151	.	G	A,<NON_REF>	1027.88	.	AC=18,0;AN=22;BaseQRankSum=-1.732;ClippingRankSum=0.577;DP=341;END=168;ExcessHet=3.0103;MLEAC=2,0;MLEAF=1.00,0.00;MQRankSum=1.347;RAW_MQ=79702.00;ReadPosRankSum=1.116;SF=2,18,19,20,23,26,28,29,31,34,45	GT:GQ:DP:MIN_DP:PL:SB:AD	.	.	0/0:90:32:30:0,.,.,90,.,994	.	.	.	.	.	.	.	.	.	.	.	.	.	.	.	1/1:99:39:.:1085,116,0,1085,116,1085:0,0,15,24:0,39,0	1/1:90:30:.:853,90,0,853,90,853:0,0,17,13:0,30,0	1/1:84:28:.:820,84,0,820,84,820:0,0,13,15:0,28,0	.	.	1/1:99:34:.:903,102,0,903,102,903:0,0,18,16:0,34,0	.	.	1/1:99:37:.:1155,111,0,1155,111,1155:0,0,18,19:0,37,0	.	1/1:99:37:.:1125,111,0,1125,111,1125:0,0,17,20:0,37,0	1/1:99:40:.:1101,120,0,1101,120,1101:0,0,20,20:0,40,0	.	1/1:99:44:.:1286,130,0,1286,130,1286:0,0,18,26:0,44,0	.	.	0/0:99:35:35:0,.,.,99,.,1485	.	.	.	.	.	.
M_11_Target	151	.	T	C,<NON_REF>	1151.44	.	AC=35,0;AN=42;BaseQRankSum=1.362;ClippingRankSum=-0.350;DP=755;END=152;ExcessHet=3.0103;MLEAC=2,0;MLEAF=1.00,0.00;MQRankSum=2.297;RAW_MQ=188907.00;ReadPosRankSum=-1.129;SF=0,1,2,7,8,9,11,12,13,16,18,21,22,23,24,25,27,34,36,37,44	GT:PID:GQ:DP:MIN_DP:PL:PGT:SB:AD	1/1:.:99:91:.:2756,272,0,2756,272,2756:.:0,0,50,41:0,91,0	1/1:.:99:52:.:1483,155,0,1483,155,1483:.:0,0,27,25:0,52,0	1/1:149_C_T:99:36:.:1140,108,0,1140,108,1140:0|1:0,0,17,19:0,36,0	.	.	.	.	1/1:.:99:51:.:1603,153,0,1603,153,1603:.:0,0,22,29:0,51,0	1/1:.:6:32:.:830,6,0,836,90,920:.:1,1,16,14:2,30,0	0/1:.:39:17:.:401,0,39,407,84,491:.:1,1,10,5:2,15,0	.	1/1:.:93:31:.:868,93,0,868,93,868:.:0,0,16,15:0,31,0	1/1:.:99:35:.:1004,105,0,1004,105,1004:.:0,0,18,17:0,35,0	1/1:.:30:10:.:329,30,0,329,30,329:.:0,0,3,7:0,10,0	.	.	0/0:.:27:10:10:0,.,.,27,.,405	.	0/0:.:93:35:34:0,.,.,93,.,1395	.	.	1/1:.:83:28:.:818,83,0,818,83,818:.:0,0,10,18:0,28,0	1/1:.:99:51:.:1367,142,0,1370,149,1376:.:0,1,27,23:1,50,0	0/0:.:92:42:42:0,.,.,92,.,1412	1/1:.:99:41:.:1196,123,0,1196,123,1196:.:0,0,17,24:0,41,0	1/1:.:73:51:.:1243,73,0,1249,146,1322:.:1,1,23,26:2,49,0	.	1/1:.:99:53:.:1488,158,0,1488,158,1488:.:0,0,26,27:0,53,0	.	.	.	.	.	.	1/1:.:84:28:.:769,84,0,769,84,769:.:0,0,12,16:0,28,0	.	1/1:.:99:40:.:1155,119,0,1155,119,1155:.:0,0,24,16:0,40,0	1/1:.:99:38:.:1042,114,0,1042,114,1042:.:0,0,18,20:0,38,0	.	.	.
M_14_Target	151	.	G	A,<NON_REF>	47.32	.	AC=16,0;AN=36;DP=22;END=151;ExcessHet=3.0103;MLEAC=2,0;MLEAF=1.00,0.00;RAW_MQ=14379.00;SF=0,1,2,7,8,9,12,22,24,25,27,31,36,37,40,44,46,47	GT:GQ:DP:MIN_DP:PL:SB:AD	1/1:18:6:.:142,18,0,142,18,142:0,0,4,2:0,6,0	1/1:6:2:.:49,6,0,49,6,49:0,0,1,1:0,2,0	0/0:0:1:1:0,.,.,0,.,0	.	.	.	.	1/1:6:2:.:68,6,0,68,6,68:0,0,2,0:0,2,0	1/1:3:1:.:34,3,0,34,3,34:0,0,1,0:0,1,0	1/1:6:2:.:49,6,0,49,6,49:0,0,1,1:0,2,0	.	.	1/1:9:3:.:83,9,0,83,9,83:0,0,2,1:0,3,0	.	.	.	.	.	.	.	.	.	1/1:9:3:.:83,9,0,83,9,83:0,0,2,1:0,3,0	.	0/0:0:1:1:0,.,.,0,.,0	0/0:0:1:1:0,.,.,0,.,0	.	0/0:0:1:1:0,.,.,0,.,0	.	.	.	0/0:12:4:4:0,.,.,12,.,96	.	.	.	.	0/0:0:1:1:0,.,.,0,.,0	1/1:9:3:.:83,9,0,83,9,83:0,0,2,1:0,3,0	.	.	0/0:0:7:7:0,.,.,0,.,171
M_20_Target	151	.	C	T,<NON_REF>	699.59	.	AC=34,0;AN=44;BaseQRankSum=-1.733;ClippingRankSum=0.347;DP=518;END=152;ExcessHet=3.0103;MLEAC=2,0;MLEAF=1.00,0.00;MQRankSum=1.271;RAW_MQ=72932.00;ReadPosRankSum=0.116;SF=7,11,14,15,18,19,20,21,23,26,28,29,30,31,32,33,38,39,40,41,46,47	GT:PID:GQ:DP:MIN_DP:PL:PGT:SB:AD	.	.	.	.	.	.	.	0/0:.:99:38:38:0,.,.,114,.,1275	.	.	.	0/0:.:42:14:14:0,.,.,42,.,452	.	.	1/1:.:93:31:.:892,93,0,892,93,892:.:0,0,21,10:0,31,0	0/0:.:99:35:35:0,.,.,99,.,1041	.	.	1/1:.:54:18:.:523,54,0,523,54,523:.:0,0,10,8:0,18,0	1/1:.:33:11:.:325,33,0,325,33,325:.:0,0,7,4:0,11,0	1/1:.:75:25:.:754,75,0,754,75,754:.:0,0,19,6:0,25,0	0/0:.:60:20:20:0,.,.,60,.,630	.	1/1:.:57:19:.:624,57,0,624,57,624:.:0,0,12,7:0,19,0	.	.	0/0:.:90:31:31:0,.,.,90,.,1350	.	1/1:.:99:33:.:906,99,0,906,99,906:.:0,0,21,12:0,33,0	1/1:.:77:26:.:664,77,0,664,77,664:.:0,0,12,14:0,26,0	1/1:151_C_T:90:30:.:851,90,0,851,90,851:0|1:0,0,18,12:0,30,0	1/1:.:69:23:.:667,69,0,667,69,667:.:0,0,15,8:0,23,0	1/1:.:90:30:.:877,90,0,877,90,877:.:0,0,20,10:0,30,0	1/1:.:60:20:.:559,60,0,559,60,559:.:0,0,14,6:0,20,0	.	.	.	.	1/1:.:87:29:.:839,87,0,839,87,839:.:0,0,18,11:0,29,0	1/1:.:33:11:.:302,33,0,302,33,302:.:0,0,8,3:0,11,0	1/1:.:99:43:.:1281,129,0,1281,129,1281:.:0,0,33,10:0,43,0
M_34_Target	151	.	T	C,<NON_REF>	961.72	.	AC=40,0;AN=44;BaseQRankSum=0.515;ClippingRankSum=-0.890;DP=660;END=151;ExcessHet=3.0103;MLEAC=2,0;MLEAF=1.00,0.00;MQRankSum=-0.047;RAW_MQ=39733.00;ReadPosRankSum=-0.328;SF=9,12,14,18,19,20,23,26,28,29,30,31,32,33,35,38,39,40,41,44,46,47	GT:PID:GQ:DP:MIN_DP:PL:PGT:SB:AD	.	.	.	.	.	.	.	.	.	0/0:.:51:17:17:0,.,.,51,.,572	.	.	1/1:.:63:21:.:622,63,0,622,63,622:.:0,0,13,8:0,21,0	.	1/1:.:99:38:.:1075,114,0,1075,114,1075:.:0,0,20,18:0,38,0	.	.	.	1/1:.:99:36:.:1124,108,0,1124,108,1124:.:0,0,19,17:0,36,0	1/1:151_T_C:60:20:.:633,60,0,633,60,633:0|1:0,0,11,9:0,20,0	1/1:.:54:18:.:533,54,0,533,54,533:.:0,0,9,9:0,18,0	.	.	1/1:.:93:31:.:956,93,0,956,93,956:.:0,0,19,12:0,31,0	.	.	1/1:.:77:37:.:1058,77,0,1061,108,1092:.:1,0,19,17:1,36,0	.	1/1:.:99:44:.:1284,131,0,1284,131,1284:.:0,0,19,25:0,44,0	1/1:.:48:16:.:495,48,0,495,48,495:.:0,0,10,6:0,16,0	1/1:.:99:44:.:1366,132,0,1366,132,1366:.:0,0,28,16:0,44,0	1/1:.:84:28:.:820,84,0,820,84,820:.:0,0,15,13:0,28,0	1/1:.:99:60:.:1847,180,0,1847,180,1847:.:0,0,29,31:0,60,0	1/1:.:80:27:.:780,80,0,780,80,780:.:0,0,12,15:0,27,0	.	1/1:.:45:15:.:477,45,0,477,45,477:.:0,0,10,5:0,15,0	.	.	1/1:.:99:45:.:1354,101,0,1357,132,1388:.:1,0,20,24:1,44,0	1/1:.:72:24:.:750,72,0,750,72,750:.:0,0,13,11:0,24,0	1/1:.:99:54:.:1660,162,0,1660,162,1660:.:0,0,30,24:0,54,0
M_36_Target	151	.	G	A,<NON_REF>	1323.9	.	AC=16,0;AN=24;DP=364;END=161;ExcessHet=3.0103;MLEAC=2,0;MLEAF=1.00,0.00;RAW_MQ=85512.00;SF=12,18,19,20,21,23,28,29,32,33,34,46	GT:PID:GQ:DP:MIN_DP:PL:PGT:SB:AD	.	.	.	.	.	.	.	.	.	.	.	.	0/0:.:84:31:30:0,.,.,84,.,1260	.	.	.	.	.	1/1:151_G_A:99:41:.:1249,123,0,1249,123,1249:0|1:0,0,20,21:0,41,0	1/1:.:93:31:.:923,93,0,923,93,923:.:0,0,15,16:0,31,0	1/1:.:99:34:.:1074,102,0,1074,102,1074:.:0,0,22,12:0,34,0	0/0:.:43:29:29:0,.,.,43,.,917	.	1/1:.:99:60:.:1759,179,0,1759,179,1759:.:0,0,30,30:0,60,0	.	.	.	.	1/1:.:99:47:.:1501,140,0,1501,140,1501:.:0,0,18,29:0,47,0	1/1:.:99:46:.:1333,137,0,1333,137,1333:.:0,0,24,22:0,46,0	.	.	1/1:.:99:66:.:1981,197,0,1981,197,1981:.:0,0,34,32:0,66,0	1/1:.:99:34:.:997,102,0,997,102,997:.:0,0,20,14:0,34,0	0/0:.:99:45:44:0,.,.,120,.,1800	.	.	.	.	.	.
M_39_Target	151	.	C	T,<NON_REF>	898.37	.	AC=20,0;AN=32;BaseQRankSum=0.149;ClippingRankSum=1.337;DP=385;END=151;ExcessHet=3.0103;MLEAC=2,0;MLEAF=1.00,0.00;MQRankSum=0.941;RAW_MQ=26779.00;ReadPosRankSum=0.149;SF=2,9,11,12,18,19,20,23,28,29,32,33,37,39,46,47	GT:PID:GQ:DP:MIN_DP:PL:PGT:SB:AD	.	.	0/0:.:45:15:15:0,.,.,45,.,537	.	.	.	.	.	.	0/0:.:51:17:17:0,.,.,51,.,618	.	0/0:.:63:28:28:0,.,.,63,.,966	0/0:.:75:25:25:0,.,.,75,.,898	.	.	.	.	.	1/1:.:48:16:.:532,48,0,532,48,532:.:0,0,14,2:0,16,0	1/1:.:54:18:.:574,54,0,574,54,574:.:0,0,14,4:0,18,0	1/1:.:45:15:.:440,45,0,440,45,440:.:0,0,11,4:0,15,0	.	.	1/1:.:71:35:.:1006,71,0,1009,102,1040:.:1,0,26,8:1,34,0	.	.	.	.	1/1:151_C_T:99:41:.:1279,123,0,1279,123,1279:0|1:0,0,31,10:0,41,0	1/1:.:93:31:.:903,93,0,903,93,903:.:0,0,22,9:0,31,0	.	.	1/1:.:99:61:.:1749,182,0,1749,182,1749:.:0,0,41,20:0,61,0	1/1:137_A_G:99:33:.:978,99,0,978,99,978:0|1:0,0,22,11:0,33,0	.	.	.	0/0:.:90:30:30:0,.,.,90,.,916	.	0/0:.:75:27:25:0,.,.,75,.,899	.
M_49_Target	151	.	C	T,<NON_REF>	1296.91	.	AC=14,0;AN=28;BaseQRankSum=1.595;ClippingRankSum=0.145;DP=320;END=151;ExcessHet=3.0103;MLEAC=2,0;MLEAF=1.00,0.00;MQRankSum=-2.204;RAW_MQ=85825.00;ReadPosRankSum=-1.305;SF=9,13,18,19,20,21,22,23,28,29,32,33,36,39	GT:GQ:DP:MIN_DP:PL:SB:AD	.	.	.	.	.	.	.	.	.	0/0:57:19:19:0,.,.,57,.,630	.	.	.	0/0:21:7:7:0,.,.,21,.,240	.	.	.	.	1/1:99:43:.:1274,129,0,1274,129,1274:0,0,24,19:0,43,0	1/1:78:26:.:815,78,0,815,78,815:0,0,13,13:0,26,0	1/1:99:38:.:1052,113,0,1052,113,1052:0,0,18,20:0,38,0	0/0:61:27:27:0,.,.,61,.,830	0/0:65:35:35:0,.,.,65,.,1201	0/0:86:37:37:0,.,.,86,.,1263	.	.	.	.	1/1:99:54:.:1580,161,0,1580,161,1580:0,0,19,35:0,54,0	1/1:99:45:.:1395,134,0,1395,134,1395:0,0,21,24:0,45,0	.	.	1/1:99:70:.:2007,135,0,2016,200,2081:2,1,35,32:3,67,0	1/1:99:38:.:1153,114,0,1153,114,1153:0,0,18,20:0,38,0	.	.	0/0:99:34:34:0,.,.,102,.,1153	.	.	0/0:68:29:29:0,.,.,68,.,954	.
M_384_Target	151	.	C	T,<NON_REF>	1195.95	.	AC=34,0;AN=46;BaseQRankSum=-0.896;ClippingRankSum=1.135;DP=682;END=151;ExcessHet=3.0103;MLEAC=2,0;MLEAF=1.00,0.00;MQRankSum=-0.717;RAW_MQ=84782.00;ReadPosRankSum=1.434;SF=2,5,14,18,19,20,22,23,28,29,30,31,32,33,34,36,37,38,39,40,41,46,47	GT:PID:GQ:DP:MIN_DP:PL:PGT:SB:AD	.	.	0/0:.:41:35:35:0,.,.,41,.,1070	.	.	0/0:.:31:25:25:0,.,.,31,.,846	.	.	.	.	.	.	.	.	1/1:.:99:52:.:1558,156,0,1558,156,1558:.:0,0,32,20:0,52,0	.	.	.	1/1:.:99:42:.:1188,125,0,1188,125,1188:.:0,0,21,21:0,42,0	1/1:139_A_T:90:30:.:986,90,0,986,90,986:0|1:0,0,17,13:0,30,0	1/1:.:60:20:.:624,60,0,624,60,624:.:0,0,10,10:0,20,0	.	0/0:.:99:41:39:0,.,.,117,.,1414	1/1:.:99:43:.:1282,129,0,1282,129,1282:.:0,0,21,22:0,43,0	.	.	.	.	1/1:151_C_T:99:44:.:1427,132,0,1427,132,1427:0|1:0,0,26,18:0,44,0	1/1:151_C_T:99:51:.:1636,153,0,1636,153,1636:0|1:0,0,33,18:0,51,0	1/1:.:99:55:.:1791,164,0,1791,164,1791:.:0,0,32,23:0,55,0	1/1:.:99:36:.:1116,108,0,1116,108,1116:.:0,0,25,11:0,36,0	1/1:.:99:65:.:1981,194,0,1981,194,1981:.:0,0,35,30:0,65,0	1/1:.:54:18:.:580,54,0,580,54,580:.:0,0,11,7:0,18,0	0/0:.:90:31:31:0,.,.,90,.,1020	.	0/0:.:99:38:37:0,.,.,102,.,1530	0/0:.:75:28:26:0,.,.,75,.,1125	1/1:.:99:43:.:1253,128,0,1253,128,1253:.:0,0,24,19:0,43,0	1/1:.:75:25:.:794,75,0,794,75,794:.:0,0,15,10:0,25,0	1/1:.:99:58:.:1829,140,0,1832,171,1862:.:1,0,36,21:1,57,0
M_74_Target	151	.	T	C,<NON_REF>	1031.15	.	AC=42,0;AN=52;BaseQRankSum=1.501;ClippingRankSum=-0.269;DP=1084;END=151;ExcessHet=3.0103;MLEAC=2,0;MLEAF=1.00,0.00;MQRankSum=-0.654;RAW_MQ=10933.00;ReadPosRankSum=1.578;SF=2,8,9,10,12,13,14,18,19,20,23,28,29,30,31,32,33,35,38,39,40,41,42,44,46,47	GT:PID:GQ:DP:MIN_DP:PL:PGT:SB:AD	.	.	0/0:.:32:41:41:0,.,.,32,.,1041	.	.	.	.	.	0/0:.:86:43:43:0,.,.,86,.,1282	0/0:.:57:26:26:0,.,.,57,.,773	0/0:.:72:53:53:0,.,.,72,.,1408	.	1/1:.:30:10:.:295,30,0,295,30,295:.:0,0,7,3:0,10,0	0/0:.:27:9:9:0,.,.,27,.,353	1/1:.:99:45:.:1119,121,0,1122,128,1129:.:0,1,25,19:1,44,0	.	.	.	1/1:.:80:27:.:849,80,0,849,80,849:.:0,0,20,7:0,27,0	1/1:.:76:26:.:709,76,0,709,76,709:.:0,0,19,7:0,26,0	1/1:.:84:28:.:833,84,0,833,84,833:.:0,0,17,11:0,28,0	.	.	1/1:.:99:38:.:1085,112,0,1085,112,1085:.:0,0,26,12:0,38,0	.	.	.	.	1/1:.:99:48:.:1233,126,0,1235,139,1248:.:1,0,29,18:1,47,0	1/1:.:99:40:.:1101,108,0,1104,114,1111:.:0,1,26,13:1,39,0	1/1:.:99:61:.:1641,179,0,1641,179,1641:.:0,0,39,22:0,61,0	1/1:.:84:29:.:779,84,0,779,84,779:.:0,0,21,8:0,29,0	1/1:.:99:71:.:2142,211,0,2142,211,2142:.:0,0,50,21:0,71,0	1/1:.:56:19:.:548,56,0,548,56,548:.:0,0,15,4:0,19,0	.	1/1:.:80:27:.:798,80,0,798,80,798:.:0,0,16,11:0,27,0	.	.	1/1:.:99:38:.:1039,113,0,1039,113,1039:.:0,0,26,12:0,38,0	1/1:.:89:30:.:874,89,0,874,89,874:.:0,0,22,8:0,30,0	1/1:.:99:77:.:2187,228,0,2187,228,2187:.:0,0,56,21:0,77,0
M_70_Target	151	.	C	T,<NON_REF>	34.9	.	AC=10,0;AN=22;DP=25;END=155;ExcessHet=3.0103;MLEAC=2,0;MLEAF=1.00,0.00;RAW_MQ=3579.00;SF=14,18,19,20,23,32,33,35,38,41,47	GT:GQ:DP:MIN_DP:PL:SB:AD	.	.	.	.	.	.	.	.	.	.	.	.	.	.	0/0:18:6:6:0,.,.,18,.,182	.	.	.	1/1:9:3:.:74,9,0,74,9,74:0,0,1,2:0,3,0	0/0:0:4:4:0,.,.,0,.,0	1/1:6:2:.:49,6,0,49,6,49:0,0,1,1:0,2,0	.	.	0/0:9:4:4:0,.,.,9,.,135	.	.	.	.	.	.	.	.	1/1:6:2:.:61,6,0,61,6,61:0,0,0,2:0,2,0	1/1:3:1:.:10,3,0,10,3,10:0,0,0,1:0,1,0	.	0/0:3:1:1:0,.,.,3,.,35	.	.	0/0:21:7:7:0,.,.,21,.,224	.	.
M_56_Target	151	.	G	T,<NON_REF>	1155.1	.	AC=18,0;AN=26;DP=368;END=156;ExcessHet=3.0103;MLEAC=2,0;MLEAF=1.00,0.00;RAW_MQ=94471.00;SF=5,6,14,20,26,28,29,30,31,38,39,40,41	GT:GQ:DP:MIN_DP:PL:SB:AD	.	.	.	.	.	0/0:99:37:35:0,.,.,105,.,1132	0/0:99:35:33:0,.,.,99,.,1073	.	.	.	.	.	.	.	1/1:99:50:.:1488,148,0,1488,148,1488:0,0,23,27:0,50,0	.	.	.	.	.	0/0:93:31:31:0,.,.,93,.,1051	.	.	.	.	.	0/0:99:41:39:0,.,.,117,.,1302	.	1/1:99:40:.:1169,119,0,1169,119,1169:0,0,21,19:0,40,0	1/1:90:30:.:907,90,0,907,90,907:0,0,14,16:0,30,0	1/1:99:45:.:1366,135,0,1366,135,1366:0,0,18,27:0,45,0	1/1:74:25:.:726,74,0,726,74,726:0,0,12,13:0,25,0	.	.	.	.	.	.	1/1:99:45:.:1393,135,0,1393,135,1393:0,0,20,25:0,45,0	1/1:57:19:.:614,57,0,614,57,614:0,0,8,11:0,19,0	1/1:99:55:.:1546,163,0,1546,163,1546:0,0,30,25:0,55,0
M_76_Target	151	.	G	A,<NON_REF>	1396.33	.	AC=18,0;AN=36;BaseQRankSum=-0.151;ClippingRankSum=-0.377;DP=453;END=151;ExcessHet=3.0103;MLEAC=2,0;MLEAF=1.00,0.00;MQRankSum=1.506;RAW_MQ=104902.00;ReadPosRankSum=-1.582;SF=2,13,14,15,20,21,26,28,29,30,31,33,35,38,39,40,41,46	GT:GQ:DP:MIN_DP:PL:SB:AD	.	.	0/0:54:18:18:0,.,.,54,.,568	.	.	.	.	.	.	.	.	.	.	0/0:36:12:12:0,.,.,36,.,388	1/1:99:46:.:1251,104,0,1254,135,1285:0,1,21,24:1,45,0	0/0:39:13:13:0,.,.,39,.,377	.	.	.	.	0/0:57:19:19:0,.,.,57,.,718	0/0:57:21:19:0,.,.,57,.,637	.	.	.	.	0/0:78:33:33:0,.,.,78,.,1069	.	1/1:99:41:.:1140,122,0,1140,122,1140:0,0,21,20:0,41,0	1/1:70:35:.:951,70,0,954,101,985:1,0,19,15:1,34,0	1/1:99:56:.:1528,99,0,1534,160,1596:1,1,25,29:2,54,0	1/1:99:46:.:1272,137,0,1272,137,1272:0,0,25,21:0,46,0	.	0/0:69:38:38:0,.,.,69,.,1054	.	0/0:48:16:16:0,.,.,48,.,561	.	.	1/1:99:53:.:1590,159,0,1590,159,1590:0,0,27,26:0,53,0	1/1:99:34:.:1008,101,0,1008,101,1008:0,0,18,16:0,34,0	1/1:99:70:.:2069,209,0,2069,209,2069:0,0,33,37:0,70,0
M_82_Target	151	.	C	G,<NON_REF>	792.77	.	AC=14,0;AN=36;BaseQRankSum=1.600;ClippingRankSum=1.333;DP=196;END=162;ExcessHet=3.0103;MLEAC=2,0;MLEAF=1.00,0.00;MQRankSum=0.933;RAW_MQ=37815.00;ReadPosRankSum=1.067;SF=2,6,8,9,16,19,20,23,24,25,26,27,34,36,37,38,42,46	GT:PID:GQ:DP:MIN_DP:PL:PGT:SB:AD	.	.	0/0:.:60:21:20:0,.,.,60,.,688	.	.	.	0/0:.:24:8:8:0,.,.,24,.,326	.	0/0:.:84:28:28:0,.,.,84,.,926	0/0:.:50:31:31:0,.,.,50,.,965	.	.	.	.	.	.	0/0:.:78:26:26:0,.,.,78,.,1006	.	.	0/0:.:57:19:19:0,.,.,57,.,746	0/0:.:48:16:16:0,.,.,48,.,622	.	.	1/1:151_C_G:65:22:.:645,65,0,645,65,645:0|1:0,0,9,13:0,22,0	1/1:131_T_C:68:26:.:763,68,0,766,75,773:0|1:0,1,10,15:1,25,0	1/1:.:99:43:.:1289,128,0,1289,128,1289:.:0,0,16,27:0,43,0	1/1:.:71:24:.:735,71,0,735,71,735:.:0,0,4,20:0,24,0	1/1:.:72:24:.:723,72,0,723,72,723:.:0,0,4,20:0,24,0	.	.	.	.	.	.	0/0:.:1:15:15:0,.,.,1,.,501	.	1/1:151_C_G:75:29:.:834,75,0,837,82,844:0|1:0,1,11,17:1,28,0	1/1:.:80:27:.:758,80,0,758,80,758:.:0,0,10,17:0,27,0	0/0:.:99:37:36:0,.,.,108,.,1211	.	.
M_83_Target	151	.	C	A,<NON_REF>	818.66	.	AC=18,0;AN=38;BaseQRankSum=1.529;ClippingRankSum=-0.510;DP=301;END=164;ExcessHet=3.0103;MLEAC=2,0;MLEAF=1.00,0.00;MQRankSum=-0.612;RAW_MQ=53528.00;ReadPosRankSum=-0.204;SF=2,6,9,11,12,14,26,27,28,29,30,31,36,38,39,40,41,45,46	GT:PID:GQ:DP:MIN_DP:PL:PGT:SB:AD	.	.	0/0:.:81:29:27:0,.,.,81,.,835	.	.	.	0/0:.:23:29:29:0,.,.,23,.,666	.	.	0/0:.:3:28:28:0,.,.,3,.,740	.	0/0:.:26:22:22:0,.,.,26,.,605	0/0:.:45:15:15:0,.,.,45,.,536	.	1/1:.:60:20:.:522,60,0,522,60,522:.:0,0,12,8:0,20,0	.	.	.	.	.	.	.	.	.	.	.	0/0:.:60:20:20:0,.,.,60,.,643	0/0:.:54:18:18:0,.,.,54,.,542	1/1:.:48:16:.:482,48,0,482,48,482:.:0,0,9,7:0,16,0	1/1:.:45:15:.:478,45,0,478,45,478:.:0,0,10,5:0,15,0	1/1:.:91:34:.:923,91,0,925,98,932:.:1,0,19,14:1,33,0	1/1:151_C_A:89:30:.:835,89,0,835,89,835:0|1:0,0,18,12:0,30,0	.	.	.	.	0/0:.:90:31:31:0,.,.,90,.,1350	.	1/1:.:99:35:.:978,104,0,978,104,978:.:0,0,20,15:0,35,0	1/1:.:75:25:.:684,75,0,684,75,684:.:0,0,18,7:0,25,0	1/1:.:99:48:.:1387,143,0,1387,143,1387:.:0,0,26,22:0,48,0
M_89_Target	151	.	G	T,<NON_REF>	547.69	.	AC=18,0;AN=46;DP=165;END=157;ExcessHet=3.0103;MLEAC=2,0;MLEAF=1.00,0.00;RAW_MQ=32164.00;SF=1,2,9,14,15,18,19,20,22,25,27,28,29,30,31,34,38,40,41,42,43,44,45	GT:PID:GQ:DP:MIN_DP:PL:PGT:SB:AD	.	0/0:.:81:28:27:0,.,.,81,.,1004	0/0:.:39:13:13:0,.,.,39,.,469	.	.	.	.	.	.	0/0:.:15:5:5:0,.,.,15,.,172	.	.	.	.	1/1:.:36:12:.:333,36,0,333,36,333:.:0,0,8,4:0,12,0	1/1:151_G_T:12:4:.:180,12,0,180,12,180:0|1:0,0,4,0:0,4,0	.	.	0/0:.:45:15:15:0,.,.,45,.,494	0/0:.:51:17:17:0,.,.,51,.,562	0/0:.:18:6:6:0,.,.,18,.,221	.	0/0:.:33:11:11:0,.,.,33,.,351	.	.	0/0:.:42:14:14:0,.,.,42,.,480	.	0/0:.:48:16:16:0,.,.,48,.,523	1/1:.:39:13:.:431,39,0,431,39,431:.:0,0,12,1:0,13,0	1/1:140_A_G:39:13:.:453,39,0,453,39,453:0|1:0,0,11,2:0,13,0	1/1:127_A_T:72:24:.:754,72,0,754,72,754:0|1:0,0,19,5:0,24,0	1/1:.:48:16:.:494,48,0,494,48,494:.:0,0,12,4:0,16,0	.	.	0/0:.:36:12:12:0,.,.,36,.,370	.	.	.	1/1:.:63:21:.:700,63,0,700,63,700:.:0,0,17,4:0,21,0	.	1/1:.:99:40:.:1200,120,0,1200,120,1200:.:0,0,32,8:0,40,0
M_94_Target	151	.	C	T,A,<NON_REF>	823.22	.	AC=18,0,0;AN=52;BaseQRankSum=-0.992;ClippingRankSum=1.097;DP=341;END=152;ExcessHet=3.0103;MLEAC=2,0;MLEAF=1.00,0.00;MQRankSum=1.201;RAW_MQ=61465.00;ReadPosRankSum=0.366;SF=1,2,9,10,12,14,18,19,21,24,25,27,28,29,30,31,32,33,35,37,38,39,40,41,42,47	GT:PID:GQ:DP:MIN_DP:PL:PGT:SB:AD	.	0/0:.:99:50:50:0,.,.,.,.,.,120,.,.,1800	0/0:.:54:18:18:0,.,.,.,.,.,54,.,.,701	.	.	.	.	.	.	0/0:.:17:18:18:0,.,.,.,.,.,17,.,.,482	0/0:.:53:24:24:0,.,.,.,.,.,53,.,.,718	.	0/0:.:72:26:26:0,.,.,.,.,.,72,.,.,1080	.	1/1:.:99:33:.:1051,99,0,.,.,.,1051,99,.,1051:.:0,0,26,7:0,33,0	.	.	.	0/0:.:23:24:.:0,23,665,.,.,.,66,671,.,714:.:15,7,1,1:22,2,0	0/0:.:30:10:10:0,.,.,.,.,.,30,.,.,335	.	0/0:.:69:23:23:0,.,.,.,.,.,69,.,.,765	.	.	0/0:.:93:35:35:0,.,.,.,.,.,93,.,.,1395	0/0:.:87:32:30:0,.,.,.,.,.,87,.,.,1305	.	0/0:.:49:28:28:0,.,.,.,.,.,49,.,.,962	1/1:151_C_T:63:21:.:668,63,0,.,.,.,668,63,.,668:0|1:0,0,14,7:0,21,0	1/1:.:75:25:.:783,75,0,.,.,.,783,75,.,783:.:0,0,21,4:0,25,0	1/1:.:36:42:.:1278,120,0,1290,36,1690,1278,120,1290,1278:.:0,0,30,12:0,40,2,0	1/1:.:90:30:.:944,90,0,.,.,.,944,90,.,944:.:0,0,21,9:0,30,0	0/0:.:99:48:48:0,.,.,.,.,.,102,.,.,1639	0/0:.:31:16:16:0,.,.,.,.,.,31,.,.,579	.	0/0:.:21:7:7:0,.,.,.,.,.,21,.,.,222	.	0/0:.:81:33:33:0,.,.,.,.,.,81,.,.,1111	1/1:.:47:27:.:813,47,0,.,.,.,816,78,.,847:.:1,0,18,8:1,26,0	1/1:151_C_T:27:9:.:286,27,0,.,.,.,286,27,.,286:0|1:0,0,4,5:0,9,0	1/1:.:93:31:.:932,93,0,.,.,.,932,93,.,932:.:0,0,19,12:0,31,0
M_99_Target	151	.	A	G,T,<NON_REF>	1957.51	.	AC=38,0,0;AN=46;DP=1243;END=151;ExcessHet=3.0103;MLEAC=2,0;MLEAF=1.00,0.00;RAW_MQ=93978.00;SF=3,13,14,15,16,23,24,25,26,27,28,29,30,31,35,36,37,38,39,40,41,42,43	GT:PID:GQ:DP:MIN_DP:PL:PGT:SB:AD	.	.	.	0/0:.:0:1:1:0,.,.,.,.,.,0,.,.,0	.	.	.	.	.	.	.	.	.	0/0:.:42:15:15:0,.,.,.,.,.,42,.,.,630	1/1:.:99:58:.:1817,174,0,.,.,.,1817,174,.,1817:.:0,0,37,21:0,58,0	1/1:.:99:62:.:1966,185,0,.,.,.,1966,185,.,1966:.:0,0,40,22:0,62,0	1/1:151_A_G:60:20:.:898,60,0,.,.,.,898,60,.,898:0|1:0,0,18,2:0,20,0	.	.	.	.	.	.	1/1:151_A_G:99:55:.:1623,164,0,.,.,.,1623,164,.,1623:0|1:0,0,31,24:0,55,0	1/1:151_A_G:99:58:.:1713,172,0,.,.,.,1713,172,.,1713:0|1:0,0,35,23:0,58,0	1/1:.:99:69:.:2118,206,0,.,.,.,2118,206,.,2118:.:0,0,40,29:0,69,0	1/1:151_A_G:99:58:.:1845,173,0,.,.,.,1845,173,.,1845:0|1:0,0,32,26:0,58,0	1/1:.:99:71:.:2146,211,0,.,.,.,2146,211,.,2146:.:0,0,39,32:0,71,0	1/1:.:99:64:.:1893,185,0,1850,142,1844,1893,185,1850,1893:.:0,0,36,28:0,62,2,0	1/1:.:99:48:.:1457,143,0,.,.,.,1457,143,.,1457:.:0,0,32,16:0,48,0	1/1:.:99:92:.:2671,274,0,.,.,.,2671,274,.,2671:.:0,0,47,45:0,92,0	1/1:.:99:61:.:1841,182,0,.,.,.,1841,182,.,1841:.:0,0,33,28:0,61,0	.	.	.	0/0:.:99:34:34:0,.,.,.,.,.,99,.,.,1485	1/1:.:99:46:.:1421,138,0,.,.,.,1421,138,.,1421:.:0,0,30,16:0,46,0	1/1:.:99:66:.:1996,197,0,.,.,.,1996,197,.,1996:.:0,0,35,31:0,66,0	1/1:.:99:74:.:2312,221,0,.,.,.,2312,221,.,2312:.:0,0,48,26:0,74,0	1/1:.:99:45:.:1363,134,0,.,.,.,1363,134,.,1363:.:0,0,29,16:0,45,0	1/1:.:99:102:.:2923,302,0,.,.,.,2923,302,.,2923:.:0,0,59,43:0,102,0
M_105_Target	151	.	T	C,<NON_REF>	511.48	.	AC=14,0;AN=34;DP=125;END=154;ExcessHet=3.0103;MLEAC=2,0;MLEAF=1.00,0.00;RAW_MQ=28328.00;SF=1,13,14,19,23,24,25,26,27,31,32,34,36,37,39,45,46	GT:GQ:DP:MIN_DP:PL:SB:AD	.	0/0:81:29:27:0,.,.,81,.,997	.	.	.	.	.	.	.	.	.	.	.	0/0:12:4:4:0,.,.,12,.,172	0/0:81:28:27:0,.,.,81,.,876	.	.	.	.	0/0:39:13:13:0,.,.,39,.,415	.	.	.	1/1:41:14:.:397,41,0,397,41,397:0,0,12,2:0,14,0	1/1:48:16:.:505,48,0,505,48,505:0,0,12,4:0,16,0	1/1:74:25:.:714,74,0,714,74,714:0,0,19,6:0,25,0	1/1:45:15:.:488,45,0,488,45,488:0,0,14,1:0,15,0	1/1:51:17:.:556,51,0,556,51,556:0,0,14,3:0,17,0	.	.	.	0/0:75:25:25:0,.,.,75,.,880	0/0:99:38:37:0,.,.,111,.,1329	.	0/0:43:26:26:0,.,.,43,.,771	.	1/1:53:18:.:469,53,0,469,53,469:0,0,13,5:0,18,0	1/1:60:20:.:649,60,0,649,60,649:0,0,17,3:0,20,0	.	0/0:36:12:12:0,.,.,36,.,442	.
M_110_Target	151	.	G	A,<NON_REF>	677.33	.	AC=18,0;AN=38;BaseQRankSum=1.203;ClippingRankSum=1.684;DP=220;END=159;ExcessHet=3.0103;MLEAC=2,0;MLEAF=1.00,0.00;MQRankSum=-1.491;RAW_MQ=35056.00;ReadPosRankSum=0.241;SF=2,5,9,10,11,13,14,20,21,25,28,29,30,31,32,38,39,40,41	GT:GQ:DP:MIN_DP:PL:SB:AD	.	.	0/0:51:19:18:0,.,.,51,.,765	.	.	0/0:48:19:19:0,.,.,48,.,720	.	.	.	0/0:24:9:9:0,.,.,24,.,360	0/0:24:9:9:0,.,.,24,.,360	0/0:24:11:10:0,.,.,24,.,360	.	0/0:12:4:4:0,.,.,12,.,169	1/1:66:22:.:671,66,0,671,66,671:0,0,4,18:0,22,0	.	.	.	.	.	0/0:36:12:12:0,.,.,36,.,478	0/0:51:18:18:0,.,.,51,.,765	.	.	.	0/0:81:30:28:0,.,.,81,.,1215	.	.	1/1:71:24:.:690,71,0,690,71,690:0,0,6,18:0,24,0	1/1:42:14:.:454,42,0,454,42,454:0,0,2,12:0,14,0	1/1:90:30:.:880,90,0,880,90,880:0,0,5,25:0,30,0	1/1:42:26:.:645,42,0,651,71,680:1,1,7,17:2,24,0	0/0:96:35:33:0,.,.,96,.,1440	.	.	.	.	.	1/1:72:24:.:732,72,0,732,72,732:0,0,5,19:0,24,0	1/1:30:10:.:302,30,0,302,30,302:0,0,1,9:0,10,0	1/1:93:31:.:905,93,0,905,93,905:0,0,11,20:0,31,0
M_113_Target	151	.	A	G,<NON_REF>	828.94	.	AC=35,0;AN=50;BaseQRankSum=-1.179;ClippingRankSum=1.179;DP=556;END=151;ExcessHet=3.0103;MLEAC=1,0;MLEAF=0.500,0.00;MQRankSum=0.067;RAW_MQ=19164.00;ReadPosRankSum=1.179;SF=1,2,11,14,20,23,24,25,26,27,28,29,30,31,32,33,36,37,38,39,40,41,42,43,47	GT:PID:GQ:DP:MIN_DP:PL:PGT:SB:AD	.	0/0:.:87:36:36:0,.,.,87,.,1189	0/0:.:55:26:26:0,.,.,55,.,862	.	.	.	.	.	.	.	.	0/1:151_A_G:63:9:.:63,0,378,84,384,468:0|1:3,4,1,1:7,2,0	.	.	1/1:.:80:27:.:782,80,0,782,80,782:.:0,0,15,12:0,27,0	.	.	.	.	.	0/0:.:51:18:17:0,.,.,51,.,598	.	.	1/1:.:92:31:.:981,92,0,981,92,981:.:0,0,16,15:0,31,0	1/1:.:84:28:.:885,84,0,885,84,885:.:0,0,17,11:0,28,0	1/1:.:96:32:.:984,96,0,984,96,984:.:0,0,18,14:0,32,0	1/1:.:80:27:.:791,80,0,791,80,791:.:0,0,18,9:0,27,0	1/1:.:66:22:.:682,66,0,682,66,682:.:0,0,9,13:0,22,0	1/1:.:84:28:.:840,84,0,840,84,840:.:0,0,18,10:0,28,0	1/1:.:69:23:.:707,69,0,707,69,707:.:0,0,8,15:0,23,0	1/1:.:93:31:.:922,93,0,922,93,922:.:0,0,14,17:0,31,0	1/1:.:58:23:.:606,58,0,609,65,616:.:1,0,11,11:1,22,0	0/0:.:88:44:44:0,.,.,88,.,1341	0/0:.:13:21:.:0,13,507,56,513,557:.:6,13,1,1:19,2,0	.	.	1/1:.:33:28:.:636,33,0,642,77,686:.:1,1,15,11:2,26,0	1/1:.:78:27:.:701,78,0,701,78,701:.:0,0,15,12:0,27,0	1/1:142_A_G:87:29:.:923,87,0,923,87,923:0|1:0,0,15,14:0,29,0	1/1:.:47:16:.:454,47,0,454,47,454:.:0,0,6,10:0,16,0	1/1:.:99:49:.:1508,146,0,1508,146,1508:.:0,0,26,23:0,49,0
M_125_Target	151	.	C	T,<NON_REF>	769.77	.	AC=14,0;AN=26;DP=189;END=151;ExcessHet=3.0103;MLEAC=2,0;MLEAF=1.00,0.00;RAW_MQ=36974.00;SF=1,4,9,23,24,25,26,27,28,29,35,36,37	GT:PID:GQ:DP:MIN_DP:PL:PGT:SB:AD	.	0/0:.:87:36:36:0,.,.,87,.,1115	.	.	0/0:.:0:1:1:0,.,.,0,.,0	.	.	.	.	0/0:.:36:13:13:0,.,.,36,.,540	.	.	.	.	.	.	.	.	.	.	.	.	.	1/1:.:63:21:.:622,63,0,622,63,622:.:0,0,10,11:0,21,0	1/1:.:99:36:.:1007,107,0,1007,107,1007:.:0,0,21,15:0,36,0	1/1:.:99:41:.:1161,121,0,1161,121,1161:.:0,0,23,18:0,41,0	1/1:.:63:21:.:682,63,0,682,63,682:.:0,0,14,7:0,21,0	1/1:.:62:21:.:606,62,0,606,62,606:.:0,0,12,9:0,21,0	0/0:.:0:29:29:0,.,.,0,.,945	0/0:.:37:27:27:0,.,.,37,.,828	.	.	.	.	.	0/0:.:54:18:18:0,.,.,54,.,616	1/1:.:81:27:.:806,81,0,806,81,806:.:0,0,14,13:0,27,0	1/1:148_A_T:66:22:.:702,66,0,702,66,702:0|1:0,0,10,12:0,22,0	.	.	.
M_147_Target	151	.	G	T,A,C,<NON_REF>	745.75	.	AC=14,1,0,0;AN=28;BaseQRankSum=-1.103;ClippingRankSum=-1.419;DP=228;END=151;ExcessHet=3.0103;MLEAC=2,0;MLEAF=1.00,0.00;MQRankSum=-0.630;RAW_MQ=44758.00;ReadPosRankSum=-0.158;SF=2,12,14,15,18,23,24,25,26,27,33,34,36,37	GT:GQ:DP:MIN_DP:PL:SB:AD	.	.	0/0:58:26:26:0,.,.,.,.,.,.,.,.,.,58,.,.,.,883	.	.	.	.	.	.	.	.	.	0/0:49:23:23:0,.,.,.,.,.,.,.,.,.,49,.,.,.,733	.	0/0:92:44:44:0,.,.,.,.,.,.,.,.,.,92,.,.,.,1370	0/0:3:1:1:0,.,.,.,.,.,.,.,.,.,3,.,.,.,43	.	.	0/0:73:31:31:0,.,.,.,.,.,.,.,.,.,73,.,.,.,1086	.	.	.	.	1/1:84:28:.:873,84,0,.,.,.,.,.,.,.,873,84,.,.,873:0,0,16,12:0,28,0	1/1:81:27:.:839,81,0,.,.,.,.,.,.,.,839,81,.,.,839:0,0,18,9:0,27,0	1/1:99:41:.:1273,123,0,.,.,.,.,.,.,.,1273,123,.,.,1273:0,0,21,20:0,41,0	1/1:72:24:.:721,72,0,.,.,.,.,.,.,.,721,72,.,.,721:0,0,11,13:0,24,0	1/1:32:22:.:657,32,0,.,.,.,.,.,.,.,660,63,.,.,691:0,1,12,9:1,21,0	.	.	.	.	.	0/2:31:23:.:31,.,.,0,.,522,.,.,.,.,87,.,534,.,621:9,10,2,2:19,4,0	0/0:72:27:27:0,.,.,.,.,.,.,.,.,.,72,.,.,.,1080	.	1/1:93:31:.:907,93,0,.,.,.,.,.,.,.,907,93,.,.,907:0,0,11,20:0,31,0	1/1:58:31:.:889,87,0,.,.,.,860,58,.,855,889,87,.,860,889:0,0,14,17:0,2,29,0	.	.	.
M_148_Target	151	.	T	C,<NON_REF>	500.34	.	AC=14,0;AN=42;DP=220;END=151;ExcessHet=3.0103;MLEAC=2,0;MLEAF=1.00,0.00;RAW_MQ=47753.00;SF=1,8,10,11,13,14,18,23,24,25,26,27,29,31,32,34,36,37,44,45,47	GT:PID:GQ:DP:MIN_DP:PL:PGT:SB:AD	.	0/0:.:32:25:25:0,.,.,32,.,647	.	.	.	.	.	.	0/0:.:60:22:20:0,.,.,60,.,632	.	0/0:.:18:6:6:0,.,.,18,.,186	0/0:.:0:9:9:0,.,.,0,.,262	.	0/0:.:9:3:3:0,.,.,9,.,93	0/0:.:54:18:18:0,.,.,54,.,483	.	.	.	0/0:.:36:12:12:0,.,.,36,.,391	.	.	.	.	1/1:.:47:16:.:410,47,0,410,47,410:.:0,0,10,6:0,16,0	1/1:.:87:29:.:783,87,0,783,87,783:.:0,0,18,11:0,29,0	1/1:.:74:25:.:650,74,0,650,74,650:.:0,0,12,13:0,25,0	1/1:.:39:13:.:376,39,0,376,39,376:.:0,0,10,3:0,13,0	1/1:.:62:21:.:519,62,0,519,62,519:.:0,0,13,8:0,21,0	.	0/0:.:54:18:18:0,.,.,54,.,559	.	0/0:.:81:27:27:0,.,.,81,.,810	0/0:.:90:31:31:0,.,.,90,.,1350	.	0/0:.:39:13:13:0,.,.,39,.,443	.	1/1:151_T_C:59:20:.:527,59,0,527,59,527:0|1:0,0,14,6:0,20,0	1/1:.:50:17:.:435,50,0,435,50,435:.:0,0,9,8:0,17,0	.	.	.
M_149_Target	151	.	C	T,<NON_REF>	1196.91	.	AC=14,0;AN=28;BaseQRankSum=2.067;ClippingRankSum=0.916;DP=291;END=151;ExcessHet=3.0103;MLEAC=2,0;MLEAF=1.00,0.00;MQRankSum=-1.513;RAW_MQ=75004.00;ReadPosRankSum=1.641;SF=18,21,23,24,25,26,27,28,29,33,36,37,39,47	GT:PID:GQ:DP:MIN_DP:PL:PGT:SB:AD	.	.	.	.	.	.	.	.	.	.	.	.	.	.	.	.	.	.	0/0:.:75:32:32:0,.,.,75,.,1060	.	.	0/0:.:35:19:19:0,.,.,35,.,705	.	1/1:.:99:41:.:1259,123,0,1259,123,1259:.:0,0,24,17:0,41,0	1/1:.:99:39:.:1103,117,0,1103,117,1103:.:0,0,18,21:0,39,0	1/1:.:99:52:.:1582,156,0,1582,156,1582:.:0,0,25,27:0,52,0	1/1:.:99:41:.:1245,123,0,1245,123,1245:.:0,0,20,21:0,41,0	1/1:.:99:58:.:1705,125,0,1711,168,1754:.:1,1,28,28:2,56,0	0/0:.:99:35:35:0,.,.,102,.,1530	0/0:.:72:25:24:0,.,.,72,.,924	.	.	.	0/0:.:99:36:34:0,.,.,102,.,1182	.	.	1/1:.:84:28:.:864,84,0,864,84,864:.:0,0,12,16:0,28,0	1/1:151_C_T:86:29:.:818,86,0,818,86,818:0|1:0,0,13,16:0,29,0	.	0/0:.:75:29:28:0,.,.,75,.,1125	.
M_150_Target	151	.	A	G,<NON_REF>	829.77	.	AC=34,0;AN=46;DP=657;END=152;ExcessHet=3.0103;MLEAC=2,0;MLEAF=1.00,0.00;RAW_MQ=50409.00;SF=5,14,15,20,23,24,25,26,27,28,29,30,31,34,35,36,37,38,39,40,41,42,45	GT:GQ:DP:MIN_DP:PL:SB:AD	.	.	.	.	.	0/0:54:19:19:0,.,.,54,.,810	.	.	.	.	.	.	.	.	1/1:66:22:.:671,66,0,671,66,671:0,0,17,5:0,22,0	0/0:0:1:1:0,.,.,0,.,0	.	.	.	.	0/0:13:19:19:0,.,.,13,.,629	.	.	1/1:63:21:.:644,63,0,644,63,644:0,0,17,4:0,21,0	1/1:99:38:.:1109,114,0,1109,114,1109:0,0,27,11:0,38,0	1/1:99:45:.:1251,133,0,1251,133,1251:0,0,32,13:0,45,0	1/1:30:10:.:302,30,0,302,30,302:0,0,8,2:0,10,0	1/1:78:26:.:731,78,0,731,78,731:0,0,17,9:0,26,0	1/1:39:13:.:386,39,0,386,39,386:0,0,9,4:0,13,0	1/1:81:27:.:830,81,0,830,81,830:0,0,22,5:0,27,0	1/1:99:44:.:1382,132,0,1382,132,1382:0,0,31,13:0,44,0	1/1:69:23:.:734,69,0,734,69,734:0,0,18,5:0,23,0	.	.	0/0:90:31:30:0,.,.,90,.,982	0/0:21:8:8:0,.,.,21,.,315	1/1:99:40:.:1103,119,0,1103,119,1103:0,0,27,13:0,40,0	1/1:54:18:.:527,54,0,527,54,527:0,0,11,7:0,18,0	1/1:72:24:.:726,72,0,726,72,726:0,0,17,7:0,24,0	1/1:45:15:.:460,45,0,460,45,460:0,0,12,3:0,15,0	1/1:99:52:.:1605,155,0,1605,155,1605:0,0,37,15:0,52,0
M_159_Target	151	.	C	T,<NON_REF>	1327.34	.	AC=14,0;AN=28;BaseQRankSum=-0.913;ClippingRankSum=-0.850;DP=320;END=151;ExcessHet=3.0103;MLEAC=2,0;MLEAF=1.00,0.00;MQRankSum=0.283;RAW_MQ=105666.00;ReadPosRankSum=-0.031;SF=12,13,17,19,20,23,24,25,26,27,33,35,36,37	GT:PID:GQ:DP:MIN_DP:PL:PGT:SB:AD	.	.	.	.	.	.	.	.	.	.	.	.	0/0:.:89:36:36:0,.,.,89,.,1165	0/0:.:39:16:16:0,.,.,39,.,585	.	.	.	0/0:.:3:1:1:0,.,.,3,.,37	.	0/0:.:54:25:25:0,.,.,54,.,834	0/0:.:57:32:32:0,.,.,57,.,987	.	.	1/1:.:99:43:.:1326,129,0,1326,129,1326:.:0,0,20,23:0,43,0	1/1:.:99:55:.:1540,131,0,1543,162,1573:.:0,1,28,26:1,54,0	1/1:.:99:55:.:1629,164,0,1629,164,1629:.:0,0,26,29:0,55,0	1/1:.:99:33:.:1029,99,0,1029,99,1029:.:0,0,19,14:0,33,0	1/1:132_T_C:99:46:.:1457,138,0,1457,138,1457:0|1:0,0,20,26:0,46,0	.	.	.	.	.	0/0:.:84:30:28:0,.,.,84,.,911	.	0/0:.:54:24:24:0,.,.,54,.,847	1/1:.:99:50:.:1542,150,0,1542,150,1542:.:0,0,26,24:0,50,0	1/1:.:99:36:.:966,107,0,966,107,966:.:0,0,16,20:0,36,0	.	.	.
M_181_Target	151	.	T	C,<NON_REF>	1162.08	.	AC=24,0;AN=28;BaseQRankSum=0.382;ClippingRankSum=-1.111;DP=497;END=151;ExcessHet=3.0103;MLEAC=2,0;MLEAF=1.00,0.00;MQRankSum=0.091;RAW_MQ=23943.00;ReadPosRankSum=-0.783;SF=6,9,11,15,16,21,23,24,25,26,27,36,37,42	GT:GQ:DP:MIN_DP:PL:SB:AD	.	.	.	.	.	.	1/1:57:18:.:658,57,0,658,57,658:0,0,5,13:0,18,0	.	.	0/1:99:33:.:655,0,355,697,413,1109:4,10,6,13:14,19,0	.	0/1:99:24:.:401,0,300,436,336,773:7,5,6,6:12,12,0	.	.	.	1/1:99:40:.:1814,123,0,1814,123,1814:0,0,15,25:0,40,0	1/1:99:45:.:1746,135,0,1746,135,1746:0,0,22,23:0,45,0	.	.	.	.	0/0:75:27:27:0,.,.,75,.,1125	.	1/1:99:37:.:1156,110,0,1156,110,1156:0,0,17,20:0,37,0	1/1:99:47:.:1382,141,0,1382,141,1382:0,0,25,22:0,47,0	1/1:99:55:.:1632,165,0,1632,165,1632:0,0,25,30:0,55,0	1/1:99:37:.:1174,110,0,1174,110,1174:0,0,18,19:0,37,0	1/1:99:41:.:1244,122,0,1244,122,1244:0,0,18,23:0,41,0	.	.	.	.	.	.	.	.	1/1:93:31:.:932,93,0,932,93,932:0,0,17,14:0,31,0	1/1:95:32:.:956,95,0,956,95,956:0,0,15,17:0,32,0	.	.	.
M_177_Target	151	.	A	G,<NON_REF>	885.51	.	AC=40,0;AN=50;BaseQRankSum=1.666;ClippingRankSum=0.762;DP=665;END=157;ExcessHet=3.0103;MLEAC=2,0;MLEAF=1.00,0.00;MQRankSum=-1.666;RAW_MQ=5282.00;ReadPosRankSum=-0.762;SF=6,9,11,14,16,18,22,23,24,25,26,27,28,29,30,31,34,36,37,38,39,40,41,42,46	GT:PID:GQ:DP:MIN_DP:PL:PGT:SB:AD	.	.	.	.	.	.	1/1:.:9:3:.:92,9,0,92,9,92:.:0,0,0,3:0,3,0	.	.	0/1:.:41:9:.:41,0,157,62,163,225:.:3,4,0,2:7,2,0	.	0/1:.:99:21:.:114,0,414,162,429,591:.:8,8,0,5:16,5,0	.	.	1/1:.:99:36:.:1080,108,0,1080,108,1080:.:0,0,15,21:0,36,0	.	1/1:.:60:20:.:579,60,0,579,60,579:.:0,0,4,16:0,20,0	.	0/0:.:81:29:27:0,.,.,81,.,1012	.	.	.	0/0:.:95:38:38:0,.,.,95,.,1399	1/1:.:99:33:.:1011,99,0,1011,99,1011:.:0,0,14,19:0,33,0	1/1:.:99:40:.:1156,120,0,1156,120,1156:.:0,0,18,22:0,40,0	1/1:.:99:54:.:1625,162,0,1625,162,1625:.:0,0,31,23:0,54,0	1/1:.:54:18:.:590,54,0,590,54,590:.:0,0,8,10:0,18,0	1/1:.:95:35:.:1021,95,0,1024,102,1030:.:1,0,16,18:1,34,0	1/1:.:78:26:.:803,78,0,803,78,803:.:0,0,10,16:0,26,0	1/1:.:66:22:.:652,66,0,652,66,652:.:0,0,7,15:0,22,0	1/1:.:95:32:.:926,95,0,926,95,926:.:0,0,16,16:0,32,0	1/1:.:99:46:.:1415,138,0,1415,138,1415:.:0,0,21,25:0,46,0	.	.	0/0:.:61:35:35:0,.,.,61,.,1118	.	1/1:.:63:21:.:663,63,0,663,63,663:.:0,0,13,8:0,21,0	1/1:151_A_G:84:28:.:878,84,0,878,84,878:0|1:0,0,13,15:0,28,0	1/1:.:99:51:.:1505,128,0,1508,150,1529:.:1,0,25,25:1,50,0	1/1:.:60:20:.:652,60,0,652,60,652:.:0,0,11,9:0,20,0	1/1:.:99:49:.:1565,147,0,1565,147,1565:.:0,0,27,22:0,49,0
M_182_Target	151	.	C	T,<NON_REF>	335.82	.	AC=18,0;AN=18;DP=231;ExcessHet=3.0103;MLEAC=2,0;MLEAF=1.00,0.00;RAW_MQ=55446.00;SF=14,28,29,30,31,38,39,40,41	GT:GQ:DP:PL:SB:AD	.	.	.	.	.	.	.	.	.	.	.	.	.	.	1/1:42:14:346,42,0,346,42,346:0,0,7,7:0,14,0	.	.	.	.	.	.	.	.	.	.	.	.	.	1/1:47:16:389,47,0,389,47,389:0,0,7,9:0,16,0	1/1:27:9:240,27,0,240,27,240:0,0,3,6:0,9,0	1/1:53:18:510,53,0,510,53,510:0,0,7,11:0,18,0	1/1:27:9:216,27,0,216,27,216:0,0,3,6:0,9,0	.	.	.	.	.	.	1/1:54:18:483,54,0,483,54,483:0,0,6,12:0,18,0	1/1:9:3:83,9,0,83,9,83:0,0,1,2:0,3,0	1/1:62:21:474,62,0,474,62,474:0,0,10,11:0,21,0
M_185_Target	151	.	T	C,<NON_REF>	1180.1	.	AC=18,0;AN=34;BaseQRankSum=1.657;ClippingRankSum=1.130;DP=378;END=152;ExcessHet=3.0103;MLEAC=2,0;MLEAF=1.00,0.00;MQRankSum=-0.226;RAW_MQ=109635.00;ReadPosRankSum=-1.506;SF=11,14,16,19,21,22,26,28,29,30,31,33,38,39,40,41,46	GT:PID:GQ:DP:MIN_DP:PL:PGT:SB:AD	.	.	.	.	.	.	.	.	.	.	.	0/0:.:48:17:17:0,.,.,48,.,720	.	.	1/1:.:99:51:.:1529,153,0,1529,153,1529:.:0,0,28,23:0,51,0	.	0/0:.:9:3:3:0,.,.,9,.,93	.	.	0/0:.:99:39:37:0,.,.,111,.,1325	.	0/0:.:81:30:27:0,.,.,81,.,886	0/0:.:91:45:45:0,.,.,91,.,1415	.	.	.	0/0:.:81:29:28:0,.,.,81,.,1215	.	1/1:.:99:37:.:1109,110,0,1109,110,1109:.:0,0,22,15:0,37,0	1/1:144_C_T:83:28:.:792,83,0,792,83,792:0|1:0,0,17,11:0,28,0	1/1:.:99:44:.:1434,132,0,1434,132,1434:.:0,0,26,18:0,44,0	1/1:.:99:43:.:1261,128,0,1261,128,1261:.:0,0,24,19:0,43,0	.	0/0:.:81:27:27:0,.,.,81,.,917	.	.	.	.	1/1:145_A_G:99:46:.:1287,126,0,1290,133,1297:0|1:0,1,24,21:1,45,0	1/1:.:60:20:.:529,60,0,529,60,529:.:0,0,11,9:0,20,0	1/1:.:99:58:.:1588,171,0,1588,171,1588:.:0,0,32,26:0,58,0
M_188_Target	151	.	G	A,<NON_REF>	138.65	.	AC=12,0;AN=44;BaseQRankSum=-1.376;ClippingRankSum=0.953;DP=450;END=152;ExcessHet=3.0103;MLEAC=2,0;MLEAF=1.00,0.00;MQRankSum=-1.023;RAW_MQ=8041.00;ReadPosRankSum=0.247;SF=3,10,14,17,18,19,20,23,28,29,30,31,33,34,37,38,40,41,43,45,46,47	GT:PID:GQ:DP:MIN_DP:PL:PGT:SB:AD	.	.	.	1/1:151_G_A:6:2:.:90,6,0,90,6,90:0|1:0,0,1,1:0,2,0	.	.	.	.	.	.	0/0:.:43:29:29:0,.,.,43,.,801	.	.	.	0/1:151_G_A:52:46:.:52,0,2469,175,2484,2659:0|1:28,13,3,2:41,5,0	.	.	0/0:.:88:37:37:0,.,.,88,.,963	0/1:151_G_A:81:33:.:81,0,1957,168,1969,2137:0|1:20,9,2,2:29,4,0	0/0:.:42:21:21:0,.,.,42,.,523	0/1:151_G_A:99:26:.:102,0,912,168,924,1092:0|1:13,9,2,2:22,4,0	.	.	0/1:151_G_A:99:36:.:117,0,1393,210,1408,1618:0|1:20,11,3,2:31,5,0	.	.	.	.	0/0:.:61:37:37:0,.,.,61,.,990	0/0:.:12:37:37:0,.,.,12,.,906	0/0:.:9:62:62:0,.,.,9,.,1521	0/0:.:61:37:37:0,.,.,61,.,1004	.	0/0:.:99:36:36:0,.,.,105,.,1575	0/0:.:81:28:28:0,.,.,81,.,814	.	.	0/0:.:99:34:34:0,.,.,99,.,1485	0/1:151_G_A:99:42:.:214,0,1369,316,1393,1708:0|1:21,13,4,4:34,8,0	.	0/0:.:85:59:59:0,.,.,85,.,1683
M_189_Target	151	.	G	A,<NON_REF>	1010.35	.	AC=33,0;AN=56;BaseQRankSum=2.879;ClippingRankSum=-0.354;DP=1753;END=151;ExcessHet=3.0103;MLEAC=2,0;MLEAF=1.00,0.00;MQRankSum=-3.216;RAW_MQ=63620.00;ReadPosRankSum=0.522;SF=3,4,6,9,10,11,14,15,16,17,18,19,20,21,23,27,28,29,30,31,38,39,40,41,43,45,46,47	GT:GQ:DP:MIN_DP:PL:SB:AD	.	.	.	1/1:99:33:.:997,99,0,997,99,997:0,0,14,19:0,33,0	1/1:99:43:.:1412,129,0,1412,129,1412:0,0,24,19:0,43,0	.	1/1:99:55:.:1682,165,0,1682,165,1682:0,0,29,26:0,55,0	.	.	0/1:99:35:.:327,0,474,389,516,905:11,10,8,6:21,14,0	0/1:99:40:.:207,0,752,293,785,1078:19,10,5,6:29,11,0	0/1:99:43:.:968,0,105,992,210,1202:5,3,15,20:8,35,0	.	.	0/1:99:94:.:1049,0,1458,1211,1578,2789:27,27,20,20:54,40,0	1/1:99:61:.:1897,183,0,1897,183,1897:0,0,25,36:0,61,0	1/1:99:48:.:1392,110,0,1395,141,1426:0,1,23,24:1,47,0	1/1:99:86:.:2646,258,0,2646,258,2646:0,0,46,40:0,86,0	0/1:99:63:.:750,0,826,843,922,1765:13,18,17,15:31,32,0	0/1:99:39:.:270,0,680,351,716,1067:15,12,6,6:27,12,0	0/1:99:55:.:409,0,980,523,1031,1554:19,19,5,12:38,17,0	0/0:69:30:30:0,.,.,69,.,1003	.	0/1:99:90:.:629,0,1586,815,1670,2485:30,32,16,12:62,28,0	.	.	.	0/0:33:42:42:0,.,.,33,.,1321	0/1:99:99:.:1414,0,1133,1555,1290,2845:27,20,27,25:47,52,0	0/1:99:65:.:637,0,1020,755,1099,1853:19,20,13,13:39,26,0	0/1:99:98:.:1244,0,1277,1394,1421,2815:26,24,30,18:50,48,0	0/1:99:88:.:1053,0,1062,1185,1194,2379:21,23,21,23:44,44,0	.	.	.	.	.	.	0/1:99:95:.:1042,0,1366,1193,1501,2693:26,24,27,18:50,45,0	0/1:99:44:.:478,0,580,550,640,1190:17,7,11,9:24,20,0	0/1:99:141:.:1339,0,2130,1582,2308,3889:39,42,29,31:81,60,0
M_194_Target	151	.	C	T,<NON_REF>	1086.77	.	AC=18,0;AN=48;DP=347;END=152;ExcessHet=3.0103;MLEAC=2,0;MLEAF=1.00,0.00;RAW_MQ=69117.00;SF=1,2,9,14,20,21,22,23,25,27,28,29,30,31,32,34,36,38,39,40,41,42,45,47	GT:PID:GQ:DP:MIN_DP:PL:PGT:SB:AD	.	0/0:.:64:30:28:0,.,.,64,.,858	0/0:.:72:25:25:0,.,.,72,.,1080	.	.	.	.	.	.	0/0:.:30:11:11:0,.,.,30,.,450	.	.	.	.	1/1:151_C_T:75:25:.:1114,75,0,1114,75,1114:0|1:0,0,18,7:0,25,0	.	.	.	.	.	0/0:.:66:23:23:0,.,.,66,.,990	0/0:.:31:27:27:0,.,.,31,.,747	0/0:.:93:34:34:0,.,.,93,.,1395	0/0:.:82:42:42:0,.,.,82,.,1191	.	0/0:.:63:22:22:0,.,.,63,.,945	.	0/0:.:83:34:34:0,.,.,83,.,1104	1/1:151_C_T:36:12:.:514,36,0,514,36,514:0|1:0,0,8,4:0,12,0	1/1:151_C_T:48:16:.:720,48,0,720,48,720:0|1:0,0,11,5:0,16,0	1/1:147_A_G:90:29:.:1317,90,0,1317,90,1317:0|1:0,0,18,11:0,29,0	1/1:151_C_T:99:35:.:1550,105,0,1550,105,1550:0|1:0,0,24,11:0,35,0	0/0:.:96:34:34:0,.,.,96,.,1440	.	0/0:.:78:28:26:0,.,.,78,.,794	.	0/0:.:67:29:29:0,.,.,67,.,905	.	1/1:151_C_T:93:31:.:1353,93,0,1353,93,1353:0|1:0,0,21,10:0,31,0	1/1:151_C_T:24:8:.:349,24,0,349,24,349:0|1:0,0,7,1:0,8,0	1/1:151_C_T:99:36:.:1577,108,0,1577,108,1577:0|1:0,0,20,16:0,36,0
M_208_Target	151	.	T	C,<NON_REF>	1296.94	.	AC=22,0;AN=38;BaseQRankSum=-1.509;ClippingRankSum=-0.535;DP=550;END=175;ExcessHet=3.0103;MLEAC=2,0;MLEAF=1.00,0.00;MQRankSum=0.860;RAW_MQ=50742.00;ReadPosRankSum=-1.509;SF=2,6,9,10,11,16,17,20,23,24,25,26,27,29,35,36,37,42,46	GT:GQ:DP:MIN_DP:PL:SB:AD	.	.	0/0:99:47:43:0,.,.,113,.,1512	.	.	.	1/1:99:37:.:1220,111,0,1220,111,1220:0,0,25,12:0,37,0	.	.	0/1:99:37:.:578,0,229,613,303,916:4,8,16,9:12,25,0	0/0:75:25:25:0,.,.,75,.,908	0/1:99:30:.:162,0,607,228,632,860:14,8,6,2:22,8,0	.	.	.	.	1/1:99:69:.:2611,206,0,2611,206,2611:0,0,38,31:0,69,0	0/0:0:2:2:0,.,.,0,.,0	.	.	0/0:99:37:37:0,.,.,108,.,1398	.	.	1/1:99:49:.:1453,146,0,1453,146,1453:0,0,27,22:0,49,0	1/1:99:35:.:1089,105,0,1089,105,1089:0,0,20,15:0,35,0	1/1:99:48:.:1470,144,0,1470,144,1470:0,0,30,18:0,48,0	1/1:95:32:.:887,95,0,887,95,887:0,0,15,17:0,32,0	1/1:99:45:.:1481,135,0,1481,135,1481:0,0,30,15:0,45,0	.	0/0:99:40:40:0,.,.,106,.,1386	.	.	.	.	.	0/0:41:20:20:0,.,.,41,.,582	1/1:99:52:.:1484,155,0,1484,155,1484:0,0,33,19:0,52,0	1/1:99:33:.:1033,99,0,1033,99,1033:0,0,22,11:0,33,0	.	.	.
M_217_Target	151	.	G	A,<NON_REF>	730.66	.	AC=18,0;AN=52;BaseQRankSum=0.503;ClippingRankSum=0.280;DP=233;END=151;ExcessHet=3.0103;MLEAC=2,0;MLEAF=1.00,0.00;MQRankSum=1.509;RAW_MQ=42256.00;ReadPosRankSum=1.174;SF=2,5,10,11,13,14,16,18,19,21,26,27,28,29,30,31,33,34,36,37,38,39,40,41,44,47	GT:GQ:DP:MIN_DP:PL:SB:AD	.	.	0/0:51:17:17:0,.,.,51,.,551	.	.	0/0:57:19:19:0,.,.,57,.,700	.	.	.	.	0/0:60:20:20:0,.,.,60,.,658	0/0:27:9:9:0,.,.,27,.,269	.	0/0:18:6:6:0,.,.,18,.,184	1/1:72:24:.:738,72,0,738,72,738:0,0,20,4:0,24,0	.	0/0:12:4:4:0,.,.,12,.,143	.	0/0:51:17:17:0,.,.,51,.,543	0/0:45:15:15:0,.,.,45,.,593	.	0/0:48:16:16:0,.,.,48,.,564	.	.	.	.	0/0:60:20:20:0,.,.,60,.,774	0/0:48:23:23:0,.,.,48,.,744	1/1:71:24:.:674,71,0,674,71,674:0,0,19,5:0,24,0	1/1:60:20:.:594,60,0,594,60,594:0,0,16,4:0,20,0	1/1:95:32:.:951,95,0,951,95,951:0,0,28,4:0,32,0	1/1:99:35:.:1007,104,0,1007,104,1007:0,0,27,8:0,35,0	.	0/0:54:18:18:0,.,.,54,.,580	0/0:54:18:18:0,.,.,54,.,579	.	0/0:12:26:26:0,.,.,12,.,768	0/0:39:20:20:0,.,.,39,.,631	1/1:66:22:.:659,66,0,659,66,659:0,0,18,4:0,22,0	1/1:24:8:.:243,24,0,243,24,243:0,0,7,1:0,8,0	1/1:99:37:.:1050,110,0,1050,110,1050:0,0,30,7:0,37,0
M_231_Target	151	.	A	G,T,<NON_REF>	604.8	.	AC=39,0,0;AN=60;BaseQRankSum=-1.875;ClippingRankSum=-1.086;DP=739;END=151;ExcessHet=3.0103;MLEAC=2,0;MLEAF=1.00,0.00;MQRankSum=1.875;RAW_MQ=65414.00;ReadPosRankSum=-1.678;SF=1,7,12,14,15,16,18,19,22,23,24,25,26,27,28,29,30,31,32,35,36,37,38,39,40,41,42,43,44,47	GT:PID:GQ:DP:MIN_DP:PL:PGT:SB:AD	.	0/0:.:84:35:35:0,.,.,.,.,.,84,.,.,1141	.	.	.	.	.	0/0:.:56:40:40:0,.,.,.,.,.,56,.,.,957	.	.	.	.	0/0:.:54:25:25:0,.,.,.,.,.,54,.,.,711	.	1/1:.:81:27:.:883,81,0,.,.,.,883,81,.,883:.:0,0,21,6:0,27,0	1/1:.:30:10:.:262,30,0,.,.,.,262,30,.,262:.:0,0,4,6:0,10,0	1/1:150_C_T:12:4:.:158,12,0,.,.,.,158,12,.,158:0|1:0,0,2,2:0,4,0	.	0/0:.:36:19:19:0,.,.,.,.,.,36,.,.,555	0/1:.:10:13:.:10,0,328,.,.,.,43,334,.,377:.:8,3,1,1:11,2,0	.	.	0/0:.:99:34:33:0,.,.,.,.,.,99,.,.,1094	1/1:.:71:24:.:629,71,0,.,.,.,629,71,.,629:.:0,0,17,7:0,24,0	1/1:.:82:28:.:735,82,0,.,.,.,735,82,.,735:.:0,0,18,10:0,28,0	1/1:.:99:36:.:1076,108,0,.,.,.,1076,108,.,1076:.:0,0,22,14:0,36,0	1/1:.:38:16:.:432,38,0,.,.,.,434,45,.,441:.:1,0,9,6:1,15,0	1/1:.:59:28:.:795,59,0,.,.,.,798,81,.,820:.:1,0,18,9:1,27,0	1/1:.:84:28:.:786,84,0,.,.,.,786,84,.,786:.:0,0,19,9:0,28,0	1/1:.:33:11:.:318,33,0,.,.,.,318,33,.,318:.:0,0,9,2:0,11,0	1/1:137_T_C:84:28:.:808,84,0,.,.,.,808,84,.,808:0|1:0,0,19,9:0,28,0	1/1:.:51:17:.:496,51,0,.,.,.,496,51,.,496:.:0,0,12,5:0,17,0	0/0:.:46:29:29:0,.,.,.,.,.,46,.,.,821	.	.	0/0:.:0:5:5:0,.,.,.,.,.,0,.,.,150	1/1:.:78:26:.:670,78,0,.,.,.,670,78,.,670:.:0,0,15,11:0,26,0	1/1:.:74:25:.:710,74,0,.,.,.,710,74,.,710:.:0,0,17,8:0,25,0	1/1:.:99:35:.:927,103,0,.,.,.,927,103,.,927:.:0,0,23,12:0,35,0	1/1:.:39:13:.:410,39,0,.,.,.,410,39,.,410:.:0,0,7,6:0,13,0	1/1:.:99:44:.:1192,130,0,.,.,.,1192,130,.,1192:.:0,0,28,16:0,44,0
M_237_Target	151	.	A	G,<NON_REF>	402.08	.	AC=40,0;AN=46;DP=279;END=151;ExcessHet=3.0103;MLEAC=2,0;MLEAF=1.00,0.00;RAW_MQ=44174.00;SF=14,15,18,20,23,24,25,26,27,28,29,30,31,35,36,37,38,39,40,41,42,46,47	GT:PID:GQ:DP:MIN_DP:PL:PGT:SB:AD	.	.	.	.	.	.	.	.	.	.	.	.	.	.	1/1:.:69:23:.:714,69,0,714,69,714:.:0,0,19,4:0,23,0	1/1:.:15:5:.:145,15,0,145,15,145:.:0,0,3,2:0,5,0	.	.	0/0:.:28:24:24:0,.,.,28,.,746	.	0/0:.:18:6:6:0,.,.,18,.,219	.	.	1/1:.:36:12:.:360,36,0,360,36,360:.:0,0,10,2:0,12,0	1/1:.:38:13:.:372,38,0,372,38,372:.:0,0,9,4:0,13,0	1/1:.:39:13:.:399,39,0,399,39,399:.:0,0,10,3:0,13,0	1/1:.:30:10:.:304,30,0,304,30,304:.:0,0,9,1:0,10,0	1/1:.:48:16:.:480,48,0,480,48,480:.:0,0,14,2:0,16,0	1/1:.:42:14:.:430,42,0,430,42,430:.:0,0,13,1:0,14,0	1/1:.:27:9:.:286,27,0,286,27,286:.:0,0,8,1:0,9,0	1/1:146_T_C:51:17:.:560,51,0,560,51,560:0|1:0,0,14,3:0,17,0	1/1:.:75:25:.:830,75,0,830,75,830:.:0,0,22,3:0,25,0	.	.	.	0/0:.:12:4:4:0,.,.,12,.,115	1/1:.:26:9:.:255,26,0,255,26,255:.:0,0,8,1:0,9,0	1/1:.:27:9:.:277,27,0,277,27,277:.:0,0,8,1:0,9,0	1/1:143_C_T:51:17:.:526,51,0,526,51,526:0|1:0,0,13,4:0,17,0	1/1:.:30:10:.:338,30,0,338,30,338:.:0,0,10,0:0,10,0	1/1:.:99:33:.:986,99,0,986,99,986:.:0,0,24,9:0,33,0
M_249_Target	151	.	A	G,<NON_REF>	1357.77	.	AC=38,0;AN=40;BaseQRankSum=-1.491;ClippingRankSum=-1.733;DP=909;END=151;ExcessHet=3.0103;MLEAC=2,0;MLEAF=1.00,0.00;MQRankSum=0.121;RAW_MQ=99148.00;ReadPosRankSum=-0.121;SF=14,15,23,24,25,26,27,28,29,30,31,35,36,37,38,39,40,41,46,47	GT:PID:GQ:DP:MIN_DP:PL:PGT:SB:AD	.	.	.	.	.	.	.	.	.	.	.	.	.	.	1/1:145_T_C:99:49:.:1447,146,0,1447,146,1447:0|1:0,0,23,26:0,49,0	1/1:.:99:60:.:1748,179,0,1748,179,1748:.:0,0,33,27:0,60,0	.	.	.	.	.	.	.	1/1:.:95:43:.:1327,95,0,1330,126,1361:.:1,0,20,22:1,42,0	1/1:.:99:41:.:1181,122,0,1181,122,1181:.:0,0,19,22:0,41,0	1/1:.:99:71:.:2120,213,0,2120,213,2120:.:0,0,45,26:0,71,0	1/1:.:90:30:.:853,90,0,853,90,853:.:0,0,21,9:0,30,0	1/1:.:99:63:.:1803,139,0,1809,183,1852:.:1,1,28,33:2,61,0	1/1:.:99:49:.:1371,145,0,1371,145,1371:.:0,0,24,25:0,49,0	1/1:.:99:33:.:995,99,0,995,99,995:.:0,0,14,19:0,33,0	1/1:.:99:56:.:1681,168,0,1681,168,1681:.:0,0,31,25:0,56,0	1/1:.:99:37:.:1150,111,0,1150,111,1150:.:0,0,17,20:0,37,0	.	.	.	0/0:.:0:17:17:0,.,.,0,.,470	1/1:.:99:38:.:1093,113,0,1093,113,1093:.:0,0,18,20:0,38,0	1/1:.:99:42:.:1163,124,0,1163,124,1163:.:0,0,26,16:0,42,0	1/1:.:99:58:.:1596,161,0,1599,168,1606:.:1,0,28,29:1,57,0	1/1:.:93:31:.:896,93,0,896,93,896:.:0,0,16,15:0,31,0	1/1:.:99:74:.:2182,221,0,2182,221,2182:.:0,0,38,36:0,74,0
M_286_Target	151	.	T	C,<NON_REF>	1251.65	.	AC=34,0;AN=48;BaseQRankSum=-0.866;ClippingRankSum=-0.722;DP=751;END=151;ExcessHet=3.0103;MLEAC=2,0;MLEAF=1.00,0.00;MQRankSum=0.144;RAW_MQ=77471.00;ReadPosRankSum=0.794;SF=5,8,11,12,14,20,23,24,25,26,27,28,29,30,31,33,34,36,37,38,39,40,41,42	GT:PID:GQ:DP:MIN_DP:PL:PGT:SB:AD	.	.	.	.	.	0/0:.:88:44:44:0,.,.,88,.,1313	.	.	0/0:.:99:47:46:0,.,.,120,.,1800	.	.	0/0:.:2:17:17:0,.,.,2,.,442	0/0:.:35:26:26:0,.,.,35,.,923	.	1/1:.:99:39:.:1181,116,0,1181,116,1181:.:0,0,23,16:0,39,0	.	.	.	.	.	0/0:.:99:37:35:0,.,.,105,.,1182	.	.	1/1:.:99:47:.:1385,140,0,1385,140,1385:.:0,0,28,19:0,47,0	1/1:.:99:47:.:1341,141,0,1341,141,1341:.:0,0,25,22:0,47,0	1/1:.:99:62:.:1910,185,0,1910,185,1910:.:0,0,31,31:0,62,0	1/1:.:92:31:.:871,92,0,871,92,871:.:0,0,18,13:0,31,0	1/1:.:90:30:.:886,90,0,886,90,886:.:0,0,16,14:0,30,0	1/1:147_T_C:99:48:.:1346,109,0,1349,140,1380:0|1:1,0,22,25:1,47,0	1/1:.:75:25:.:702,75,0,702,75,702:.:0,0,16,9:0,25,0	1/1:.:99:65:.:1864,195,0,1864,195,1864:.:0,0,35,30:0,65,0	1/1:.:99:38:.:1140,113,0,1140,113,1140:.:0,0,21,17:0,38,0	.	0/0:.:84:28:28:0,.,.,84,.,966	0/0:.:57:20:19:0,.,.,57,.,653	.	1/1:133_T_C:99:47:.:1260,139,0,1260,139,1260:0|1:0,0,25,22:0,47,0	1/1:145_T_C:99:36:.:1091,108,0,1091,108,1091:0|1:0,0,19,17:0,36,0	1/1:.:99:37:.:1080,111,0,1080,111,1080:.:0,0,19,18:0,37,0	1/1:.:75:25:.:702,75,0,702,75,702:.:0,0,14,11:0,25,0	1/1:.:99:57:.:1737,171,0,1737,171,1737:.:0,0,29,28:0,57,0
M_280_Target	151	.	G	A,<NON_REF>	1002.63	.	AC=14,0;AN=40;BaseQRankSum=0.116;ClippingRankSum=1.040;DP=316;END=152;ExcessHet=3.0103;MLEAC=2,0;MLEAF=1.00,0.00;MQRankSum=0.000;RAW_MQ=51958.00;ReadPosRankSum=-0.116;SF=2,11,12,15,18,19,21,23,24,25,26,27,28,31,33,36,37,38,44,46	GT:GQ:DP:MIN_DP:PL:SB:AD	.	.	0/0:70:33:33:0,.,.,70,.,1061	.	.	.	.	.	.	.	.	0/0:57:19:19:0,.,.,57,.,489	0/0:74:31:31:0,.,.,74,.,950	.	.	0/0:97:55:55:0,.,.,97,.,1753	.	.	0/0:69:30:30:0,.,.,69,.,866	0/0:39:19:19:0,.,.,39,.,549	.	0/0:54:32:32:0,.,.,54,.,1044	.	1/1:87:29:.:891,87,0,891,87,891:0,0,24,5:0,29,0	1/1:56:30:.:862,56,0,865,87,896:1,0,23,6:1,29,0	1/1:99:47:.:1491,141,0,1491,141,1491:0,0,35,12:0,47,0	1/1:52:34:.:956,52,0,962,95,1006:1,1,22,10:2,32,0	1/1:73:36:.:998,73,0,1001,104,1032:1,0,27,8:1,35,0	0/0:39:48:48:0,.,.,39,.,1532	.	.	0/0:70:34:34:0,.,.,70,.,1045	.	0/0:64:35:35:0,.,.,64,.,1169	.	.	1/1:81:27:.:874,81,0,874,81,874:0,0,22,5:0,27,0	1/1:99:38:.:1144,113,0,1144,113,1144:0,0,27,11:0,38,0	0/0:85:48:48:0,.,.,85,.,1547	.	.
M_270_Target	151	.	T	C,<NON_REF>	948.08	.	AC=46,0;AN=70;BaseQRankSum=0.452;ClippingRankSum=-1.457;DP=793;END=151;ExcessHet=3.0103;MLEAC=1,0;MLEAF=0.500,0.00;MQRankSum=-1.658;RAW_MQ=841.00;ReadPosRankSum=0.151;SF=2,4,5,6,9,11,14,15,16,17,19,20,22,23,24,25,26,27,28,29,30,31,33,35,36,37,38,39,40,41,42,43,44,46,47	GT:PID:GQ:DP:MIN_DP:PL:PGT:SB:AD	.	.	0/0:.:85:35:35:0,.,.,85,.,1146	.	0/0:.:0:1:1:0,.,.,0,.,0	0/0:.:87:35:35:0,.,.,87,.,1195	1/1:149_T_C:3:1:.:45,3,0,45,3,45:0|1:0,0,0,1:0,1,0	.	.	0/1:149_T_C:72:21:.:72,0,765,126,774,900:0|1:8,10,0,3:18,3,0	.	0/1:149_T_C:30:20:.:30,0,724,84,730,814:0|1:5,13,0,2:18,2,0	.	.	1/1:.:99:39:.:1242,117,0,1242,117,1242:.:0,0,16,23:0,39,0	1/1:144_T_C:99:44:.:1980,132,0,1980,132,1980:0|1:0,0,14,30:0,44,0	1/1:149_T_C:24:8:.:349,24,0,349,24,349:0|1:0,0,2,6:0,8,0	0/0:.:0:1:1:0,.,.,0,.,0	.	0/0:.:45:16:16:0,.,.,45,.,675	0/0:.:94:37:37:0,.,.,94,.,1287	.	0/0:.:50:39:39:0,.,.,50,.,1113	1/1:.:99:38:.:1102,114,0,1102,114,1102:.:0,0,15,23:0,38,0	1/1:151_T_C:78:26:.:808,78,0,808,78,808:0|1:0,0,13,13:0,26,0	1/1:.:99:51:.:1496,152,0,1496,152,1496:.:0,0,24,27:0,51,0	1/1:.:87:29:.:925,87,0,925,87,925:.:0,0,12,17:0,29,0	1/1:.:99:37:.:1053,111,0,1053,111,1053:.:0,0,18,19:0,37,0	1/1:131_A_G:99:42:.:1347,126,0,1347,126,1347:0|1:0,0,21,21:0,42,0	1/1:.:66:22:.:689,66,0,689,66,689:.:0,0,10,12:0,22,0	1/1:.:99:44:.:1256,131,0,1256,131,1256:.:0,0,23,21:0,44,0	1/1:.:99:36:.:1024,107,0,1024,107,1024:.:0,0,18,18:0,36,0	.	0/0:.:99:35:34:0,.,.,99,.,1173	.	0/0:.:55:24:24:0,.,.,55,.,812	1/1:.:72:24:.:705,72,0,705,72,705:.:0,0,10,14:0,24,0	1/1:.:87:29:.:910,87,0,910,87,910:.:0,0,14,15:0,29,0	1/1:.:96:32:.:947,96,0,947,96,947:.:0,0,14,18:0,32,0	1/1:.:36:12:.:378,36,0,378,36,378:.:0,0,6,6:0,12,0	1/1:.:99:59:.:1729,176,0,1729,176,1729:.:0,0,25,34:0,59,0
M_261_Target	151	.	A	G,<NON_REF>	587.44	.	AC=22,0;AN=38;BaseQRankSum=0.358;ClippingRankSum=1.231;DP=258;END=151;ExcessHet=3.0103;MLEAC=2,0;MLEAF=1.00,0.00;MQRankSum=-0.358;RAW_MQ=13087.00;ReadPosRankSum=-0.358;SF=1,5,6,9,11,16,21,23,24,25,26,27,30,32,36,37,40,42,46	GT:PID:GQ:DP:MIN_DP:PL:PGT:SB:AD	.	0/0:.:99:34:34:0,.,.,102,.,1262	.	.	.	0/0:.:41:28:28:0,.,.,41,.,904	1/1:.:27:9:.:311,27,0,311,27,311:.:0,0,9,0:0,9,0	.	.	0/1:.:52:5:.:52,0,86,62,92,154:.:3,0,2,0:3,2,0	.	0/1:.:99:22:.:263,0,283,296,316,612:.:9,2,10,1:11,11,0	.	.	.	.	1/1:.:99:40:.:1229,120,0,1229,120,1229:.:0,0,31,9:0,40,0	.	.	.	.	0/0:.:33:18:18:0,.,.,33,.,597	.	1/1:.:60:20:.:597,60,0,597,60,597:.:0,0,17,3:0,20,0	1/1:.:72:24:.:745,72,0,745,72,745:.:0,0,19,5:0,24,0	1/1:127_G_A:99:33:.:1031,99,0,1031,99,1031:0|1:0,0,27,6:0,33,0	1/1:151_A_G:69:23:.:734,69,0,734,69,734:0|1:0,0,16,7:0,23,0	1/1:.:60:20:.:693,60,0,693,60,693:.:0,0,17,3:0,20,0	.	.	0/0:.:90:30:30:0,.,.,90,.,1033	.	0/0:.:99:33:33:0,.,.,99,.,1135	.	.	.	1/1:151_A_G:22:19:.:528,22,0,531,53,562:0|1:1,0,16,2:1,18,0	1/1:137_C_T:66:22:.:659,66,0,659,66,659:0|1:0,0,14,8:0,22,0	.	.	0/0:.:99:35:35:0,.,.,105,.,1279
M_326_Target	151	.	A	G,<NON_REF>	77.32	.	AC=31,0;AN=78;BaseQRankSum=-1.393;ClippingRankSum=-1.044;DP=429;END=151;ExcessHet=3.0103;MLEAC=0,0;MLEAF=0.00,0.00;MQRankSum=-0.696;RAW_MQ=20957.00;ReadPosRankSum=0.696;SF=0,1,2,6,7,8,9,10,12,13,14,15,16,18,19,21,22,23,24,25,26,27,28,29,30,31,32,33,35,36,37,38,39,41,42,44,45,46,47	GT:GQ:DP:MIN_DP:PL:SB:AD	0/0:5:10:.:0,5,227,27,230,251:1,8,0,1:9,1,0	0/1:13:12:.:13,0,293,43,299,342:0,10,1,1:10,2,0	0/1:1:16:.:1,0,316,43,322,366:6,8,1,1:14,2,0	.	.	.	1/1:3:1:.:25,3,0,25,3,25:0,0,0,1:0,1,0	0/0:55:35:.:0,55,869,99,875,918:8,25,1,1:33,2,0	0/1:65:28:.:65,0,521,130,539,669:6,16,2,4:22,6,0	0/1:45:10:.:45,0,164,65,173,239:1,6,1,2:7,3,0	0/1:79:15:.:79,0,233,109,248,356:2,8,1,4:10,5,0	.	0/0:1:12:.:0,1,269,30,275,304:2,8,1,1:10,2,0	0/0:12:4:4:0,.,.,12,.,133	0/1:12:32:.:12,0,725,96,737,833:7,21,1,3:28,4,0	1/1:38:13:.:306,38,0,306,38,306:0,0,5,8:0,13,0	0/0:33:13:13:0,.,.,33,.,495	.	0/0:16:20:20:0,.,.,16,.,558	0/0:0:16:16:0,.,.,0,.,407	.	0/1:10:13:.:10,0,260,43,266,310:3,8,1,1:11,2,0	0/0:2:17:.:0,2,403,45,409,452:2,13,1,1:15,2,0	1/1:27:9:.:223,27,0,223,27,223:0,0,3,6:0,9,0	1/1:18:6:.:148,18,0,148,18,148:0,0,2,4:0,6,0	1/1:27:9:.:223,27,0,223,27,223:0,0,2,7:0,9,0	1/1:24:8:.:198,24,0,198,24,198:0,0,3,5:0,8,0	1/1:12:4:.:99,12,0,99,12,99:0,0,2,2:0,4,0	0/0:0:17:17:0,.,.,0,.,217	0/1:19:10:.:19,0,211,43,217,260:1,7,1,1:8,2,0	0/1:22:26:.:22,0,535,87,547,634:4,18,2,2:22,4,0	0/1:29:17:.:29,0,371,70,380,450:2,12,1,2:14,3,0	0/0:37:29:.:0,37,705,80,711,755:4,23,0,2:27,2,0	0/1:19:10:.:19,0,204,43,210,253:2,6,0,2:8,2,0	.	0/0:15:8:8:0,.,.,15,.,225	1/1:27:9:.:223,27,0,223,27,223:0,0,3,6:0,9,0	1/1:6:2:.:49,6,0,49,6,49:0,0,0,2:0,2,0	0/0:72:30:24:0,.,.,72,.,806	0/0:39:18:16:0,.,.,39,.,585	.
M_385_Target	151	.	A	C,G,<NON_REF>	570.34	.	AC=28,0,0;AN=56;BaseQRankSum=1.456;ClippingRankSum=-0.347;DP=430;END=157;ExcessHet=3.0103;MLEAC=2,0;MLEAF=1.00,0.00;MQRankSum=-0.485;RAW_MQ=70979.00;ReadPosRankSum=1.317;SF=1,5,7,9,11,14,15,18,19,21,23,24,25,26,27,28,29,30,31,34,36,37,38,41,42,44,45,47	GT:PID:GQ:DP:MIN_DP:PL:PGT:SB:AD	.	0/0:.:99:43:37:0,.,.,.,.,.,99,.,.,1141	.	.	.	0/0:.:84:28:28:0,.,.,.,.,.,84,.,.,743	.	0/0:.:67:37:37:0,.,.,.,.,.,67,.,.,1048	.	0/0:.:30:10:10:0,.,.,.,.,.,30,.,.,290	.	0/0:.:28:16:16:0,.,.,.,.,.,28,.,.,384	.	.	1/1:.:61:21:.:511,61,0,.,.,.,511,61,.,511:.:0,0,13,8:0,21,0	1/1:.:48:16:.:499,48,0,.,.,.,499,48,.,499:.:0,0,13,3:0,16,0	.	.	0/0:.:45:15:15:0,.,.,.,.,.,45,.,.,449	0/0:.:33:12:12:0,.,.,.,.,.,33,.,.,495	.	0/0:.:41:20:20:0,.,.,.,.,.,41,.,.,533	.	1/1:.:42:14:.:358,42,0,.,.,.,358,42,.,358:.:0,0,7,7:0,14,0	1/1:.:99:37:.:978,110,0,.,.,.,978,110,.,978:.:0,0,25,12:0,37,0	1/1:.:63:21:.:655,63,0,.,.,.,655,63,.,655:.:0,0,17,4:0,21,0	1/1:.:39:13:.:367,39,0,.,.,.,367,39,.,367:.:0,0,10,3:0,13,0	1/1:.:63:25:.:608,63,0,.,.,.,611,70,.,617:.:0,1,18,6:1,24,0	1/1:.:53:18:.:483,53,0,.,.,.,483,53,.,483:.:0,0,13,5:0,18,0	1/1:.:30:10:.:277,30,0,.,.,.,277,30,.,277:.:0,0,7,3:0,10,0	1/1:.:61:37:.:884,61,0,.,.,.,890,104,.,933:.:1,1,22,13:2,35,0	1/1:.:63:21:.:584,63,0,.,.,.,584,63,.,584:.:0,0,15,6:0,21,0	.	.	0/0:.:53:26:26:0,.,.,.,.,.,53,.,.,702	.	1/1:.:87:29:.:839,87,0,.,.,.,839,87,.,839:.:0,0,18,11:0,29,0	1/1:.:54:18:.:501,54,0,.,.,.,501,54,.,501:.:0,0,12,6:0,18,0	0/0:.:89:36:36:0,.,.,.,.,.,89,.,.,1015	.	.
M_390_Target	151	.	A	C,<NON_REF>	1536.77	.	AC=14,0;AN=18;BaseQRankSum=-1.588;ClippingRankSum=-0.385;DP=377;END=151;ExcessHet=3.0103;MLEAC=2,0;MLEAF=1.00,0.00;MQRankSum=-0.626;RAW_MQ=89481.00;ReadPosRankSum=-0.385;SF=11,23,24,25,26,27,36,37,39	GT:PID:GQ:DP:MIN_DP:PL:PGT:SB:AD	.	.	.	.	.	.	.	.	.	.	.	0/0:.:22:21:21:0,.,.,22,.,725	.	.	.	.	.	.	.	.	.	.	.	1/1:.:99:49:.:1549,146,0,1549,146,1549:.:0,0,28,21:0,49,0	1/1:.:99:64:.:1890,191,0,1890,191,1890:.:0,0,38,26:0,64,0	1/1:.:99:72:.:2100,173,0,2103,212,2142:.:1,0,37,34:1,71,0	1/1:.:99:44:.:1301,121,0,1304,128,1311:.:1,0,24,19:1,43,0	1/1:.:99:57:.:1499,126,0,1502,165,1541:.:1,0,30,26:1,56,0	.	.	.	.	.	.	.	.	1/1:.:95:43:.:1225,95,0,1228,125,1259:.:0,1,21,21:1,42,0	1/1:135_T_C:99:44:.:1391,131,0,1391,131,1391:0|1:0,0,26,18:0,44,0	.	0/0:.:96:32:32:0,.,.,96,.,1075	.
M_394_Target	151	.	T	C,<NON_REF>	945.29	.	AC=16,0;AN=32;DP=258;END=151;ExcessHet=3.0103;MLEAC=2,0;MLEAF=1.00,0.00;RAW_MQ=10092.00;SF=2,5,9,13,15,16,19,23,24,26,31,35,36,37,38,42	GT:PID:GQ:DP:MIN_DP:PL:PGT:SB:AD	.	.	0/0:.:66:43:43:0,.,.,66,.,1311	.	.	0/0:.:99:35:34:0,.,.,99,.,1115	.	.	.	0/0:.:13:19:19:0,.,.,13,.,537	.	.	.	0/0:.:18:6:6:0,.,.,18,.,179	.	1/1:151_T_C:36:12:.:540,36,0,540,36,540:0|1:0,0,11,1:0,12,0	1/1:151_T_C:15:5:.:225,15,0,225,15,225:0|1:0,0,4,1:0,5,0	.	.	0/0:.:76:32:32:0,.,.,76,.,1085	.	.	.	1/1:.:99:45:.:1379,135,0,1379,135,1379:.:0,0,21,24:0,45,0	1/1:.:99:36:.:1138,108,0,1138,108,1138:.:0,0,17,19:0,36,0	.	1/1:.:87:29:.:884,87,0,884,87,884:.:0,0,13,16:0,29,0	.	.	.	.	0/0:.:88:44:44:0,.,.,88,.,1435	.	.	.	0/0:.:42:14:14:0,.,.,42,.,509	1/1:.:99:37:.:1085,110,0,1085,110,1085:.:0,0,18,19:0,37,0	1/1:.:73:25:.:697,73,0,697,73,697:.:0,0,10,15:0,25,0	0/0:.:98:46:46:0,.,.,98,.,1519	.	.
T_11_Target	151	.	T	C,<NON_REF>	2.9	.	AC=2,0;AN=24;BaseQRankSum=-1.495;ClippingRankSum=-0.198;DP=28;END=151;ExcessHet=3.0103;MLEAC=1,0;MLEAF=0.500,0.00;MQRankSum=1.495;RAW_MQ=23651.00;ReadPosRankSum=-0.922;SF=5,8,11,16,18,19,22,26,33,34,45,46	GT:GQ:DP:MIN_DP:PL:SB:AD	.	.	.	.	.	0/0:39:16:16:0,.,.,39,.,585	.	.	0/0:57:20:20:0,.,.,57,.,855	.	.	0/0:30:10:10:0,.,.,30,.,314	.	.	.	.	0/0:45:17:17:0,.,.,45,.,675	.	0/0:27:9:9:0,.,.,27,.,284	0/1:28:7:.:28,0,130,43,136,179:4,1,1,1:5,2,0	.	.	0/0:42:14:14:0,.,.,42,.,418	.	.	.	0/0:51:18:18:0,.,.,51,.,765	.	.	.	.	.	.	0/0:18:6:6:0,.,.,18,.,185	0/0:13:21:21:0,.,.,13,.,476	.	.	.	.	.	.
M_425_Target	151	.	G	A,<NON_REF>	288.4	.	AC=30,0;AN=46;BaseQRankSum=0.217;ClippingRankSum=-0.868;DP=150;END=152;ExcessHet=3.0103;MLEAC=2,0;MLEAF=1.00,0.00;MQRankSum=-0.868;RAW_MQ=42728.00;ReadPosRankSum=-0.434;SF=0,1,2,5,8,9,10,11,12,14,24,25,26,27,32,34,35,36,37,39,41,42,47	GT:PID:GQ:DP:MIN_DP:PL:PGT:SB:AD	1/1:142_T_C:54:18:.:628,54,0,628,54,628:0|1:0,0,13,5:0,18,0	1/1:126_A_G:54:18:.:558,54,0,558,54,558:0|1:0,0,13,5:0,18,0	1/1:.:12:4:.:135,12,0,135,12,135:.:0,0,4,0:0,4,0	.	.	0/0:.:57:19:19:0,.,.,57,.,593	.	.	1/1:.:15:5:.:151,15,0,151,15,151:.:0,0,4,1:0,5,0	1/1:.:33:11:.:335,33,0,335,33,335:.:0,0,9,2:0,11,0	1/1:.:9:3:.:83,9,0,83,9,83:.:0,0,2,1:0,3,0	0/0:.:0:1:1:0,.,.,0,.,0	1/1:.:30:10:.:283,30,0,283,30,283:.:0,0,7,3:0,10,0	.	0/0:.:39:20:20:0,.,.,39,.,652	.	.	.	.	.	.	.	.	.	1/1:.:18:6:.:166,18,0,166,18,166:.:0,0,4,2:0,6,0	1/1:.:36:12:.:367,36,0,367,36,367:.:0,0,10,2:0,12,0	1/1:.:30:10:.:383,30,0,383,30,383:.:0,0,7,3:0,10,0	1/1:.:26:9:.:237,26,0,237,26,237:.:0,0,7,2:0,9,0	.	.	.	.	0/0:.:63:21:21:0,.,.,63,.,667	.	1/1:.:13:16:.:397,13,0,400,44,431:.:1,0,13,2:1,15,0	0/0:.:21:7:7:0,.,.,21,.,228	1/1:.:9:3:.:83,9,0,83,9,83:.:0,0,2,1:0,3,0	1/1:.:30:10:.:310,30,0,310,30,310:.:0,0,8,2:0,10,0	.	0/0:.:24:8:8:0,.,.,24,.,270	.
M_446_Target	151	.	A	C,<NON_REF>	72.22	.	AC=5,0;AN=34;BaseQRankSum=-0.776;ClippingRankSum=-0.647;DP=254;END=151;ExcessHet=3.0103;MLEAC=1,0;MLEAF=0.500,0.00;MQRankSum=-0.582;RAW_MQ=128561.00;ReadPosRankSum=-1.326;SF=2,3,12,13,14,19,21,23,28,29,31,33,38,39,41,46,47	GT:PID:GQ:DP:MIN_DP:PL:PGT:SB:AD	.	.	0/0:.:80:33:33:0,.,.,80,.,1064	0/0:.:34:26:26:0,.,.,34,.,767	.	.	.	.	.	.	.	.	0/0:.:99:51:47:0,.,.,106,.,1341	0/0:.:36:12:12:0,.,.,36,.,363	0/0:.:51:48:48:0,.,.,51,.,1280	.	.	.	.	0/0:.:0:29:29:0,.,.,0,.,762	.	0/0:.:0:17:17:0,.,.,0,.,501	.	0/1:151_A_C:75:50:.:75,0,2775,210,2790,3000:0|1:32,13,3,2:45,5,0	.	.	.	.	0/0:.:99:64:64:0,.,.,99,.,1890	0/1:151_A_C:99:29:.:183,0,1259,252,1277,1529:0|1:15,8,4,2:23,6,0	.	0/0:.:31:56:56:0,.,.,31,.,1380	.	0/1:151_A_C:30:35:.:30,0,1590,126,1599,1725:0|1:17,15,2,1:32,3,0	.	.	.	.	0/0:.:94:77:77:0,.,.,94,.,2081	0/1:151_A_C:48:29:.:48,0,1573,126,1582,1708:0|1:15,11,2,1:26,3,0	.
M_451_Target	151	.	C	T,<NON_REF>	1326.9	.	AC=32,0;AN=42;BaseQRankSum=-0.796;ClippingRankSum=0.669;DP=781;END=151;ExcessHet=3.0103;MLEAC=0,0;MLEAF=0.00,0.00;MQRankSum=0.541;RAW_MQ=102615.00;ReadPosRankSum=-0.541;SF=8,11,13,14,18,19,20,28,29,30,31,32,33,36,37,38,39,40,41,46,47	GT:PID:GQ:DP:MIN_DP:PL:PGT:SB:AD	.	.	.	.	.	.	.	.	0/0:.:67:39:.:0,67,1166,110,1172,1216:.:16,21,1,1:37,2,0	.	.	0/0:.:99:35:35:0,.,.,105,.,1224	.	0/0:.:60:20:20:0,.,.,60,.,622	1/1:.:99:53:.:1620,159,0,1620,159,1620:.:0,0,21,32:0,53,0	.	.	.	1/1:.:99:45:.:1306,134,0,1306,134,1306:.:0,0,22,23:0,45,0	1/1:.:89:35:.:1026,89,0,1029,101,1041:.:1,0,11,23:1,34,0	1/1:.:84:28:.:821,84,0,821,84,821:.:0,0,13,15:0,28,0	.	.	.	.	.	.	.	1/1:.:99:51:.:1457,152,0,1457,152,1457:.:0,0,18,33:0,51,0	1/1:.:99:34:.:946,101,0,946,101,946:.:0,0,14,20:0,34,0	1/1:.:99:62:.:1795,185,0,1795,185,1795:.:0,0,28,34:0,62,0	1/1:.:99:46:.:1324,104,0,1327,135,1357:.:1,0,16,29:1,45,0	1/1:.:99:66:.:1924,197,0,1924,197,1924:.:0,0,31,35:0,66,0	1/1:.:86:29:.:849,86,0,849,86,849:.:0,0,12,17:0,29,0	.	.	0/0:.:82:44:44:0,.,.,82,.,1324	0/0:.:99:35:35:0,.,.,102,.,1530	1/1:.:99:54:.:1580,161,0,1580,161,1580:.:0,0,20,34:0,54,0	1/1:148_C_T:87:29:.:921,87,0,921,87,921:0|1:0,0,13,16:0,29,0	1/1:.:99:89:.:2846,267,0,2846,267,2846:.:0,0,40,49:0,89,0
M_474_Target	151	.	T	C,<NON_REF>	829.02	.	AC=32,0;AN=42;BaseQRankSum=-1.347;ClippingRankSum=-1.155;DP=568;END=151;ExcessHet=3.0103;MLEAC=2,0;MLEAF=1.00,0.00;MQRankSum=1.155;RAW_MQ=53973.00;ReadPosRankSum=0.898;SF=10,14,18,19,20,21,26,27,28,29,30,31,32,33,38,39,40,41,45,46,47	GT:PID:GQ:DP:MIN_DP:PL:PGT:SB:AD	.	.	.	.	.	.	.	.	.	.	0/0:.:48:16:16:0,.,.,48,.,462	.	.	.	1/1:.:69:23:.:644,69,0,644,69,644:.:0,0,16,7:0,23,0	.	.	.	1/1:.:78:26:.:745,78,0,745,78,745:.:0,0,15,11:0,26,0	1/1:.:45:15:.:446,45,0,446,45,446:.:0,0,12,3:0,15,0	1/1:.:72:24:.:641,72,0,641,72,641:.:0,0,16,8:0,24,0	0/0:.:69:23:23:0,.,.,69,.,648	.	.	.	.	0/0:.:69:23:23:0,.,.,69,.,754	0/0:.:72:24:24:0,.,.,72,.,740	1/1:.:99:40:.:1056,119,0,1056,119,1056:.:0,0,24,16:0,40,0	1/1:.:48:16:.:435,48,0,435,48,435:.:0,0,9,7:0,16,0	1/1:.:99:46:.:1337,136,0,1337,136,1337:.:0,0,30,16:0,46,0	1/1:136_A_G:95:32:.:849,95,0,849,95,849:0|1:0,0,18,14:0,32,0	1/1:.:99:45:.:1340,135,0,1340,135,1340:.:0,0,29,16:0,45,0	1/1:.:74:25:.:701,74,0,701,74,701:.:0,0,15,10:0,25,0	.	.	.	.	1/1:.:78:26:.:725,78,0,725,78,725:.:0,0,16,10:0,26,0	1/1:142_A_T:51:17:.:482,51,0,482,51,482:0|1:0,0,11,6:0,17,0	1/1:.:99:54:.:1436,126,0,1439,157,1470:.:1,0,31,22:1,53,0
M_478_Target	151	.	T	G,<NON_REF>	1390.47	.	AC=44,0;AN=52;BaseQRankSum=-0.393;ClippingRankSum=2.489;DP=1147;END=151;ExcessHet=3.0103;MLEAC=2,0;MLEAF=1.00,0.00;MQRankSum=-0.842;RAW_MQ=174797.00;ReadPosRankSum=0.131;SF=0,2,6,8,11,14,15,16,18,19,20,28,29,30,31,32,33,34,35,38,39,40,41,42,46,47	GT:PID:GQ:DP:MIN_DP:PL:PGT:SB:AD	1/1:.:99:87:.:2506,260,0,2506,260,2506:.:0,0,40,47:0,87,0	.	0/0:.:70:38:38:0,.,.,70,.,1349	.	.	.	1/1:.:96:32:.:960,96,0,960,96,960:.:0,0,14,18:0,32,0	.	0/1:.:99:33:.:278,0,505,341,541,882:.:7,14,7,5:21,12,0	.	.	0/1:151_T_G:99:44:.:745,0,197,786,287,1073:0|1:8,6,10,20:14,30,0	.	.	1/1:.:99:52:.:1547,155,0,1547,155,1547:.:0,0,29,23:0,52,0	1/1:.:99:82:.:2389,245,0,2389,245,2389:.:0,0,43,39:0,82,0	1/1:.:99:85:.:2556,254,0,2556,254,2556:.:0,0,44,41:0,85,0	.	1/1:.:99:45:.:1358,135,0,1358,135,1358:.:0,0,23,22:0,45,0	1/1:.:99:41:.:1335,123,0,1335,123,1335:.:0,0,16,25:0,41,0	1/1:.:87:29:.:898,87,0,898,87,898:.:0,0,16,13:0,29,0	.	.	.	.	.	.	.	1/1:.:99:52:.:1577,155,0,1577,155,1577:.:0,0,27,25:0,52,0	1/1:.:99:35:.:1034,104,0,1034,104,1034:.:0,0,18,17:0,35,0	1/1:.:99:46:.:1416,138,0,1416,138,1416:.:0,0,22,24:0,46,0	1/1:.:99:36:.:1054,108,0,1054,108,1054:.:0,0,23,13:0,36,0	1/1:.:99:64:.:1832,191,0,1832,191,1832:.:0,0,32,32:0,64,0	1/1:.:99:36:.:1032,108,0,1032,108,1032:.:0,0,18,18:0,36,0	0/0:.:89:45:45:0,.,.,89,.,1274	0/0:.:39:14:14:0,.,.,39,.,585	.	.	1/1:126_T_C:99:52:.:1564,154,0,1564,154,1564:0|1:0,0,26,26:0,52,0	1/1:.:63:21:.:628,63,0,628,63,628:.:0,0,9,12:0,21,0	1/1:.:99:76:.:2185,225,0,2185,225,2185:.:0,0,44,32:0,76,0
M_479_Target	151	.	G	A,<NON_REF>	1004.09	.	AC=42,0;AN=48;BaseQRankSum=0.886;ClippingRankSum=-1.722;DP=770;END=151;ExcessHet=3.0103;MLEAC=2,0;MLEAF=1.00,0.00;MQRankSum=-0.744;RAW_MQ=89035.00;ReadPosRankSum=2.251;SF=10,12,14,15,18,19,20,25,26,27,28,29,30,31,32,33,35,38,39,40,41,42,46,47	GT:PID:GQ:DP:MIN_DP:PL:PGT:SB:AD	.	.	.	.	.	.	.	.	.	.	0/0:.:84:28:28:0,.,.,84,.,974	.	0/0:.:90:30:30:0,.,.,90,.,965	.	1/1:.:99:39:.:1161,117,0,1161,117,1161:.:0,0,23,16:0,39,0	1/1:.:3:1:.:34,3,0,34,3,34:.:0,0,1,0:0,1,0	.	.	1/1:151_G_A:99:37:.:1054,110,0,1054,110,1054:0|1:0,0,19,18:0,37,0	1/1:.:81:27:.:752,81,0,752,81,752:.:0,0,16,11:0,27,0	1/1:.:57:19:.:608,57,0,608,57,608:.:0,0,9,10:0,19,0	.	.	.	.	1/1:.:99:42:.:1150,126,0,1150,126,1150:.:0,0,25,17:0,42,0	0/0:.:32:27:27:0,.,.,32,.,786	1/1:.:99:39:.:1090,116,0,1090,116,1090:.:0,0,16,23:0,39,0	1/1:.:90:30:.:871,90,0,871,90,871:.:0,0,20,10:0,30,0	1/1:.:99:36:.:1033,107,0,1033,107,1033:.:0,0,20,16:0,36,0	1/1:.:99:60:.:1800,180,0,1800,180,1800:.:0,0,30,30:0,60,0	1/1:140_T_A:99:39:.:1148,117,0,1148,117,1148:0|1:0,0,22,17:0,39,0	1/1:.:99:63:.:1742,189,0,1742,189,1742:.:0,0,30,33:0,63,0	1/1:.:81:27:.:765,81,0,765,81,765:.:0,0,16,11:0,27,0	.	1/1:.:36:12:.:335,36,0,335,36,335:.:0,0,7,5:0,12,0	.	.	1/1:.:99:34:.:1020,102,0,1020,102,1020:.:0,0,17,17:0,34,0	1/1:.:71:24:.:653,71,0,653,71,653:.:0,0,13,11:0,24,0	1/1:.:67:72:.:1721,67,0,1739,198,1870:.:3,3,35,31:6,66,0
M_481_Target	151	.	G	A,<NON_REF>	765.47	.	AC=40,0;AN=60;DP=700;END=155;ExcessHet=3.0103;MLEAC=2,0;MLEAF=1.00,0.00;RAW_MQ=72425.00;SF=2,5,9,11,12,14,16,18,19,20,24,25,27,28,29,30,31,32,33,34,35,38,39,40,41,42,44,45,46,47	GT:PID:GQ:DP:MIN_DP:PL:PGT:SB:AD	.	.	0/0:.:51:17:17:0,.,.,51,.,550	.	.	0/0:.:31:24:24:0,.,.,31,.,671	.	.	.	0/0:.:57:19:19:0,.,.,57,.,631	.	0/0:.:39:13:13:0,.,.,39,.,405	0/0:.:50:24:24:0,.,.,50,.,752	.	1/1:151_G_A:75:25:.:749,75,0,749,75,749:0|1:0,0,15,10:0,25,0	.	0/0:.:0:1:1:0,.,.,0,.,0	.	1/1:.:66:22:.:615,66,0,615,66,615:.:0,0,14,8:0,22,0	1/1:151_G_A:45:15:.:463,45,0,463,45,463:0|1:0,0,10,5:0,15,0	1/1:.:33:11:.:335,33,0,335,33,335:.:0,0,7,4:0,11,0	.	.	.	0/0:.:56:35:35:0,.,.,56,.,962	1/1:.:60:20:.:606,60,0,606,60,606:.:0,0,13,7:0,20,0	.	1/1:144_A_G:93:31:.:974,93,0,974,93,974:0|1:0,0,22,9:0,31,0	1/1:.:96:32:.:894,96,0,894,96,894:.:0,0,20,12:0,32,0	1/1:.:60:20:.:579,60,0,579,60,579:.:0,0,14,6:0,20,0	1/1:.:99:44:.:1327,132,0,1327,132,1327:.:0,0,29,15:0,44,0	1/1:127_T_C:75:25:.:793,75,0,793,75,793:0|1:0,0,16,9:0,25,0	1/1:.:90:30:.:878,90,0,878,90,878:.:0,0,20,10:0,30,0	1/1:.:69:23:.:681,69,0,681,69,681:.:0,0,16,7:0,23,0	0/0:.:57:19:19:0,.,.,57,.,651	1/1:.:36:12:.:351,36,0,351,36,351:.:0,0,8,4:0,12,0	.	.	1/1:.:99:34:.:951,102,0,951,102,951:.:0,0,18,16:0,34,0	1/1:151_G_A:42:14:.:468,42,0,468,42,468:0|1:0,0,9,5:0,14,0	1/1:.:99:51:.:1402,152,0,1402,152,1402:.:0,0,31,20:0,51,0
M_495_Target	151	.	T	C,<NON_REF>	821	.	AC=44,0;AN=60;BaseQRankSum=1.561;ClippingRankSum=-1.214;DP=898;END=153;ExcessHet=3.0103;MLEAC=2,0;MLEAF=1.00,0.00;MQRankSum=0.173;RAW_MQ=38420.00;ReadPosRankSum=0.867;SF=2,5,8,9,10,11,12,14,16,18,19,20,22,25,27,28,29,30,31,32,33,35,36,38,39,40,41,42,46,47	GT:PID:GQ:DP:MIN_DP:PL:PGT:SB:AD	.	.	0/0:.:66:23:22:0,.,.,66,.,633	.	.	0/0:.:74:31:28:0,.,.,74,.,934	.	.	0/0:.:8:17:17:0,.,.,8,.,462	0/0:.:76:40:40:0,.,.,76,.,1138	0/0:.:77:32:32:0,.,.,77,.,936	0/0:.:48:16:16:0,.,.,48,.,533	1/1:.:48:16:.:477,48,0,477,48,477:.:0,0,12,4:0,16,0	.	1/1:.:99:39:.:1023,116,0,1023,116,1023:.:0,0,23,16:0,39,0	.	1/1:151_T_C:42:14:.:584,42,0,584,42,584:0|1:0,0,8,6:0,14,0	.	1/1:.:86:29:.:810,86,0,810,86,810:.:0,0,18,11:0,29,0	1/1:132_C_T:78:26:.:775,78,0,775,78,775:0|1:0,0,16,10:0,26,0	1/1:.:57:19:.:533,57,0,533,57,533:.:0,0,13,6:0,19,0	.	0/0:.:96:34:32:0,.,.,96,.,1025	.	.	1/1:.:96:32:.:1025,96,0,1025,96,1025:.:0,0,21,11:0,32,0	.	1/1:.:99:38:.:1070,113,0,1070,113,1070:.:0,0,26,12:0,38,0	1/1:.:99:38:.:1087,114,0,1087,114,1087:.:0,0,21,17:0,38,0	1/1:.:72:24:.:688,72,0,688,72,688:.:0,0,16,8:0,24,0	1/1:.:99:53:.:1551,157,0,1551,157,1551:.:0,0,35,18:0,53,0	1/1:.:74:25:.:721,74,0,721,74,721:.:0,0,16,9:0,25,0	1/1:.:99:33:.:1045,99,0,1045,99,1045:.:0,0,20,13:0,33,0	1/1:.:50:20:.:625,50,0,628,57,635:.:0,1,11,8:1,19,0	.	1/1:.:33:11:.:335,33,0,335,33,335:.:0,0,8,3:0,11,0	0/0:.:99:37:35:0,.,.,105,.,1166	.	1/1:.:66:36:.:976,66,0,979,105,1018:.:0,1,20,15:1,35,0	1/1:151_T_C:69:23:.:656,69,0,656,69,656:0|1:0,0,14,9:0,23,0	1/1:.:99:42:.:1274,126,0,1274,126,1274:.:0,0,24,18:0,42,0
M_498_Target	151	.	G	A,<NON_REF>	795.14	.	AC=38,0;AN=46;BaseQRankSum=0.377;ClippingRankSum=-0.980;DP=497;END=151;ExcessHet=3.0103;MLEAC=2,0;MLEAF=1.00,0.00;MQRankSum=-0.075;RAW_MQ=44522.00;ReadPosRankSum=-0.678;SF=8,10,11,14,18,19,20,22,25,27,28,29,30,31,32,33,35,38,39,40,41,46,47	GT:PID:GQ:DP:MIN_DP:PL:PGT:SB:AD	.	.	.	.	.	.	.	.	0/0:.:51:17:17:0,.,.,51,.,629	.	0/0:.:60:20:20:0,.,.,60,.,779	0/0:.:42:14:14:0,.,.,42,.,475	.	.	1/1:.:96:32:.:1078,96,0,1078,96,1078:.:0,0,19,13:0,32,0	.	.	.	1/1:.:45:15:.:479,45,0,479,45,479:.:0,0,7,8:0,15,0	1/1:.:38:13:.:381,38,0,381,38,381:.:0,0,7,6:0,13,0	1/1:151_G_A:63:21:.:689,63,0,689,63,689:0|1:0,0,13,8:0,21,0	.	0/0:.:60:20:20:0,.,.,60,.,668	.	.	1/1:130_A_G:99:37:.:1190,111,0,1190,111,1190:0|1:0,0,14,23:0,37,0	.	1/1:.:66:22:.:769,66,0,769,66,769:.:0,0,11,11:0,22,0	1/1:.:35:23:.:729,35,0,732,66,763:.:1,0,10,12:1,22,0	1/1:133_C_T:90:30:.:946,90,0,946,90,946:0|1:0,0,16,14:0,30,0	1/1:.:95:43:.:1323,95,0,1326,125,1357:.:1,0,19,23:1,42,0	1/1:.:84:28:.:895,84,0,895,84,895:.:0,0,19,9:0,28,0	1/1:.:99:39:.:1273,117,0,1273,117,1273:.:0,0,21,18:0,39,0	1/1:.:63:21:.:676,63,0,676,63,676:.:0,0,9,12:0,21,0	.	1/1:.:24:8:.:252,24,0,252,24,252:.:0,0,4,4:0,8,0	.	.	1/1:.:93:31:.:975,93,0,975,93,975:.:0,0,19,12:0,31,0	1/1:151_G_A:45:15:.:473,45,0,473,45,473:0|1:0,0,11,4:0,15,0	1/1:151_G_A:99:37:.:1193,111,0,1193,111,1193:0|1:0,0,21,16:0,37,0
M_504_Target	151	.	G	A,<NON_REF>	927.71	.	AC=17,0;AN=48;BaseQRankSum=4.185;ClippingRankSum=0.669;DP=1152;END=151;ExcessHet=3.0103;MLEAC=1,0;MLEAF=0.500,0.00;MQRankSum=-0.871;RAW_MQ=192710.00;ReadPosRankSum=0.523;SF=0,1,2,7,8,9,10,11,14,18,19,20,21,22,25,27,31,34,36,37,38,43,44,45	GT:PID:GQ:DP:MIN_DP:PL:PGT:SB:AD	0/1:145_C_T:99:115:.:1617,0,2065,1782,2244,4026:1|0:26,29,24,36:55,60,0	0/1:.:99:79:.:1252,0,824,1351,962,2312:.:18,15,21,25:33,46,0	0/1:151_G_A:99:42:.:483,0,605,552,661,1213:0|1:15,8,7,12:23,19,0	.	.	.	.	0/1:.:99:95:.:1337,0,983,1463,1142,2605:.:21,21,25,28:42,53,0	0/1:.:99:86:.:1144,0,1329,1270,1460,2730:.:21,21,17,27:42,44,0	0/1:.:99:50:.:765,0,487,828,574,1401:.:8,13,12,17:21,29,0	0/1:.:99:57:.:242,0,1175,371,1216,1587:.:23,20,5,9:43,14,0	0/1:.:99:61:.:419,0,1215,542,1275,1817:.:24,17,6,14:41,20,0	.	.	0/1:.:99:70:.:810,0,923,924,1019,1943:.:17,21,14,18:38,32,0	.	.	.	0/0:.:22:22:22:0,.,.,22,.,790	0/0:.:54:18:18:0,.,.,54,.,693	0/0:.:75:25:25:0,.,.,75,.,882	0/0:.:54:20:18:0,.,.,54,.,654	0/1:.:99:70:.:521,0,1306,663,1375,2038:.:28,19,9,14:47,23,0	.	.	0/1:.:99:96:.:1156,0,1228,1311,1360,2671:.:27,25,17,27:52,44,0	.	0/1:.:99:73:.:981,0,802,1085,916,2001:.:18,17,18,20:35,38,0	.	.	.	0/0:.:72:30:30:0,.,.,72,.,1124	.	.	0/0:.:96:34:32:0,.,.,96,.,1012	.	0/1:.:99:56:.:996,0,554,1062,656,1718:.:13,9,15,19:22,34,0	0/1:.:99:59:.:917,0,510,986,617,1604:.:12,11,22,14:23,36,0	0/0:.:77:40:40:0,.,.,77,.,1478	.	.
M_3900_Target	151	.	C	T,<NON_REF>	519.02	.	AC=24,0;AN=58;BaseQRankSum=1.207;ClippingRankSum=0.307;DP=1098;END=151;ExcessHet=3.0103;MLEAC=1,0;MLEAF=0.500,0.00;MQRankSum=-0.982;RAW_MQ=190444.00;ReadPosRankSum=3.870;SF=0,1,2,3,4,6,7,8,9,10,11,14,15,17,18,19,20,22,25,27,29,31,33,36,37,39,43,44,47	GT:GQ:DP:MIN_DP:PL:SB:AD	0/1:99:111:.:919,0,1755,1126,1881,3007:33,36,33,9:69,42,0	0/1:99:71:.:357,0,1408,512,1465,1977:26,26,15,4:52,19,0	0/1:99:40:.:243,0,766,329,799,1128:13,16,11,0:29,11,0	1/1:21:7:.:218,21,0,218,21,218:0,0,6,1:0,7,0	1/1:57:19:.:596,57,0,596,57,596:0,0,16,3:0,19,0	.	0/1:99:28:.:154,0,461,213,484,698:9,11,7,1:20,8,0	0/1:99:75:.:800,0,1093,928,1190,2118:18,25,28,4:43,32,0	0/1:99:89:.:585,0,1493,764,1580,2344:30,30,21,8:60,29,0	0/1:99:37:.:260,0,735,338,768,1106:12,14,11,0:26,11,0	0/1:99:72:.:533,0,1262,680,1331,2011:25,24,21,2:49,23,0	0/1:99:51:.:529,0,801,617,867,1484:16,13,18,4:29,22,0	.	.	0/1:99:59:.:510,0,967,623,1030,1652:16,22,16,5:38,21,0	0/0:85:74:74:0,.,.,85,.,2327	.	1/1:99:52:.:1672,155,0,1672,155,1672:0,0,45,7:0,52,0	0/0:61:35:35:0,.,.,61,.,1123	0/0:83:34:34:0,.,.,83,.,1174	0/0:87:30:29:0,.,.,87,.,1040	.	0/1:99:47:.:341,0,803,436,848,1285:17,15,13,2:32,15,0	.	.	0/1:99:69:.:421,0,1221,564,1284,1848:23,25,18,3:48,21,0	.	0/1:99:58:.:398,0,984,518,1038,1556:21,19,15,3:40,18,0	.	0/0:93:36:34:0,.,.,93,.,1395	.	0/0:79:41:41:0,.,.,79,.,1326	.	0/0:93:32:31:0,.,.,93,.,1159	.	.	0/1:99:53:.:412,0,779,512,837,1349:17,17,15,4:34,19,0	0/1:99:58:.:485,0,916,593,982,1575:20,16,19,3:36,22,0	.	0/0:77:32:32:0,.,.,77,.,1032	.
M_507_Target	151	.	G	A,<NON_REF>	476.44	.	AC=3,0;AN=22;BaseQRankSum=-0.248;ClippingRankSum=1.240;DP=71;END=155;ExcessHet=3.0103;MLEAC=1,0;MLEAF=0.500,0.00;MQRankSum=-0.744;RAW_MQ=22810.00;ReadPosRankSum=0.248;SF=5,6,8,16,19,24,31,34,37,45,46	GT:PID:GQ:DP:MIN_DP:PL:PGT:SB:AD	.	.	.	.	.	0/0:.:54:21:19:0,.,.,54,.,810	0/1:151_G_A:25:14:.:543,0,25,546,65,610:0|1:1,0,3,10:1,13,0	.	0/1:151_G_A:99:19:.:168,0,754,210,769,979:0|1:5,9,0,5:14,5,0	.	.	.	.	.	.	.	0/1:151_G_A:99:37:.:803,0,598,851,661,1512:0|1:3,13,6,15:16,21,0	.	.	0/0:.:48:17:16:0,.,.,48,.,539	.	.	.	.	0/0:.:54:19:19:0,.,.,54,.,810	.	.	.	.	.	.	0/0:.:93:31:31:0,.,.,93,.,1150	.	.	0/0:.:63:22:22:0,.,.,63,.,793	.	.	0/0:.:90:32:32:0,.,.,90,.,997	.	.	.
M_530_Target	151	.	G	A,<NON_REF>	273.72	.	AC=34,0;AN=48;DP=173;END=157;ExcessHet=3.0103;MLEAC=2,0;MLEAF=1.00,0.00;RAW_MQ=18056.00;SF=9,11,14,18,19,20,21,23,25,27,28,29,30,31,32,33,35,38,39,40,41,45,46,47	GT:GQ:DP:MIN_DP:PL:SB:AD	.	.	.	.	.	.	.	.	.	0/0:24:8:8:0,.,.,24,.,319	.	0/0:7:15:15:0,.,.,7,.,417	.	.	1/1:33:11:.:337,33,0,337,33,337:0,0,10,1:0,11,0	.	.	.	1/1:24:8:.:234,24,0,234,24,234:0,0,6,2:0,8,0	1/1:27:9:.:304,27,0,304,27,304:0,0,9,0:0,9,0	1/1:12:4:.:116,12,0,116,12,116:0,0,3,1:0,4,0	0/0:0:10:10:0,.,.,0,.,233	.	1/1:39:13:.:385,39,0,385,39,385:0,0,10,3:0,13,0	.	0/0:30:10:10:0,.,.,30,.,346	.	0/0:36:12:12:0,.,.,36,.,380	1/1:33:11:.:315,33,0,315,33,315:0,0,8,3:0,11,0	1/1:15:5:.:169,15,0,169,15,169:0,0,5,0:0,5,0	1/1:35:12:.:321,35,0,321,35,321:0,0,9,3:0,12,0	1/1:30:10:.:302,30,0,302,30,302:0,0,8,2:0,10,0	1/1:45:15:.:452,45,0,452,45,452:0,0,12,3:0,15,0	1/1:6:2:.:68,6,0,68,6,68:0,0,2,0:0,2,0	.	0/0:36:12:12:0,.,.,36,.,364	.	.	1/1:54:18:.:545,54,0,545,54,545:0,0,14,4:0,18,0	1/1:6:2:.:68,6,0,68,6,68:0,0,2,0:0,2,0	1/1:60:20:.:579,60,0,579,60,579:0,0,16,4:0,20,0
M_536_Target	151	.	G	A,T,<NON_REF>	1183.59	.	AC=34,0,0;AN=42;BaseQRankSum=0.817;ClippingRankSum=-1.500;DP=684;END=151;ExcessHet=3.0103;MLEAC=2,0;MLEAF=1.00,0.00;MQRankSum=-1.083;RAW_MQ=91712.00;ReadPosRankSum=-0.475;SF=14,18,19,20,23,26,27,28,29,30,31,32,33,36,38,39,40,41,43,46,47	GT:PID:GQ:DP:MIN_DP:PL:PGT:SB:AD	.	.	.	.	.	.	.	.	.	.	.	.	.	.	1/1:.:99:50:.:1624,153,0,.,.,.,1624,153,.,1624:.:0,0,21,29:0,50,0	.	.	.	1/1:146_T_C:75:25:.:794,75,0,.,.,.,794,75,.,794:0|1:0,0,8,17:0,25,0	1/1:.:90:30:.:869,90,0,.,.,.,869,90,.,869:.:0,0,16,14:0,30,0	1/1:.:63:21:.:645,63,0,.,.,.,645,63,.,645:.:0,0,8,13:0,21,0	.	.	1/1:.:99:37:.:1099,111,0,.,.,.,1099,111,.,1099:.:0,0,16,21:0,37,0	.	.	0/0:.:91:45:45:0,.,.,.,.,.,91,.,.,1228	0/0:.:79:49:49:0,.,.,.,.,.,79,.,.,1582	1/1:.:90:30:.:940,90,0,.,.,.,940,90,.,940:.:0,0,13,17:0,30,0	1/1:.:99:43:.:1315,129,0,.,.,.,1315,129,.,1315:.:0,0,22,21:0,43,0	1/1:.:99:41:.:1279,123,0,.,.,.,1279,123,.,1279:.:0,0,22,19:0,41,0	1/1:.:99:43:.:1334,129,0,.,.,.,1334,129,.,1334:.:0,0,15,28:0,43,0	1/1:.:99:65:.:1852,145,0,.,.,.,1858,189,.,1902:.:1,1,26,37:2,63,0	1/1:.:69:23:.:684,69,0,.,.,.,684,69,.,684:.:0,0,12,11:0,23,0	.	.	0/0:.:99:36:36:0,.,.,.,.,.,108,.,.,1254	.	1/1:.:99:69:.:1959,206,0,.,.,.,1959,206,.,1959:.:0,0,37,32:0,69,0	1/1:151_G_A:66:22:.:772,66,0,.,.,.,772,66,.,772:0|1:0,0,9,13:0,22,0	1/1:.:99:67:.:2108,201,0,.,.,.,2108,201,.,2108:.:0,0,25,42:0,67,0
M_546_Target	151	.	C	T,<NON_REF>	60.18	.	AC=14,0;AN=48;BaseQRankSum=-1.479;ClippingRankSum=-1.141;DP=522;END=151;ExcessHet=3.0103;MLEAC=1,0;MLEAF=0.500,0.00;MQRankSum=0.127;RAW_MQ=32372.00;ReadPosRankSum=1.310;SF=0,2,5,6,12,14,17,18,19,20,23,28,29,30,31,32,33,35,37,38,40,41,46,47	GT:PID:GQ:DP:MIN_DP:PL:PGT:SB:AD	0/0:.:88:46:46:0,.,.,88,.,1118	.	0/0:.:48:16:16:0,.,.,48,.,455	.	.	0/0:.:54:20:19:0,.,.,54,.,810	0/0:.:63:23:21:0,.,.,63,.,580	.	.	.	.	.	0/0:.:60:20:20:0,.,.,60,.,525	.	0/0:.:15:36:36:0,.,.,15,.,835	.	.	0/0:.:60:20:20:0,.,.,60,.,476	0/1:.:99:19:.:213,0,161,234,196,430:.:1,6,6,6:7,12,0	0/1:144_G_T:48:14:.:48,0,451,84,457,541:1|0:6,6,1,1:12,2,0	0/1:151_C_T:99:28:.:155,0,423,214,447,661:0|1:9,11,4,4:20,8,0	.	.	0/1:.:59:30:.:59,0,521,130,539,669:.:10,14,3,3:24,6,0	.	.	.	.	0/1:.:59:22:.:59,0,383,109,398,507:.:6,11,4,1:17,5,0	0/1:.:66:11:.:66,0,149,87,161,248:.:3,4,2,2:7,4,0	0/1:.:99:28:.:182,0,488,239,515,754:.:7,12,5,4:19,9,0	0/0:.:37:29:29:0,.,.,37,.,710	0/1:.:70:38:.:70,0,674,159,698,857:.:11,19,4,4:30,8,0	0/1:.:88:37:.:88,0,714,174,738,912:.:12,17,4,4:29,8,0	.	0/0:.:9:3:3:0,.,.,9,.,92	.	0/0:.:54:18:18:0,.,.,54,.,471	0/1:.:64:35:.:64,0,738,144,761,905:.:9,18,4,4:27,8,0	.	0/1:.:36:46:.:36,0,833,152,854,1006:.:15,24,4,3:39,7,0
M_561_Target	151	.	T	C,<NON_REF>	0.49	.	AC=1,0;AN=40;BaseQRankSum=-1.733;ClippingRankSum=0.898;DP=10;END=151;ExcessHet=3.0103;MLEAC=1,0;MLEAF=0.500,0.00;MQRankSum=0.480;RAW_MQ=24964.00;ReadPosRankSum=0.898;SF=0,1,2,5,6,7,9,12,14,17,20,29,30,35,37,38,39,41,45,46	GT:GQ:DP:MIN_DP:PL:SB:AD	0/0:99:38:38:0,.,.,108,.,1620	0/0:58:30:30:0,.,.,58,.,1003	0/0:27:9:9:0,.,.,27,.,281	.	.	0/0:42:14:14:0,.,.,42,.,381	0/0:55:25:25:0,.,.,55,.,864	0/0:75:25:25:0,.,.,75,.,803	.	0/0:41:20:20:0,.,.,41,.,729	.	.	0/0:51:18:18:0,.,.,51,.,765	.	0/0:69:23:23:0,.,.,69,.,777	.	.	0/0:99:107:107:0,.,.,120,.,1800	.	.	0/0:60:20:20:0,.,.,60,.,675	.	.	.	.	.	.	.	.	0/1:19:10:.:19,0,204,43,210,253:4,4,1,1:8,2,0	0/0:58:34:34:0,.,.,58,.,1000	.	.	.	.	0/0:18:13:13:0,.,.,18,.,345	.	0/0:51:17:17:0,.,.,51,.,562	0/0:66:22:22:0,.,.,66,.,727	0/0:36:13:13:0,.,.,36,.,540	.
M_573_Target	151	.	G	T,C,<NON_REF>	796.25	.	AC=42,0,0;AN=50;BaseQRankSum=-0.489;ClippingRankSum=1.288;DP=866;END=151;ExcessHet=3.0103;MLEAC=2,0;MLEAF=1.00,0.00;MQRankSum=1.555;RAW_MQ=30225.00;ReadPosRankSum=-0.400;SF=5,13,14,18,19,20,21,23,28,29,30,31,32,33,35,36,37,38,39,40,41,42,44,46,47	GT:PID:GQ:DP:MIN_DP:PL:PGT:SB:AD	.	.	.	.	.	0/0:.:93:32:32:0,.,.,.,.,.,93,.,.,1395	.	.	.	.	.	.	.	1/1:.:33:11:.:299,33,0,.,.,.,299,33,.,299:.:0,0,7,4:0,11,0	1/1:.:40:30:.:786,84,0,742,40,736,786,84,742,786:.:0,0,17,13:0,2,28,0	.	.	.	1/1:.:75:25:.:741,75,0,.,.,.,741,75,.,741:.:0,0,16,9:0,25,0	1/1:.:57:19:.:554,57,0,.,.,.,554,57,.,554:.:0,0,12,7:0,19,0	1/1:.:93:31:.:882,93,0,.,.,.,882,93,.,882:.:0,0,18,13:0,31,0	0/0:.:90:30:30:0,.,.,.,.,.,90,.,.,960	.	1/1:.:82:39:.:1024,82,0,.,.,.,1027,113,.,1058:.:0,1,25,13:1,38,0	.	.	.	.	1/1:151_G_T:75:25:.:695,75,0,.,.,.,695,75,.,695:0|1:0,0,14,11:0,25,0	1/1:.:57:19:.:569,57,0,.,.,.,569,57,.,569:.:0,0,12,7:0,19,0	1/1:.:99:38:.:1101,114,0,.,.,.,1101,114,.,1101:.:0,0,18,20:0,38,0	1/1:.:54:18:.:508,54,0,.,.,.,508,54,.,508:.:0,0,9,9:0,18,0	1/1:.:59:31:.:826,59,0,.,.,.,829,90,.,859:.:1,0,15,15:1,30,0	1/1:.:87:29:.:801,87,0,.,.,.,801,87,.,801:.:0,0,17,12:0,29,0	.	0/0:.:48:16:16:0,.,.,.,.,.,48,.,.,506	1/1:129_T_C:60:20:.:650,60,0,.,.,.,650,60,.,650:0|1:0,0,13,7:0,20,0	1/1:.:63:21:.:603,63,0,.,.,.,603,63,.,603:.:0,0,12,9:0,21,0	1/1:.:99:43:.:1257,129,0,.,.,.,1257,129,.,1257:.:0,0,27,16:0,43,0	1/1:.:39:13:.:434,39,0,.,.,.,434,39,.,434:.:0,0,10,3:0,13,0	1/1:.:99:74:.:1979,220,0,.,.,.,1979,220,.,1979:.:0,0,43,31:0,74,0
M_596_Target	151	.	C	T,<NON_REF>	1043.44	.	AC=12,0;AN=28;DP=223;END=151;ExcessHet=3.0103;MLEAC=2,0;MLEAF=1.00,0.00;RAW_MQ=66358.00;SF=1,12,13,15,17,19,21,23,25,26,27,34,35,42	GT:GQ:DP:MIN_DP:PL:SB:AD	.	0/0:80:48:48:0,.,.,80,.,1563	.	.	.	.	.	.	.	.	.	.	0/0:48:17:17:0,.,.,48,.,720	0/0:24:8:8:0,.,.,24,.,284	.	1/1:99:34:.:991,101,0,991,101,991:0,0,6,28:0,34,0	.	0/0:0:2:2:0,.,.,0,.,0	.	0/0:30:25:25:0,.,.,30,.,674	.	1/1:80:27:.:809,80,0,809,80,809:0,0,8,19:0,27,0	.	0/0:81:30:27:0,.,.,81,.,989	.	1/1:99:36:.:1103,108,0,1103,108,1103:0,0,13,23:0,36,0	1/1:78:26:.:747,78,0,747,78,747:0,0,7,19:0,26,0	1/1:99:46:.:1333,137,0,1333,137,1333:0,0,16,30:0,46,0	.	.	.	.	.	.	0/0:54:19:19:0,.,.,54,.,810	0/0:66:24:22:0,.,.,66,.,725	.	.	.	.	.
M_604_Target	151	.	T	C,<NON_REF>	719.44	.	AC=6,0;AN=22;DP=119;END=151;ExcessHet=3.0103;MLEAC=2,0;MLEAF=1.00,0.00;RAW_MQ=54717.00;SF=1,10,18,21,26,29,33,38,42,45,47	GT:GQ:DP:MIN_DP:PL:SB:AD	.	0/0:81:54:54:0,.,.,81,.,1717	.	.	.	.	.	.	.	.	0/0:54:20:20:0,.,.,54,.,810	.	.	.	.	.	.	.	0/0:63:28:28:0,.,.,63,.,813	.	.	1/1:57:19:.:509,57,0,509,57,509:0,0,12,7:0,19,0	.	.	.	.	1/1:89:30:.:869,89,0,869,89,869:0,0,21,9:0,30,0	.	.	0/0:81:27:27:0,.,.,81,.,934	.	.	.	0/0:52:32:32:0,.,.,52,.,1078	.	.	.	.	0/0:73:39:39:0,.,.,73,.,1333	.	.
M_612_Target	151	.	A	G,<NON_REF>	785.15	.	AC=26,0;AN=44;BaseQRankSum=-1.445;ClippingRankSum=0.000;DP=340;END=151;ExcessHet=3.0103;MLEAC=2,0;MLEAF=1.00,0.00;MQRankSum=1.300;RAW_MQ=48143.00;ReadPosRankSum=-0.289;SF=5,11,13,14,15,16,18,21,22,25,26,27,31,33,38,39,40,41,42,44,46,47	GT:PID:GQ:DP:MIN_DP:PL:PGT:SB:AD	.	.	.	.	.	0/0:.:72:24:24:0,.,.,72,.,868	.	.	.	.	.	0/0:.:56:30:30:0,.,.,56,.,1032	.	0/0:.:12:4:4:0,.,.,12,.,150	1/1:.:93:31:.:1006,93,0,1006,93,1006:.:0,0,28,3:0,31,0	1/1:.:87:29:.:966,87,0,966,87,966:.:0,0,23,6:0,29,0	1/1:146_T_C:33:11:.:458,33,0,458,33,458:0|1:0,0,7,4:0,11,0	.	0/0:.:16:19:19:0,.,.,16,.,620	.	.	1/1:.:30:10:.:268,30,0,268,30,268:.:0,0,7,3:0,10,0	0/0:.:34:25:25:0,.,.,34,.,795	.	.	0/0:.:91:44:44:0,.,.,91,.,1391	1/1:.:51:17:.:529,51,0,529,51,529:.:0,0,14,3:0,17,0	0/0:.:73:38:38:0,.,.,73,.,1280	.	.	.	0/0:.:0:18:18:0,.,.,0,.,615	.	1/1:.:83:28:.:840,83,0,840,83,840:.:0,0,21,7:0,28,0	.	.	.	.	1/1:.:78:26:.:850,78,0,850,78,850:.:0,0,24,2:0,26,0	1/1:.:51:17:.:502,51,0,502,51,502:.:0,0,12,5:0,17,0	1/1:.:99:59:.:1761,177,0,1761,177,1761:.:0,0,45,14:0,59,0
M_661_Target	151	.	A	G,<NON_REF>	361.08	.	AC=10,0;AN=24;BaseQRankSum=1.203;ClippingRankSum=1.299;DP=127;END=151;ExcessHet=3.0103;MLEAC=2,0;MLEAF=1.00,0.00;MQRankSum=-2.165;RAW_MQ=3051.00;ReadPosRankSum=-0.818;SF=6,9,10,11,17,19,21,24,26,29,35,42	GT:GQ:DP:MIN_DP:PL:SB:AD	.	.	.	.	.	.	1/1:6:2:.:68,6,0,68,6,68:0,0,0,2:0,2,0	.	.	0/1:99:17:.:186,0,208,213,232,445:3,6,1,7:9,8,0	0/1:47:12:.:47,0,269,74,278,352:2,7,0,3:9,3,0	0/0:20:23:.:0,20,601,63,607,651:3,18,1,1:21,2,0	.	.	.	.	.	0/0:0:1:1:0,.,.,0,.,0	.	0/0:45:15:15:0,.,.,45,.,545	.	1/1:57:19:.:572,57,0,572,57,572:0,0,6,13:0,19,0	.	.	0/0:72:24:24:0,.,.,72,.,900	.	1/1:48:16:.:488,48,0,488,48,488:0,0,6,10:0,16,0	.	.	0/0:93:33:33:0,.,.,93,.,1395	.	.	.	.	.	0/0:42:14:14:0,.,.,42,.,537	.	.	.	.	.
T_25_Target	151	.	C	T,<NON_REF>	1352.77	.	AC=2,0;AN=14;DP=46;END=156;ExcessHet=3.0103;MLEAC=2,0;MLEAF=1.00,0.00;RAW_MQ=83358.00;SF=5,13,16,18,29,33,36	GT:GQ:DP:MIN_DP:PL:SB:AD	.	.	.	.	.	0/0:72:25:25:0,.,.,72,.,1080	.	.	.	.	.	.	.	0/0:24:8:8:0,.,.,24,.,212	.	.	1/1:99:45:.:1381,134,0,1381,134,1381:0,0,20,25:0,45,0	.	0/0:22:22:22:0,.,.,22,.,633	.	.	.	.	.	.	.	.	.	.	0/0:99:38:38:0,.,.,108,.,1620	.	.	.	0/0:72:25:25:0,.,.,72,.,1080	.	.	0/0:90:31:31:0,.,.,90,.,1350	.	.	.	.
M_684_Target	151	.	A	G,<NON_REF>	114.97	.	AC=4,0;AN=14;DP=9;END=151;ExcessHet=3.0103;MLEAC=2,0;MLEAF=1.00,0.00;RAW_MQ=3364.00;SF=1,5,21,23,26,31,39	GT:GQ:DP:MIN_DP:PL:SB:AD	.	0/0:42:14:14:0,.,.,42,.,526	.	.	.	0/0:30:14:12:0,.,.,30,.,450	.	.	.	.	.	.	.	.	.	.	.	.	.	.	.	1/1:12:4:.:135,12,0,135,12,135:0,0,0,4:0,4,0	.	0/0:27:9:9:0,.,.,27,.,337	.	.	1/1:15:5:.:151,15,0,151,15,151:0,0,1,4:0,5,0	.	.	.	.	0/0:39:13:13:0,.,.,39,.,478	.	.	.	.	.	.	.	0/0:9:3:3:0,.,.,9,.,100	.
M_729_Target	151	.	C	G,T,<NON_REF>	24.78	.	AC=1,0,0;AN=40;BaseQRankSum=1.231;ClippingRankSum=1.231;DP=123;END=151;ExcessHet=3.0103;MLEAC=1,0;MLEAF=0.500,0.00;MQRankSum=-1.231;RAW_MQ=27071.00;ReadPosRankSum=-0.358;SF=10,12,13,14,15,16,18,19,23,25,27,28,29,30,34,36,38,41,42,46	GT:PID:GQ:DP:MIN_DP:PL:PGT:SB:AD	.	.	.	.	.	.	.	.	.	.	0/0:.:81:27:27:0,.,.,.,.,.,81,.,.,952	.	0/0:.:51:18:18:0,.,.,.,.,.,51,.,.,765	0/0:.:15:7:7:0,.,.,.,.,.,15,.,.,225	0/0:.:78:28:28:0,.,.,.,.,.,78,.,.,1170	0/0:.:99:35:35:0,.,.,.,.,.,99,.,.,1485	0/1:.:53:5:.:53,0,68,.,.,.,62,74,.,136:.:2,1,1,1:3,2,0	.	0/0:.:18:23:.:0,.,.,18,.,523,62,.,529,573:.:16,5,1,1:21,2,0	0/0:.:39:14:14:0,.,.,.,.,.,39,.,.,585	.	.	.	0/0:151_C_T:18:36:.:0,.,.,18,.,1463,102,.,1470,1553:0|1:24,10,2,0:34,2,0	.	0/0:.:96:40:40:0,.,.,.,.,.,96,.,.,1274	.	0/0:.:96:33:33:0,.,.,.,.,.,96,.,.,1440	0/0:.:60:27:27:0,.,.,.,.,.,60,.,.,853	0/0:.:25:22:22:0,.,.,.,.,.,25,.,.,646	0/0:.:0:38:38:0,.,.,.,.,.,0,.,.,1118	.	.	.	0/0:.:84:31:31:0,.,.,.,.,.,84,.,.,1260	.	0/0:.:44:22:22:0,.,.,.,.,.,44,.,.,716	.	0/0:.:62:28:28:0,.,.,.,.,.,62,.,.,953	.	.
M_735_Target	151	.	C	T,<NON_REF>	299.25	.	AC=10,0;AN=46;DP=55;END=154;ExcessHet=3.0103;MLEAC=2,0;MLEAF=1.00,0.00;RAW_MQ=4205.00;SF=9,10,13,14,16,18,19,20,21,23,24,25,26,30,31,34,36,37,40,41,42,44,47	GT:GQ:DP:MIN_DP:PL:SB:AD	.	.	.	.	.	.	.	.	.	0/0:45:15:15:0,.,.,45,.,527	0/0:66:23:22:0,.,.,66,.,767	.	.	1/1:15:5:.:169,15,0,169,15,169:0,0,4,1:0,5,0	0/0:34:26:26:0,.,.,34,.,850	.	0/0:45:15:15:0,.,.,45,.,530	.	0/0:54:18:18:0,.,.,54,.,589	0/0:30:10:10:0,.,.,30,.,352	0/0:33:11:11:0,.,.,33,.,458	1/1:12:4:.:108,12,0,108,12,108:0,0,2,2:0,4,0	.	0/0:60:21:20:0,.,.,60,.,721	0/0:81:27:27:0,.,.,81,.,934	0/0:81:27:27:0,.,.,81,.,930	0/0:45:15:15:0,.,.,45,.,530	.	.	.	0/0:81:27:27:0,.,.,81,.,845	0/0:10:18:18:0,.,.,10,.,622	.	.	0/0:35:19:19:0,.,.,35,.,686	.	1/1:48:16:.:477,48,0,477,48,477:0,0,13,3:0,16,0	1/1:33:11:.:326,33,0,326,33,326:0,0,9,2:0,11,0	.	.	0/0:80:34:34:0,.,.,80,.,1151
M_736_Target	151	.	A	G,<NON_REF>	222.43	.	AC=16,0;AN=30;DP=69;END=163;ExcessHet=3.0103;MLEAC=1,0;MLEAF=0.500,0.00;RAW_MQ=841.00;SF=1,12,13,14,15,20,21,25,26,27,29,36,37,44,47	GT:GQ:DP:MIN_DP:PL:SB:AD	.	0/0:54:18:18:0,.,.,54,.,644	.	.	.	.	.	.	.	.	.	.	0/0:15:6:5:0,.,.,15,.,194	1/1:3:1:.:34,3,0,34,3,34:0,0,0,1:0,1,0	0/0:39:14:13:0,.,.,39,.,484	0/0:51:17:17:0,.,.,51,.,608	.	.	.	.	0/0:15:5:5:0,.,.,15,.,178	1/1:12:4:.:117,12,0,117,12,117:0,0,1,3:0,4,0	.	.	.	1/1:21:7:.:218,21,0,218,21,218:0,0,1,6:0,7,0	1/1:15:5:.:160,15,0,160,15,160:0,0,0,5:0,5,0	1/1:51:17:.:468,51,0,468,51,468:0,0,4,13:0,17,0	.	0/0:51:18:18:0,.,.,51,.,765	.	.	.	.	.	.	1/1:33:11:.:320,33,0,320,33,320:0,0,2,9:0,11,0	1/1:15:5:.:160,15,0,160,15,160:0,0,0,5:0,5,0	.	.	.
M_759_Target	151	.	A	G,<NON_REF>	942.89	.	AC=16,0;AN=24;BaseQRankSum=0.091;ClippingRankSum=-0.365;DP=265;END=151;ExcessHet=3.0103;MLEAC=2,0;MLEAF=1.00,0.00;MQRankSum=0.091;RAW_MQ=21969.00;ReadPosRankSum=0.000;SF=8,13,21,25,26,27,29,34,36,37,39,44	GT:GQ:DP:MIN_DP:PL:SB:AD	.	.	.	.	.	.	.	.	0/0:16:20:20:0,.,.,16,.,593	.	.	.	.	1/1:38:13:.:363,38,0,363,38,363:0,0,7,6:0,13,0	.	.	.	.	.	.	.	1/1:95:32:.:958,95,0,958,95,958:0,0,17,15:0,32,0	.	.	.	1/1:99:59:.:1751,177,0,1751,177,1751:0,0,32,27:0,59,0	1/1:83:28:.:838,83,0,838,83,838:0,0,17,11:0,28,0	1/1:80:38:.:1087,80,0,1090,111,1121:1,0,18,19:1,37,0	.	0/0:46:30:30:0,.,.,46,.,1032	.	.	.	.	0/0:40:28:28:0,.,.,40,.,845	.	1/1:51:17:.:487,51,0,487,51,487:0,0,9,8:0,17,0	1/1:99:33:.:973,99,0,973,99,973:0,0,17,16:0,33,0	.	0/0:84:29:29:0,.,.,84,.,950	.
M_763_Target	151	.	G	A,T,<NON_REF>	449.52	.	AC=32,0,0;AN=68;BaseQRankSum=-0.386;ClippingRankSum=-0.937;DP=2605;END=151;ExcessHet=3.0103;MLEAC=1,0;MLEAF=0.500,0.00;MQRankSum=-0.868;RAW_MQ=211822.00;ReadPosRankSum=0.343;SF=0,1,2,5,7,8,9,10,11,12,13,14,15,18,19,20,22,23,24,28,29,30,31,32,33,34,35,38,39,40,41,45,46,47	GT:GQ:DP:MIN_DP:PL:SB:AD	0/1:99:126:.:687,0,2257,.,.,.,952,2366,.,3318:42,47,15,22:89,37,0	0/1:99:106:.:601,0,1897,792,1993,3056,818,1988,2822,2806:34,39,14,19:73,31,2,0	0/1:99:83:.:496,0,1433,.,.,.,669,1505,.,2174:30,29,10,14:59,24,0	.	.	0/1:99:93:.:509,0,1635,.,.,.,704,1715,.,2419:30,36,15,12:66,27,0	.	0/1:99:110:.:637,0,1877,.,.,.,863,1977,.,2840:37,39,11,23:76,34,0	0/1:99:47:.:211,0,846,.,.,.,310,884,.,1195:15,19,5,8:34,13,0	0/1:93:34:.:93,0,682,.,.,.,176,700,.,875:13,15,2,4:28,6,0	0/1:99:31:.:127,0,541,.,.,.,197,562,.,759:12,12,5,2:24,7,0	0/1:99:80:.:445,0,1440,.,.,.,614,1508,.,2122:27,30,11,12:57,23,0	0/1:99:80:.:502,0,1411,.,.,.,671,1480,.,2151:23,34,12,11:57,23,0	0/0:87:29:29:0,.,.,.,.,.,87,.,.,949	0/1:99:112:.:532,0,2144,.,.,.,774,2232,.,3006:35,47,16,14:82,30,0	0/0:0:1:1:0,.,.,.,.,.,0,.,.,0	.	.	0/1:99:67:.:427,0,1204,568,1262,1911,564,1264,1837,1827:20,26,9,12:46,20,1,0	0/1:99:54:.:297,0,857,.,.,.,403,910,.,1313:15,21,6,12:36,18,0	0/1:99:63:.:303,0,1158,.,.,.,439,1209,.,1648:20,26,8,9:46,17,0	.	0/1:99:88:.:252,0,1785,.,.,.,465,1833,.,2298:34,38,4,12:72,16,0	0/1:99:80:.:715,0,1141,.,.,.,857,1236,.,2093:23,25,16,16:48,32,0	0/1:99:57:.:307,0,1109,.,.,.,433,1153,.,1586:21,21,8,7:42,15,0	.	.	.	0/1:99:80:.:277,0,1505,.,.,.,461,1558,.,2019:32,30,6,12:62,18,0	0/1:99:68:.:483,0,1024,.,.,.,611,1098,.,1708:20,23,10,15:43,25,0	0/1:99:111:.:746,0,1697,953,1844,3115,960,1804,2810,2764:34,39,13,25:73,36,2,0	0/1:99:95:.:652,0,1612,.,.,.,841,1704,.,2545:25,39,12,19:64,31,0	0/1:99:142:.:782,0,2464,.,.,.,1064,2601,.,3665:44,51,21,26:95,47,0	0/1:99:59:.:294,0,1056,.,.,.,423,1101,.,1524:21,23,6,9:44,15,0	0/1:99:77:.:344,0,1455,.,.,.,513,1514,.,2027:22,35,9,11:57,20,0	0/1:99:29:.:435,0,358,.,.,.,477,404,.,881:4,10,7,8:14,15,0	.	.	0/1:99:105:.:610,0,1909,.,.,.,826,2004,.,2830:37,36,16,16:73,32,0	0/1:99:69:.:438,0,1106,.,.,.,578,1169,.,1747:29,19,11,10:48,21,0	0/1:99:96:.:1009,0,1194,.,.,.,1159,1327,.,2487:24,27,15,30:51,45,0
M_760_Target	151	.	A	G,<NON_REF>	600.27	.	AC=24,0;AN=36;BaseQRankSum=-1.272;ClippingRankSum=-0.199;DP=362;END=163;ExcessHet=3.0103;MLEAC=2,0;MLEAF=1.00,0.00;MQRankSum=1.334;RAW_MQ=21969.00;ReadPosRankSum=0.046;SF=1,3,6,8,9,10,11,13,19,21,25,26,27,33,36,37,42,44	GT:PID:GQ:DP:MIN_DP:PL:PGT:SB:AD	.	0/0:.:99:47:46:0,.,.,118,.,1671	.	0/0:.:0:1:1:0,.,.,0,.,0	.	.	1/1:.:39:13:.:403,39,0,403,39,403:.:0,0,11,2:0,13,0	.	0/1:.:99:37:.:337,0,592,400,640,1040:.:16,5,11,5:21,16,0	0/1:.:99:23:.:101,0,427,154,442,596:.:13,5,5,0:18,5,0	0/1:142_A_G:99:18:.:270,0,173,291,205,496:1|0:5,2,10,1:7,11,0	0/1:.:62:30:.:62,0,634,134,651,785:.:21,3,4,2:24,6,0	.	1/1:.:39:13:.:367,39,0,367,39,367:.:0,0,9,4:0,13,0	.	.	.	.	.	0/0:.:42:14:14:0,.,.,42,.,475	.	1/1:144_T_C:54:18:.:602,54,0,602,54,602:0|1:0,0,15,3:0,18,0	.	.	.	1/1:.:99:38:.:1175,113,0,1175,113,1175:.:0,0,31,7:0,38,0	1/1:.:75:25:.:777,75,0,777,75,777:.:0,0,21,4:0,25,0	1/1:.:81:27:.:823,81,0,823,81,823:.:0,0,23,4:0,27,0	.	.	.	.	.	0/0:.:24:22:22:0,.,.,24,.,648	.	.	1/1:.:90:30:.:993,90,0,993,90,993:.:0,0,25,5:0,30,0	1/1:148_C_T:69:23:.:762,69,0,762,69,762:0|1:0,0,19,4:0,23,0	.	.	.
M_767_Target	151	.	G	A,<NON_REF>	182.85	.	AC=8,0;AN=28;BaseQRankSum=1.779;ClippingRankSum=-0.027;DP=165;END=153;ExcessHet=3.0103;MLEAC=2,0;MLEAF=1.00,0.00;MQRankSum=-1.248;RAW_MQ=13087.00;ReadPosRankSum=2.841;SF=2,5,6,8,9,10,11,16,23,29,36,37,46,47	GT:GQ:DP:MIN_DP:PL:SB:AD	.	.	0/0:99:44:44:0,.,.,111,.,1635	.	.	0/0:81:34:34:0,.,.,81,.,1097	1/1:27:9:.:286,27,0,286,27,286:0,0,8,1:0,9,0	.	0/1:99:27:.:171,0,428,228,452,680:9,10,7,1:19,8,0	0/1:5:21:.:5,0,512,62,518,579:13,6,2,0:19,2,0	0/1:99:35:.:224,0,615,299,645,944:15,10,9,1:25,10,0	0/1:1:50:.:1,0,1231,136,1246,1381:23,22,4,1:45,5,0	.	.	.	.	1/1:39:13:.:529,39,0,529,39,529:0,0,12,1:0,13,0	.	.	.	.	.	.	0/0:99:46:44:0,.,.,120,.,1800	.	.	.	.	.	0/0:99:40:38:0,.,.,114,.,1304	.	.	.	.	.	.	0/0:94:38:38:0,.,.,94,.,1309	0/0:78:33:33:0,.,.,78,.,1030	.	.	.
M_797_Target	151	.	C	T,<NON_REF>	918.93	.	AC=31,0;AN=68;BaseQRankSum=2.555;ClippingRankSum=-1.263;DP=2515;END=151;ExcessHet=3.0103;MLEAC=1,0;MLEAF=0.500,0.00;MQRankSum=-0.895;RAW_MQ=256737.00;ReadPosRankSum=-0.184;SF=0,1,2,4,6,7,8,9,10,11,12,13,18,19,20,21,22,23,24,26,28,29,30,34,35,36,37,39,40,41,44,45,46,47	GT:PID:GQ:DP:MIN_DP:PL:PGT:SB:AD	0/1:.:99:149:.:1843,0,1817,2073,2033,4106:.:35,42,36,36:77,72,0	0/1:.:99:108:.:1509,0,1109,1655,1286,2941:.:22,27,24,35:49,59,0	0/1:.:99:58:.:794,0,671,878,761,1638:.:12,16,12,18:28,30,0	.	0/0:.:0:1:1:0,.,.,0,.,0	.	0/0:.:0:3:3:0,.,.,0,.,2	0/1:.:99:124:.:1496,0,1522,1681,1707,3388:.:32,30,31,31:62,62,0	0/1:.:99:59:.:869,0,573,941,678,1619:.:14,10,20,15:24,35,0	0/1:.:99:49:.:531,0,699,614,762,1376:.:11,17,10,11:28,21,0	0/1:.:99:62:.:682,0,860,784,944,1729:.:16,18,13,15:34,28,0	0/1:.:99:81:.:956,0,1002,1081,1119,2200:.:18,24,20,19:42,39,0	0/1:.:99:69:.:674,0,1017,793,1103,1896:.:15,25,16,13:40,29,0	0/1:151_C_T:99:16:.:234,0,196,258,220,478:0|1:4,4,4,4:8,8,0	.	.	.	.	0/1:.:99:86:.:817,0,1460,971,1562,2534:.:21,31,15,19:52,34,0	0/1:151_C_T:99:44:.:370,0,739,449,793,1241:0|1:15,11,8,10:26,18,0	0/1:.:99:71:.:955,0,839,1059,947,2005:.:16,19,15,21:35,36,0	0/1:.:99:62:.:829,0,676,918,773,1691:.:13,17,11,21:30,32,0	0/1:.:99:97:.:1012,0,1476,1185,1593,2778:.:22,36,20,19:58,39,0	0/1:.:99:83:.:1108,0,941,1219,1079,2298:.:15,22,24,22:37,46,0	0/1:.:99:95:.:955,0,1433,1114,1559,2673:.:23,30,22,20:53,42,0	.	0/0:.:49:44:44:0,.,.,49,.,1407	.	0/1:.:99:88:.:540,0,1591,720,1675,2395:.:29,31,14,14:60,28,0	0/1:.:99:77:.:939,0,895,1048,1016,2063:.:16,20,19,22:36,41,0	0/1:.:99:124:.:1366,0,1599,1561,1775,3336:.:32,33,25,34:65,59,0	.	.	.	0/1:.:99:61:.:709,0,813,802,903,1705:.:17,14,15,15:31,30,0	0/1:.:99:29:.:532,0,282,568,333,901:.:8,4,10,7:12,17,0	0/1:.:99:81:.:853,0,1232,988,1341,2328:.:25,20,18,18:45,36,0	0/1:.:99:67:.:859,0,882,961,981,1942:.:18,16,15,18:34,33,0	.	0/1:138_T_C:99:51:.:604,0,714,685,785,1470:0|1:15,12,13,11:27,24,0	0/1:.:99:137:.:1484,0,1794,1710,1976,3686:.:37,39,26,35:76,61,0
M_802_Target	151	.	G	A,<NON_REF>	902.15	.	AC=68,0;AN=84;BaseQRankSum=1.319;ClippingRankSum=-0.394;DP=1205;END=151;ExcessHet=3.0103;MLEAC=2,0;MLEAF=1.00,0.00;MQRankSum=-1.319;RAW_MQ=130583.00;ReadPosRankSum=1.696;SF=0,1,2,5,6,7,8,9,10,11,12,13,14,15,17,18,19,20,21,22,23,24,27,28,29,30,31,32,33,34,35,36,37,38,39,40,41,42,44,45,46,47	GT:PID:GQ:DP:MIN_DP:PL:PGT:SB:AD	1/1:.:99:72:.:2168,166,0,2174,209,2217:.:1,1,43,27:2,70,0	1/1:.:99:47:.:1446,141,0,1446,141,1446:.:0,0,28,19:0,47,0	0/0:.:57:19:19:0,.,.,57,.,666	.	.	0/0:.:93:33:33:0,.,.,93,.,1395	0/0:.:72:26:24:0,.,.,72,.,854	1/1:.:99:53:.:1533,158,0,1533,158,1533:.:0,0,30,23:0,53,0	0/1:.:99:39:.:663,0,235,701,313,1014:.:9,4,15,11:13,26,0	0/1:.:99:27:.:391,0,314,430,356,785:.:10,3,8,6:13,14,0	0/1:.:99:34:.:500,0,243,533,311,845:.:10,1,15,8:11,23,0	0/1:.:99:46:.:860,0,373,905,466,1370:.:12,3,23,8:15,31,0	1/1:.:54:18:.:517,54,0,517,54,517:.:0,0,10,8:0,18,0	1/1:.:48:16:.:459,48,0,459,48,459:.:0,0,9,7:0,16,0	1/1:.:99:41:.:1114,121,0,1114,121,1114:.:0,0,22,19:0,41,0	0/0:.:48:16:16:0,.,.,48,.,582	.	1/1:.:6:2:.:68,6,0,68,6,68:.:0,0,2,0:0,2,0	1/1:.:81:27:.:779,81,0,779,81,779:.:0,0,16,11:0,27,0	1/1:.:72:24:.:694,72,0,694,72,694:.:0,0,13,11:0,24,0	1/1:.:81:27:.:776,81,0,776,81,776:.:0,0,17,10:0,27,0	1/1:.:27:9:.:286,27,0,286,27,286:.:0,0,7,2:0,9,0	1/1:.:99:38:.:1136,114,0,1136,114,1136:.:0,0,23,15:0,38,0	1/1:.:51:17:.:527,51,0,527,51,527:.:0,0,10,7:0,17,0	1/1:.:99:38:.:1119,114,0,1119,114,1119:.:0,0,22,16:0,38,0	.	.	0/0:.:56:33:33:0,.,.,56,.,1148	1/1:.:99:45:.:1314,135,0,1314,135,1314:.:0,0,27,18:0,45,0	1/1:.:78:26:.:830,78,0,830,78,830:.:0,0,18,8:0,26,0	1/1:.:99:51:.:1503,103,0,1509,146,1553:.:1,1,29,20:2,49,0	1/1:.:99:35:.:1009,105,0,1009,105,1009:.:0,0,23,12:0,35,0	1/1:.:99:41:.:1205,122,0,1205,122,1205:.:0,0,26,15:0,41,0	1/1:.:80:27:.:790,80,0,790,80,790:.:0,0,18,9:0,27,0	1/1:.:96:32:.:929,96,0,929,96,929:.:0,0,19,13:0,32,0	1/1:.:30:10:.:329,30,0,329,30,329:.:0,0,8,2:0,10,0	1/1:.:51:17:.:520,51,0,520,51,520:.:0,0,13,4:0,17,0	1/1:.:84:28:.:777,84,0,777,84,777:.:0,0,17,11:0,28,0	1/1:151_G_A:99:38:.:1205,114,0,1205,114,1205:0|1:0,0,23,15:0,38,0	1/1:.:72:24:.:728,72,0,728,72,728:.:0,0,13,11:0,24,0	1/1:.:99:65:.:1797,194,0,1797,194,1797:.:0,0,32,33:0,65,0
M_807_Target	151	.	G	A,<NON_REF>	834.77	.	AC=54,0;AN=66;BaseQRankSum=1.536;ClippingRankSum=1.144;DP=759;END=151;ExcessHet=3.0103;MLEAC=2,0;MLEAF=1.00,0.00;MQRankSum=-0.621;RAW_MQ=132167.00;ReadPosRankSum=-0.360;SF=0,1,7,8,9,10,11,12,13,18,19,20,21,22,23,24,25,27,28,29,31,33,34,35,36,37,38,40,41,44,45,46,47	GT:PID:GQ:DP:MIN_DP:PL:PGT:SB:AD	1/1:.:99:72:.:2236,216,0,2236,216,2236:.:0,0,38,34:0,72,0	1/1:.:99:43:.:1260,129,0,1260,129,1260:.:0,0,21,22:0,43,0	.	.	.	.	.	1/1:135_C_T:99:48:.:1423,142,0,1423,142,1423:0|1:0,0,23,25:0,48,0	1/1:.:36:12:.:360,36,0,360,36,360:.:0,0,6,6:0,12,0	1/1:.:42:14:.:403,42,0,403,42,403:.:0,0,8,6:0,14,0	0/0:.:0:1:1:0,.,.,0,.,0	1/1:.:78:26:.:830,78,0,830,78,830:.:0,0,14,12:0,26,0	1/1:.:63:21:.:623,63,0,623,63,623:.:0,0,10,11:0,21,0	1/1:.:36:12:.:369,36,0,369,36,369:.:0,0,7,5:0,12,0	.	.	.	.	1/1:.:81:27:.:898,81,0,898,81,898:.:0,0,15,12:0,27,0	1/1:.:33:11:.:325,33,0,325,33,325:.:0,0,6,5:0,11,0	1/1:.:69:23:.:731,69,0,731,69,731:.:0,0,9,14:0,23,0	1/1:.:63:21:.:631,63,0,631,63,631:.:0,0,11,10:0,21,0	1/1:.:96:32:.:1042,96,0,1042,96,1042:.:0,0,18,14:0,32,0	1/1:.:81:27:.:854,81,0,854,81,854:.:0,0,12,15:0,27,0	1/1:.:99:35:.:1009,105,0,1009,105,1009:.:0,0,16,19:0,35,0	1/1:.:99:37:.:1234,111,0,1234,111,1234:.:0,0,22,15:0,37,0	.	1/1:.:98:33:.:1002,98,0,1002,98,1002:.:0,0,15,18:0,33,0	1/1:.:79:38:.:1174,79,0,1179,108,1208:.:1,1,19,17:2,36,0	1/1:.:57:19:.:526,57,0,526,57,526:.:0,0,10,9:0,19,0	.	0/0:.:78:26:26:0,.,.,78,.,944	.	0/0:.:99:37:37:0,.,.,105,.,1270	1/1:.:69:23:.:754,69,0,754,69,754:.:0,0,9,14:0,23,0	1/1:.:45:15:.:535,45,0,535,45,535:.:0,0,7,8:0,15,0	1/1:.:99:34:.:970,102,0,970,102,970:.:0,0,19,15:0,34,0	1/1:.:63:21:.:673,63,0,673,63,673:.:0,0,14,7:0,21,0	0/0:.:99:43:41:0,.,.,109,.,1622	.	0/0:.:99:50:49:0,.,.,104,.,1628
M_828_Target	151	.	G	A,<NON_REF>	1567.16	.	AC=36,0;AN=40;BaseQRankSum=1.657;ClippingRankSum=1.281;DP=974;END=152;ExcessHet=3.0103;MLEAC=2,0;MLEAF=1.00,0.00;MQRankSum=-1.657;RAW_MQ=194709.00;ReadPosRankSum=1.356;SF=0,1,2,7,8,9,11,12,13,21,22,24,34,35,36,37,39,43,44,45	GT:PID:GQ:DP:MIN_DP:PL:PGT:SB:AD	1/1:.:99:106:.:3522,319,0,3522,319,3522:.:0,0,53,53:0,106,0	1/1:.:99:74:.:2303,221,0,2303,221,2303:.:0,0,41,33:0,74,0	1/1:.:99:53:.:1524,158,0,1524,158,1524:.:0,0,23,30:0,53,0	.	.	.	.	1/1:.:99:88:.:2665,264,0,2665,264,2665:.:0,0,41,47:0,88,0	1/1:.:99:64:.:2003,192,0,2003,192,2003:.:0,0,27,37:0,64,0	1/1:.:99:46:.:1363,137,0,1363,137,1363:.:0,0,21,25:0,46,0	.	1/1:146_T_C:99:47:.:1341,141,0,1341,141,1341:0|1:0,0,25,22:0,47,0	1/1:.:99:45:.:1309,135,0,1309,135,1309:.:0,0,20,25:0,45,0	1/1:.:21:7:.:200,21,0,200,21,200:.:0,0,4,3:0,7,0	.	.	.	.	.	.	.	1/1:.:99:44:.:1316,131,0,1316,131,1316:.:0,0,23,21:0,44,0	1/1:.:99:68:.:1920,204,0,1920,204,1920:.:0,0,33,35:0,68,0	.	1/1:.:99:52:.:1394,154,0,1394,154,1394:.:0,0,26,26:0,52,0	.	.	.	.	.	.	.	.	.	1/1:.:99:46:.:1313,128,0,1315,135,1322:.:1,0,23,22:1,45,0	1/1:.:87:29:.:844,87,0,844,87,844:.:0,0,14,15:0,29,0	1/1:.:97:44:.:1224,97,0,1227,128,1258:.:0,1,22,21:1,43,0	1/1:.:99:49:.:1469,147,0,1469,147,1469:.:0,0,24,25:0,49,0	.	0/0:.:99:41:37:0,.,.,111,.,1280	.
M_849_Target	151	.	T	C,<NON_REF>	157.31	.	AC=14,0;AN=16;DP=91;END=151;ExcessHet=3.0103;MLEAC=2,0;MLEAF=1.00,0.00;RAW_MQ=10543.00;SF=6,15,16,25,26,27,36,44	GT:GQ:DP:MIN_DP:PL:SB:AD	.	.	.	.	.	.	1/1:9:3:.:74,9,0,74,9,74:0,0,1,2:0,3,0	.	.	.	.	.	.	.	.	1/1:21:7:.:182,21,0,182,21,182:0,0,3,4:0,7,0	1/1:12:4:.:108,12,0,108,12,108:0,0,1,3:0,4,0	.	.	.	.	.	.	.	.	1/1:50:17:.:375,50,0,375,50,375:0,0,9,8:0,17,0	1/1:24:8:.:198,24,0,198,24,198:0,0,4,4:0,8,0	1/1:18:6:.:146,18,0,146,18,146:0,0,3,3:0,6,0	.	.	.	.	.	.	.	.	1/1:21:7:.:214,21,0,214,21,214:0,0,3,4:0,7,0	.	.	.	.
M_856_Target	151	.	T	C,<NON_REF>	1282.88	.	AC=18,0;AN=34;BaseQRankSum=-0.908;ClippingRankSum=-1.404;DP=392;END=151;ExcessHet=3.0103;MLEAC=2,0;MLEAF=1.00,0.00;MQRankSum=-0.578;RAW_MQ=96153.00;ReadPosRankSum=-0.908;SF=2,6,8,14,20,26,28,29,30,31,32,33,34,39,43,46,47	GT:GQ:DP:MIN_DP:PL:SB:AD	.	.	0/0:93:31:31:0,.,.,93,.,1090	.	.	.	0/0:78:26:26:0,.,.,78,.,843	.	0/0:73:39:39:0,.,.,73,.,1249	.	.	.	.	.	1/1:99:52:.:1514,155,0,1514,155,1514:0,0,26,26:0,52,0	.	.	.	.	.	0/0:59:34:34:0,.,.,59,.,1002	.	.	.	.	.	0/0:99:39:39:0,.,.,117,.,1326	.	1/1:99:41:.:1326,123,0,1326,123,1326:0,0,28,13:0,41,0	1/1:93:31:.:914,93,0,914,93,914:0,0,18,13:0,31,0	1/1:99:55:.:1630,164,0,1630,164,1630:0,0,31,24:0,55,0	1/1:99:45:.:1446,135,0,1446,135,1446:0,0,32,13:0,45,0	1/1:99:72:.:2147,215,0,2147,215,2147:0,0,44,28:0,72,0	1/1:99:45:.:1369,135,0,1369,135,1369:0,0,28,17:0,45,0	0/0:72:26:24:0,.,.,72,.,971	.	.	.	.	0/0:90:30:30:0,.,.,90,.,935	.
M_2602_Target	151	.	G	A,<NON_REF>	129.11	.	AC=3,0;AN=8;BaseQRankSum=0.747;ClippingRankSum=0.747;DP=12;END=151;ExcessHet=3.0103;MLEAC=2,0;MLEAF=1.00,0.00;MQRankSum=-0.747;RAW_MQ=8882.00;ReadPosRankSum=-0.747;SF=2,3,4,33	GT:GQ:DP:MIN_DP:PL:SB:AD	.	.	0/0:98:40:40:0,.,.,98,.,1224	1/1:12:4:.:102,12,0,102,12,102:0,0,3,1:0,4,0	0/1:10:8:.:212,0,10,215,31,246:1,0,7,0:1,7,0	.	.	.	.	.	.	.	.	.	.	.	.	.	.	.	.	.	.	.	.	.	.	.	.	.	.	.	.	0/0:90:30:30:0,.,.,90,.,1103	.	.	.	.	.	.	.
M_869_Target	151	.	C	T,<NON_REF>	522.29	.	AC=63,0;AN=74;BaseQRankSum=0.751;ClippingRankSum=-0.751;DP=606;END=152;ExcessHet=3.0103;MLEAC=2,0;MLEAF=1.00,0.00;MQRankSum=0.751;RAW_MQ=78492.00;ReadPosRankSum=0.751;SF=0,1,2,7,8,9,10,11,12,13,14,15,18,19,20,21,22,23,24,25,26,27,29,30,33,34,35,37,38,39,40,41,42,44,45,46,47	GT:PID:GQ:DP:MIN_DP:PL:PGT:SB:AD	1/1:.:93:31:.:879,93,0,879,93,879:.:0,0,22,9:0,31,0	1/1:.:66:22:.:727,66,0,727,66,727:.:0,0,17,5:0,22,0	1/1:.:39:13:.:367,39,0,367,39,367:.:0,0,9,4:0,13,0	.	.	.	.	1/1:.:99:33:.:926,99,0,926,99,926:.:0,0,23,10:0,33,0	1/1:.:66:22:.:598,66,0,598,66,598:.:0,0,14,8:0,22,0	1/1:.:69:23:.:761,69,0,761,69,761:.:0,0,18,5:0,23,0	1/1:.:30:10:.:268,30,0,268,30,268:.:0,0,6,4:0,10,0	1/1:.:27:9:.:277,27,0,277,27,277:.:0,0,8,1:0,9,0	0/1:.:7:9:.:216,0,7,219,31,250:.:1,0,7,1:1,8,0	1/1:.:6:2:.:68,6,0,68,6,68:.:0,0,2,0:0,2,0	0/0:.:90:30:30:0,.,.,90,.,885	0/0:.:45:15:15:0,.,.,45,.,471	.	.	1/1:.:57:19:.:550,57,0,550,57,550:.:0,0,12,7:0,19,0	1/1:.:32:14:.:401,32,0,403,39,410:.:1,0,10,3:1,13,0	1/1:.:54:18:.:528,54,0,528,54,528:.:0,0,14,4:0,18,0	1/1:.:62:21:.:588,62,0,588,62,588:.:0,0,17,4:0,21,0	1/1:.:33:11:.:363,33,0,363,33,363:.:0,0,10,1:0,11,0	1/1:.:74:25:.:646,74,0,646,74,646:.:0,0,17,8:0,25,0	1/1:.:66:22:.:619,66,0,619,66,619:.:0,0,16,6:0,22,0	1/1:.:80:27:.:767,80,0,767,80,767:.:0,0,22,5:0,27,0	1/1:.:51:17:.:468,51,0,468,51,468:.:0,0,12,5:0,17,0	1/1:142_A_T:54:18:.:603,54,0,603,54,603:0|1:0,0,17,1:0,18,0	.	0/0:.:27:9:9:0,.,.,27,.,272	1/1:.:90:30:.:876,90,0,876,90,876:.:0,0,22,8:0,30,0	.	.	0/0:.:42:14:14:0,.,.,42,.,473	1/1:.:38:13:.:312,38,0,312,38,312:.:0,0,9,4:0,13,0	1/1:.:21:7:.:200,21,0,200,21,200:.:0,0,5,2:0,7,0	.	1/1:.:36:12:.:406,36,0,406,36,406:.:0,0,9,3:0,12,0	1/1:.:57:19:.:527,57,0,527,57,527:.:0,0,14,5:0,19,0	1/1:.:30:10:.:304,30,0,304,30,304:.:0,0,7,3:0,10,0	1/1:.:99:41:.:1244,123,0,1244,123,1244:.:0,0,32,9:0,41,0
M_883_Target	151	.	G	T,<NON_REF>	807.06	.	AC=76,0;AN=76;DP=1699;ExcessHet=3.0103;MLEAC=2,0;MLEAF=1.00,0.00;RAW_MQ=143725.00;SF=0,1,2,7,8,9,10,11,12,13,14,18,19,20,21,22,23,24,25,26,27,28,29,30,31,32,33,34,35,37,38,39,40,41,44,45,46,47	GT:PID:GQ:DP:PL:PGT:SB:AD	1/1:.:99:52:1493,156,0,1493,156,1493:.:0,0,34,18:0,52,0	1/1:.:81:27:875,81,0,875,81,875:.:0,0,18,9:0,27,0	1/1:.:75:25:693,75,0,693,75,693:.:0,0,16,9:0,25,0	.	.	.	.	1/1:.:99:46:1318,137,0,1318,137,1318:.:0,0,31,15:0,46,0	1/1:.:69:23:626,69,0,626,69,626:.:0,0,14,9:0,23,0	1/1:.:91:31:820,91,0,820,91,820:.:0,0,22,9:0,31,0	1/1:.:48:16:460,48,0,460,48,460:.:0,0,9,7:0,16,0	1/1:.:99:39:1120,117,0,1120,117,1120:.:0,0,26,13:0,39,0	1/1:.:39:13:356,39,0,356,39,356:.:0,0,7,6:0,13,0	1/1:151_G_T:27:9:282,27,0,282,27,282:0|1:0,0,7,2:0,9,0	1/1:.:96:32:1005,96,0,1005,96,1005:.:0,0,22,10:0,32,0	.	.	.	1/1:151_G_T:45:15:454,45,0,454,45,454:0|1:0,0,9,6:0,15,0	1/1:.:48:16:441,48,0,441,48,441:.:0,0,10,6:0,16,0	1/1:151_G_T:66:22:684,66,0,684,66,684:0|1:0,0,13,9:0,22,0	1/1:.:75:25:747,75,0,747,75,747:.:0,0,17,8:0,25,0	1/1:.:99:35:986,104,0,986,104,986:.:0,0,21,14:0,35,0	1/1:.:95:32:902,95,0,902,95,902:.:0,0,18,14:0,32,0	1/1:.:93:31:861,93,0,861,93,861:.:0,0,19,12:0,31,0	1/1:.:99:39:1092,116,0,1092,116,1092:.:0,0,26,13:0,39,0	1/1:.:86:29:796,86,0,796,86,796:.:0,0,17,12:0,29,0	1/1:.:99:36:979,107,0,979,107,979:.:0,0,24,12:0,36,0	1/1:.:95:32:884,95,0,884,95,884:.:0,0,20,12:0,32,0	1/1:.:48:16:477,48,0,477,48,477:.:0,0,12,4:0,16,0	1/1:.:99:41:1162,123,0,1162,123,1162:.:0,0,25,16:0,41,0	1/1:.:99:33:890,99,0,890,99,890:.:0,0,21,12:0,33,0	1/1:.:99:56:1649,168,0,1649,168,1649:.:0,0,36,20:0,56,0	1/1:.:69:23:691,69,0,691,69,691:.:0,0,14,9:0,23,0	1/1:.:77:26:693,77,0,693,77,693:.:0,0,17,9:0,26,0	1/1:.:18:6:185,18,0,185,18,185:.:0,0,5,1:0,6,0	.	1/1:.:48:16:441,48,0,441,48,441:.:0,0,9,7:0,16,0	1/1:.:99:44:1426,131,0,1426,131,1426:.:0,0,29,15:0,44,0	1/1:.:42:14:398,42,0,398,42,398:.:0,0,9,5:0,14,0	1/1:143_A_G:99:58:1710,174,0,1710,174,1710:0|1:0,0,37,21:0,58,0
M_689_Target	151	.	G	T,C,<NON_REF>	941.01	.	AC=76,0,0;AN=76;BaseQRankSum=1.410;ClippingRankSum=-0.685;DP=1247;ExcessHet=3.0103;MLEAC=2,0;MLEAF=1.00,0.00;MQRankSum=-1.491;RAW_MQ=99968.00;ReadPosRankSum=-0.040;SF=0,1,2,7,8,9,10,11,12,13,14,18,19,20,21,22,23,24,25,26,27,28,29,30,31,32,33,34,35,37,38,39,40,41,44,45,46,47	GT:GQ:DP:PL:SB:AD	1/1:99:52:1508,154,0,.,.,.,1508,154,.,1508:0,0,24,28:0,52,0	1/1:99:43:1242,118,0,.,.,.,1244,125,.,1251:0,1,15,27:1,42,0	1/1:59:20:609,59,0,.,.,.,609,59,.,609:0,0,8,12:0,20,0	.	.	.	.	1/1:99:41:1241,123,0,.,.,.,1241,123,.,1241:0,0,23,18:0,41,0	1/1:99:38:1102,113,0,.,.,.,1102,113,.,1102:0,0,17,21:0,38,0	1/1:99:36:1028,106,0,.,.,.,1028,106,.,1028:0,0,19,17:0,36,0	1/1:48:16:486,48,0,.,.,.,486,48,.,486:0,0,10,6:0,16,0	1/1:51:17:528,51,0,.,.,.,528,51,.,528:0,0,7,10:0,17,0	1/1:74:25:701,74,0,.,.,.,701,74,.,701:0,0,10,15:0,25,0	1/1:15:5:151,15,0,.,.,.,151,15,.,151:0,0,2,3:0,5,0	1/1:99:44:1256,131,0,.,.,.,1256,131,.,1256:0,0,22,22:0,44,0	.	.	.	1/1:51:17:532,51,0,.,.,.,532,51,.,532:0,0,10,7:0,17,0	1/1:75:25:745,75,0,.,.,.,745,75,.,745:0,0,13,12:0,25,0	1/1:63:21:655,63,0,.,.,.,655,63,.,655:0,0,13,8:0,21,0	1/1:71:24:690,71,0,.,.,.,690,71,.,690:0,0,12,12:0,24,0	1/1:99:42:1243,126,0,.,.,.,1243,126,.,1243:0,0,22,20:0,42,0	1/1:99:48:1344,143,0,.,.,.,1344,143,.,1344:0,0,22,26:0,48,0	1/1:93:31:866,93,0,.,.,.,866,93,.,866:0,0,16,15:0,31,0	1/1:97:49:1378,140,0,1335,97,1329,1378,140,1335,1378:0,0,30,19:0,47,2,0	1/1:69:23:668,69,0,.,.,.,668,69,.,668:0,0,15,8:0,23,0	1/1:81:27:857,81,0,.,.,.,857,81,.,857:0,0,17,10:0,27,0	1/1:90:30:940,90,0,.,.,.,940,90,.,940:0,0,15,15:0,30,0	1/1:78:26:727,78,0,.,.,.,727,78,.,727:0,0,14,12:0,26,0	1/1:99:43:1226,127,0,.,.,.,1226,127,.,1226:0,0,26,17:0,43,0	1/1:99:37:1092,110,0,.,.,.,1092,110,.,1092:0,0,22,15:0,37,0	1/1:99:60:1830,180,0,.,.,.,1830,180,.,1830:0,0,32,28:0,60,0	1/1:92:31:890,92,0,.,.,.,890,92,.,890:0,0,18,13:0,31,0	1/1:66:22:646,66,0,.,.,.,646,66,.,646:0,0,8,14:0,22,0	1/1:35:12:321,35,0,.,.,.,321,35,.,321:0,0,6,6:0,12,0	.	1/1:65:22:631,65,0,.,.,.,631,65,.,631:0,0,13,9:0,22,0	1/1:99:40:1258,120,0,.,.,.,1258,120,.,1258:0,0,21,19:0,40,0	1/1:66:22:705,66,0,.,.,.,705,66,.,705:0,0,10,12:0,22,0	1/1:99:60:1802,179,0,.,.,.,1802,179,.,1802:0,0,35,25:0,60,0
M_692_Target	151	.	C	T,<NON_REF>	173.47	.	AC=60,0;AN=68;DP=206;END=151;ExcessHet=3.0103;MLEAC=2,0;MLEAF=1.00,0.00;RAW_MQ=28328.00;SF=0,1,2,6,7,8,9,10,11,12,13,18,19,20,21,22,23,24,25,26,27,29,30,34,35,36,37,39,40,41,44,45,46,47	GT:PID:GQ:DP:MIN_DP:PL:PGT:SB:AD	1/1:.:42:14:.:418,42,0,418,42,418:.:0,0,11,3:0,14,0	1/1:.:18:6:.:185,18,0,185,18,185:.:0,0,5,1:0,6,0	1/1:.:21:7:.:200,21,0,200,21,200:.:0,0,5,2:0,7,0	.	.	.	0/0:.:27:9:9:0,.,.,27,.,309	1/1:.:15:5:.:136,15,0,136,15,136:.:0,0,3,2:0,5,0	1/1:.:12:4:.:128,12,0,128,12,128:.:0,0,3,1:0,4,0	1/1:.:15:5:.:151,15,0,151,15,151:.:0,0,4,1:0,5,0	1/1:.:9:3:.:83,9,0,83,9,83:.:0,0,2,1:0,3,0	1/1:.:12:4:.:117,12,0,117,12,117:.:0,0,3,1:0,4,0	1/1:.:12:4:.:115,12,0,115,12,115:.:0,0,3,1:0,4,0	1/1:.:6:2:.:49,6,0,49,6,49:.:0,0,1,1:0,2,0	.	.	.	.	1/1:.:12:4:.:135,12,0,135,12,135:.:0,0,4,0:0,4,0	1/1:.:6:2:.:68,6,0,68,6,68:.:0,0,2,0:0,2,0	1/1:.:15:5:.:136,15,0,136,15,136:.:0,0,3,2:0,5,0	1/1:.:27:9:.:265,27,0,265,27,265:.:0,0,6,3:0,9,0	1/1:.:18:6:.:151,18,0,151,18,151:.:0,0,4,2:0,6,0	1/1:.:6:2:.:84,6,0,84,6,84:.:0,0,2,0:0,2,0	1/1:.:18:6:.:184,18,0,184,18,184:.:0,0,5,1:0,6,0	1/1:151_C_T:54:18:.:565,54,0,565,54,565:0|1:0,0,15,3:0,18,0	1/1:.:27:9:.:277,27,0,277,27,277:.:0,0,8,1:0,9,0	1/1:.:39:13:.:333,39,0,333,39,333:.:0,0,8,5:0,13,0	.	1/1:151_C_T:15:5:.:182,15,0,182,15,182:0|1:0,0,4,1:0,5,0	0/0:.:21:7:7:0,.,.,21,.,264	.	.	.	1/1:.:15:5:.:150,15,0,150,15,150:.:0,0,3,2:0,5,0	0/0:.:0:1:1:0,.,.,0,.,0	0/0:.:9:3:3:0,.,.,9,.,91	1/1:.:24:8:.:234,24,0,234,24,234:.:0,0,6,2:0,8,0	.	1/1:.:15:5:.:151,15,0,151,15,151:.:0,0,4,1:0,5,0	1/1:.:30:10:.:268,30,0,268,30,268:.:0,0,7,3:0,10,0
M_892_Target	151	.	T	G,<NON_REF>	1140.95	.	AC=76,0;AN=78;BaseQRankSum=1.669;ClippingRankSum=-0.346;DP=1542;END=151;ExcessHet=3.0103;MLEAC=2,0;MLEAF=1.00,0.00;MQRankSum=-0.598;RAW_MQ=137860.00;ReadPosRankSum=1.543;SF=0,1,2,7,8,9,10,11,12,13,14,18,19,20,21,22,23,24,25,26,27,28,29,30,31,32,33,34,35,36,37,38,39,40,41,44,45,46,47	GT:GQ:DP:MIN_DP:PL:SB:AD	1/1:99:77:.:2272,228,0,2272,228,2272:0,0,33,44:0,77,0	1/1:99:55:.:1527,153,0,1529,160,1536:0,1,32,22:1,54,0	1/1:77:29:.:812,77,0,815,84,822:1,0,13,15:1,28,0	.	.	.	.	1/1:99:82:.:2281,195,0,2287,239,2330:1,1,42,38:2,80,0	1/1:99:51:.:1403,152,0,1403,152,1403:0,0,21,30:0,51,0	1/1:99:39:.:1096,116,0,1096,116,1096:0,0,18,21:0,39,0	1/1:24:8:.:228,24,0,228,24,228:0,0,6,2:0,8,0	1/1:99:34:.:1006,102,0,1006,102,1006:0,0,18,16:0,34,0	1/1:99:34:.:1039,101,0,1039,101,1039:0,0,20,14:0,34,0	1/1:27:9:.:273,27,0,273,27,273:0,0,5,4:0,9,0	1/1:99:45:.:1236,133,0,1236,133,1236:0,0,23,22:0,45,0	.	.	.	1/1:99:33:.:945,99,0,945,99,945:0,0,18,15:0,33,0	1/1:48:16:.:462,48,0,462,48,462:0,0,8,8:0,16,0	1/1:77:26:.:688,77,0,688,77,688:0,0,12,14:0,26,0	1/1:96:32:.:966,96,0,966,96,966:0,0,17,15:0,32,0	1/1:99:41:.:1266,123,0,1266,123,1266:0,0,20,21:0,41,0	1/1:99:40:.:1242,120,0,1242,120,1242:0,0,21,19:0,40,0	1/1:88:33:.:932,88,0,934,95,941:1,0,13,19:1,32,0	1/1:99:48:.:1447,133,0,1449,140,1456:0,1,24,23:1,47,0	1/1:86:32:.:900,86,0,902,93,909:0,1,14,17:1,31,0	1/1:96:32:.:1025,96,0,1025,96,1025:0,0,14,18:0,32,0	1/1:87:30:.:848,87,0,848,87,848:0,0,13,17:0,30,0	1/1:88:33:.:888,88,0,890,95,897:0,1,15,17:1,32,0	1/1:99:55:.:1618,164,0,1618,164,1618:0,0,32,23:0,55,0	1/1:93:31:.:937,93,0,937,93,937:0,0,15,16:0,31,0	1/1:99:64:.:1913,191,0,1913,191,1913:0,0,30,34:0,64,0	1/1:75:25:.:738,75,0,738,75,738:0,0,9,16:0,25,0	1/1:84:28:.:858,84,0,858,84,858:0,0,13,15:0,28,0	1/1:60:20:.:597,60,0,597,60,597:0,0,9,11:0,20,0	0/0:79:41:41:0,.,.,79,.,1367	1/1:98:33:.:961,98,0,961,98,961:0,0,14,19:0,33,0	1/1:99:69:.:2060,205,0,2060,205,2060:0,0,34,35:0,69,0	1/1:41:17:.:461,41,0,464,48,471:0,1,12,4:1,16,0	1/1:99:87:.:2582,259,0,2582,259,2582:0,0,44,43:0,87,0
M_900_Target	151	.	C	T,<NON_REF>	1070.91	.	AC=55,0;AN=60;BaseQRankSum=-1.541;ClippingRankSum=0.957;DP=1059;END=151;ExcessHet=3.0103;MLEAC=2,0;MLEAF=1.00,0.00;MQRankSum=0.535;RAW_MQ=165429.00;ReadPosRankSum=-0.503;SF=0,1,2,7,8,9,10,11,12,13,18,19,20,21,22,23,25,26,27,28,29,35,36,37,38,39,40,41,44,45	GT:PID:GQ:DP:MIN_DP:PL:PGT:SB:AD	1/1:.:99:80:.:2383,238,0,2383,238,2383:.:0,0,45,35:0,80,0	1/1:.:99:55:.:1594,164,0,1594,164,1594:.:0,0,33,22:0,55,0	1/1:.:89:30:.:857,89,0,857,89,857:.:0,0,17,13:0,30,0	.	.	.	.	1/1:.:99:45:.:1329,135,0,1329,135,1329:.:0,0,28,17:0,45,0	1/1:.:99:40:.:1164,120,0,1164,120,1164:.:0,0,25,15:0,40,0	0/1:.:99:36:.:526,0,311,568,376,944:.:11,3,13,9:14,22,0	1/1:.:63:21:.:603,63,0,603,63,603:.:0,0,14,7:0,21,0	1/1:.:59:20:.:536,59,0,536,59,536:.:0,0,12,8:0,20,0	1/1:.:84:28:.:810,84,0,810,84,810:.:0,0,13,15:0,28,0	1/1:.:39:13:.:342,39,0,342,39,342:.:0,0,8,5:0,13,0	.	.	.	.	1/1:.:75:25:.:772,75,0,772,75,772:.:0,0,14,11:0,25,0	1/1:.:51:17:.:468,51,0,468,51,468:.:0,0,8,9:0,17,0	1/1:.:99:37:.:1142,111,0,1142,111,1142:.:0,0,24,13:0,37,0	1/1:.:45:15:.:488,45,0,488,45,488:.:0,0,12,3:0,15,0	1/1:.:99:53:.:1597,159,0,1597,159,1597:.:0,0,29,24:0,53,0	1/1:.:98:44:.:1253,98,0,1256,129,1287:.:1,0,23,20:1,43,0	.	1/1:.:99:52:.:1591,155,0,1591,155,1591:.:0,0,39,13:0,52,0	1/1:.:91:31:.:805,91,0,805,91,805:.:0,0,19,12:0,31,0	1/1:.:99:50:.:1479,150,0,1479,150,1479:.:0,0,28,22:0,50,0	1/1:130_T_C:99:51:.:1613,153,0,1613,153,1613:0|1:0,0,30,21:0,51,0	1/1:.:90:30:.:1017,90,0,1017,90,1017:.:0,0,18,12:0,30,0	.	.	.	.	.	1/1:.:57:19:.:549,57,0,549,57,549:.:0,0,11,8:0,19,0	0/0:.:99:34:34:0,.,.,99,.,1485	1/1:.:99:35:.:1096,105,0,1096,105,1096:.:0,0,21,14:0,35,0	0/0:.:99:42:40:0,.,.,120,.,1355	1/1:.:65:22:.:622,65,0,622,65,622:.:0,0,13,9:0,22,0	1/1:.:99:64:.:1878,158,0,1881,189,1911:.:1,0,38,25:1,63,0
M_906_Target	151	.	G	A,<NON_REF>	828.45	.	AC=24,0;AN=42;BaseQRankSum=-0.868;ClippingRankSum=-0.651;DP=354;END=151;ExcessHet=3.0103;MLEAC=2,0;MLEAF=1.00,0.00;MQRankSum=1.302;RAW_MQ=18974.00;ReadPosRankSum=-0.217;SF=2,12,18,19,20,22,23,27,28,29,31,33,34,37,38,39,40,41,42,44,47	GT:PID:GQ:DP:MIN_DP:PL:PGT:SB:AD	.	.	0/0:.:93:32:32:0,.,.,93,.,1395	.	.	.	.	.	.	.	.	.	1/1:.:14:16:.:428,14,0,431,45,461:.:0,1,4,11:1,15,0	.	.	.	.	.	1/1:.:75:25:.:837,75,0,837,75,837:.:0,0,9,16:0,25,0	1/1:151_G_A:33:11:.:337,33,0,337,33,337:0|1:0,0,5,6:0,11,0	1/1:.:48:16:.:471,48,0,471,48,471:.:0,0,7,9:0,16,0	.	0/0:.:62:35:35:0,.,.,62,.,1209	1/1:.:99:39:.:1158,116,0,1158,116,1158:.:0,0,15,24:0,39,0	.	.	.	0/0:.:83:42:42:0,.,.,83,.,1340	1/1:.:99:41:.:1170,121,0,1170,121,1170:.:0,0,17,24:0,41,0	1/1:.:99:37:.:1136,111,0,1136,111,1136:.:0,0,15,22:0,37,0	.	0/0:.:81:29:28:0,.,.,81,.,1215	.	0/0:.:72:25:25:0,.,.,72,.,1080	0/0:.:76:39:39:0,.,.,76,.,1231	.	.	1/1:.:77:26:.:761,77,0,761,77,761:.:0,0,11,15:0,26,0	1/1:.:40:30:.:754,40,0,760,84,804:.:1,1,10,18:2,28,0	1/1:.:19:18:.:437,19,0,442,48,471:.:1,1,6,10:2,16,0	1/1:.:99:47:.:1520,141,0,1520,141,1520:.:0,0,21,26:0,47,0
M_909_Target	151	.	G	A,<NON_REF>	135.63	.	AC=20,0;AN=48;BaseQRankSum=-0.256;ClippingRankSum=-0.478;DP=1294;END=163;ExcessHet=3.0103;MLEAC=1,0;MLEAF=0.500,0.00;MQRankSum=-0.312;RAW_MQ=160693.00;ReadPosRankSum=1.669;SF=0,1,2,7,8,9,10,11,13,18,19,20,23,28,29,30,31,34,39,43,44,45,46,47	GT:PID:GQ:DP:MIN_DP:PL:PGT:SB:AD	0/1:.:99:78:.:149,0,1637,345,1673,2018:.:38,28,4,8:66,12,0	0/1:.:99:56:.:159,0,979,286,1018,1303:.:26,17,5,8:43,13,0	0/0:.:9:31:.:0,9,696,84,705,779:.:19,9,1,2:28,3,0	.	.	.	.	0/1:.:99:44:.:255,0,768,344,810,1154:.:20,10,6,8:30,14,0	0/1:.:76:50:.:76,0,983,199,1009,1208:.:26,15,3,6:41,9,0	0/1:.:99:41:.:252,0,545,329,590,919:.:13,13,6,9:26,15,0	0/1:.:99:42:.:141,0,773,235,803,1038:.:22,10,3,7:32,10,0	0/1:.:99:27:.:142,0,466,196,493,688:.:10,8,4,5:18,9,0	.	0/1:.:22:9:.:22,0,194,43,200,243:.:3,4,0,2:7,2,0	.	.	.	.	0/1:.:99:34:.:173,0,558,244,588,832:.:17,7,3,7:24,10,0	0/1:.:99:34:.:207,0,559,273,594,867:.:17,5,4,8:22,12,0	0/1:.:99:33:.:142,0,596,214,623,837:.:17,7,3,6:24,9,0	.	.	0/1:.:99:34:.:138,0,625,213,652,864:.:16,9,2,7:25,9,0	.	.	.	.	0/1:151_G_A:99:37:.:105,0,692,191,716,907:0|1:16,13,4,4:29,8,0	0/1:.:99:30:.:266,0,380,313,422,735:.:10,6,6,8:16,14,0	0/1:.:99:49:.:299,0,815,395,866,1262:.:19,13,6,11:32,17,0	0/1:.:99:55:.:225,0,990,342,1037,1379:.:26,13,7,9:39,16,0	.	.	0/0:.:99:49:47:0,.,.,101,.,1436	.	.	.	.	0/0:.:60:23:22:0,.,.,60,.,630	.
M_910_Target	151	.	G	A,<NON_REF>	1124.3	.	AC=54,0;AN=56;BaseQRankSum=-0.660;ClippingRankSum=-1.073;DP=1062;END=151;ExcessHet=3.0103;MLEAC=2,0;MLEAF=1.00,0.00;MQRankSum=-0.330;RAW_MQ=168502.00;ReadPosRankSum=-0.743;SF=0,1,2,7,8,9,10,11,12,13,18,19,20,21,22,23,26,28,29,35,37,38,39,40,41,42,44,45	GT:GQ:DP:MIN_DP:PL:SB:AD	1/1:99:80:.:2396,239,0,2396,239,2396:0,0,36,44:0,80,0	1/1:99:55:.:1700,165,0,1700,165,1700:0,0,28,27:0,55,0	1/1:90:30:.:903,90,0,903,90,903:0,0,18,12:0,30,0	.	.	.	.	1/1:99:75:.:2238,224,0,2238,224,2238:0,0,34,41:0,75,0	1/1:99:54:.:1584,161,0,1584,161,1584:0,0,26,28:0,54,0	1/1:57:19:.:551,57,0,551,57,551:0,0,9,10:0,19,0	1/1:81:27:.:771,81,0,771,81,771:0,0,15,12:0,27,0	1/1:80:27:.:819,80,0,819,80,819:0,0,12,15:0,27,0	1/1:90:30:.:918,90,0,918,90,918:0,0,12,18:0,30,0	1/1:12:4:.:135,12,0,135,12,135:0,0,3,1:0,4,0	.	.	.	.	1/1:60:20:.:639,60,0,639,60,639:0,0,11,9:0,20,0	1/1:96:32:.:981,96,0,981,96,981:0,0,17,15:0,32,0	1/1:93:31:.:918,93,0,918,93,918:0,0,17,14:0,31,0	1/1:99:40:.:1213,120,0,1213,120,1213:0,0,19,21:0,40,0	1/1:99:35:.:1043,105,0,1043,105,1043:0,0,13,22:0,35,0	1/1:99:35:.:1021,105,0,1021,105,1021:0,0,21,14:0,35,0	.	.	1/1:99:40:.:1189,119,0,1189,119,1189:0,0,22,18:0,40,0	.	1/1:91:42:.:1146,91,0,1149,122,1180:0,1,24,17:1,41,0	1/1:99:33:.:1017,99,0,1017,99,1017:0,0,16,17:0,33,0	.	.	.	.	.	1/1:54:18:.:535,54,0,535,54,535:0,0,9,9:0,18,0	.	1/1:99:40:.:1139,119,0,1139,119,1139:0,0,20,20:0,40,0	1/1:99:43:.:1287,129,0,1287,129,1287:0,0,20,23:0,43,0	1/1:87:29:.:899,87,0,899,87,899:0,0,14,15:0,29,0	1/1:99:50:.:1525,150,0,1525,150,1525:0,0,18,32:0,50,0
M_911_Target	151	.	A	G,<NON_REF>	342.49	.	AC=70,0;AN=72;BaseQRankSum=0.567;ClippingRankSum=-0.189;DP=418;END=151;ExcessHet=3.0103;MLEAC=2,0;MLEAF=1.00,0.00;MQRankSum=-0.819;RAW_MQ=25173.00;ReadPosRankSum=0.189;SF=0,1,2,7,8,9,10,11,12,13,14,15,18,19,20,21,22,23,26,28,29,30,31,32,33,35,37,38,39,40,41,42,44,45,46,47	GT:PID:GQ:DP:MIN_DP:PL:PGT:SB:AD	1/1:.:69:23:.:740,69,0,740,69,740:.:0,0,20,3:0,23,0	1/1:.:51:17:.:547,51,0,547,51,547:.:0,0,16,1:0,17,0	1/1:.:36:12:.:369,36,0,369,36,369:.:0,0,10,2:0,12,0	.	.	.	.	1/1:.:33:11:.:371,33,0,371,33,371:.:0,0,11,0:0,11,0	1/1:.:42:14:.:394,42,0,394,42,394:.:0,0,11,3:0,14,0	1/1:.:12:4:.:117,12,0,117,12,117:.:0,0,3,1:0,4,0	1/1:.:12:4:.:126,12,0,126,12,126:.:0,0,3,1:0,4,0	1/1:.:18:6:.:185,18,0,185,18,185:.:0,0,5,1:0,6,0	1/1:.:27:9:.:286,27,0,286,27,286:.:0,0,8,1:0,9,0	0/0:.:0:1:1:0,.,.,0,.,0	1/1:.:36:12:.:369,36,0,369,36,369:.:0,0,10,2:0,12,0	1/1:151_A_G:78:26:.:1170,78,0,1170,78,1170:0|1:0,0,23,3:0,26,0	.	.	1/1:.:9:3:.:92,9,0,92,9,92:.:0,0,3,0:0,3,0	1/1:.:15:5:.:158,15,0,158,15,158:.:0,0,4,1:0,5,0	1/1:.:39:13:.:351,39,0,351,39,351:.:0,0,9,4:0,13,0	1/1:.:27:9:.:253,27,0,253,27,253:.:0,0,7,2:0,9,0	1/1:.:42:14:.:421,42,0,421,42,421:.:0,0,12,2:0,14,0	1/1:.:18:6:.:185,18,0,185,18,185:.:0,0,5,1:0,6,0	.	.	1/1:.:21:7:.:220,21,0,220,21,220:.:0,0,7,0:0,7,0	.	1/1:.:18:6:.:175,18,0,175,18,175:.:0,0,5,1:0,6,0	1/1:.:47:16:.:455,47,0,455,47,455:.:0,0,12,4:0,16,0	1/1:.:53:18:.:532,53,0,532,53,532:.:0,0,15,3:0,18,0	1/1:.:36:12:.:372,36,0,372,36,372:.:0,0,11,1:0,12,0	1/1:.:60:20:.:621,60,0,621,60,621:.:0,0,17,3:0,20,0	1/1:.:24:8:.:259,24,0,259,24,259:.:0,0,7,1:0,8,0	.	1/1:.:12:4:.:135,12,0,135,12,135:.:0,0,4,0:0,4,0	.	1/1:.:33:11:.:335,33,0,335,33,335:.:0,0,9,2:0,11,0	1/1:.:47:16:.:438,47,0,438,47,438:.:0,0,13,3:0,16,0	1/1:.:15:5:.:151,15,0,151,15,151:.:0,0,4,1:0,5,0	1/1:.:69:23:.:725,69,0,725,69,725:.:0,0,21,2:0,23,0
M_914_Target	151	.	G	T,<NON_REF>	801.32	.	AC=56,0;AN=66;BaseQRankSum=-1.273;ClippingRankSum=0.667;DP=861;END=152;ExcessHet=3.0103;MLEAC=2,0;MLEAF=1.00,0.00;MQRankSum=1.637;RAW_MQ=129630.00;ReadPosRankSum=-0.546;SF=0,1,2,6,7,8,9,10,11,12,13,15,18,19,20,21,22,23,26,27,28,29,33,35,37,38,39,40,41,44,45,46,47	GT:GQ:DP:MIN_DP:PL:SB:AD	1/1:99:59:.:1764,177,0,1764,177,1764:0,0,12,47:0,59,0	1/1:99:43:.:1251,129,0,1251,129,1251:0,0,10,33:0,43,0	1/1:39:13:.:405,39,0,405,39,405:0,0,1,12:0,13,0	.	.	.	0/0:33:11:11:0,.,.,33,.,354	1/1:99:37:.:1091,111,0,1091,111,1091:0,0,8,29:0,37,0	1/1:87:29:.:798,87,0,798,87,798:0,0,9,20:0,29,0	0/1:99:16:.:294,0,132,306,168,474:0,4,1,11:4,12,0	1/1:57:19:.:518,57,0,518,57,518:0,0,5,14:0,19,0	0/1:99:23:.:345,0,292,369,336,705:3,5,3,12:8,15,0	1/1:72:24:.:683,72,0,683,72,683:0,0,5,19:0,24,0	1/1:33:11:.:325,33,0,325,33,325:0,0,2,9:0,11,0	.	0/0:48:55:53:0,.,.,48,.,720	.	.	1/1:99:36:.:1068,108,0,1068,108,1068:0,0,9,27:0,36,0	1/1:84:28:.:907,84,0,907,84,907:0,0,5,23:0,28,0	1/1:87:29:.:789,87,0,789,87,789:0,0,6,23:0,29,0	1/1:63:21:.:619,63,0,619,63,619:0,0,3,18:0,21,0	1/1:78:26:.:724,78,0,724,78,724:0,0,5,21:0,26,0	1/1:84:28:.:887,84,0,887,84,887:0,0,4,24:0,28,0	.	.	1/1:72:24:.:687,72,0,687,72,687:0,0,5,19:0,24,0	0/0:66:22:22:0,.,.,66,.,692	1/1:99:49:.:1413,147,0,1413,147,1413:0,0,9,40:0,49,0	1/1:84:28:.:841,84,0,841,84,841:0,0,8,20:0,28,0	.	.	.	0/0:90:31:31:0,.,.,90,.,1350	.	1/1:45:15:.:451,45,0,451,45,451:0,0,2,13:0,15,0	.	1/1:54:18:.:526,54,0,526,54,526:0,0,3,15:0,18,0	1/1:96:32:.:918,96,0,918,96,918:0,0,8,24:0,32,0	1/1:60:20:.:616,60,0,616,60,616:0,0,4,16:0,20,0	1/1:99:50:.:1519,150,0,1519,150,1519:0,0,13,37:0,50,0
M_915_Target	151	.	G	A,<NON_REF>	1126.84	.	AC=28,0;AN=36;BaseQRankSum=1.764;ClippingRankSum=-0.129;DP=549;END=153;ExcessHet=3.0103;MLEAC=2,0;MLEAF=1.00,0.00;MQRankSum=-1.936;RAW_MQ=62174.00;ReadPosRankSum=1.248;SF=2,6,9,12,18,19,20,23,26,28,29,37,38,39,40,41,46,47	GT:PID:GQ:DP:MIN_DP:PL:PGT:SB:AD	.	.	0/0:.:87:31:31:0,.,.,87,.,1305	.	.	.	0/0:.:60:20:20:0,.,.,60,.,629	.	.	0/0:.:90:37:37:0,.,.,90,.,1119	.	.	1/1:.:80:27:.:773,80,0,773,80,773:.:0,0,12,15:0,27,0	.	.	.	.	.	1/1:.:99:42:.:1283,126,0,1283,126,1283:.:0,0,25,17:0,42,0	1/1:133_A_T:99:34:.:1029,100,0,1029,100,1029:0|1:0,0,15,19:0,34,0	1/1:.:72:24:.:719,72,0,719,72,719:.:0,0,12,12:0,24,0	.	.	1/1:.:52:29:.:839,52,0,845,81,874:.:1,1,13,14:2,27,0	.	.	0/0:.:81:34:34:0,.,.,81,.,1177	.	1/1:.:99:33:.:1015,99,0,1015,99,1015:.:0,0,11,22:0,33,0	1/1:.:99:39:.:1192,116,0,1192,116,1192:.:0,0,20,19:0,39,0	.	.	.	.	.	.	.	1/1:136_T_C:99:37:.:1207,111,0,1207,111,1207:0|1:0,0,15,22:0,37,0	1/1:.:99:62:.:1954,185,0,1954,185,1954:.:0,0,27,35:0,62,0	1/1:142_A_AG:80:27:.:795,80,0,795,80,795:0|1:0,0,10,17:0,27,0	1/1:.:99:63:.:1899,189,0,1899,189,1899:.:0,0,30,33:0,63,0
M_922_Target	151	.	A	G,<NON_REF>	1715.85	.	AC=76,0;AN=76;BaseQRankSum=-1.733;ClippingRankSum=-0.839;DP=1604;ExcessHet=3.0103;MLEAC=2,0;MLEAF=1.00,0.00;MQRankSum=1.174;RAW_MQ=124670.00;ReadPosRankSum=-1.286;SF=0,1,2,6,7,8,9,10,11,12,13,14,15,16,18,19,20,21,22,23,26,28,29,30,31,32,33,35,37,38,39,40,41,42,44,45,46,47	GT:PID:GQ:DP:PL:PGT:SB:AD	1/1:144_G_A:99:81:3573,244,0,3573,244,3573:0|1:0,0,45,36:0,81,0	1/1:144_G_A:99:61:2696,184,0,2696,184,2696:0|1:0,0,31,30:0,61,0	1/1:144_G_A:99:35:1552,105,0,1552,105,1552:0|1:0,0,15,20:0,35,0	.	.	.	1/1:.:60:20:642,60,0,642,60,642:.:0,0,12,8:0,20,0	1/1:144_G_A:99:59:2571,178,0,2571,178,2571:0|1:0,0,30,29:0,59,0	1/1:144_G_A:99:50:2218,151,0,2218,151,2218:0|1:0,0,24,26:0,50,0	1/1:.:99:48:2083,144,0,2083,144,2083:.:0,0,17,31:0,48,0	1/1:144_G_A:26:31:1192,26,0,1195,90,1259:0|1:1,0,17,13:1,30,0	1/1:.:75:25:1027,75,0,1027,75,1027:.:0,0,11,14:0,25,0	1/1:144_G_A:66:22:957,66,0,957,66,957:0|1:0,0,12,10:0,22,0	1/1:144_G_A:36:12:528,36,0,528,36,528:0|1:0,0,6,6:0,12,0	1/1:144_G_A:99:49:2160,147,0,2160,147,2160:0|1:0,0,23,26:0,49,0	1/1:.:99:57:1772,170,0,1772,170,1772:.:0,0,33,24:0,57,0	1/1:.:87:29:932,87,0,932,87,932:.:0,0,19,10:0,29,0	.	1/1:144_G_A:66:22:988,66,0,988,66,988:0|1:0,0,12,10:0,22,0	1/1:144_G_A:81:27:1142,81,0,1142,81,1142:0|1:0,0,11,16:0,27,0	1/1:144_G_A:81:27:1195,81,0,1195,81,1195:0|1:0,0,12,15:0,27,0	1/1:144_G_A:96:32:1440,96,0,1440,96,1440:0|1:0,0,15,17:0,32,0	1/1:144_G_A:99:47:2071,141,0,2071,141,2071:0|1:0,0,21,26:0,47,0	1/1:144_G_A:99:46:1975,138,0,1975,138,1975:0|1:0,0,27,19:0,46,0	.	.	1/1:144_G_A:66:22:979,66,0,979,66,979:0|1:0,0,16,6:0,22,0	.	1/1:.:99:44:1882,132,0,1882,132,1882:.:0,0,23,21:0,44,0	1/1:144_G_A:72:24:1057,72,0,1057,72,1057:0|1:0,0,15,9:0,24,0	1/1:144_G_A:99:53:2362,160,0,2362,160,2362:0|1:0,0,24,29:0,53,0	1/1:144_G_A:99:58:2564,175,0,2564,175,2564:0|1:0,0,31,27:0,58,0	1/1:144_G_A:99:75:3243,226,0,3243,226,3243:0|1:0,0,36,39:0,75,0	1/1:144_G_A:96:32:1414,96,0,1414,96,1414:0|1:0,0,15,17:0,32,0	.	1/1:139_T_C:48:16:689,48,0,689,48,689:0|1:0,0,10,6:0,16,0	.	1/1:144_G_A:99:43:1901,129,0,1901,129,1901:0|1:0,0,17,26:0,43,0	1/1:136_A_T:96:62:2528,96,0,2534,180,2618:1|0:1,1,34,26:2,60,0	1/1:144_G_A:78:26:1126,78,0,1126,78,1126:0|1:0,0,10,16:0,26,0	1/1:144_G_A:99:77:3342,232,0,3342,232,3342:0|1:0,0,37,40:0,77,0
M_930_Target	151	.	C	A,<NON_REF>	697.2	.	AC=28,0;AN=40;DP=344;END=151;ExcessHet=3.0103;MLEAC=2,0;MLEAF=1.00,0.00;RAW_MQ=30851.00;SF=1,7,12,18,19,20,23,24,26,28,29,30,32,33,37,39,40,41,46,47	GT:PID:GQ:DP:MIN_DP:PL:PGT:SB:AD	.	0/0:.:96:32:32:0,.,.,96,.,1125	.	.	.	.	.	0/0:.:99:35:35:0,.,.,105,.,1355	.	.	.	.	1/1:.:51:17:.:502,51,0,502,51,502:.:0,0,8,9:0,17,0	.	.	.	.	.	1/1:.:30:10:.:338,30,0,338,30,338:.:0,0,5,5:0,10,0	1/1:.:45:15:.:392,45,0,392,45,392:.:0,0,9,6:0,15,0	1/1:.:36:12:.:387,36,0,387,36,387:.:0,0,5,7:0,12,0	.	.	1/1:.:75:25:.:753,75,0,753,75,753:.:0,0,14,11:0,25,0	0/0:.:72:24:24:0,.,.,72,.,938	.	0/0:.:99:35:35:0,.,.,105,.,1073	.	1/1:.:74:25:.:672,74,0,672,74,672:.:0,0,12,13:0,25,0	1/1:.:54:18:.:554,54,0,554,54,554:.:0,0,8,10:0,18,0	0/0:.:90:30:30:0,.,.,90,.,888	.	1/1:151_C_A:99:53:.:1610,159,0,1610,159,1610:0|1:0,0,28,25:0,53,0	0/0:.:81:28:28:0,.,.,81,.,1215	.	.	.	1/1:.:75:25:.:734,75,0,734,75,734:.:0,0,15,10:0,25,0	.	1/1:.:45:15:.:493,45,0,493,45,493:.:0,0,8,7:0,15,0	1/1:.:99:46:.:1392,137,0,1392,137,1392:.:0,0,22,24:0,46,0
M_937_Target	151	.	G	T,<NON_REF>	628.34	.	AC=28,0;AN=46;BaseQRankSum=-1.733;ClippingRankSum=-0.473;DP=310;END=151;ExcessHet=3.0103;MLEAC=2,0;MLEAF=1.00,0.00;MQRankSum=1.523;RAW_MQ=53271.00;ReadPosRankSum=-1.103;SF=2,7,9,12,14,18,19,20,22,23,25,28,29,31,32,37,38,39,40,41,45,46,47	GT:GQ:DP:MIN_DP:PL:SB:AD	.	.	0/0:42:14:14:0,.,.,42,.,452	.	.	.	.	0/0:81:34:34:0,.,.,81,.,1196	.	0/0:75:26:26:0,.,.,75,.,1125	.	.	1/1:78:26:.:775,78,0,775,78,775:0,0,19,7:0,26,0	.	0/0:93:32:32:0,.,.,93,.,1395	.	.	.	1/1:57:19:.:606,57,0,606,57,606:0,0,13,6:0,19,0	1/1:45:15:.:462,45,0,462,45,462:0,0,10,5:0,15,0	1/1:48:16:.:451,48,0,451,48,451:0,0,11,5:0,16,0	.	0/0:60:20:20:0,.,.,60,.,690	1/1:65:33:.:859,65,0,862,96,893:0,1,18,14:1,32,0	.	0/0:39:40:40:0,.,.,39,.,1351	.	.	1/1:75:25:.:792,75,0,792,75,792:0,0,18,7:0,25,0	1/1:54:18:.:538,54,0,538,54,538:0,0,12,6:0,18,0	.	0/0:31:25:25:0,.,.,31,.,871	1/1:70:35:.:975,70,0,978,101,1009:1,0,22,12:1,34,0	.	.	.	.	1/1:48:16:.:518,48,0,518,48,518:0,0,10,6:0,16,0	0/0:72:25:24:0,.,.,72,.,752	1/1:30:10:.:298,30,0,298,30,298:0,0,7,3:0,10,0	1/1:99:41:.:1240,123,0,1240,123,1240:0,0,27,14:0,41,0
M_950_Target	151	.	A	C,T,<NON_REF>	431.69	.	AC=54,0,0;AN=76;DP=448;END=151;ExcessHet=3.0103;MLEAC=2,0;MLEAF=1.00,0.00;RAW_MQ=55343.00;SF=0,1,2,5,7,8,9,10,11,12,13,14,18,19,20,21,22,24,25,26,27,28,29,30,31,32,34,35,36,37,38,39,40,41,42,44,45,46	GT:PID:GQ:DP:MIN_DP:PL:PGT:SB:AD	1/1:.:93:31:.:986,93,0,.,.,.,986,93,.,986:.:0,0,22,9:0,31,0	1/1:.:69:23:.:680,69,0,.,.,.,680,69,.,680:.:0,0,14,9:0,23,0	1/1:.:37:24:.:628,66,0,600,37,594,628,66,600,628:.:0,0,13,11:0,22,2,0	.	.	0/0:.:54:19:19:0,.,.,.,.,.,54,.,.,810	.	1/1:.:17:29:.:709,79,0,648,17,642,709,79,648,709:.:0,0,21,8:0,27,2,0	1/1:.:56:19:.:502,56,0,.,.,.,502,56,.,502:.:0,0,15,4:0,19,0	1/1:.:18:6:.:169,18,0,.,.,.,169,18,.,169:.:0,0,5,1:0,6,0	1/1:151_A_C:83:28:.:859,83,0,.,.,.,859,83,.,859:0|1:0,0,21,7:0,28,0	1/1:.:24:8:.:284,24,0,.,.,.,284,24,.,284:.:0,0,5,3:0,8,0	1/1:.:27:9:.:271,27,0,.,.,.,271,27,.,271:.:0,0,7,2:0,9,0	1/1:.:9:3:.:101,9,0,.,.,.,101,9,.,101:.:0,0,3,0:0,3,0	0/0:.:48:17:17:0,.,.,.,.,.,48,.,.,720	.	.	.	1/1:.:42:14:.:445,42,0,.,.,.,445,42,.,445:.:0,0,10,4:0,14,0	1/1:.:12:4:.:102,12,0,.,.,.,102,12,.,102:.:0,0,2,2:0,4,0	1/1:.:33:11:.:320,33,0,.,.,.,320,33,.,320:.:0,0,7,4:0,11,0	1/1:.:36:12:.:342,36,0,.,.,.,342,36,.,342:.:0,0,6,6:0,12,0	1/1:.:41:14:.:346,41,0,.,.,.,346,41,.,346:.:0,0,7,7:0,14,0	.	1/1:.:56:19:.:512,56,0,.,.,.,512,56,.,512:.:0,0,13,6:0,19,0	0/0:.:81:27:27:0,.,.,.,.,.,81,.,.,863	1/1:.:33:11:.:311,33,0,.,.,.,311,33,.,311:.:0,0,6,5:0,11,0	0/0:.:57:19:19:0,.,.,.,.,.,57,.,.,621	1/1:151_A_C:66:22:.:730,66,0,.,.,.,730,66,.,730:0|1:0,0,16,6:0,22,0	1/1:.:21:7:.:212,21,0,.,.,.,212,21,.,212:.:0,0,6,1:0,7,0	0/0:.:60:20:20:0,.,.,.,.,.,60,.,.,721	0/0:.:0:14:14:0,.,.,.,.,.,0,.,.,434	1/1:151_A_C:87:29:.:896,87,0,.,.,.,896,87,.,896:0|1:0,0,19,10:0,29,0	.	0/0:.:13:11:11:0,.,.,.,.,.,13,.,.,375	1/1:.:24:8:.:237,24,0,.,.,.,237,24,.,237:.:0,0,6,2:0,8,0	0/0:.:10:10:10:0,.,.,.,.,.,10,.,.,289	1/1:.:46:16:.:407,46,0,.,.,.,407,46,.,407:.:0,0,11,5:0,16,0	0/0:.:46:22:22:0,.,.,.,.,.,46,.,.,660	1/1:.:32:11:.:281,32,0,.,.,.,281,32,.,281:.:0,0,7,4:0,11,0	1/1:.:76:26:.:692,76,0,.,.,.,692,76,.,692:.:0,0,13,13:0,26,0
M_960_Target	151	.	C	T,<NON_REF>	798.6	.	AC=67,0;AN=78;BaseQRankSum=-0.688;ClippingRankSum=-0.863;DP=1651;END=151;ExcessHet=3.0103;MLEAC=2,0;MLEAF=1.00,0.00;MQRankSum=-0.313;RAW_MQ=136936.00;ReadPosRankSum=-0.513;SF=0,1,2,6,7,8,9,10,11,12,13,14,15,16,18,19,20,21,22,23,24,26,28,29,30,31,32,33,35,36,37,38,39,40,41,44,45,46,47	GT:GQ:DP:MIN_DP:PL:SB:AD	1/1:99:49:.:1465,147,0,1465,147,1465:0,0,36,13:0,49,0	1/1:80:27:.:766,80,0,766,80,766:0,0,18,9:0,27,0	1/1:57:19:.:560,57,0,560,57,560:0,0,15,4:0,19,0	.	.	.	0/0:45:15:15:0,.,.,45,.,507	1/1:99:39:.:1152,117,0,1152,117,1152:0,0,29,10:0,39,0	0/1:99:46:.:734,0,405,770,504,1274:9,3,25,9:12,34,0	0/1:99:19:.:365,0,157,380,199,579:4,1,8,6:5,14,0	1/1:99:39:.:1170,117,0,1170,117,1170:0,0,25,14:0,39,0	0/1:99:21:.:237,0,261,264,297,561:6,3,8,4:9,12,0	1/1:63:21:.:627,63,0,627,63,627:0,0,14,7:0,21,0	1/1:33:11:.:360,33,0,360,33,360:0,0,7,4:0,11,0	1/1:93:31:.:853,93,0,853,93,853:0,0,20,11:0,31,0	0/0:33:18:18:0,.,.,33,.,495	0/0:0:11:11:0,.,.,0,.,290	.	1/1:87:29:.:875,87,0,875,87,875:0,0,21,8:0,29,0	1/1:78:26:.:727,78,0,727,78,727:0,0,18,8:0,26,0	1/1:63:21:.:564,63,0,564,63,564:0,0,14,7:0,21,0	1/1:69:23:.:682,69,0,682,69,682:0,0,16,7:0,23,0	1/1:93:31:.:931,93,0,931,93,931:0,0,21,10:0,31,0	1/1:99:33:.:945,99,0,945,99,945:0,0,21,12:0,33,0	1/1:83:28:.:800,83,0,800,83,800:0,0,17,11:0,28,0	.	1/1:60:20:.:653,60,0,653,60,653:0,0,16,4:0,20,0	.	1/1:99:45:.:1211,134,0,1211,134,1211:0,0,27,18:0,45,0	1/1:72:24:.:819,72,0,819,72,819:0,0,15,9:0,24,0	1/1:99:46:.:1300,137,0,1300,137,1300:0,0,31,15:0,46,0	1/1:98:33:.:945,98,0,945,98,945:0,0,23,10:0,33,0	1/1:99:38:.:1109,114,0,1109,114,1109:0,0,26,12:0,38,0	1/1:54:18:.:519,54,0,519,54,519:0,0,12,6:0,18,0	.	1/1:53:18:.:451,53,0,451,53,451:0,0,11,7:0,18,0	0/0:81:37:37:0,.,.,81,.,1208	1/1:87:29:.:861,87,0,861,87,861:0,0,20,9:0,29,0	1/1:75:25:.:757,75,0,757,75,757:0,0,16,9:0,25,0	1/1:57:19:.:574,57,0,574,57,574:0,0,11,8:0,19,0	1/1:99:53:.:1701,159,0,1701,159,1701:0,0,33,20:0,53,0
M_971_Target	151	.	T	A,<NON_REF>	424.2	.	AC=15,0;AN=44;BaseQRankSum=-0.736;ClippingRankSum=-0.736;DP=150;END=151;ExcessHet=3.0103;MLEAC=1,0;MLEAF=0.500,0.00;MQRankSum=0.736;RAW_MQ=10800.00;ReadPosRankSum=-0.736;SF=0,2,11,12,16,17,19,22,23,27,28,29,34,35,36,37,39,40,41,42,46,47	GT:GQ:DP:MIN_DP:PL:SB:AD	0/0:88:44:44:0,.,.,88,.,1251	.	0/0:27:11:11:0,.,.,27,.,405	.	.	.	.	.	.	.	.	0/0:30:10:10:0,.,.,30,.,347	0/0:57:21:19:0,.,.,57,.,602	.	.	.	0/0:0:1:1:0,.,.,0,.,0	0/1:16:3:.:40,0,16,43,22,65:0,1,1,1:1,2,0	.	0/0:0:11:11:0,.,.,0,.,290	.	.	0/0:52:32:32:0,.,.,52,.,1044	1/1:36:22:.:573,36,0,576,63,604:0,1,3,18:1,21,0	.	.	.	0/0:28:24:24:0,.,.,28,.,762	1/1:35:23:.:607,35,0,610,66,641:0,1,5,17:1,22,0	1/1:48:16:.:441,48,0,441,48,441:0,0,3,13:0,16,0	.	.	.	.	0/0:75:30:27:0,.,.,75,.,1125	0/0:0:4:4:0,.,.,0,.,113	0/0:31:25:25:0,.,.,31,.,682	1/1:23:19:.:430,23,0,433,54,464:0,1,5,13:1,18,0	.	1/1:33:11:.:306,33,0,306,33,306:0,0,3,8:0,11,0	1/1:59:30:.:785,59,0,788,87,815:0,1,5,24:1,29,0
M_974_Target	151	.	C	A,<NON_REF>	969.99	.	AC=74,0;AN=76;BaseQRankSum=1.636;ClippingRankSum=-0.193;DP=1625;END=151;ExcessHet=3.0103;MLEAC=2,0;MLEAF=1.00,0.00;MQRankSum=-1.636;RAW_MQ=150634.00;ReadPosRankSum=1.636;SF=0,1,2,6,7,8,9,10,11,12,13,14,18,19,20,21,22,23,24,26,28,29,30,31,32,33,35,37,38,39,40,41,42,43,44,45,46,47	GT:PID:GQ:DP:MIN_DP:PL:PGT:SB:AD	1/1:.:99:65:.:2098,195,0,2098,195,2098:.:0,0,45,20:0,65,0	1/1:.:99:43:.:1226,129,0,1226,129,1226:.:0,0,29,14:0,43,0	1/1:.:69:23:.:651,69,0,651,69,651:.:0,0,14,9:0,23,0	.	.	.	1/1:151_C_A:48:16:.:720,48,0,720,48,720:0|1:0,0,13,3:0,16,0	1/1:.:99:55:.:1639,164,0,1639,164,1639:.:0,0,40,15:0,55,0	1/1:.:99:44:.:1332,132,0,1332,132,1332:.:0,0,28,16:0,44,0	1/1:.:69:23:.:845,69,0,845,69,845:.:0,0,15,8:0,23,0	1/1:.:99:33:.:923,99,0,923,99,923:.:0,0,19,14:0,33,0	1/1:.:48:16:.:535,48,0,535,48,535:.:0,0,12,4:0,16,0	1/1:.:89:30:.:832,89,0,832,89,832:.:0,0,22,8:0,30,0	1/1:.:33:11:.:284,33,0,284,33,284:.:0,0,6,5:0,11,0	1/1:.:98:36:.:1030,98,0,1033,105,1040:.:1,0,22,13:1,35,0	.	.	.	1/1:.:66:22:.:616,66,0,616,66,616:.:0,0,14,8:0,22,0	1/1:.:51:17:.:543,51,0,543,51,543:.:0,0,12,5:0,17,0	1/1:.:72:24:.:787,72,0,787,72,787:.:0,0,18,6:0,24,0	1/1:.:84:28:.:774,84,0,774,84,774:.:0,0,16,12:0,28,0	1/1:151_C_A:78:26:.:857,78,0,857,78,857:0|1:0,0,21,5:0,26,0	1/1:.:99:33:.:983,99,0,983,99,983:.:0,0,21,12:0,33,0	1/1:151_C_A:99:34:.:966,102,0,966,102,966:0|1:0,0,22,12:0,34,0	.	1/1:.:84:28:.:794,84,0,794,84,794:.:0,0,19,9:0,28,0	.	1/1:.:99:40:.:1133,119,0,1133,119,1133:.:0,0,25,15:0,40,0	1/1:.:74:25:.:742,74,0,742,74,742:.:0,0,20,5:0,25,0	1/1:.:99:45:.:1323,135,0,1323,135,1323:.:0,0,30,15:0,45,0	1/1:145_A_G:99:40:.:1133,119,0,1133,119,1133:0|1:0,0,26,14:0,40,0	1/1:.:99:56:.:1563,167,0,1563,167,1563:.:0,0,38,18:0,56,0	1/1:.:99:39:.:1131,117,0,1131,117,1131:.:0,0,28,11:0,39,0	.	1/1:.:27:9:.:250,27,0,250,27,250:.:0,0,6,3:0,9,0	.	1/1:131_T_A:99:36:.:1053,108,0,1053,108,1053:0|1:0,0,23,13:0,36,0	1/1:.:99:36:.:1079,108,0,1079,108,1079:.:0,0,27,9:0,36,0	1/1:126_T_C:36:12:.:374,36,0,374,36,374:0|1:0,0,9,3:0,12,0	1/1:.:99:69:.:1966,205,0,1966,205,1966:.:0,0,47,22:0,69,0
M_975_Target	151	.	C	T,<NON_REF>	614.91	.	AC=28,0;AN=50;BaseQRankSum=-1.223;ClippingRankSum=1.529;DP=300;END=154;ExcessHet=3.0103;MLEAC=2,0;MLEAF=1.00,0.00;MQRankSum=-0.510;RAW_MQ=48615.00;ReadPosRankSum=-0.102;SF=0,2,6,9,12,14,21,23,26,27,28,29,30,31,33,34,35,36,37,38,39,40,41,46,47	GT:PID:GQ:DP:MIN_DP:PL:PGT:SB:AD	0/0:.:99:40:38:0,.,.,114,.,1463	.	0/0:.:48:16:16:0,.,.,48,.,595	.	.	.	0/0:.:39:13:13:0,.,.,39,.,449	.	.	0/0:.:60:23:21:0,.,.,60,.,900	.	.	0/0:.:36:12:12:0,.,.,36,.,405	.	1/1:.:75:25:.:773,75,0,773,75,773:.:0,0,19,6:0,25,0	.	.	.	.	.	.	0/0:.:60:22:21:0,.,.,60,.,900	.	1/1:.:60:20:.:607,60,0,607,60,607:.:0,0,14,6:0,20,0	.	.	0/0:.:20:23:23:0,.,.,20,.,687	0/0:.:78:26:26:0,.,.,78,.,887	1/1:.:68:34:.:948,68,0,951,99,982:.:1,0,25,8:1,33,0	1/1:.:42:14:.:454,42,0,454,42,454:.:0,0,12,2:0,14,0	1/1:.:71:35:.:977,71,0,980,102,1010:.:1,0,23,11:1,34,0	1/1:.:45:15:.:473,45,0,473,45,473:.:0,0,10,5:0,15,0	.	1/1:.:36:12:.:378,36,0,378,36,378:.:0,0,10,2:0,12,0	0/0:.:0:24:24:0,.,.,0,.,796	0/0:.:24:8:8:0,.,.,24,.,269	0/0:.:57:19:19:0,.,.,57,.,709	1/1:.:66:22:.:698,66,0,698,66,698:.:0,0,19,3:0,22,0	1/1:.:75:25:.:718,75,0,718,75,718:.:0,0,17,8:0,25,0	1/1:.:27:9:.:268,27,0,268,27,268:.:0,0,7,2:0,9,0	1/1:.:90:30:.:923,90,0,923,90,923:.:0,0,22,8:0,30,0
M_991_Target	151	.	G	A,<NON_REF>	1135.91	.	AC=14,0;AN=22;BaseQRankSum=-1.604;ClippingRankSum=-0.151;DP=312;END=151;ExcessHet=3.0103;MLEAC=2,0;MLEAF=1.00,0.00;MQRankSum=1.301;RAW_MQ=68220.00;ReadPosRankSum=-0.878;SF=5,23,28,29,33,35,37,39,40,41,47	GT:PID:GQ:DP:MIN_DP:PL:PGT:SB:AD	.	.	.	.	.	0/0:.:90:31:31:0,.,.,90,.,1350	.	.	.	.	.	.	.	.	.	.	.	.	.	.	.	.	.	1/1:.:83:28:.:839,83,0,839,83,839:.:0,0,12,16:0,28,0	.	.	.	.	1/1:128_C_T:99:42:.:1267,124,0,1267,124,1267:0|1:0,0,19,23:0,42,0	1/1:.:90:30:.:961,90,0,961,90,961:.:0,0,13,17:0,30,0	.	.	.	0/0:.:73:41:.:0,73,1148,117,1154,1197:.:16,23,1,1:39,2,0	.	0/0:.:36:12:12:0,.,.,36,.,384	.	1/1:.:84:28:.:882,84,0,882,84,882:.:0,0,12,16:0,28,0	.	1/1:137_G_A:81:27:.:847,81,0,847,81,847:0|1:0,0,15,12:0,27,0	1/1:.:99:53:.:1475,109,0,1481,152,1524:.:1,1,24,27:2,51,0
M_1004_Target	151	.	A	G,<NON_REF>	874.91	.	AC=14,0;AN=32;BaseQRankSum=0.946;ClippingRankSum=-0.995;DP=211;END=154;ExcessHet=3.0103;MLEAC=2,0;MLEAF=1.00,0.00;MQRankSum=-0.121;RAW_MQ=37536.00;ReadPosRankSum=1.383;SF=12,13,22,23,24,26,27,28,29,35,36,37,38,39,40,41	GT:PID:GQ:DP:MIN_DP:PL:PGT:SB:AD	.	.	.	.	.	.	.	.	.	.	.	.	0/0:.:45:16:16:0,.,.,45,.,675	0/0:.:27:9:9:0,.,.,27,.,289	.	.	.	.	.	.	.	.	0/0:.:98:47:47:0,.,.,98,.,1577	1/1:.:84:28:.:833,84,0,833,84,833:.:0,0,17,11:0,28,0	0/0:.:72:25:25:0,.,.,72,.,1080	.	0/0:.:40:28:28:0,.,.,40,.,859	0/0:.:89:36:36:0,.,.,89,.,1092	1/1:.:84:28:.:917,84,0,917,84,917:.:0,0,15,13:0,28,0	1/1:.:66:22:.:671,66,0,671,66,671:.:0,0,13,9:0,22,0	.	.	.	.	.	0/0:.:45:15:15:0,.,.,45,.,492	0/0:.:52:32:32:0,.,.,52,.,1076	1/1:.:78:26:.:825,78,0,825,78,825:.:0,0,15,11:0,26,0	0/0:.:98:39:39:0,.,.,98,.,1268	1/1:.:63:21:.:630,63,0,630,63,630:.:0,0,14,7:0,21,0	1/1:149_A_G:99:34:.:1059,101,0,1059,101,1059:0|1:0,0,21,13:0,34,0
M_1009_Target	151	.	G	A,T,<NON_REF>	986.25	.	AC=51,0,0;AN=64;BaseQRankSum=3.325;ClippingRankSum=1.491;DP=1005;END=151;ExcessHet=3.0103;MLEAC=1,0;MLEAF=0.500,0.00;MQRankSum=-1.440;RAW_MQ=60347.00;ReadPosRankSum=-0.395;SF=2,4,6,8,9,11,12,14,15,16,17,18,19,20,23,26,28,29,30,31,32,33,35,37,38,39,40,41,42,44,46,47	GT:GQ:DP:MIN_DP:PL:SB:AD	.	.	0/1:99:43:.:360,0,702,.,.,.,443,747,.,1190:17,11,7,8:28,15,0	.	0/0:0:1:1:0,.,.,.,.,.,0,.,.,0	.	1/1:57:19:.:587,57,0,.,.,.,587,57,.,587:0,0,9,10:0,19,0	.	0/1:99:46:.:222,0,829,.,.,.,324,865,.,1189:15,19,5,7:34,12,0	0/0:48:20:20:0,.,.,.,.,.,48,.,.,720	.	0/1:99:23:.:250,0,333,.,.,.,290,363,.,653:4,9,4,6:13,10,0	1/1:84:28:.:827,84,0,.,.,.,827,84,.,827:0,0,16,12:0,28,0	.	1/1:96:32:.:999,96,0,.,.,.,999,96,.,999:0,0,14,18:0,32,0	1/1:99:53:.:1620,159,0,.,.,.,1620,159,.,1620:0,0,24,29:0,53,0	1/1:99:40:.:1564,120,0,.,.,.,1564,120,.,1564:0,0,27,13:0,40,0	0/0:0:2:2:0,.,.,.,.,.,0,.,.,0	1/1:72:24:.:719,72,0,.,.,.,719,72,.,719:0,0,13,11:0,24,0	1/1:42:14:.:417,42,0,.,.,.,417,42,.,417:0,0,5,9:0,14,0	1/1:98:33:.:923,98,0,.,.,.,923,98,.,923:0,0,20,13:0,33,0	.	.	1/1:86:29:.:849,86,0,.,.,.,849,86,.,849:0,0,15,14:0,29,0	.	.	0/0:96:33:32:0,.,.,.,.,.,96,.,.,1254	.	1/1:87:29:.:881,87,0,.,.,.,881,87,.,881:0,0,15,14:0,29,0	1/1:99:38:.:1113,114,0,.,.,.,1113,114,.,1113:0,0,20,18:0,38,0	1/1:99:42:.:1193,125,0,.,.,.,1193,125,.,1193:0,0,16,26:0,42,0	1/1:99:41:.:1238,122,0,.,.,.,1238,122,.,1238:0,0,18,23:0,41,0	1/1:99:54:.:1568,128,0,.,.,.,1571,159,.,1602:0,1,30,23:1,53,0	1/1:99:37:.:1042,109,0,.,.,.,1042,109,.,1042:0,0,17,20:0,37,0	.	0/0:57:26:26:0,.,.,.,.,.,57,.,.,799	.	1/1:98:33:.:957,98,0,.,.,.,957,98,.,957:0,0,16,17:0,33,0	1/1:99:42:.:1276,126,0,.,.,.,1276,126,.,1276:0,0,21,21:0,42,0	1/1:66:22:.:652,66,0,.,.,.,652,66,.,652:0,0,8,14:0,22,0	1/1:99:57:.:1615,124,0,1589,131,1624,1620,162,1627,1658:2,0,27,28:2,54,1,0
M_1010_Target	151	.	C	T,G,<NON_REF>	785.96	.	AC=32,0,0;AN=60;DP=444;END=151;ExcessHet=3.0103;MLEAC=2,0;MLEAF=1.00,0.00;RAW_MQ=51138.00;SF=2,5,9,12,13,14,16,18,19,20,21,23,27,28,29,30,31,32,33,35,36,37,38,39,40,41,44,45,46,47	GT:PID:GQ:DP:MIN_DP:PL:PGT:SB:AD	.	.	0/0:.:53:33:33:0,.,.,.,.,.,53,.,.,1009	.	.	0/0:.:77:32:32:0,.,.,.,.,.,77,.,.,1083	.	.	.	0/0:.:42:14:14:0,.,.,.,.,.,42,.,.,370	.	.	0/0:.:72:24:24:0,.,.,.,.,.,72,.,.,722	0/0:.:27:9:9:0,.,.,.,.,.,27,.,.,293	1/1:.:81:27:.:806,81,0,.,.,.,806,81,.,806:.:0,0,17,10:0,27,0	.	0/0:.:21:7:7:0,.,.,.,.,.,21,.,.,262	.	0/0:.:28:22:22:0,.,.,.,.,.,28,.,.,771	0/0:.:30:10:10:0,.,.,.,.,.,30,.,.,365	0/0:.:36:12:12:0,.,.,.,.,.,36,.,.,442	0/0:.:42:14:14:0,.,.,.,.,.,42,.,.,490	.	1/1:.:69:23:.:717,69,0,.,.,.,717,69,.,717:.:0,0,19,4:0,23,0	.	.	.	0/0:.:65:28:28:0,.,.,.,.,.,65,.,.,917	1/1:.:48:16:.:475,48,0,.,.,.,475,48,.,475:.:0,0,11,5:0,16,0	1/1:.:99:35:.:1064,105,0,.,.,.,1064,105,.,1064:.:0,0,28,7:0,35,0	1/1:.:99:41:.:1234,123,0,.,.,.,1234,123,.,1234:.:0,0,34,7:0,41,0	1/1:.:83:28:.:813,83,0,.,.,.,813,83,.,813:.:0,0,22,6:0,28,0	1/1:.:99:39:.:1046,115,0,.,.,.,1046,115,.,1046:.:0,0,28,11:0,39,0	1/1:.:60:20:.:570,60,0,.,.,.,570,60,.,570:.:0,0,14,6:0,20,0	.	0/0:.:24:15:15:0,.,.,.,.,.,24,.,.,459	0/0:.:28:30:30:0,.,.,.,.,.,28,.,.,905	1/1:.:51:17:.:466,51,0,.,.,.,466,51,.,466:.:0,0,10,7:0,17,0	1/1:.:78:26:.:752,78,0,752,78,752,752,78,752,752:.:0,0,17,9:0,0,26,0	1/1:151_C_T:51:17:.:560,51,0,.,.,.,560,51,.,560:0|1:0,0,13,4:0,17,0	1/1:.:99:43:.:1273,129,0,.,.,.,1273,129,.,1273:.:0,0,33,10:0,43,0
M_1020_Target	151	.	A	G,<NON_REF>	595.27	.	AC=16,0;AN=32;BaseQRankSum=-1.734;ClippingRankSum=0.000;DP=251;END=156;ExcessHet=3.0103;MLEAC=2,0;MLEAF=1.00,0.00;MQRankSum=0.520;RAW_MQ=48379.00;ReadPosRankSum=-1.041;SF=1,14,23,25,26,28,29,32,36,37,39,40,41,44,46,47	GT:PID:GQ:DP:MIN_DP:PL:PGT:SB:AD	.	0/0:.:51:20:20:0,.,.,51,.,765	.	.	.	.	.	.	.	.	.	.	.	.	0/0:.:69:24:24:0,.,.,69,.,1035	.	.	.	.	.	.	.	.	1/1:148_C_T:48:16:.:481,48,0,481,48,481:0|1:0,0,8,8:0,16,0	.	0/0:.:20:21:21:0,.,.,20,.,600	0/0:.:57:21:19:0,.,.,57,.,592	.	1/1:.:62:21:.:577,62,0,577,62,577:.:0,0,14,7:0,21,0	1/1:.:45:15:.:400,45,0,400,45,400:.:0,0,9,6:0,15,0	.	.	0/0:.:50:36:36:0,.,.,50,.,1082	.	.	.	0/0:.:45:17:17:0,.,.,45,.,675	1/1:.:26:20:.:466,26,0,469,57,500:.:0,1,11,8:1,19,0	.	1/1:.:47:16:.:455,47,0,455,47,455:.:0,0,10,6:0,16,0	1/1:.:90:30:.:823,90,0,823,90,823:.:0,0,19,11:0,30,0
M_1030_Target	151	.	G	A,<NON_REF>	856.21	.	AC=18,0;AN=24;DP=362;END=151;ExcessHet=3.0103;MLEAC=2,0;MLEAF=1.00,0.00;RAW_MQ=37712.00;SF=18,19,20,23,26,28,29,34,37,39,40,41	GT:PID:GQ:DP:MIN_DP:PL:PGT:SB:AD	.	.	.	.	.	.	.	.	.	.	.	.	.	.	.	.	.	.	1/1:.:65:22:.:676,65,0,676,65,676:.:0,0,18,4:0,22,0	1/1:.:75:25:.:745,75,0,745,75,745:.:0,0,17,8:0,25,0	1/1:.:39:13:.:415,39,0,415,39,415:.:0,0,9,4:0,13,0	.	.	1/1:.:75:25:.:727,75,0,727,75,727:.:0,0,15,10:0,25,0	.	.	0/0:.:71:31:31:0,.,.,71,.,1012	.	1/1:145_A_G:78:26:.:794,78,0,794,78,794:0|1:0,0,22,4:0,26,0	1/1:.:72:24:.:706,72,0,706,72,706:.:0,0,16,8:0,24,0	.	.	.	.	0/0:.:71:31:31:0,.,.,71,.,905	.	.	0/0:.:54:18:18:0,.,.,54,.,634	.	1/1:.:65:22:.:668,65,0,668,65,668:.:0,0,16,6:0,22,0	1/1:.:99:59:.:1812,177,0,1812,177,1812:.:0,0,39,20:0,59,0
M_1043_Target	151	.	G	T,<NON_REF>	1411.98	.	AC=28,0;AN=40;DP=677;END=152;ExcessHet=3.0103;MLEAC=2,0;MLEAF=1.00,0.00;RAW_MQ=78153.00;SF=9,12,14,19,23,26,28,29,30,31,32,33,37,38,39,40,41,45,46,47	GT:PID:GQ:DP:MIN_DP:PL:PGT:SB:AD	.	.	.	.	.	.	.	.	.	0/0:.:99:33:33:0,.,.,99,.,1021	.	.	0/0:.:87:29:29:0,.,.,87,.,1066	.	1/1:.:99:46:.:1405,137,0,1405,137,1405:.:0,0,22,24:0,46,0	.	.	.	.	0/0:.:81:30:30:0,.,.,81,.,1215	.	.	.	1/1:.:99:51:.:1811,153,0,1811,153,1811:.:0,0,25,26:0,51,0	.	.	0/0:.:99:37:37:0,.,.,105,.,1575	.	1/1:.:99:37:.:1143,111,0,1143,111,1143:.:0,0,14,23:0,37,0	1/1:.:99:49:.:1556,147,0,1556,147,1556:.:0,0,26,23:0,49,0	1/1:.:99:53:.:1588,159,0,1588,159,1588:.:0,0,22,31:0,53,0	1/1:.:99:41:.:1149,122,0,1149,122,1149:.:0,0,23,18:0,41,0	1/1:.:99:70:.:2087,210,0,2087,210,2087:.:0,0,32,38:0,70,0	1/1:.:95:32:.:966,95,0,966,95,966:.:0,0,17,15:0,32,0	.	.	.	0/0:.:99:38:36:0,.,.,102,.,1530	1/1:.:99:47:.:1500,141,0,1500,141,1500:.:0,0,24,23:0,47,0	1/1:.:74:25:.:730,74,0,730,74,730:.:0,0,13,12:0,25,0	1/1:.:99:70:.:2100,210,0,2100,210,2100:.:0,0,34,36:0,70,0
M_1053_Target	151	.	T	C,<NON_REF>	669.07	.	AC=45,0;AN=68;BaseQRankSum=0.700;ClippingRankSum=-0.389;DP=859;END=154;ExcessHet=3.0103;MLEAC=2,0;MLEAF=1.00,0.00;MQRankSum=-2.670;RAW_MQ=3364.00;ReadPosRankSum=-0.337;SF=5,6,7,8,9,10,11,12,14,15,16,18,19,20,22,23,24,26,28,29,30,31,32,33,34,37,38,39,40,41,42,44,46,47	GT:PID:GQ:DP:MIN_DP:PL:PGT:SB:AD	.	.	.	.	.	0/0:.:51:18:18:0,.,.,51,.,765	1/1:132_A_G:12:4:.:180,12,0,180,12,180:0|1:0,0,0,4:0,4,0	0/0:.:99:37:36:0,.,.,108,.,1261	0/1:132_A_G:99:30:.:180,0,1197,252,1215,1467:0|1:17,7,0,6:24,6,0	0/1:151_T_C:99:21:.:297,0,485,336,509,845:0|1:9,4,2,6:13,8,0	0/0:.:81:28:28:0,.,.,81,.,1215	0/1:132_A_G:69:7:.:69,0,204,84,210,294:0|1:4,1,0,2:5,2,0	0/0:.:84:30:28:0,.,.,84,.,967	.	1/1:.:99:34:.:982,100,0,982,100,982:.:0,0,20,14:0,34,0	1/1:.:87:29:.:1148,87,0,1148,87,1148:.:0,0,18,11:0,29,0	1/1:.:33:11:.:469,33,0,469,33,469:.:0,0,2,9:0,11,0	.	1/1:.:30:10:.:283,30,0,283,30,283:.:0,0,6,4:0,10,0	1/1:.:51:17:.:511,51,0,511,51,511:.:0,0,11,6:0,17,0	1/1:.:48:16:.:453,48,0,453,48,453:.:0,0,10,6:0,16,0	.	0/0:.:90:31:30:0,.,.,90,.,953	1/1:151_T_C:99:36:.:1069,106,0,1069,106,1069:0|1:0,0,25,11:0,36,0	0/0:.:99:34:34:0,.,.,99,.,1485	.	0/0:.:57:19:19:0,.,.,57,.,663	.	1/1:.:47:16:.:438,47,0,438,47,438:.:0,0,9,7:0,16,0	1/1:.:53:18:.:578,53,0,578,53,578:.:0,0,13,5:0,18,0	1/1:.:99:43:.:1278,127,0,1278,127,1278:.:0,0,26,17:0,43,0	1/1:151_T_C:78:30:.:812,78,0,814,85,821:0|1:1,0,19,10:1,29,0	1/1:.:99:42:.:1279,124,0,1279,124,1279:.:0,0,28,14:0,42,0	1/1:151_T_C:30:10:.:300,30,0,300,30,300:0|1:0,0,4,6:0,10,0	0/0:.:22:22:22:0,.,.,22,.,585	.	.	0/0:.:99:36:36:0,.,.,108,.,1089	1/1:151_T_C:93:31:.:925,93,0,925,93,925:0|1:0,0,22,9:0,31,0	1/1:142_G_A:21:7:.:211,21,0,211,21,211:0|1:0,0,3,4:0,7,0	1/1:135_A_G:99:55:.:1781,164,0,1781,164,1781:0|1:0,0,36,19:0,55,0
M_1064_Target	151	.	C	T,<NON_REF>	1356.41	.	AC=28,0;AN=46;DP=643;END=151;ExcessHet=3.0103;MLEAC=2,0;MLEAF=1.00,0.00;RAW_MQ=110399.00;SF=10,11,12,14,16,19,20,22,23,28,29,30,31,32,33,37,38,39,40,41,45,46,47	GT:PID:GQ:DP:MIN_DP:PL:PGT:SB:AD	.	.	.	.	.	.	.	.	.	.	0/0:.:57:21:21:0,.,.,57,.,855	0/0:.:38:19:19:0,.,.,38,.,536	0/0:.:99:38:37:0,.,.,105,.,1575	.	1/1:.:99:47:.:1318,140,0,1318,140,1318:.:0,0,23,24:0,47,0	.	0/0:.:6:2:2:0,.,.,6,.,43	.	.	0/0:.:87:30:30:0,.,.,87,.,1305	0/0:.:53:24:24:0,.,.,53,.,764	.	0/0:.:99:58:57:0,.,.,115,.,1800	1/1:.:99:45:.:1480,135,0,1480,135,1480:.:0,0,21,24:0,45,0	.	.	.	.	1/1:.:99:45:.:1455,135,0,1455,135,1455:.:0,0,28,17:0,45,0	1/1:128_T_C:81:27:.:835,81,0,835,81,835:0|1:0,0,14,13:0,27,0	1/1:.:99:51:.:1559,153,0,1559,153,1559:.:0,0,29,22:0,51,0	1/1:.:96:32:.:1072,96,0,1072,96,1072:.:0,0,15,17:0,32,0	1/1:.:99:64:.:1913,191,0,1913,191,1913:.:0,0,38,26:0,64,0	1/1:.:99:38:.:1106,114,0,1106,114,1106:.:0,0,19,19:0,38,0	.	.	.	0/0:.:99:33:33:0,.,.,99,.,1046	1/1:.:99:60:.:1821,180,0,1821,180,1821:.:0,0,34,26:0,60,0	1/1:.:60:20:.:594,60,0,594,60,594:.:0,0,11,9:0,20,0	1/1:.:99:73:.:2223,218,0,2223,218,2223:.:0,0,45,28:0,73,0
M_1066_Target	151	.	G	A,<NON_REF>	1368.77	.	AC=12,0;AN=22;BaseQRankSum=0.686;ClippingRankSum=0.176;DP=343;END=151;ExcessHet=3.0103;MLEAC=2,0;MLEAF=1.00,0.00;MQRankSum=0.686;RAW_MQ=96096.00;ReadPosRankSum=0.529;SF=2,9,15,23,28,29,35,39,40,41,44	GT:PID:GQ:DP:MIN_DP:PL:PGT:SB:AD	.	.	0/0:.:96:32:32:0,.,.,96,.,1113	.	.	.	.	.	.	0/0:.:72:26:24:0,.,.,72,.,827	.	.	.	.	.	0/0:.:87:29:29:0,.,.,87,.,1043	.	.	.	.	.	.	.	1/1:.:99:45:.:1355,134,0,1355,134,1355:.:0,0,21,24:0,45,0	.	.	.	.	1/1:.:99:51:.:1527,153,0,1527,153,1527:.:0,0,21,30:0,51,0	1/1:146_C_T:90:30:.:912,90,0,912,90,912:0|1:0,0,15,15:0,30,0	.	.	.	.	.	0/0:.:57:20:20:0,.,.,57,.,855	.	.	.	1/1:.:99:36:.:1072,108,0,1072,108,1072:.:0,0,16,20:0,36,0	1/1:.:99:63:.:1613,118,0,1619,182,1683:.:1,1,27,34:2,61,0
M_1023_Target	151	.	T	C,<NON_REF>	0.49	.	AC=1,0;AN=6;BaseQRankSum=-1.733;ClippingRankSum=-0.480;DP=10;END=155;ExcessHet=3.0103;MLEAC=1,0;MLEAF=0.500,0.00;MQRankSum=1.271;RAW_MQ=19446.00;ReadPosRankSum=-0.898;SF=10,44,46	GT:GQ:DP:MIN_DP:PL:SB:AD	.	.	.	.	.	.	.	.	.	.	0/0:30:10:10:0,.,.,30,.,397	.	.	.	.	.	.	.	.	.	.	.	.	.	.	.	.	.	.	.	.	.	.	.	.	.	.	.	.	.	.
M_1055_Target	151	.	C	T,<NON_REF>	988.44	.	AC=12,0;AN=26;DP=206;END=151;ExcessHet=3.0103;MLEAC=2,0;MLEAF=1.00,0.00;RAW_MQ=43153.00;SF=9,10,20,21,23,24,28,29,35,39,40,41,42	GT:GQ:DP:MIN_DP:PL:SB:AD	.	.	.	.	.	.	.	.	.	0/0:87:29:29:0,.,.,87,.,918	0/0:99:44:44:0,.,.,120,.,1800	.	.	.	.	.	.	.	.	.	0/0:61:27:27:0,.,.,61,.,960	0/0:57:19:19:0,.,.,57,.,748	.	1/1:90:30:.:967,90,0,967,90,967:0,0,14,16:0,30,0	0/0:88:41:41:0,.,.,88,.,1387	.	.	.	1/1:99:33:.:981,99,0,981,99,981:0,0,12,21:0,33,0	1/1:66:22:.:671,66,0,671,66,671:0,0,11,11:0,22,0	.	.	.	.	.	0/0:36:12:12:0,.,.,36,.,401	.	.	.	1/1:44:15:.:431,44,0,431,44,431:0,0,5,10:0,15,0	1/1:99:53:.:1548,159,0,1548,159,1548:0,0,24,29:0,53,0
M_1086_Target	151	.	G	A,<NON_REF>	601.42	.	AC=34,0;AN=50;BaseQRankSum=-1.059;ClippingRankSum=-1.540;DP=501;END=151;ExcessHet=3.0103;MLEAC=2,0;MLEAF=1.00,0.00;MQRankSum=0.385;RAW_MQ=50902.00;ReadPosRankSum=0.674;SF=1,9,14,16,18,19,20,21,22,23,27,28,29,30,31,32,33,35,36,38,39,40,41,46,47	GT:GQ:DP:MIN_DP:PL:SB:AD	.	0/0:84:43:43:0,.,.,84,.,1229	.	.	.	.	.	.	.	0/0:30:10:10:0,.,.,30,.,355	.	.	.	.	1/1:54:18:.:511,54,0,511,54,511:0,0,13,5:0,18,0	.	0/0:54:18:18:0,.,.,54,.,611	.	1/1:39:13:.:315,39,0,315,39,315:0,0,7,6:0,13,0	1/1:21:7:.:200,21,0,200,21,200:0,0,5,2:0,7,0	1/1:39:13:.:386,39,0,386,39,386:0,0,10,3:0,13,0	0/0:30:10:10:0,.,.,30,.,319	0/0:93:32:32:0,.,.,93,.,1026	1/1:57:19:.:509,57,0,509,57,509:0,0,11,8:0,19,0	.	.	.	0/0:65:29:29:0,.,.,65,.,927	1/1:48:16:.:522,48,0,522,48,522:0,0,14,2:0,16,0	1/1:42:14:.:437,42,0,437,42,437:0,0,11,3:0,14,0	1/1:74:36:.:1002,74,0,1005,105,1035:1,0,25,10:1,35,0	1/1:90:30:.:864,90,0,864,90,864:0,0,20,10:0,30,0	1/1:99:49:.:1417,113,0,1420,144,1451:1,0,35,13:1,48,0	1/1:39:13:.:351,39,0,351,39,351:0,0,8,5:0,13,0	.	0/0:27:9:9:0,.,.,27,.,316	0/0:57:26:26:0,.,.,57,.,771	.	1/1:98:33:.:957,98,0,957,98,957:0,0,24,9:0,33,0	1/1:36:12:.:369,36,0,369,36,369:0,0,8,4:0,12,0	1/1:93:31:.:939,93,0,939,93,939:0,0,24,7:0,31,0
M_1056_Target	151	.	G	T,<NON_REF>	581.7	.	AC=28,0;AN=52;BaseQRankSum=1.369;ClippingRankSum=-1.552;DP=287;END=151;ExcessHet=3.0103;MLEAC=2,0;MLEAF=1.00,0.00;MQRankSum=-1.734;RAW_MQ=31692.00;ReadPosRankSum=1.187;SF=0,1,2,5,9,11,13,14,15,18,21,22,23,28,29,30,31,32,33,35,38,39,40,41,46,47	GT:PID:GQ:DP:MIN_DP:PL:PGT:SB:AD	0/0:.:65:27:27:0,.,.,65,.,981	0/0:.:31:22:22:0,.,.,31,.,744	0/0:.:39:13:13:0,.,.,39,.,478	.	.	0/0:.:48:16:16:0,.,.,48,.,602	.	.	.	0/0:.:48:16:16:0,.,.,48,.,481	.	0/0:.:13:15:15:0,.,.,13,.,479	.	0/0:.:21:7:7:0,.,.,21,.,203	1/1:.:51:17:.:520,51,0,520,51,520:.:0,0,14,3:0,17,0	0/0:.:15:5:5:0,.,.,15,.,172	.	.	0/0:.:48:16:16:0,.,.,48,.,596	.	.	0/0:.:15:5:5:0,.,.,15,.,178	0/0:.:38:19:19:0,.,.,38,.,677	1/1:.:66:22:.:671,66,0,671,66,671:.:0,0,18,4:0,22,0	.	.	.	.	1/1:.:36:12:.:369,36,0,369,36,369:.:0,0,10,2:0,12,0	1/1:151_G_T:42:19:.:597,42,0,600,54,612:0|1:0,1,16,2:1,18,0	1/1:141_T_C:60:20:.:726,60,0,726,60,726:0|1:0,0,17,3:0,20,0	1/1:.:75:25:.:775,75,0,775,75,775:.:0,0,19,6:0,25,0	1/1:.:99:35:.:1046,105,0,1046,105,1046:.:0,0,27,8:0,35,0	1/1:.:42:14:.:455,42,0,455,42,455:.:0,0,13,1:0,14,0	.	0/0:.:27:9:9:0,.,.,27,.,307	.	.	1/1:.:57:19:.:573,57,0,573,57,573:.:0,0,15,4:0,19,0	1/1:151_G_T:18:6:.:224,18,0,224,18,224:0|1:0,0,5,1:0,6,0	1/1:.:99:34:.:1034,102,0,1034,102,1034:.:0,0,29,5:0,34,0
M_1094_Target	151	.	G	A,<NON_REF>	815.77	.	AC=34,0;AN=54;BaseQRankSum=-1.392;ClippingRankSum=0.028;DP=487;END=151;ExcessHet=3.0103;MLEAC=2,0;MLEAF=1.00,0.00;MQRankSum=0.312;RAW_MQ=90502.00;ReadPosRankSum=-1.619;SF=9,10,11,12,14,15,18,19,20,23,25,28,29,30,31,32,33,34,35,36,38,39,40,41,43,46,47	GT:PID:GQ:DP:MIN_DP:PL:PGT:SB:AD	.	.	.	.	.	.	.	.	.	0/0:.:46:28:28:0,.,.,46,.,951	0/0:.:44:22:22:0,.,.,44,.,637	0/0:.:74:32:32:0,.,.,74,.,1060	0/0:.:45:16:16:0,.,.,45,.,675	.	1/1:.:99:42:.:1243,126,0,1243,126,1243:.:0,0,23,19:0,42,0	0/0:.:71:31:31:0,.,.,71,.,1059	.	.	1/1:.:66:22:.:724,66,0,724,66,724:.:0,0,17,5:0,22,0	1/1:.:57:19:.:630,57,0,630,57,630:.:0,0,13,6:0,19,0	1/1:.:42:14:.:418,42,0,418,42,418:.:0,0,9,5:0,14,0	.	.	1/1:.:57:19:.:518,57,0,518,57,518:.:0,0,8,11:0,19,0	.	0/0:.:88:44:44:0,.,.,88,.,1326	.	.	1/1:.:57:19:.:577,57,0,577,57,577:.:0,0,10,9:0,19,0	1/1:.:45:15:.:461,45,0,461,45,461:.:0,0,8,7:0,15,0	1/1:.:99:41:.:1288,123,0,1288,123,1288:.:0,0,26,15:0,41,0	1/1:149_A_G:90:30:.:878,90,0,878,90,878:0|1:0,0,19,11:0,30,0	1/1:.:84:28:.:837,84,0,837,84,837:.:0,0,17,11:0,28,0	1/1:.:53:18:.:494,53,0,494,53,494:.:0,0,14,4:0,18,0	0/0:.:56:26:26:0,.,.,56,.,840	0/0:.:21:7:7:0,.,.,21,.,301	0/0:.:25:30:30:0,.,.,25,.,807	.	1/1:.:84:28:.:912,84,0,912,84,912:.:0,0,15,13:0,28,0	1/1:.:48:16:.:459,48,0,459,48,459:.:0,0,6,10:0,16,0	1/1:.:99:61:.:1696,149,0,1699,180,1730:.:1,0,31,29:1,60,0
M_1109_Target	151	.	G	A,<NON_REF>	556.55	.	AC=34,0;AN=48;BaseQRankSum=2.143;ClippingRankSum=-0.397;DP=336;END=158;ExcessHet=3.0103;MLEAC=2,0;MLEAF=1.00,0.00;MQRankSum=-1.350;RAW_MQ=56363.00;ReadPosRankSum=0.238;SF=11,14,16,18,19,20,22,23,24,25,28,29,30,31,32,33,34,36,38,39,40,41,46,47	GT:PID:GQ:DP:MIN_DP:PL:PGT:SB:AD	.	.	.	.	.	.	.	.	.	.	.	0/0:.:90:30:30:0,.,.,90,.,967	.	.	1/1:.:72:24:.:732,72,0,732,72,732:.:0,0,19,5:0,24,0	.	0/0:.:90:31:30:0,.,.,90,.,1081	.	1/1:.:72:24:.:684,72,0,684,72,684:.:0,0,18,6:0,24,0	1/1:151_G_A:72:24:.:680,72,0,680,72,680:0|1:0,0,16,8:0,24,0	1/1:.:36:12:.:342,36,0,342,36,342:.:0,0,9,3:0,12,0	.	0/0:.:51:18:17:0,.,.,51,.,563	1/1:.:66:22:.:619,66,0,619,66,619:.:0,0,17,5:0,22,0	0/0:.:72:24:24:0,.,.,72,.,768	0/0:.:9:32:32:0,.,.,9,.,890	.	.	1/1:.:45:15:.:515,45,0,515,45,515:.:0,0,15,0:0,15,0	1/1:.:39:13:.:413,39,0,413,39,413:.:0,0,11,2:0,13,0	1/1:.:57:19:.:568,57,0,568,57,568:.:0,0,15,4:0,19,0	1/1:.:13:16:.:375,13,0,381,42,409:.:1,1,11,3:2,14,0	1/1:.:93:31:.:975,93,0,975,93,975:.:0,0,27,4:0,31,0	1/1:.:36:12:.:340,36,0,340,36,340:.:0,0,9,3:0,12,0	0/0:.:57:19:19:0,.,.,57,.,620	.	0/0:.:33:11:11:0,.,.,33,.,385	.	1/1:151_G_A:89:30:.:933,89,0,933,89,933:0|1:0,0,26,4:0,30,0	1/1:.:21:7:.:200,21,0,200,21,200:.:0,0,5,2:0,7,0	1/1:.:99:34:.:1003,102,0,1003,102,1003:.:0,0,26,8:0,34,0
M_1108_Target	151	.	G	A,<NON_REF>	439.66	.	AC=16,0;AN=30;BaseQRankSum=-0.315;ClippingRankSum=-0.079;DP=118;END=151;ExcessHet=3.0103;MLEAC=2,0;MLEAF=1.00,0.00;MQRankSum=-1.260;RAW_MQ=14769.00;ReadPosRankSum=-1.496;SF=0,7,12,19,21,23,28,29,34,37,39,40,41,46,47	GT:GQ:DP:MIN_DP:PL:SB:AD	0/0:48:16:16:0,.,.,48,.,658	.	.	.	.	.	.	0/0:93:31:31:0,.,.,93,.,1155	.	.	.	.	0/0:3:8:8:0,.,.,3,.,247	.	.	.	.	.	.	0/0:48:16:16:0,.,.,48,.,560	.	0/0:27:9:9:0,.,.,27,.,313	.	1/1:33:11:.:353,33,0,353,33,353:0,0,10,1:0,11,0	.	.	.	.	1/1:36:12:.:387,36,0,387,36,387:0,0,11,1:0,12,0	1/1:42:14:.:400,42,0,400,42,400:0,0,10,4:0,14,0	.	.	.	.	0/0:21:7:7:0,.,.,21,.,226	.	.	0/0:24:8:8:0,.,.,24,.,349	.	1/1:21:7:.:236,21,0,236,21,236:0,0,7,0:0,7,0	1/1:99:44:.:1386,99,0,1389,129,1420:1,0,40,3:1,43,0
M_1107_Target	151	.	G	T,<NON_REF>	810.5	.	AC=28,0;AN=42;BaseQRankSum=1.498;ClippingRankSum=-0.419;DP=399;END=151;ExcessHet=3.0103;MLEAC=2,0;MLEAF=1.00,0.00;MQRankSum=-2.216;RAW_MQ=37147.00;ReadPosRankSum=0.659;SF=1,2,6,10,12,14,21,23,26,28,29,30,31,32,33,38,39,40,41,46,47	GT:GQ:DP:MIN_DP:PL:SB:AD	.	0/0:95:40:40:0,.,.,95,.,1427	0/0:72:25:25:0,.,.,72,.,1080	.	.	.	0/0:63:22:22:0,.,.,63,.,945	.	.	.	0/0:51:17:17:0,.,.,51,.,555	.	0/0:60:25:24:0,.,.,60,.,900	.	1/1:72:24:.:736,72,0,736,72,736:0,0,12,12:0,24,0	.	.	.	.	.	.	0/0:87:29:29:0,.,.,87,.,1030	.	1/1:72:24:.:700,72,0,700,72,700:0,0,9,15:0,24,0	.	.	0/0:48:16:16:0,.,.,48,.,573	.	1/1:14:21:.:556,14,0,562,57,605:1,1,6,13:2,19,0	1/1:45:15:.:470,45,0,470,45,470:0,0,6,9:0,15,0	1/1:99:37:.:1107,111,0,1107,111,1107:0,0,10,27:0,37,0	1/1:75:25:.:754,75,0,754,75,754:0,0,11,14:0,25,0	1/1:99:55:.:1681,164,0,1681,164,1681:0,0,20,35:0,55,0	1/1:42:14:.:437,42,0,437,42,437:0,0,5,9:0,14,0	.	.	.	.	1/1:99:43:.:1310,129,0,1310,129,1310:0,0,15,28:0,43,0	1/1:39:13:.:403,39,0,403,39,403:0,0,3,10:0,13,0	1/1:99:45:.:1228,123,0,1231,130,1238:1,0,16,28:1,44,0
M_2414_Target	151	.	T	G,<NON_REF>	1093.44	.	AC=18,0;AN=32;DP=343;END=151;ExcessHet=3.0103;MLEAC=2,0;MLEAF=1.00,0.00;RAW_MQ=59588.00;SF=5,9,11,18,23,27,28,29,35,37,39,40,41,44,46,47	GT:GQ:DP:MIN_DP:PL:SB:AD	.	.	.	.	.	0/0:42:43:43:0,.,.,42,.,1316	.	.	.	0/0:67:37:37:0,.,.,67,.,1218	.	0/0:96:32:32:0,.,.,96,.,1239	.	.	.	.	.	.	0/0:78:27:26:0,.,.,78,.,962	.	.	.	.	1/1:96:32:.:952,96,0,952,96,952:0,0,11,21:0,32,0	.	.	.	0/0:99:45:42:0,.,.,120,.,1800	1/1:99:41:.:1240,123,0,1240,123,1240:0,0,14,27:0,41,0	1/1:99:47:.:1333,140,0,1333,140,1333:0,0,18,29:0,47,0	.	.	.	.	.	0/0:54:18:18:0,.,.,54,.,607	.	0/0:99:34:34:0,.,.,99,.,1485	.	1/1:63:21:.:613,63,0,613,63,613:0,0,8,13:0,21,0	1/1:99:48:.:1473,144,0,1473,144,1473:0,0,22,26:0,48,0
M_1114_Target	151	.	G	A,<NON_REF>	703.21	.	AC=18,0;AN=28;BaseQRankSum=-1.733;ClippingRankSum=0.371;DP=245;END=151;ExcessHet=3.0103;MLEAC=2,0;MLEAF=1.00,0.00;MQRankSum=0.743;RAW_MQ=53998.00;ReadPosRankSum=-0.248;SF=1,22,23,26,28,29,30,35,39,40,41,44,46,47	GT:PID:GQ:DP:MIN_DP:PL:PGT:SB:AD	.	0/0:.:88:44:44:0,.,.,88,.,1253	.	.	.	.	.	.	.	.	.	.	.	.	.	.	.	.	.	.	.	.	0/0:.:99:45:45:0,.,.,120,.,1800	1/1:.:81:27:.:784,81,0,784,81,784:.:0,0,8,19:0,27,0	.	.	0/0:.:54:20:19:0,.,.,54,.,810	.	1/1:.:50:28:.:715,50,0,718,81,749:.:0,1,8,19:1,27,0	1/1:150_T_C:57:19:.:558,57,0,558,57,558:0|1:0,0,6,13:0,19,0	0/0:.:99:35:33:0,.,.,99,.,1164	.	.	.	.	0/0:.:30:10:10:0,.,.,30,.,323	.	.	.	1/1:.:63:21:.:556,63,0,556,63,556:.:0,0,7,14:0,21,0	1/1:.:99:39:.:1006,116,0,1006,116,1006:.:0,0,15,24:0,39,0
M_1116_Target	151	.	C	T,<NON_REF>	1487.3	.	AC=30,0;AN=46;BaseQRankSum=-0.948;ClippingRankSum=1.471;DP=774;END=151;ExcessHet=3.0103;MLEAC=2,0;MLEAF=1.00,0.00;MQRankSum=-0.294;RAW_MQ=84199.00;ReadPosRankSum=0.752;SF=2,9,10,11,14,16,20,23,28,29,30,31,32,33,36,37,38,39,40,41,44,46,47	GT:PID:GQ:DP:MIN_DP:PL:PGT:SB:AD	.	.	0/0:.:84:31:31:0,.,.,84,.,1260	.	.	.	.	.	.	0/0:.:99:33:33:0,.,.,99,.,1088	0/0:.:71:40:40:0,.,.,71,.,1170	0/0:.:93:38:38:0,.,.,93,.,1109	.	.	1/1:.:99:47:.:1482,141,0,1482,141,1482:.:0,0,27,20:0,47,0	.	0/0:.:72:31:31:0,.,.,72,.,1053	.	.	.	0/0:.:99:38:38:0,.,.,114,.,1209	.	.	1/1:.:99:48:.:1469,143,0,1469,143,1469:.:0,0,27,21:0,48,0	.	.	.	.	1/1:.:99:53:.:1597,114,0,1600,156,1642:.:0,1,27,25:1,52,0	1/1:.:99:42:.:1314,126,0,1314,126,1314:.:0,0,20,22:0,42,0	1/1:.:99:68:.:1881,202,0,1881,202,1881:.:0,0,33,35:0,68,0	1/1:.:99:51:.:1501,153,0,1501,153,1501:.:0,0,28,23:0,51,0	1/1:.:99:73:.:2276,219,0,2276,219,2276:.:0,0,38,35:0,73,0	1/1:151_C_T:99:51:.:1460,152,0,1460,152,1460:0|1:0,0,26,25:0,51,0	.	.	0/0:.:99:53:53:0,.,.,115,.,1562	0/0:.:99:51:49:0,.,.,107,.,1540	1/1:.:99:35:.:1048,105,0,1048,105,1048:.:0,0,18,17:0,35,0	1/1:.:86:29:.:840,86,0,840,86,840:.:0,0,16,13:0,29,0	1/1:.:99:77:.:2394,231,0,2394,231,2394:.:0,0,40,37:0,77,0
M_1117_Target	151	.	G	A,<NON_REF>	1314.04	.	AC=30,0;AN=44;BaseQRankSum=1.559;ClippingRankSum=-1.646;DP=722;END=151;ExcessHet=3.0103;MLEAC=2,0;MLEAF=1.00,0.00;MQRankSum=0.260;RAW_MQ=105876.00;ReadPosRankSum=-0.780;SF=5,6,7,11,14,16,21,23,28,29,30,31,32,33,34,38,39,40,41,44,46,47	GT:PID:GQ:DP:MIN_DP:PL:PGT:SB:AD	.	.	.	.	.	0/0:.:90:30:30:0,.,.,90,.,1024	0/0:.:9:3:3:0,.,.,9,.,116	0/0:.:99:43:41:0,.,.,107,.,1358	.	.	.	0/0:.:48:16:16:0,.,.,48,.,551	.	.	1/1:.:99:56:.:1687,167,0,1687,167,1687:.:0,0,31,25:0,56,0	.	0/0:.:76:38:38:0,.,.,76,.,1323	.	.	.	.	0/0:.:81:29:27:0,.,.,81,.,992	.	1/1:.:99:40:.:1142,110,0,1145,117,1152:.:0,1,21,18:1,39,0	.	.	.	.	1/1:.:99:45:.:1360,135,0,1360,135,1360:.:0,0,23,22:0,45,0	1/1:.:98:36:.:982,98,0,985,105,992:.:0,1,17,18:1,35,0	1/1:.:99:64:.:1715,137,0,1724,181,1768:.:1,2,33,28:3,61,0	1/1:.:72:24:.:738,72,0,738,72,738:.:0,0,11,13:0,24,0	1/1:.:99:63:.:1743,154,0,1746,185,1777:.:1,0,33,29:1,62,0	1/1:.:71:35:.:993,71,0,996,101,1027:.:0,1,16,18:1,34,0	0/0:.:32:36:36:0,.,.,32,.,987	.	.	.	1/1:.:55:56:.:1406,55,0,1417,154,1517:.:0,4,28,24:4,52,0	1/1:.:32:22:.:607,32,0,610,63,641:.:1,0,14,7:1,21,0	1/1:.:99:74:.:2100,185,0,2103,216,2134:.:0,1,38,35:1,73,0
M_1140_Target	151	.	C	T,<NON_REF>	1182.66	.	AC=18,0;AN=38;BaseQRankSum=-1.297;ClippingRankSum=-0.638;DP=431;END=151;ExcessHet=3.0103;MLEAC=0,0;MLEAF=0.00,0.00;MQRankSum=1.791;RAW_MQ=118141.00;ReadPosRankSum=-0.556;SF=7,8,9,14,17,18,22,23,24,27,28,29,39,40,41,42,44,46,47	GT:GQ:DP:MIN_DP:PL:SB:AD	.	.	.	.	.	.	.	0/0:97:47:47:0,.,.,97,.,1439	0/0:99:60:.:0,129,1637,173,1643,1687:32,26,1,1:58,2,0	0/0:84:29:28:0,.,.,84,.,1100	.	.	.	.	0/0:67:37:37:0,.,.,67,.,1270	.	.	0/0:0:2:2:0,.,.,0,.,23	0/0:99:42:42:0,.,.,120,.,1800	.	.	.	0/0:40:28:28:0,.,.,40,.,926	1/1:99:38:.:1182,114,0,1182,114,1182:0,0,16,22:0,38,0	0/0:82:41:41:0,.,.,82,.,1374	.	.	0/0:93:32:32:0,.,.,93,.,1229	1/1:99:37:.:1159,111,0,1159,111,1159:0,0,21,16:0,37,0	1/1:92:31:.:903,92,0,903,92,903:0,0,18,13:0,31,0	.	.	.	.	.	.	.	.	.	1/1:84:28:.:813,84,0,813,84,813:0,0,16,12:0,28,0	1/1:99:70:.:2090,209,0,2090,209,2090:0,0,33,37:0,70,0
M_1143_Target	151	.	G	C,<NON_REF>	267.16	.	AC=32,0;AN=64;BaseQRankSum=0.029;ClippingRankSum=1.472;DP=214;END=152;ExcessHet=3.0103;MLEAC=2,0;MLEAF=1.00,0.00;MQRankSum=-0.606;RAW_MQ=39497.00;ReadPosRankSum=-0.087;SF=0,1,2,6,7,8,9,10,11,13,14,15,19,20,21,22,23,24,26,27,28,29,30,31,34,35,36,37,38,40,44,45	GT:PID:GQ:DP:MIN_DP:PL:PGT:SB:AD	1/1:.:72:24:.:780,72,0,780,72,780:.:0,0,22,2:0,24,0	1/1:.:46:16:.:409,46,0,409,46,409:.:0,0,13,3:0,16,0	1/1:.:15:5:.:160,15,0,160,15,160:.:0,0,5,0:0,5,0	.	.	.	0/0:.:30:10:10:0,.,.,30,.,360	1/1:.:51:17:.:505,51,0,505,51,505:.:0,0,15,2:0,17,0	0/1:.:99:24:.:236,0,263,271,298,568:.:8,4,9,3:12,12,0	0/1:.:66:12:.:210,0,66,219,92,311:.:3,0,7,2:3,9,0	1/1:151_G_C:10:12:.:246,10,0,252,29,271:0|1:1,1,8,2:2,10,0	0/1:.:58:9:.:109,0,58,121,72,193:.:2,2,4,1:4,5,0	.	1/1:.:9:3:.:92,9,0,92,9,92:.:0,0,3,0:0,3,0	0/0:.:54:18:18:0,.,.,54,.,579	0/0:.:69:23:23:0,.,.,69,.,785	.	.	.	0/0:.:0:6:6:0,.,.,0,.,152	0/0:.:21:7:7:0,.,.,21,.,262	1/1:.:9:3:.:101,9,0,101,9,101:.:0,0,3,0:0,3,0	1/1:.:44:15:.:422,44,0,422,44,422:.:0,0,13,2:0,15,0	0/0:.:36:12:12:0,.,.,36,.,356	1/1:.:43:15:.:349,43,0,349,43,349:.:0,0,11,4:0,15,0	.	0/1:148_C_CG:18:9:.:234,0,18,237,42,279:1|0:1,0,8,0:1,8,0	0/0:.:24:8:8:0,.,.,24,.,307	0/0:.:24:8:8:0,.,.,24,.,266	0/0:.:21:7:7:0,.,.,21,.,222	0/0:.:57:19:19:0,.,.,57,.,698	0/0:.:33:11:11:0,.,.,33,.,411	.	.	1/1:.:27:9:.:262,27,0,262,27,262:.:0,0,8,1:0,9,0	1/1:.:9:3:.:101,9,0,101,9,101:.:0,0,2,1:0,3,0	1/1:.:17:6:.:136,17,0,136,17,136:.:0,0,4,2:0,6,0	1/1:.:51:17:.:514,51,0,514,51,514:.:0,0,13,4:0,17,0	0/0:.:39:13:13:0,.,.,39,.,414	.	0/0:.:60:20:20:0,.,.,60,.,769
M_1145_Target	151	.	C	T,<NON_REF>	1243.21	.	AC=18,0;AN=28;BaseQRankSum=-1.418;ClippingRankSum=0.053;DP=376;END=151;ExcessHet=3.0103;MLEAC=2,0;MLEAF=1.00,0.00;MQRankSum=0.053;RAW_MQ=61758.00;ReadPosRankSum=1.103;SF=2,8,9,13,23,28,29,35,39,40,41,44,46,47	GT:PID:GQ:DP:MIN_DP:PL:PGT:SB:AD	.	.	0/0:.:96:34:34:0,.,.,96,.,1440	.	.	.	.	.	0/0:.:91:45:45:0,.,.,91,.,1607	0/0:.:99:37:37:0,.,.,105,.,1575	.	.	.	0/0:.:15:6:6:0,.,.,15,.,225	.	.	.	.	.	.	.	.	.	1/1:.:99:40:.:1309,120,0,1309,120,1309:.:0,0,16,24:0,40,0	.	.	.	.	1/1:.:65:33:.:992,65,0,996,96,1026:.:1,0,12,20:1,32,0	1/1:.:75:25:.:790,75,0,790,75,790:.:0,0,11,14:0,25,0	.	.	.	.	.	0/0:.:48:16:16:0,.,.,48,.,555	.	.	.	1/1:.:60:20:.:585,60,0,585,60,585:.:0,0,9,11:0,20,0	1/1:144_C_T:99:58:.:1804,125,0,1810,168,1853:0|1:1,1,30,26:2,56,0
M_1157_Target	151	.	G	A,<NON_REF>	1097.44	.	AC=33,0;AN=52;BaseQRankSum=1.185;ClippingRankSum=-0.729;DP=733;END=151;ExcessHet=3.0103;MLEAC=2,0;MLEAF=1.00,0.00;MQRankSum=-1.140;RAW_MQ=133592.00;ReadPosRankSum=-0.638;SF=0,1,2,6,7,8,9,10,11,13,15,16,17,20,21,22,23,24,26,31,34,35,36,37,39,45	GT:PID:GQ:DP:MIN_DP:PL:PGT:SB:AD	1/1:.:99:76:.:2303,204,0,2306,225,2328:.:1,0,28,47:1,75,0	1/1:.:99:61:.:1922,183,0,1922,183,1922:.:0,0,28,33:0,61,0	1/1:151_G_A:99:34:.:1074,102,0,1074,102,1074:0|1:0,0,13,21:0,34,0	.	.	.	0/0:.:0:18:18:0,.,.,0,.,550	1/1:.:99:65:.:1972,194,0,1972,194,1972:.:0,0,27,38:0,65,0	0/1:.:99:61:.:1212,0,482,1258,619,1876:.:11,4,25,21:15,46,0	0/1:.:99:39:.:556,0,596,610,659,1269:.:9,9,10,11:18,21,0	1/1:.:99:44:.:1366,132,0,1366,132,1366:.:0,0,19,25:0,44,0	0/1:.:99:22:.:339,0,373,369,409,778:.:8,2,2,10:10,12,0	.	1/1:.:39:13:.:429,39,0,429,39,429:.:0,0,4,9:0,13,0	.	0/0:.:77:34:34:0,.,.,77,.,1208	0/0:.:2:9:9:0,.,.,2,.,298	0/0:.:0:1:1:0,.,.,0,.,0	.	.	0/0:.:31:25:25:0,.,.,31,.,900	1/1:.:99:42:.:1210,125,0,1210,125,1210:.:0,0,17,25:0,42,0	1/1:.:99:41:.:1249,123,0,1249,123,1249:.:0,0,17,24:0,41,0	0/0:.:99:41:41:0,.,.,120,.,1800	1/1:.:99:43:.:1306,129,0,1306,129,1306:.:0,0,16,27:0,43,0	.	1/1:.:84:28:.:890,84,0,890,84,890:.:0,0,12,16:0,28,0	.	.	.	.	0/0:.:99:43:43:0,.,.,111,.,1545	.	.	1/1:.:89:30:.:856,89,0,856,89,856:.:0,0,13,17:0,30,0	1/1:.:57:19:.:568,57,0,568,57,568:.:0,0,7,12:0,19,0	1/1:.:93:31:.:983,93,0,983,93,983:.:0,0,18,13:0,31,0	1/1:.:77:37:.:1054,77,0,1057,108,1088:.:0,1,16,20:1,36,0	.	0/0:.:81:29:29:0,.,.,81,.,1215	.
M_1161_Target	151	.	G	A,<NON_REF>	992.5	.	AC=33,0;AN=52;BaseQRankSum=-0.803;ClippingRankSum=1.479;DP=738;END=151;ExcessHet=3.0103;MLEAC=2,0;MLEAF=1.00,0.00;MQRankSum=0.338;RAW_MQ=160731.00;ReadPosRankSum=-0.760;SF=0,1,2,7,8,9,10,11,13,15,20,21,22,24,26,29,30,31,33,34,35,36,37,39,45,46	GT:PID:GQ:DP:MIN_DP:PL:PGT:SB:AD	1/1:.:99:82:.:2730,212,0,2733,243,2764:.:1,0,48,33:1,81,0	1/1:.:99:55:.:1639,165,0,1639,165,1639:.:0,0,28,27:0,55,0	1/1:.:66:22:.:671,66,0,671,66,671:.:0,0,14,8:0,22,0	.	.	.	.	1/1:.:99:46:.:1452,138,0,1452,138,1452:.:0,0,25,21:0,46,0	0/1:.:99:63:.:1173,0,634,1230,766,1995:.:8,11,21,23:19,44,0	0/1:.:99:29:.:439,0,421,475,472,947:.:8,4,8,9:12,17,0	1/1:141_G_A:99:47:.:1415,140,0,1415,140,1415:0|1:0,0,22,25:0,47,0	0/1:.:99:44:.:453,0,905,525,965,1490:.:12,12,9,11:24,20,0	.	1/1:.:24:8:.:225,24,0,225,24,225:.:0,0,3,5:0,8,0	.	0/0:.:99:56:.:0,119,2122,162,2128,2171:.:31,23,1,1:54,2,0	.	.	.	.	0/0:.:68:37:37:0,.,.,68,.,1178	1/1:.:96:32:.:991,96,0,991,96,991:.:0,0,13,19:0,32,0	1/1:.:99:51:.:1481,152,0,1481,152,1481:.:0,0,23,28:0,51,0	.	1/1:.:99:34:.:916,102,0,916,102,916:.:0,0,17,17:0,34,0	.	1/1:.:69:23:.:686,69,0,686,69,686:.:0,0,11,12:0,23,0	.	.	0/0:.:73:39:39:0,.,.,73,.,1305	0/0:.:69:52:52:0,.,.,69,.,1579	0/0:.:69:29:27:0,.,.,69,.,1035	.	0/0:.:99:38:38:0,.,.,111,.,1665	1/1:.:99:40:.:1187,120,0,1187,120,1187:.:0,0,22,18:0,40,0	1/1:.:18:6:.:203,18,0,203,18,203:.:0,0,4,2:0,6,0	1/1:.:99:36:.:986,107,0,986,107,986:.:0,0,16,20:0,36,0	1/1:.:90:30:.:826,90,0,826,90,826:.:0,0,14,16:0,30,0	.	0/0:.:51:17:17:0,.,.,51,.,616	.
M_1168_Target	151	.	C	T,<NON_REF>	1121.1	.	AC=24,0;AN=34;BaseQRankSum=2.254;ClippingRankSum=-1.152;DP=476;END=158;ExcessHet=3.0103;MLEAC=2,0;MLEAF=1.00,0.00;MQRankSum=-2.053;RAW_MQ=49456.00;ReadPosRankSum=0.651;SF=11,16,18,19,20,21,23,27,28,29,35,39,40,41,44,46,47	GT:GQ:DP:MIN_DP:PL:SB:AD	.	.	.	.	.	.	.	.	.	.	.	0/0:81:27:27:0,.,.,81,.,905	.	.	.	.	0/0:38:27:27:0,.,.,38,.,905	.	1/1:35:25:.:664,35,0,670,69,704:1,1,10,13:2,23,0	1/1:57:19:.:527,57,0,527,57,527:0,0,11,8:0,19,0	1/1:59:20:.:545,59,0,545,59,545:0,0,11,9:0,20,0	0/0:78:26:26:0,.,.,78,.,969	.	1/1:99:41:.:1217,123,0,1217,123,1217:0,0,22,19:0,41,0	.	.	.	0/0:97:38:38:0,.,.,97,.,1259	1/1:99:44:.:1303,130,0,1303,130,1303:0,0,23,21:0,44,0	1/1:66:22:.:683,66,0,683,66,683:0,0,11,11:0,22,0	.	.	.	.	.	0/0:57:25:25:0,.,.,57,.,696	.	.	.	1/1:84:28:.:846,84,0,846,84,846:0,0,16,12:0,28,0	1/1:99:90:.:2563,191,0,2569,264,2642:1,1,50,38:2,88,0
M_1178_Target	151	.	A	G,<NON_REF>	1115.16	.	AC=36,0;AN=44;BaseQRankSum=-0.766;ClippingRankSum=0.443;DP=718;END=151;ExcessHet=3.0103;MLEAC=2,0;MLEAF=1.00,0.00;MQRankSum=1.491;RAW_MQ=97680.00;ReadPosRankSum=1.007;SF=2,11,12,14,18,19,20,23,28,29,30,31,32,33,35,38,39,40,41,44,46,47	GT:PID:GQ:DP:MIN_DP:PL:PGT:SB:AD	.	.	0/0:.:59:36:36:0,.,.,59,.,1034	.	.	.	.	.	.	.	.	0/0:.:35:26:26:0,.,.,35,.,811	0/0:.:87:29:29:0,.,.,87,.,916	.	1/1:.:99:45:.:1310,135,0,1310,135,1310:.:0,0,17,28:0,45,0	.	.	.	1/1:.:75:25:.:726,75,0,726,75,726:.:0,0,15,10:0,25,0	1/1:.:92:31:.:920,92,0,920,92,920:.:0,0,16,15:0,31,0	1/1:.:99:40:.:1141,119,0,1141,119,1141:.:0,0,19,21:0,40,0	.	.	1/1:.:99:45:.:1328,134,0,1328,134,1328:.:0,0,25,20:0,45,0	.	.	.	.	1/1:.:99:36:.:965,105,0,965,105,965:.:0,0,18,18:0,36,0	1/1:.:99:44:.:1387,132,0,1387,132,1387:.:0,0,24,20:0,44,0	1/1:.:99:44:.:1326,132,0,1326,132,1326:.:0,0,20,24:0,44,0	1/1:.:95:43:.:1179,95,0,1182,126,1213:.:0,1,18,24:1,42,0	1/1:151_A_G:99:59:.:1752,176,0,1752,176,1752:0|1:0,0,26,33:0,59,0	1/1:.:95:32:.:877,95,0,877,95,877:.:0,0,17,15:0,32,0	.	0/0:.:57:20:20:0,.,.,57,.,855	.	.	1/1:.:99:48:.:1482,143,0,1482,143,1482:.:0,0,23,25:0,48,0	1/1:.:69:23:.:736,69,0,736,69,736:.:0,0,13,10:0,23,0	1/1:.:99:49:.:1398,145,0,1398,145,1398:.:0,0,27,22:0,49,0
M_1210_Target	151	.	A	G,<NON_REF>	487.16	.	AC=18,0;AN=60;BaseQRankSum=-0.167;ClippingRankSum=-1.167;DP=518;END=151;ExcessHet=3.0103;MLEAC=1,0;MLEAF=0.500,0.00;MQRankSum=-0.967;RAW_MQ=30500.00;ReadPosRankSum=-0.833;SF=8,12,13,14,18,19,20,21,22,23,24,27,28,29,30,31,32,33,34,35,36,38,39,40,41,42,43,45,46,47	GT:PID:GQ:DP:MIN_DP:PL:PGT:SB:AD	.	.	.	.	.	.	.	.	0/0:.:0:45:45:0,.,.,0,.,1252	.	.	.	0/0:.:69:30:30:0,.,.,69,.,1035	0/0:.:18:8:6:0,.,.,18,.,216	0/1:.:98:24:.:549,0,98,566,152,718:.:0,6,3,15:6,18,0	.	.	.	0/1:.:99:18:.:207,0,238,237,262,499:.:1,9,2,6:10,8,0	0/1:151_A_G:39:18:.:422,0,39,433,81,514:0|1:1,3,2,12:4,14,0	0/1:.:75:20:.:420,0,75,432,123,555:.:0,4,2,14:4,16,0	0/0:.:4:22:22:0,.,.,4,.,643	0/0:.:65:43:43:0,.,.,65,.,1409	0/1:151_A_G:99:45:.:720,0,287,768,373,1140:0|1:6,10,7,22:16,29,0	0/0:.:59:31:31:0,.,.,59,.,960	.	.	0/0:.:37:25:25:0,.,.,37,.,764	0/1:.:99:25:.:494,0,100,512,157,670:.:1,5,4,15:6,19,0	0/1:.:55:19:.:384,0,55,396,99,495:.:0,4,5,10:4,15,0	0/1:.:99:43:.:725,0,223,764,313,1076:.:3,10,8,22:13,30,0	0/1:.:99:21:.:231,0,297,267,324,591:.:2,10,1,8:12,9,0	0/1:.:99:37:.:761,0,133,788,217,1005:.:2,7,6,22:9,28,0	0/1:.:78:13:.:232,0,78,244,105,349:.:1,3,1,8:4,9,0	0/0:.:37:33:33:0,.,.,37,.,969	0/0:.:30:13:11:0,.,.,30,.,450	0/0:.:47:22:22:0,.,.,47,.,748	.	0/1:.:99:46:.:753,0,279,798,371,1169:.:5,10,8,23:15,31,0	0/1:.:99:17:.:228,0,134,246,166,412:.:1,5,3,8:6,11,0	0/1:.:99:44:.:805,0,350,850,437,1287:.:2,13,7,22:15,29,0
M_1219_Target	151	.	G	A,<NON_REF>	987.01	.	AC=34,0;AN=46;BaseQRankSum=-0.083;ClippingRankSum=-1.238;DP=882;END=151;ExcessHet=3.0103;MLEAC=2,0;MLEAF=1.00,0.00;MQRankSum=0.000;RAW_MQ=86992.00;ReadPosRankSum=0.330;SF=9,14,18,19,20,23,25,27,28,29,30,31,32,33,35,36,37,38,39,40,41,46,47	GT:PID:GQ:DP:MIN_DP:PL:PGT:SB:AD	.	.	.	.	.	.	.	.	.	0/0:.:57:19:19:0,.,.,57,.,578	.	.	.	.	1/1:.:92:42:.:1203,92,0,1206,123,1237:.:1,0,27,14:1,41,0	.	.	.	1/1:.:95:40:.:1093,95,0,1096,117,1117:.:0,1,24,15:1,39,0	1/1:143_G_A:63:21:.:630,63,0,630,63,630:0|1:0,0,15,6:0,21,0	1/1:.:60:20:.:587,60,0,587,60,587:.:0,0,14,6:0,20,0	.	.	1/1:.:99:36:.:1011,108,0,1011,108,1011:.:0,0,23,13:0,36,0	.	0/0:.:48:43:43:0,.,.,48,.,1279	.	0/0:.:90:32:32:0,.,.,90,.,1350	1/1:.:99:49:.:1350,147,0,1350,147,1350:.:0,0,27,22:0,49,0	1/1:149_T_C:68:23:.:657,68,0,657,68,657:0|1:0,0,15,8:0,23,0	1/1:147_C_T:99:47:.:1308,140,0,1308,140,1308:0|1:0,0,30,17:0,47,0	1/1:.:68:34:.:962,68,0,965,99,995:.:1,0,21,12:1,33,0	1/1:.:99:49:.:1418,146,0,1418,146,1418:.:0,0,34,15:0,49,0	1/1:.:99:34:.:1030,102,0,1030,102,1030:.:0,0,23,11:0,34,0	.	0/0:.:51:17:17:0,.,.,51,.,533	0/0:.:75:25:25:0,.,.,75,.,855	0/0:.:19:13:13:0,.,.,19,.,321	1/1:138_G_A:99:43:.:1260,128,0,1260,128,1260:0|1:0,0,26,17:0,43,0	1/1:.:69:23:.:653,69,0,653,69,653:.:0,0,16,7:0,23,0	1/1:.:99:63:.:1728,187,0,1728,187,1728:.:0,0,41,22:0,63,0
M_1225_Target	151	.	T	C,<NON_REF>	407.13	.	AC=10,0;AN=20;DP=69;END=151;ExcessHet=3.0103;MLEAC=2,0;MLEAF=1.00,0.00;RAW_MQ=1682.00;SF=13,27,34,35,36,37,41,42,44,46	GT:PID:GQ:DP:MIN_DP:PL:PGT:SB:AD	.	.	.	.	.	.	.	.	.	.	.	.	.	1/1:.:6:2:.:68,6,0,68,6,68:.:0,0,2,0:0,2,0	.	.	.	.	.	.	.	.	.	.	.	.	.	0/0:.:13:19:19:0,.,.,13,.,622	.	.	.	.	.	.	0/0:.:2:17:17:0,.,.,2,.,487	1/1:.:30:10:.:313,30,0,313,30,313:.:0,0,7,3:0,10,0	1/1:151_T_C:63:21:.:701,63,0,701,63,701:0|1:0,0,18,3:0,21,0	1/1:.:36:12:.:351,36,0,351,36,351:.:0,0,9,3:0,12,0	.	.	.
M_1238_Target	151	.	C	A,T,G,<NON_REF>	1041.53	.	AC=66,0,0,0;AN=76;BaseQRankSum=0.009;ClippingRankSum=0.688;DP=1383;END=151;ExcessHet=3.0103;MLEAC=2,0;MLEAF=1.00,0.00;MQRankSum=-0.578;RAW_MQ=117437.00;ReadPosRankSum=0.193;SF=0,1,2,7,8,9,10,11,12,14,16,18,19,20,21,22,23,24,25,26,27,28,29,30,31,32,33,34,35,36,37,38,39,40,41,45,46,47	GT:PID:GQ:DP:MIN_DP:PL:PGT:SB:AD	1/1:.:99:64:.:1898,191,0,.,.,.,.,.,.,.,1898,191,.,.,1898:.:0,0,32,32:0,64,0	1/1:.:99:54:.:1600,162,0,.,.,.,.,.,.,.,1600,162,.,.,1600:.:0,0,32,22:0,54,0	1/1:.:72:24:.:720,72,0,.,.,.,.,.,.,.,720,72,.,.,720:.:0,0,8,16:0,24,0	.	.	.	.	1/1:.:99:55:.:1719,165,0,.,.,.,.,.,.,.,1719,165,.,.,1719:.:0,0,26,29:0,55,0	0/1:.:99:52:.:508,0,625,.,.,.,.,.,.,.,591,696,.,.,1287:.:16,12,11,13:28,24,0	0/1:.:99:22:.:243,0,221,.,.,.,.,.,.,.,273,257,.,.,530:.:5,5,7,5:10,12,0	1/1:.:92:31:.:868,92,0,.,.,.,.,.,.,.,868,92,.,.,868:.:0,0,15,16:0,31,0	0/1:.:99:53:.:1017,0,293,.,.,.,.,.,.,.,1065,404,.,.,1469:.:8,8,22,15:16,37,0	1/1:.:69:23:.:682,69,0,.,.,.,.,.,.,.,682,69,.,.,682:.:0,0,16,7:0,23,0	.	1/1:.:61:43:.:1240,122,0,.,.,.,1178,61,.,1172,1240,122,.,1178,1240:.:0,0,22,21:0,41,2,0	.	0/0:.:3:15:15:0,.,.,.,.,.,.,.,.,.,3,.,.,.,404	.	1/1:.:99:44:.:1268,131,0,.,.,.,.,.,.,.,1268,131,.,.,1268:.:0,0,28,16:0,44,0	1/1:.:48:16:.:535,48,0,.,.,.,.,.,.,.,535,48,.,.,535:.:0,0,8,8:0,16,0	1/1:.:66:22:.:704,66,0,.,.,.,.,.,.,.,704,66,.,.,704:.:0,0,12,10:0,22,0	1/1:.:90:30:.:923,90,0,.,.,.,.,.,.,.,923,90,.,.,923:.:0,0,16,14:0,30,0	1/1:.:79:43:.:1193,79,0,.,.,.,.,.,.,.,1199,123,.,.,1243:.:1,1,18,23:2,41,0	1/1:.:99:35:.:1105,105,0,.,.,.,.,.,.,.,1105,105,.,.,1105:.:0,0,25,10:0,35,0	1/1:151_C_A:99:40:.:1227,120,0,.,.,.,.,.,.,.,1227,120,.,.,1227:0|1:0,0,19,21:0,40,0	1/1:.:99:49:.:1469,146,0,.,.,.,.,.,.,.,1469,146,.,.,1469:.:0,0,22,27:0,49,0	1/1:.:49:33:.:890,92,0,846,49,840,.,.,.,.,890,92,846,.,890:.:0,0,17,16:0,31,2,0	1/1:.:99:50:.:1364,128,0,.,.,.,.,.,.,.,1370,142,.,.,1383:.:2,0,27,21:2,48,0	1/1:.:99:48:.:1432,143,0,.,.,.,.,.,.,.,1432,143,.,.,1432:.:0,0,28,20:0,48,0	1/1:.:50:17:.:461,50,0,.,.,.,.,.,.,.,461,50,.,.,461:.:0,0,11,6:0,17,0	1/1:.:99:48:.:1561,144,0,.,.,.,.,.,.,.,1561,144,.,.,1561:.:0,0,27,21:0,48,0	1/1:.:62:32:.:931,62,0,.,.,.,.,.,.,.,934,92,.,.,965:.:0,1,16,15:1,31,0	1/1:.:99:72:.:2085,214,0,.,.,.,.,.,.,.,2085,214,.,.,2085:.:0,0,38,34:0,72,0	1/1:.:99:36:.:1055,108,0,.,.,.,.,.,.,.,1055,108,.,.,1055:.:0,0,22,14:0,36,0	1/1:.:66:22:.:671,66,0,.,.,.,.,.,.,.,671,66,.,.,671:.:0,0,10,12:0,22,0	0/1:.:24:17:.:24,0,311,.,.,.,.,.,.,.,65,320,.,.,385:.:9,5,2,1:14,3,0	0/0:.:93:32:31:0,.,.,.,.,.,.,.,.,.,93,.,.,.,987	0/0:.:78:26:26:0,.,.,.,.,.,.,.,.,.,78,.,.,.,836	1/1:.:99:39:.:1160,116,0,.,.,.,.,.,.,.,1160,116,.,.,1160:.:0,0,18,21:0,39,0	1/1:.:47:16:.:447,47,0,.,.,.,.,.,.,.,447,47,.,.,447:.:0,0,10,6:0,16,0	1/1:.:99:72:.:2140,214,0,.,.,.,.,.,.,.,2140,214,.,.,2140:.:0,0,40,32:0,72,0
M_1240_Target	151	.	G	A,<NON_REF>	733.17	.	AC=6,0;AN=22;BaseQRankSum=-1.196;ClippingRankSum=-0.925;DP=260;END=163;ExcessHet=3.0103;MLEAC=1,0;MLEAF=0.500,0.00;MQRankSum=1.824;RAW_MQ=90927.00;ReadPosRankSum=0.229;SF=3,4,6,8,9,10,11,12,15,34,35	GT:GQ:DP:MIN_DP:PL:SB:AD	.	.	.	0/0:27:9:9:0,.,.,27,.,325	0/0:69:23:23:0,.,.,69,.,909	.	0/1:99:55:.:535,0,809,628,881,1509:17,14,13,11:31,24,0	.	0/1:99:45:.:400,0,663,481,718,1199:17,10,9,9:27,18,0	0/1:99:32:.:308,0,489,362,531,893:9,9,8,6:18,14,0	0/0:81:40:40:0,.,.,81,.,1210	0/1:99:55:.:373,0,928,484,982,1466:22,15,8,10:37,18,0	0/0:99:46:46:0,.,.,99,.,1462	.	.	1/1:99:70:.:2191,209,0,2191,209,2191:0,0,34,36:0,70,0	.	.	.	.	.	.	.	.	.	.	.	.	.	.	.	.	.	.	0/0:75:31:30:0,.,.,75,.,1125	0/0:35:19:19:0,.,.,35,.,640	.	.	.	.	.
M_1247_Target	151	.	G	A,<NON_REF>	910.27	.	AC=9,0;AN=30;BaseQRankSum=1.006;ClippingRankSum=0.360;DP=248;END=151;ExcessHet=3.0103;MLEAC=2,0;MLEAF=1.00,0.00;MQRankSum=-0.932;RAW_MQ=41944.00;ReadPosRankSum=0.907;SF=4,6,8,9,11,14,15,16,18,21,28,29,36,38,43	GT:GQ:DP:MIN_DP:PL:SB:AD	.	.	.	.	0/0:0:1:1:0,.,.,0,.,0	.	1/1:72:24:.:749,72,0,749,72,749:0,0,18,6:0,24,0	.	0/1:99:43:.:414,0,571,491,622,1113:17,9,13,4:26,17,0	0/1:99:34:.:476,0,314,521,371,892:9,6,14,5:15,19,0	.	0/1:99:43:.:186,0,934,285,964,1249:29,4,7,3:33,10,0	.	.	0/0:88:44:44:0,.,.,88,.,1611	1/1:99:55:.:1621,165,0,1621,165,1621:0,0,40,15:0,55,0	1/1:99:49:.:2185,147,0,2185,147,2185:0,0,39,10:0,49,0	.	0/0:99:43:40:0,.,.,120,.,1510	.	.	0/0:61:31:31:0,.,.,61,.,1044	.	.	.	.	.	.	0/0:84:35:35:0,.,.,84,.,1208	0/0:71:38:38:0,.,.,71,.,1305	.	.	.	.	.	.	0/0:40:27:27:0,.,.,40,.,926	.	0/0:94:53:53:0,.,.,94,.,1806	.	.
M_1250_Target	151	.	T	C,<NON_REF>	784.1	.	AC=6,0;AN=24;DP=82;END=151;ExcessHet=3.0103;MLEAC=2,0;MLEAF=1.00,0.00;RAW_MQ=56635.00;SF=8,9,11,12,13,21,25,28,31,36,37,44	GT:GQ:DP:MIN_DP:PL:SB:AD	.	.	.	.	.	.	.	.	0/0:51:17:17:0,.,.,51,.,590	0/0:42:14:14:0,.,.,42,.,483	.	0/0:0:23:23:0,.,.,0,.,802	0/0:43:21:21:0,.,.,43,.,698	0/0:18:6:6:0,.,.,18,.,217	.	.	.	.	.	.	.	0/0:54:18:18:0,.,.,54,.,628	.	.	.	0/0:90:30:30:0,.,.,90,.,1113	.	.	0/0:92:37:37:0,.,.,92,.,1334	.	.	0/0:72:24:24:0,.,.,72,.,899	.	.	.	.	1/1:89:30:.:912,89,0,912,89,912:0,0,24,6:0,30,0	1/1:81:27:.:791,81,0,791,81,791:0,0,20,7:0,27,0	.	.	.
M_1251_Target	151	.	C	T,<NON_REF>	327.44	.	AC=6,0;AN=24;DP=34;END=151;ExcessHet=3.0103;MLEAC=2,0;MLEAF=1.00,0.00;RAW_MQ=29384.00;SF=10,19,26,30,35,36,37,38,39,42,44,47	GT:PID:GQ:DP:MIN_DP:PL:PGT:SB:AD	.	.	.	.	.	.	.	.	.	.	0/0:.:18:20:20:0,.,.,18,.,670	.	.	.	.	.	.	.	.	0/0:.:33:11:11:0,.,.,33,.,377	.	.	.	.	.	.	0/0:.:48:16:16:0,.,.,48,.,539	.	.	.	0/0:.:57:26:26:0,.,.,57,.,815	.	.	.	.	0/0:.:27:9:9:0,.,.,27,.,250	1/1:.:42:14:.:421,42,0,421,42,421:.:0,0,10,4:0,14,0	1/1:.:24:8:.:252,24,0,252,24,252:.:0,0,7,1:0,8,0	0/0:.:69:23:23:0,.,.,69,.,756	0/0:.:30:10:10:0,.,.,30,.,323	.
M_1265_Target	151	.	C	A,<NON_REF>	1070.52	.	AC=8,0;AN=34;DP=146;END=151;ExcessHet=3.0103;MLEAC=2,0;MLEAF=1.00,0.00;RAW_MQ=50533.00;SF=1,5,8,9,12,15,21,23,24,26,29,34,36,37,44,45,46	GT:GQ:DP:MIN_DP:PL:SB:AD	.	0/0:84:42:42:0,.,.,84,.,1376	.	.	.	0/0:61:33:33:0,.,.,61,.,1135	.	.	0/0:96:34:33:0,.,.,96,.,1440	0/0:75:25:25:0,.,.,75,.,857	.	.	0/0:43:27:27:0,.,.,43,.,877	.	.	0/0:59:27:27:0,.,.,59,.,991	.	.	.	.	.	0/0:70:30:30:0,.,.,70,.,987	.	0/0:83:54:54:0,.,.,83,.,1591	0/0:64:34:34:0,.,.,64,.,1209	.	0/0:99:43:41:0,.,.,120,.,1800	.	.	0/0:72:31:31:0,.,.,72,.,1025	.	.	.	.	0/0:61:27:27:0,.,.,61,.,867	.	1/1:72:24:.:687,72,0,687,72,687:0,0,14,10:0,24,0	1/1:75:25:.:812,75,0,812,75,812:0,0,15,10:0,25,0	.	.	.
M_1269_Target	151	.	G	A,<NON_REF>	579.6	.	AC=36,0;AN=50;BaseQRankSum=-1.251;ClippingRankSum=-0.193;DP=365;END=151;ExcessHet=3.0103;MLEAC=2,0;MLEAF=1.00,0.00;MQRankSum=-0.096;RAW_MQ=39733.00;ReadPosRankSum=-0.578;SF=9,10,11,14,18,19,20,22,23,25,28,29,30,31,32,33,34,38,39,40,41,44,45,46,47	GT:GQ:DP:MIN_DP:PL:SB:AD	.	.	.	.	.	.	.	.	.	0/0:10:18:18:0,.,.,10,.,565	0/0:45:22:22:0,.,.,45,.,733	0/0:51:28:28:0,.,.,51,.,765	.	.	1/1:63:21:.:637,63,0,637,63,637:0,0,17,4:0,21,0	.	.	.	1/1:63:21:.:583,63,0,583,63,583:0,0,16,5:0,21,0	1/1:42:14:.:455,42,0,455,42,455:0,0,13,1:0,14,0	1/1:27:9:.:277,27,0,277,27,277:0,0,8,1:0,9,0	.	0/0:96:39:39:0,.,.,96,.,1165	1/1:36:12:.:344,36,0,344,36,344:0,0,10,2:0,12,0	.	0/0:78:26:26:0,.,.,78,.,932	.	.	1/1:60:20:.:596,60,0,596,60,596:0,0,17,3:0,20,0	1/1:45:15:.:425,45,0,425,45,425:0,0,12,3:0,15,0	1/1:75:25:.:835,75,0,835,75,835:0,0,24,1:0,25,0	1/1:54:18:.:592,54,0,592,54,592:0,0,17,1:0,18,0	1/1:74:36:.:987,74,0,990,105,1021:1,0,28,7:1,35,0	1/1:45:15:.:464,45,0,464,45,464:0,0,14,1:0,15,0	0/0:51:17:17:0,.,.,51,.,654	.	.	.	1/1:78:26:.:760,78,0,760,78,760:0,0,20,6:0,26,0	1/1:39:13:.:403,39,0,403,39,403:0,0,11,2:0,13,0	1/1:99:37:.:1150,111,0,1150,111,1150:0,0,32,5:0,37,0
M_1271_Target	151	.	G	A,<NON_REF>	663.11	.	AC=24,0;AN=44;DP=280;END=157;ExcessHet=3.0103;MLEAC=2,0;MLEAF=1.00,0.00;RAW_MQ=23448.00;SF=5,6,7,8,15,17,18,19,20,21,23,28,29,30,31,32,33,34,36,45,46,47	GT:GQ:DP:MIN_DP:PL:SB:AD	.	.	.	.	.	0/0:45:17:17:0,.,.,45,.,675	0/0:54:18:18:0,.,.,54,.,547	0/0:50:25:25:0,.,.,50,.,878	0/0:69:24:24:0,.,.,69,.,1035	.	.	.	.	.	.	0/0:93:33:31:0,.,.,93,.,1061	.	0/0:45:17:17:0,.,.,45,.,675	1/1:42:14:.:400,42,0,400,42,400:0,0,10,4:0,14,0	1/1:21:7:.:218,21,0,218,21,218:0,0,6,1:0,7,0	0/0:57:20:20:0,.,.,57,.,855	0/0:58:26:26:0,.,.,58,.,769	.	1/1:51:17:.:477,51,0,477,51,477:0,0,13,4:0,17,0	.	.	.	.	1/1:78:26:.:769,78,0,769,78,769:0,0,21,5:0,26,0	1/1:72:24:.:766,72,0,766,72,766:0,0,19,5:0,24,0	1/1:99:39:.:1169,117,0,1169,117,1169:0,0,32,7:0,39,0	1/1:72:24:.:726,72,0,726,72,726:0,0,19,5:0,24,0	1/1:99:41:.:1262,122,0,1262,122,1262:0,0,34,7:0,41,0	1/1:77:26:.:740,77,0,740,77,740:0,0,19,7:0,26,0	0/0:84:28:28:0,.,.,84,.,1008	.	0/0:54:18:18:0,.,.,54,.,615	.	.	.	.
M_1286_Target	151	.	T	C,<NON_REF>	1120.78	.	AC=55,0;AN=70;BaseQRankSum=-2.490;ClippingRankSum=0.458;DP=1161;END=153;ExcessHet=3.0103;MLEAC=2,0;MLEAF=1.00,0.00;MQRankSum=0.418;RAW_MQ=174624.00;ReadPosRankSum=-1.454;SF=0,1,2,6,7,8,9,10,11,12,13,14,16,17,18,19,20,22,23,25,27,28,29,30,31,32,33,35,37,38,39,44,45,46,47	GT:GQ:DP:MIN_DP:PL:SB:AD	1/1:99:83:.:2488,248,0,2488,248,2488:0,0,45,38:0,83,0	1/1:99:55:.:1757,163,0,1757,163,1757:0,0,26,29:0,55,0	1/1:90:30:.:871,90,0,871,90,871:0,0,21,9:0,30,0	.	.	.	0/0:0:16:15:0,.,.,0,.,90	1/1:99:67:.:1910,199,0,1910,199,1910:0,0,34,33:0,67,0	0/1:47:41:.:858,0,47,873,154,1027:1,4,22,14:5,36,0	1/1:96:32:.:930,96,0,930,96,930:0,0,11,21:0,32,0	1/1:99:39:.:1161,116,0,1161,116,1161:0,0,23,16:0,39,0	1/1:99:34:.:980,101,0,980,101,980:0,0,22,12:0,34,0	0/0:54:30:30:0,.,.,54,.,969	1/1:12:4:.:135,12,0,135,12,135:0,0,4,0:0,4,0	1/1:99:42:.:1210,126,0,1210,126,1210:0,0,20,22:0,42,0	.	0/0:0:40:40:0,.,.,0,.,529	0/0:0:2:2:0,.,.,0,.,0	1/1:89:30:.:876,89,0,876,89,876:0,0,18,12:0,30,0	1/1:54:18:.:530,54,0,530,54,530:0,0,12,6:0,18,0	1/1:89:30:.:854,89,0,854,89,854:0,0,16,14:0,30,0	.	1/1:99:47:.:1419,140,0,1419,140,1419:0,0,29,18:0,47,0	0/0:77:57:57:0,.,.,77,.,1608	.	1/1:99:67:.:1879,199,0,1879,199,1879:0,0,36,31:0,67,0	.	1/1:99:38:.:1102,113,0,1102,113,1102:0,0,22,16:0,38,0	1/1:99:41:.:1254,122,0,1254,122,1254:0,0,24,17:0,41,0	1/1:99:34:.:1012,102,0,1012,102,1012:0,0,20,14:0,34,0	1/1:99:48:.:1405,143,0,1405,143,1405:0,0,23,25:0,48,0	1/1:95:32:.:881,95,0,881,95,881:0,0,16,16:0,32,0	1/1:99:67:.:1987,200,0,1987,200,1987:0,0,29,38:0,67,0	1/1:99:41:.:1212,123,0,1212,123,1212:0,0,18,23:0,41,0	.	0/0:33:11:11:0,.,.,33,.,362	.	0/0:64:45:45:0,.,.,64,.,1150	1/1:99:37:.:1017,110,0,1017,110,1017:0,0,18,19:0,37,0	1/1:80:27:.:807,80,0,807,80,807:0,0,13,14:0,27,0	.
M_1301_Target	151	.	A	G,<NON_REF>	412.05	.	AC=40,0;AN=48;BaseQRankSum=-0.480;ClippingRankSum=-1.733;DP=325;END=156;ExcessHet=3.0103;MLEAC=2,0;MLEAF=1.00,0.00;MQRankSum=0.898;RAW_MQ=35661.00;ReadPosRankSum=1.271;SF=0,1,7,8,9,10,11,13,18,19,21,22,23,24,27,28,30,33,40,41,44,45,46,47	GT:GQ:DP:MIN_DP:PL:SB:AD	1/1:77:26:.:775,77,0,775,77,775:0,0,4,22:0,26,0	1/1:91:31:.:886,91,0,886,91,886:0,0,5,26:0,31,0	.	.	.	.	.	1/1:83:28:.:791,83,0,791,83,791:0,0,4,24:0,28,0	0/1:38:10:.:189,0,38,195,62,257:0,2,1,7:2,8,0	1/1:5:13:.:340,5,0,343,36,374:0,1,1,11:1,12,0	1/1:18:6:.:178,18,0,178,18,178:0,0,0,6:0,6,0	0/1:59:14:.:293,0,59,302,92,394:0,3,1,10:3,11,0	.	1/1:12:4:.:102,12,0,102,12,102:0,0,1,3:0,4,0	.	.	.	.	1/1:21:7:.:203,21,0,203,21,203:0,0,1,6:0,7,0	1/1:12:4:.:135,12,0,135,12,135:0,0,0,4:0,4,0	.	1/1:27:9:.:268,27,0,268,27,268:0,0,1,8:0,9,0	1/1:78:26:.:772,78,0,772,78,772:0,0,5,21:0,26,0	1/1:54:18:.:556,54,0,556,54,556:0,0,2,16:0,18,0	0/0:57:20:20:0,.,.,57,.,855	.	.	0/0:57:20:20:0,.,.,57,.,855	1/1:42:14:.:418,42,0,418,42,418:0,0,2,12:0,14,0	.	1/1:54:18:.:509,54,0,509,54,509:0,0,4,14:0,18,0	.	.	0/0:33:11:11:0,.,.,33,.,395	.	.	.	.	.	.	1/1:54:18:.:581,54,0,581,54,581:0,0,3,15:0,18,0
M_1304_Target	151	.	A	C,G,<NON_REF>	70.17	.	AC=36,1,0;AN=70;BaseQRankSum=0.792;ClippingRankSum=-1.506;DP=277;END=151;ExcessHet=3.0103;MLEAC=1,0;MLEAF=0.500,0.00;MQRankSum=1.823;RAW_MQ=31910.00;ReadPosRankSum=-1.189;SF=0,1,2,3,7,8,9,10,11,14,15,17,18,19,20,21,22,23,26,27,28,29,30,31,32,33,36,37,38,39,40,41,43,44,45	GT:PID:GQ:DP:MIN_DP:PL:PGT:SB:AD	0/1:.:99:20:.:116,0,253,.,.,.,155,274,.,429:.:4,9,3,4:13,7,0	0/1:.:39:12:.:160,0,39,.,.,.,169,65,.,234:.:1,2,4,5:3,9,0	0/0:.:6:2:2:0,.,.,.,.,.,6,.,.,49	0/0:.:0:5:5:0,.,.,.,.,.,0,.,.,55	.	.	.	0/1:.:99:14:.:121,0,114,.,.,.,139,136,.,275:.:2,4,3,5:6,8,0	0/1:.:99:16:.:100,0,199,.,.,.,130,217,.,348:.:5,5,3,3:10,6,0	1/1:.:15:5:.:127,15,0,.,.,.,127,15,.,127:.:0,0,3,2:0,5,0	0/1:.:79:10:.:79,0,94,.,.,.,94,109,.,203:.:2,3,2,3:5,5,0	0/1:.:38:12:.:38,0,196,.,.,.,65,205,.,270:.:3,6,1,2:9,3,0	.	.	0/1:.:82:10:.:82,0,97,.,.,.,97,112,.,209:.:2,3,2,3:5,5,0	0/0:.:15:7:7:0,.,.,.,.,.,15,.,.,225	.	0/1:.:11:13:.:11,0,224,.,.,.,43,230,.,274:.:4,7,1,1:11,2,0	1/1:143_A_G:24:8:.:223,24,0,.,.,.,223,24,.,223:0|1:0,0,3,5:0,8,0	1/1:.:6:2:.:49,6,0,.,.,.,49,6,.,49:.:0,0,1,1:0,2,0	0/1:.:1:8:.:1,0,149,.,.,.,22,152,.,174:.:3,4,0,1:7,1,0	1/1:.:9:3:.:83,9,0,.,.,.,83,9,.,83:.:0,0,1,2:0,3,0	0/1:.:87:8:.:87,0,87,.,.,.,99,99,.,198:.:1,3,1,3:4,4,0	1/1:.:9:3:.:77,9,0,.,.,.,77,9,.,77:.:0,0,1,2:0,3,0	.	.	0/2:.:19:10:.:19,.,.,0,.,168,43,.,174,217:.:4,4,1,1:8,2,0	0/0:.:24:10:9:0,.,.,.,.,.,24,.,.,360	1/1:.:27:9:.:236,27,0,.,.,.,236,27,.,236:.:0,0,3,6:0,9,0	0/1:.:31:6:.:31,0,81,.,.,.,43,87,.,130:.:2,2,1,1:4,2,0	0/1:.:18:8:.:18,0,172,.,.,.,39,175,.,214:.:2,5,0,1:7,1,0	0/1:.:78:8:.:81,0,78,.,.,.,93,90,.,183:.:2,2,1,3:4,4,0	1/1:.:24:8:.:204,24,0,.,.,.,204,24,.,204:.:0,0,2,6:0,8,0	1/1:.:12:4:.:119,12,0,.,.,.,119,12,.,119:.:0,0,2,2:0,4,0	.	.	0/0:.:36:12:12:0,.,.,.,.,.,36,.,.,326	0/0:.:39:13:13:0,.,.,.,.,.,39,.,.,356	0/1:.:45:13:.:45,0,201,.,.,.,72,213,.,285:.:4,5,2,2:9,4,0	0/1:139_G_A:65:3:.:81,0,65,.,.,.,84,71,.,155:0|1:0,1,1,1:1,2,0	0/1:.:52:13:.:52,0,161,.,.,.,78,172,.,250:.:3,6,1,3:9,4,0
M_1309_Target	151	.	T	C,<NON_REF>	0.61	.	AC=1,0;AN=14;BaseQRankSum=-1.256;ClippingRankSum=-0.452;DP=21;END=154;ExcessHet=3.0103;MLEAC=1,0;MLEAF=0.500,0.00;MQRankSum=1.457;RAW_MQ=42492.00;ReadPosRankSum=-1.558;SF=5,6,9,18,33,36,44	GT:GQ:DP:MIN_DP:PL:SB:AD	.	.	.	.	.	0/0:72:26:24:0,.,.,72,.,860	0/0:15:5:5:0,.,.,15,.,219	.	.	0/0:26:23:23:0,.,.,26,.,723	.	.	.	.	.	.	.	.	0/0:84:30:30:0,.,.,84,.,1260	.	.	.	.	.	.	.	.	.	.	.	.	.	.	0/0:90:31:31:0,.,.,90,.,1350	.	.	0/1:20:21:.:20,0,513,74,522,596:7,11,1,2:18,3,0	.	.	.	.
M_1327_Target	151	.	G	A,<NON_REF>	363.81	.	AC=4,0;AN=24;BaseQRankSum=-0.413;ClippingRankSum=-1.404;DP=48;END=151;ExcessHet=3.0103;MLEAC=2,0;MLEAF=1.00,0.00;MQRankSum=-0.083;RAW_MQ=43861.00;ReadPosRankSum=-1.073;SF=5,10,11,15,19,23,27,28,30,33,37,39	GT:PID:GQ:DP:MIN_DP:PL:PGT:SB:AD	.	.	.	.	.	0/0:.:42:14:14:0,.,.,42,.,497	.	.	.	.	0/0:.:10:18:18:0,.,.,10,.,444	0/0:.:13:11:11:0,.,.,13,.,314	.	.	.	0/0:.:15:5:5:0,.,.,15,.,218	.	.	.	0/0:.:0:1:1:0,.,.,0,.,0	.	.	.	1/1:151_G_A:29:21:.:618,29,0,621,60,652:0|1:0,1,4,16:1,20,0	.	.	.	0/0:.:7:19:.:0,7,431,50,437,480:.:2,15,1,1:17,2,0	0/0:.:0:1:1:0,.,.,0,.,0	.	1/1:.:18:6:.:166,18,0,166,18,166:.:0,0,2,4:0,6,0	.	.	0/0:.:48:16:16:0,.,.,48,.,534	.	.	.	0/0:.:57:19:19:0,.,.,57,.,637	.	0/0:.:51:17:17:0,.,.,51,.,470	.
M_1346_Target	151	.	G	T,<NON_REF>	881.68	.	AC=22,0;AN=44;DP=441;END=152;ExcessHet=3.0103;MLEAC=2,0;MLEAF=1.00,0.00;RAW_MQ=104937.00;SF=2,6,9,11,14,19,20,24,26,28,31,32,33,36,38,39,40,41,42,45,46,47	GT:PID:GQ:DP:MIN_DP:PL:PGT:SB:AD	.	.	0/0:.:57:19:19:0,.,.,57,.,568	.	.	.	0/0:.:0:5:4:0,.,.,0,.,6	.	.	0/0:.:44:26:26:0,.,.,44,.,794	.	0/0:.:63:22:22:0,.,.,63,.,945	.	.	1/1:.:99:42:.:1218,126,0,1218,126,1218:.:0,0,26,16:0,42,0	.	.	.	.	0/0:.:45:15:15:0,.,.,45,.,519	1/1:.:27:9:.:268,27,0,268,27,268:.:0,0,7,2:0,9,0	.	.	.	0/0:.:45:22:22:0,.,.,45,.,613	.	0/0:.:99:33:33:0,.,.,99,.,1048	.	0/0:.:93:31:31:0,.,.,93,.,1042	.	.	1/1:.:96:32:.:975,96,0,975,96,975:.:0,0,23,9:0,32,0	1/1:.:99:40:.:1274,120,0,1274,120,1274:.:0,0,28,12:0,40,0	1/1:.:59:20:.:512,59,0,512,59,512:.:0,0,12,8:0,20,0	.	.	0/0:.:54:25:25:0,.,.,54,.,758	.	1/1:.:99:40:.:1127,120,0,1127,120,1127:.:0,0,28,12:0,40,0	1/1:.:65:22:.:580,65,0,580,65,580:.:0,0,14,8:0,22,0	1/1:146_T_C:99:53:.:1585,159,0,1585,159,1585:0|1:0,0,36,17:0,53,0
M_1351_Target	151	.	G	T,C,<NON_REF>	697.65	.	AC=34,0,0;AN=42;BaseQRankSum=0.888;ClippingRankSum=0.261;DP=445;END=151;ExcessHet=3.0103;MLEAC=2,0;MLEAF=1.00,0.00;MQRankSum=-1.514;RAW_MQ=50411.00;ReadPosRankSum=-0.052;SF=10,13,14,18,19,20,23,24,28,29,30,31,32,33,38,39,40,41,42,46,47	GT:PID:GQ:DP:MIN_DP:PL:PGT:SB:AD	.	.	.	.	.	.	.	.	.	.	0/0:.:31:25:25:0,.,.,.,.,.,31,.,.,698	.	.	0/0:.:15:5:5:0,.,.,.,.,.,15,.,.,181	1/1:140_A_T:80:27:.:826,80,0,.,.,.,826,80,.,826:0|1:0,0,6,21:0,27,0	.	.	.	1/1:.:25:25:.:695,69,0,652,25,646,695,69,652,695:.:0,0,8,17:0,2,23,0	1/1:.:42:14:.:425,42,0,.,.,.,425,42,.,425:.:0,0,2,12:0,14,0	1/1:.:45:15:.:469,45,0,.,.,.,469,45,.,469:.:0,0,2,13:0,15,0	.	.	1/1:.:75:25:.:757,75,0,.,.,.,757,75,.,757:.:0,0,4,21:0,25,0	0/0:.:72:25:25:0,.,.,.,.,.,72,.,.,1080	.	.	.	1/1:.:72:24:.:715,72,0,.,.,.,715,72,.,715:.:0,0,6,18:0,24,0	1/1:.:60:20:.:551,60,0,.,.,.,551,60,.,551:.:0,0,5,15:0,20,0	1/1:.:96:32:.:925,96,0,.,.,.,925,96,.,925:.:0,0,8,24:0,32,0	1/1:.:72:24:.:678,72,0,.,.,.,678,72,.,678:.:0,0,5,19:0,24,0	1/1:150_T_C:99:42:.:1227,126,0,.,.,.,1227,126,.,1227:0|1:0,0,12,30:0,42,0	1/1:.:51:17:.:497,51,0,.,.,.,497,51,.,497:.:0,0,6,11:0,17,0	.	.	.	.	1/1:.:83:28:.:807,83,0,.,.,.,807,83,.,807:.:0,0,7,21:0,28,0	1/1:.:27:9:.:243,27,0,.,.,.,243,27,.,243:.:0,0,2,7:0,9,0	1/1:.:99:44:.:1212,131,0,.,.,.,1212,131,.,1212:.:0,0,11,33:0,44,0
M_1355_Target	151	.	G	A,<NON_REF>	880.59	.	AC=34,0;AN=60;BaseQRankSum=-1.733;ClippingRankSum=0.667;DP=517;END=151;ExcessHet=3.0103;MLEAC=2,0;MLEAF=1.00,0.00;MQRankSum=-0.267;RAW_MQ=54717.00;ReadPosRankSum=0.400;SF=2,6,8,12,14,15,17,18,19,20,21,23,24,28,29,30,31,32,33,34,35,36,38,39,40,41,44,45,46,47	GT:PID:GQ:DP:MIN_DP:PL:PGT:SB:AD	.	.	0/0:.:81:28:28:0,.,.,81,.,1215	.	.	.	0/0:.:57:19:19:0,.,.,57,.,654	.	0/0:.:54:18:18:0,.,.,54,.,633	.	.	.	0/0:.:42:15:15:0,.,.,42,.,630	.	1/1:.:93:31:.:923,93,0,923,93,923:.:0,0,22,9:0,31,0	0/0:.:99:37:37:0,.,.,111,.,1327	.	0/0:.:87:31:31:0,.,.,87,.,1305	1/1:.:51:17:.:529,51,0,529,51,529:.:0,0,11,6:0,17,0	1/1:.:39:13:.:412,39,0,412,39,412:.:0,0,10,3:0,13,0	1/1:.:72:24:.:723,72,0,723,72,723:.:0,0,14,10:0,24,0	0/0:.:0:19:19:0,.,.,0,.,563	.	1/1:.:95:32:.:978,95,0,978,95,978:.:0,0,22,10:0,32,0	0/0:.:99:40:38:0,.,.,114,.,1276	.	.	.	1/1:.:44:26:.:761,44,0,764,75,795:.:1,0,16,9:1,25,0	1/1:.:51:17:.:514,51,0,514,51,514:.:0,0,12,5:0,17,0	1/1:.:99:33:.:1015,99,0,1015,99,1015:.:0,0,21,12:0,33,0	1/1:.:59:20:.:627,59,0,627,59,627:.:0,0,13,7:0,20,0	1/1:.:99:63:.:1715,153,0,1718,183,1749:.:0,1,32,30:1,62,0	1/1:.:86:29:.:886,86,0,886,86,886:.:0,0,13,16:0,29,0	0/0:.:40:27:27:0,.,.,40,.,956	0/0:.:42:21:21:0,.,.,42,.,797	0/0:.:90:31:31:0,.,.,90,.,1350	.	1/1:.:77:42:.:1231,77,0,1237,120,1280:.:1,1,27,13:2,40,0	1/1:151_G_A:54:18:.:629,54,0,629,54,629:0|1:0,0,11,7:0,18,0	1/1:.:99:53:.:1623,158,0,1623,158,1623:.:0,0,33,20:0,53,0
M_1358_Target	151	.	C	A,<NON_REF>	1273.13	.	AC=22,0;AN=40;BaseQRankSum=-0.933;ClippingRankSum=-1.333;DP=469;END=151;ExcessHet=3.0103;MLEAC=2,0;MLEAF=1.00,0.00;MQRankSum=1.200;RAW_MQ=66122.00;ReadPosRankSum=-1.333;SF=2,11,12,13,14,18,20,23,26,27,28,31,32,33,38,39,40,41,46,47	GT:GQ:DP:MIN_DP:PL:SB:AD	.	.	0/0:49:31:31:0,.,.,49,.,981	.	.	.	.	.	.	.	.	0/0:93:32:31:0,.,.,93,.,1158	0/0:66:28:28:0,.,.,66,.,1025	0/0:32:16:16:0,.,.,32,.,542	1/1:99:36:.:1127,107,0,1127,107,1127:0,0,19,17:0,36,0	.	.	.	0/0:81:27:27:0,.,.,81,.,1011	.	1/1:44:26:.:705,44,0,708,75,738:0,1,12,13:1,25,0	.	.	0/0:94:45:45:0,.,.,94,.,1571	.	.	0/0:78:26:26:0,.,.,78,.,986	0/0:99:51:50:0,.,.,101,.,1677	0/0:61:33:33:0,.,.,61,.,1210	.	.	1/1:99:42:.:1273,125,0,1273,125,1273:0,0,22,20:0,42,0	1/1:99:63:.:1949,178,0,1952,185,1959:1,0,33,29:1,62,0	1/1:99:35:.:1103,105,0,1103,105,1103:0,0,22,13:0,35,0	.	.	.	.	1/1:99:64:.:1990,181,0,1993,188,2000:1,0,35,28:1,63,0	1/1:66:22:.:725,66,0,725,66,725:0,0,13,9:0,22,0	1/1:99:70:.:2135,209,0,2135,209,2135:0,0,35,35:0,70,0
M_1365_Target	151	.	G	A,<NON_REF>	912.59	.	AC=22,0;AN=28;BaseQRankSum=-0.473;ClippingRankSum=0.893;DP=340;END=153;ExcessHet=3.0103;MLEAC=2,0;MLEAF=1.00,0.00;MQRankSum=1.628;RAW_MQ=60625.00;ReadPosRankSum=-1.313;SF=9,14,20,30,31,32,33,38,39,40,41,45,46,47	GT:PID:GQ:DP:MIN_DP:PL:PGT:SB:AD	.	.	.	.	.	.	.	.	.	0/0:.:99:40:40:0,.,.,99,.,1412	.	.	.	.	1/1:.:99:36:.:1101,108,0,1101,108,1101:.:0,0,8,28:0,36,0	.	.	.	.	.	1/1:.:99:33:.:969,99,0,969,99,969:.:0,0,12,21:0,33,0	.	.	.	.	.	.	.	.	.	0/0:.:69:37:37:0,.,.,69,.,1170	1/1:.:87:29:.:889,87,0,889,87,889:.:0,0,12,17:0,29,0	1/1:.:99:46:.:1413,138,0,1413,138,1413:.:0,0,18,28:0,46,0	1/1:.:51:17:.:511,51,0,511,51,511:.:0,0,5,12:0,17,0	.	.	.	.	1/1:151_G_A:65:33:.:941,65,0,944,96,975:0|1:0,1,17,15:1,32,0	1/1:.:42:14:.:428,42,0,428,42,428:.:0,0,5,9:0,14,0	1/1:.:99:59:.:1963,177,0,1963,177,1963:.:0,0,24,35:0,59,0
M_1366_Target	151	.	G	A,<NON_REF>	554.41	.	AC=21,0;AN=44;BaseQRankSum=0.925;ClippingRankSum=2.034;DP=240;END=200;ExcessHet=3.0103;MLEAC=2,0;MLEAF=1.00,0.00;MQRankSum=-1.294;RAW_MQ=55286.00;ReadPosRankSum=-0.925;SF=4,9,14,15,18,20,22,23,25,28,30,31,32,33,34,35,38,39,40,41,46,47	GT:GQ:DP:MIN_DP:PL:SB:AD	.	.	.	.	0/0:3:1:1:0,.,.,3,.,41	.	.	.	.	0/0:54:18:18:0,.,.,54,.,666	.	.	.	.	1/1:78:26:.:772,78,0,772,78,772:0,0,20,6:0,26,0	0/0:62:35:35:0,.,.,62,.,1171	.	.	0/0:14:19:19:0,.,.,14,.,651	.	1/1:39:13:.:428,39,0,428,39,428:0,0,11,2:0,13,0	.	0/0:54:18:18:0,.,.,54,.,705	0/0:50:31:31:0,.,.,50,.,1054	.	0/0:53:32:32:0,.,.,53,.,1163	.	.	0/0:17:20:20:0,.,.,17,.,667	.	0/0:32:27:27:0,.,.,32,.,982	0/1:32:12:.:250,0,32,259,59,318:1,2,6,3:3,9,0	1/1:20:23:.:696,20,0,702,63,745:1,1,19,2:2,21,0	1/1:51:17:.:559,51,0,559,51,559:0,0,17,0:0,17,0	0/0:16:22:.:0,16,513,59,519,563:15,5,1,1:20,2,0	0/0:27:9:9:0,.,.,27,.,292	.	.	1/1:56:19:.:564,56,0,564,56,564:0,0,14,5:0,19,0	1/1:33:11:.:319,33,0,319,33,319:0,0,8,3:0,11,0	1/1:92:42:.:1218,92,0,1221,123,1252:1,0,34,7:1,41,0
M_1371_Target	151	.	C	T,<NON_REF>	1005.59	.	AC=34,0;AN=46;BaseQRankSum=-1.111;ClippingRankSum=0.222;DP=864;END=151;ExcessHet=3.0103;MLEAC=2,0;MLEAF=1.00,0.00;MQRankSum=1.111;RAW_MQ=127419.00;ReadPosRankSum=0.311;SF=2,8,9,14,16,18,19,20,23,26,28,29,30,31,32,33,36,38,39,40,41,46,47	GT:PID:GQ:DP:MIN_DP:PL:PGT:SB:AD	.	.	0/0:.:0:25:25:0,.,.,0,.,685	.	.	.	.	.	0/0:.:63:35:35:0,.,.,63,.,1014	0/0:.:25:49:49:0,.,.,25,.,1259	.	.	.	.	1/1:.:82:39:.:930,82,0,933,113,964:.:1,0,22,16:1,38,0	.	0/0:.:26:34:34:0,.,.,26,.,938	.	1/1:.:69:23:.:668,69,0,668,69,668:.:0,0,15,8:0,23,0	1/1:.:51:17:.:468,51,0,468,51,468:.:0,0,11,6:0,17,0	1/1:.:78:26:.:778,78,0,778,78,778:.:0,0,18,8:0,26,0	.	.	1/1:.:99:36:.:983,107,0,983,107,983:.:0,0,16,20:0,36,0	.	.	0/0:.:99:38:37:0,.,.,111,.,1169	.	1/1:.:79:30:.:759,79,0,761,86,768:.:1,0,14,15:1,29,0	1/1:.:82:39:.:1011,82,0,1014,113,1045:.:1,0,21,17:1,38,0	1/1:.:99:43:.:1209,127,0,1209,127,1209:.:0,0,24,19:0,43,0	1/1:.:93:31:.:886,93,0,886,93,886:.:0,0,15,16:0,31,0	1/1:.:99:50:.:1399,149,0,1399,149,1399:.:0,0,28,22:0,50,0	1/1:.:73:28:.:712,73,0,714,80,721:.:1,0,16,11:1,27,0	.	.	0/0:.:97:47:47:0,.,.,97,.,1334	.	1/1:.:99:57:.:1472,159,0,1475,166,1482:.:1,0,32,24:1,56,0	1/1:.:69:23:.:705,69,0,705,69,705:.:0,0,15,8:0,23,0	1/1:.:99:64:.:1812,190,0,1812,190,1812:.:0,0,41,23:0,64,0
M_1387_Target	151	.	G	A,<NON_REF>	1143.3	.	AC=34,0;AN=42;BaseQRankSum=-0.609;ClippingRankSum=0.702;DP=674;END=154;ExcessHet=3.0103;MLEAC=2,0;MLEAF=1.00,0.00;MQRankSum=0.515;RAW_MQ=99989.00;ReadPosRankSum=-1.639;SF=11,14,18,19,20,21,23,24,28,29,30,31,32,33,35,38,39,40,41,46,47	GT:PID:GQ:DP:MIN_DP:PL:PGT:SB:AD	.	.	.	.	.	.	.	.	.	.	.	0/0:.:93:32:32:0,.,.,93,.,1395	.	.	1/1:.:99:48:.:1418,142,0,1418,142,1418:.:0,0,25,23:0,48,0	.	.	.	1/1:.:42:14:.:437,42,0,437,42,437:.:0,0,7,7:0,14,0	1/1:.:63:21:.:646,63,0,646,63,646:.:0,0,9,12:0,21,0	1/1:136_T_C:90:30:.:935,90,0,935,90,935:0|1:0,0,13,17:0,30,0	0/0:.:28:24:24:0,.,.,28,.,766	.	1/1:.:77:37:.:1052,77,0,1055,108,1086:.:0,1,19,17:1,36,0	0/0:.:99:36:36:0,.,.,108,.,1142	.	.	.	1/1:.:80:35:.:1068,80,0,1071,102,1093:.:0,1,15,19:1,34,0	1/1:.:89:30:.:839,89,0,839,89,839:.:0,0,14,16:0,30,0	1/1:.:99:66:.:1931,197,0,1931,197,1931:.:0,0,34,32:0,66,0	1/1:.:90:30:.:925,90,0,925,90,925:.:0,0,13,17:0,30,0	1/1:.:99:67:.:2011,201,0,2011,201,2011:.:0,0,37,30:0,67,0	1/1:.:99:39:.:1181,117,0,1181,117,1181:.:0,0,20,19:0,39,0	.	0/0:.:39:13:13:0,.,.,39,.,416	.	.	1/1:.:99:37:.:1123,111,0,1123,111,1123:.:0,0,21,16:0,37,0	1/1:.:66:22:.:689,66,0,689,66,689:.:0,0,12,10:0,22,0	1/1:.:99:82:.:2404,244,0,2404,244,2404:.:0,0,43,39:0,82,0
M_1417_Target	151	.	G	A,<NON_REF>	275.61	.	AC=16,0;AN=62;BaseQRankSum=-1.448;ClippingRankSum=-1.738;DP=234;END=151;ExcessHet=3.0103;MLEAC=2,0;MLEAF=1.00,0.00;MQRankSum=-1.738;RAW_MQ=28753.00;ReadPosRankSum=-0.579;SF=0,1,2,6,7,9,10,11,13,14,19,20,22,23,24,26,27,28,30,31,33,34,37,38,39,40,41,42,45,46,47	GT:PID:GQ:DP:MIN_DP:PL:PGT:SB:AD	0/0:.:90:35:35:0,.,.,90,.,1350	0/0:.:51:17:17:0,.,.,51,.,501	0/0:.:30:12:12:0,.,.,30,.,450	.	.	.	0/0:.:24:11:9:0,.,.,24,.,360	0/0:.:60:22:22:0,.,.,60,.,900	.	0/0:.:56:25:25:0,.,.,56,.,678	0/0:.:42:14:14:0,.,.,42,.,359	0/0:.:45:15:15:0,.,.,45,.,407	.	0/0:.:21:7:7:0,.,.,21,.,175	1/1:.:20:7:.:160,20,0,160,20,160:.:0,0,1,6:0,7,0	.	.	.	.	0/0:.:39:13:13:0,.,.,39,.,357	1/1:.:35:12:.:275,35,0,275,35,275:.:0,0,4,8:0,12,0	.	0/0:.:51:17:17:0,.,.,51,.,523	0/0:.:62:21:21:0,.,.,62,.,517	0/0:.:75:27:27:0,.,.,75,.,1125	.	0/0:.:18:8:8:0,.,.,18,.,270	0/0:.:60:20:20:0,.,.,60,.,537	0/0:.:90:30:30:0,.,.,90,.,869	.	0/0:.:81:31:31:0,.,.,81,.,1215	1/1:.:44:15:.:389,44,0,389,44,389:.:0,0,1,14:0,15,0	.	0/0:.:39:13:13:0,.,.,39,.,345	0/0:.:42:14:14:0,.,.,42,.,398	.	.	0/0:.:30:10:10:0,.,.,30,.,262	0/1:.:0:12:.:223,0,0,226,31,256:.:0,1,2,9:1,11,0	0/1:151_G_A:4:7:.:190,0,4,193,22,215:0|1:0,1,1,5:1,6,0	1/1:.:64:22:.:576,64,0,576,64,576:.:0,0,3,19:0,22,0
M_1424_Target	151	.	A	G,<NON_REF>	1197.67	.	AC=35,0;AN=40;BaseQRankSum=-1.738;ClippingRankSum=-2.144;DP=859;END=154;ExcessHet=3.0103;MLEAC=2,0;MLEAF=1.00,0.00;MQRankSum=1.043;RAW_MQ=155248.00;ReadPosRankSum=-0.232;SF=0,1,2,7,8,9,10,11,13,22,24,25,26,27,34,35,36,37,44,46	GT:PID:GQ:DP:MIN_DP:PL:PGT:SB:AD	1/1:.:99:89:.:2720,265,0,2720,265,2720:.:0,0,50,39:0,89,0	1/1:.:99:65:.:1928,193,0,1928,193,1928:.:0,0,33,32:0,65,0	1/1:.:84:28:.:892,84,0,892,84,892:.:0,0,16,12:0,28,0	.	.	.	.	1/1:.:99:68:.:2074,203,0,2074,203,2074:.:0,0,36,32:0,68,0	0/1:.:99:24:.:212,0,363,251,395,647:.:10,3,5,6:13,11,0	0/1:.:99:61:.:1106,0,364,1165,486,1651:.:12,8,22,19:20,41,0	1/1:.:99:50:.:1399,149,0,1399,149,1399:.:0,0,25,25:0,50,0	0/1:.:99:52:.:796,0,383,850,484,1333:.:10,8,15,19:18,34,0	.	1/1:.:24:8:.:252,24,0,252,24,252:.:0,0,6,2:0,8,0	.	.	.	.	.	.	.	.	1/1:151_A_G:99:51:.:1559,153,0,1559,153,1559:0|1:0,0,31,20:0,51,0	.	1/1:.:99:37:.:969,110,0,969,110,969:.:0,0,20,17:0,37,0	1/1:.:99:59:.:1696,175,0,1696,175,1696:.:0,0,30,29:0,59,0	1/1:.:98:33:.:984,98,0,984,98,984:.:0,0,16,17:0,33,0	1/1:.:99:35:.:1102,105,0,1102,105,1102:.:0,0,19,16:0,35,0	.	.	.	.	.	.	1/1:.:99:44:.:1235,130,0,1235,130,1235:.:0,0,27,17:0,44,0	1/1:.:44:15:.:413,44,0,413,44,413:.:0,0,8,7:0,15,0	1/1:.:99:49:.:1507,146,0,1507,146,1507:.:0,0,27,22:0,49,0	1/1:.:99:44:.:1254,131,0,1254,131,1254:.:0,0,21,23:0,44,0	.	.	.
M_1410_Target	151	.	G	A,<NON_REF>	1051.77	.	AC=18,0;AN=30;BaseQRankSum=-1.636;ClippingRankSum=1.540;DP=333;END=153;ExcessHet=3.0103;MLEAC=2,0;MLEAF=1.00,0.00;MQRankSum=1.155;RAW_MQ=104137.00;ReadPosRankSum=-0.289;SF=8,9,11,14,20,31,35,36,38,39,40,41,43,46,47	GT:PID:GQ:DP:MIN_DP:PL:PGT:SB:AD	.	.	.	.	.	.	.	.	0/0:.:78:28:28:0,.,.,78,.,1170	0/0:.:99:42:40:0,.,.,120,.,1363	.	0/0:.:99:37:33:0,.,.,99,.,1129	.	.	1/1:.:99:48:.:1364,143,0,1364,143,1364:.:0,0,18,30:0,48,0	.	.	.	.	.	1/1:.:63:21:.:619,63,0,619,63,619:.:0,0,7,14:0,21,0	.	.	.	.	.	.	.	.	.	.	1/1:.:99:42:.:1262,126,0,1262,126,1262:.:0,0,13,29:0,42,0	.	.	.	0/0:.:20:23:23:0,.,.,20,.,713	0/0:.:99:42:40:0,.,.,117,.,1440	.	1/1:.:74:36:.:1024,74,0,1027,105,1058:.:0,1,11,24:1,35,0	1/1:.:54:18:.:580,54,0,580,54,580:.:0,0,4,14:0,18,0	1/1:.:99:51:.:1573,153,0,1573,153,1573:.:0,0,14,37:0,51,0
M_1520_Target	151	.	G	A,<NON_REF>	1106.93	.	AC=37,0;AN=56;BaseQRankSum=0.485;ClippingRankSum=-0.762;DP=734;END=151;ExcessHet=3.0103;MLEAC=2,0;MLEAF=1.00,0.00;MQRankSum=-1.455;RAW_MQ=94270.00;ReadPosRankSum=0.901;SF=0,1,2,5,7,8,9,10,11,12,13,14,19,21,22,23,24,25,26,27,29,33,34,35,36,37,44,46	GT:PID:GQ:DP:MIN_DP:PL:PGT:SB:AD	1/1:.:99:61:.:1890,183,0,1890,183,1890:.:0,0,32,29:0,61,0	1/1:.:99:50:.:1473,125,0,1476,146,1497:.:0,1,24,25:1,49,0	1/1:.:90:30:.:972,90,0,972,90,972:.:0,0,13,17:0,30,0	.	.	0/0:.:98:40:40:0,.,.,98,.,1376	.	1/1:.:99:55:.:1666,164,0,1666,164,1666:.:0,0,25,30:0,55,0	0/1:.:99:30:.:514,0,196,541,259,800:.:1,8,11,10:9,21,0	1/1:.:96:32:.:1040,96,0,1040,96,1040:.:0,0,16,16:0,32,0	1/1:143_T_C:99:61:.:1786,181,0,1786,181,1786:0|1:0,0,36,25:0,61,0	1/1:.:99:35:.:1100,105,0,1100,105,1100:.:0,0,18,17:0,35,0	0/0:.:90:32:31:0,.,.,90,.,1350	1/1:.:27:9:.:250,27,0,250,27,250:.:0,0,5,4:0,9,0	0/0:.:76:40:40:0,.,.,76,.,1293	.	.	.	.	0/0:.:65:33:33:0,.,.,65,.,941	.	0/0:.:28:30:30:0,.,.,28,.,1009	1/1:.:99:49:.:1471,146,0,1471,146,1471:.:0,0,24,25:0,49,0	0/0:.:99:33:33:0,.,.,99,.,1124	1/1:.:99:34:.:1000,101,0,1000,101,1000:.:0,0,17,17:0,34,0	1/1:.:99:50:.:1537,150,0,1537,150,1537:.:0,0,26,24:0,50,0	1/1:.:80:27:.:740,80,0,740,80,740:.:0,0,14,13:0,27,0	1/1:.:99:34:.:1040,102,0,1040,102,1040:.:0,0,15,19:0,34,0	.	0/0:.:61:38:38:0,.,.,61,.,1273	.	.	.	0/0:.:25:30:30:0,.,.,25,.,1074	1/1:.:99:35:.:971,104,0,971,104,971:.:0,0,20,15:0,35,0	1/1:.:48:16:.:511,48,0,511,48,511:.:0,0,9,7:0,16,0	1/1:.:99:38:.:1141,114,0,1141,114,1141:.:0,0,17,21:0,38,0	1/1:.:40:25:.:666,40,0,669,71,700:.:1,0,13,11:1,24,0	.	.	.
M_1460_Target	151	.	G	A,<NON_REF>	1498.4	.	AC=16,0;AN=22;BaseQRankSum=-0.050;ClippingRankSum=-1.436;DP=415;END=159;ExcessHet=3.0103;MLEAC=2,0;MLEAF=1.00,0.00;MQRankSum=0.149;RAW_MQ=77235.00;ReadPosRankSum=0.545;SF=2,18,19,23,26,28,29,30,32,33,39	GT:GQ:DP:MIN_DP:PL:SB:AD	.	.	0/0:72:25:25:0,.,.,72,.,830	.	.	.	.	.	.	.	.	.	.	.	.	.	.	.	1/1:99:41:.:1346,123,0,1346,123,1346:0,0,22,19:0,41,0	1/1:71:35:.:1045,71,0,1048,102,1078:1,0,17,17:1,34,0	.	.	.	1/1:99:45:.:1335,134,0,1335,134,1335:0,0,19,26:0,45,0	.	.	0/0:99:44:44:0,.,.,120,.,1800	.	1/1:99:56:.:1553,166,0,1553,166,1553:0,0,22,34:0,56,0	1/1:99:52:.:1497,115,0,1500,152,1538:1,0,23,28:1,51,0	1/1:99:60:.:1850,180,0,1850,180,1850:0,0,30,30:0,60,0	.	1/1:99:75:.:2203,191,0,2206,222,2236:0,1,37,37:1,74,0	1/1:99:46:.:1384,138,0,1384,138,1384:0,0,17,29:0,46,0	.	.	.	.	.	0/0:56:34:34:0,.,.,56,.,1066	.
M_1449_Target	151	.	C	T,<NON_REF>	0.61	.	AC=1,0;AN=12;BaseQRankSum=-1.231;ClippingRankSum=0.358;DP=6;END=151;ExcessHet=3.0103;MLEAC=1,0;MLEAF=0.500,0.00;MQRankSum=1.231;RAW_MQ=10564.00;ReadPosRankSum=0.358;SF=12,13,19,35,37,42	GT:GQ:DP:MIN_DP:PL:SB:AD	.	.	.	.	.	.	.	.	.	.	.	.	0/0:78:26:26:0,.,.,78,.,922	0/1:20:5:.:20,0,87,29,92,121:2,1,1,1:3,2,0	.	.	.	.	.	0/0:56:26:26:0,.,.,56,.,750	.	.	.	.	.	.	.	.	.	.	.	.	.	.	.	0/0:87:29:29:0,.,.,87,.,1008	.	0/0:90:32:31:0,.,.,90,.,1066	.	.	.
M_1500_Target	151	.	C	A,<NON_REF>	489.33	.	AC=9,0;AN=34;BaseQRankSum=0.124;ClippingRankSum=-2.182;DP=673;END=156;ExcessHet=3.0103;MLEAC=1,0;MLEAF=0.500,0.00;MQRankSum=-1.648;RAW_MQ=106516.00;ReadPosRankSum=0.753;SF=1,14,15,18,19,20,22,24,31,35,38,39,40,41,43,46,47	GT:PID:GQ:DP:MIN_DP:PL:PGT:SB:AD	.	0/0:.:99:40:38:0,.,.,114,.,1491	.	.	.	.	.	.	.	.	.	.	.	.	0/1:.:99:53:.:391,0,885,498,936,1435:.:25,11,11,6:36,17,0	0/0:.:76:41:39:0,.,.,76,.,1252	.	.	0/0:.:60:20:20:0,.,.,60,.,659	0/0:.:57:19:19:0,.,.,57,.,671	0/1:.:99:32:.:358,0,382,408,426,835:.:12,5,10,5:17,15,0	.	0/0:.:81:28:28:0,.,.,81,.,1215	.	0/0:.:36:35:35:0,.,.,36,.,1064	.	.	.	.	.	.	0/1:.:99:59:.:488,0,824,591,895,1486:.:27,8,15,9:35,24,0	.	.	.	0/0:.:15:5:5:0,.,.,15,.,176	.	.	0/1:.:99:57:.:680,0,746,766,830,1596:.:23,6,20,8:29,28,0	0/1:149_A_G:99:30:.:203,0,520,262,550,813:1|0:15,5,7,3:20,10,0	0/1:.:99:109:.:1103,0,1366,1279,1514,2793:.:43,16,36,14:59,50,0
M_1499_Target	151	.	G	A,<NON_REF>	873.3	.	AC=37,0;AN=50;BaseQRankSum=1.257;ClippingRankSum=-0.713;DP=808;END=151;ExcessHet=3.0103;MLEAC=2,0;MLEAF=1.00,0.00;MQRankSum=1.189;RAW_MQ=142384.00;ReadPosRankSum=-1.121;SF=0,1,2,3,7,8,9,10,11,13,18,20,22,24,25,26,27,29,33,34,35,36,37,44,47	GT:GQ:DP:MIN_DP:PL:SB:AD	1/1:99:51:.:1347,129,0,1350,148,1370:1,0,33,17:1,50,0	1/1:99:53:.:1504,159,0,1504,159,1504:0,0,33,20:0,53,0	1/1:78:26:.:785,78,0,785,78,785:0,0,19,7:0,26,0	0/0:0:1:1:0,.,.,0,.,0	.	.	.	1/1:99:65:.:2074,195,0,2074,195,2074:0,0,42,23:0,65,0	0/1:97:23:.:413,0,97,431,148,580:3,3,12,5:6,17,0	1/1:93:31:.:837,93,0,837,93,837:0,0,18,13:0,31,0	1/1:63:21:.:580,63,0,580,63,580:0,0,12,9:0,21,0	1/1:75:25:.:743,75,0,743,75,743:0,0,14,11:0,25,0	.	1/1:15:5:.:142,15,0,142,15,142:0,0,4,1:0,5,0	.	.	.	.	0/0:8:19:19:0,.,.,8,.,481	.	0/0:42:14:14:0,.,.,42,.,437	.	1/1:93:31:.:896,93,0,896,93,896:0,0,20,11:0,31,0	.	1/1:26:25:.:661,26,0,667,69,710:1,1,18,5:2,23,0	1/1:99:42:.:1128,125,0,1128,125,1128:0,0,26,16:0,42,0	1/1:69:23:.:714,69,0,714,69,714:0,0,19,4:0,23,0	1/1:99:36:.:1104,108,0,1104,108,1104:0,0,27,9:0,36,0	.	0/0:99:35:35:0,.,.,105,.,1086	.	.	.	0/0:99:41:40:0,.,.,99,.,1186	1/1:96:32:.:866,96,0,866,96,866:0,0,21,11:0,32,0	1/1:26:9:.:236,26,0,236,26,236:0,0,7,2:0,9,0	1/1:99:41:.:1142,121,0,1142,121,1142:0,0,27,14:0,41,0	1/1:75:25:.:693,75,0,693,75,693:0,0,16,9:0,25,0	.	.	.
M_1494_Target	151	.	T	C,<NON_REF>	518.14	.	AC=37,0;AN=48;BaseQRankSum=-0.354;ClippingRankSum=0.626;DP=376;END=152;ExcessHet=3.0103;MLEAC=2,0;MLEAF=1.00,0.00;MQRankSum=0.408;RAW_MQ=128516.00;ReadPosRankSum=0.354;SF=0,1,2,7,8,9,10,11,13,19,21,22,24,25,26,27,32,34,35,36,37,38,44,46	GT:GQ:DP:MIN_DP:PL:SB:AD	1/1:99:51:.:1465,153,0,1465,153,1465:0,0,34,17:0,51,0	1/1:93:31:.:911,93,0,911,93,911:0,0,22,9:0,31,0	1/1:45:15:.:461,45,0,461,45,461:0,0,10,5:0,15,0	.	.	.	.	1/1:78:26:.:778,78,0,778,78,778:0,0,17,9:0,26,0	0/1:99:25:.:288,0,266,324,305,629:8,4,7,6:12,13,0	1/1:57:19:.:561,57,0,561,57,561:0,0,15,4:0,19,0	1/1:50:17:.:443,50,0,443,50,443:0,0,10,7:0,17,0	1/1:59:20:.:521,59,0,521,59,521:0,0,14,6:0,20,0	.	1/1:21:7:.:200,21,0,200,21,200:0,0,5,2:0,7,0	.	.	.	.	.	0/0:33:11:11:0,.,.,33,.,380	.	0/0:36:12:12:0,.,.,36,.,366	1/1:36:12:.:397,36,0,397,36,397:0,0,10,2:0,12,0	.	1/1:33:11:.:292,33,0,292,33,292:0,0,6,5:0,11,0	1/1:54:18:.:529,54,0,529,54,529:0,0,13,5:0,18,0	1/1:30:10:.:302,30,0,302,30,302:0,0,6,4:0,10,0	1/1:42:14:.:385,42,0,385,42,385:0,0,10,4:0,14,0	.	.	.	.	0/0:99:33:33:0,.,.,99,.,1036	.	1/1:59:20:.:572,59,0,572,59,572:0,0,13,7:0,20,0	1/1:33:11:.:353,33,0,353,33,353:0,0,8,3:0,11,0	1/1:65:22:.:630,65,0,630,65,630:0,0,16,6:0,22,0	1/1:54:18:.:502,54,0,502,54,502:0,0,12,6:0,18,0	0/0:32:27:27:0,.,.,32,.,798	.	.
M_1490_Target	151	.	G	A,<NON_REF>	619.21	.	AC=33,0;AN=40;BaseQRankSum=0.696;ClippingRankSum=-0.348;DP=344;END=151;ExcessHet=3.0103;MLEAC=2,0;MLEAF=1.00,0.00;MQRankSum=-1.044;RAW_MQ=25097.00;ReadPosRankSum=1.044;SF=10,14,18,19,20,23,25,28,29,30,31,32,33,38,39,40,41,44,46,47	GT:GQ:DP:MIN_DP:PL:SB:AD	.	.	.	.	.	.	.	.	.	.	0/0:26:16:16:0,.,.,26,.,553	.	.	.	1/1:60:20:.:667,60,0,667,60,667:0,0,18,2:0,20,0	.	.	.	1/1:39:13:.:439,39,0,439,39,439:0,0,13,0:0,13,0	1/1:33:11:.:381,33,0,381,33,381:0,0,8,3:0,11,0	1/1:51:17:.:547,51,0,547,51,547:0,0,16,1:0,17,0	.	.	1/1:45:15:.:496,45,0,496,45,496:0,0,13,2:0,15,0	.	0/0:49:31:31:0,.,.,49,.,1132	.	.	1/1:48:16:.:507,48,0,507,48,507:0,0,15,1:0,16,0	1/1:66:22:.:708,66,0,708,66,708:0,0,19,3:0,22,0	1/1:93:31:.:969,93,0,969,93,969:0,0,28,3:0,31,0	1/1:63:21:.:631,63,0,631,63,631:0,0,16,5:0,21,0	1/1:96:32:.:1034,96,0,1034,96,1034:0,0,30,2:0,32,0	1/1:69:23:.:730,69,0,730,69,730:0,0,21,2:0,23,0	.	.	.	.	1/1:60:20:.:692,60,0,692,60,692:0,0,19,1:0,20,0	1/1:33:11:.:317,33,0,317,33,317:0,0,9,2:0,11,0	1/1:99:35:.:1146,105,0,1146,105,1146:0,0,34,1:0,35,0
M_1548_Target	151	.	C	T,<NON_REF>	454.9	.	AC=16,0;AN=30;DP=131;END=153;ExcessHet=3.0103;MLEAC=2,0;MLEAF=1.00,0.00;RAW_MQ=21969.00;SF=0,13,18,19,20,23,28,29,30,32,33,34,35,38,46	GT:GQ:DP:MIN_DP:PL:SB:AD	0/0:90:32:31:0,.,.,90,.,1143	.	.	.	.	.	.	.	.	.	.	.	.	0/0:18:6:6:0,.,.,18,.,185	.	.	.	.	1/1:39:13:.:403,39,0,403,39,403:0,0,2,11:0,13,0	1/1:21:7:.:239,21,0,239,21,239:0,0,0,7:0,7,0	0/0:48:16:16:0,.,.,48,.,572	.	.	1/1:30:10:.:286,30,0,286,30,286:0,0,2,8:0,10,0	.	.	.	.	1/1:45:15:.:450,45,0,450,45,450:0,0,3,12:0,15,0	1/1:36:12:.:333,36,0,333,36,333:0,0,3,9:0,12,0	1/1:69:23:.:726,69,0,726,69,726:0,0,6,17:0,23,0	.	1/1:99:34:.:942,101,0,942,101,942:0,0,8,26:0,34,0	1/1:48:16:.:486,48,0,486,48,486:0,0,3,13:0,16,0	0/0:21:7:7:0,.,.,21,.,225	0/0:30:10:10:0,.,.,30,.,351	.	.	0/0:45:21:18:0,.,.,45,.,675	.	.
M_1438_Target	151	.	G	A,<NON_REF>	1022.24	.	AC=34,0;AN=44;BaseQRankSum=-0.371;ClippingRankSum=-1.362;DP=602;END=168;ExcessHet=3.0103;MLEAC=2,0;MLEAF=1.00,0.00;MQRankSum=0.248;RAW_MQ=54850.00;ReadPosRankSum=-0.619;SF=11,12,14,18,19,20,23,28,29,30,31,32,33,35,37,38,39,40,41,45,46,47	GT:PID:GQ:DP:MIN_DP:PL:PGT:SB:AD	.	.	.	.	.	.	.	.	.	.	.	0/0:.:93:33:31:0,.,.,93,.,1112	0/0:.:81:29:27:0,.,.,81,.,971	.	1/1:.:99:40:.:1278,120,0,1278,120,1278:.:0,0,24,16:0,40,0	.	.	.	1/1:.:84:28:.:883,84,0,883,84,883:.:0,0,20,8:0,28,0	1/1:.:75:25:.:732,75,0,732,75,732:.:0,0,11,14:0,25,0	1/1:.:75:25:.:745,75,0,745,75,745:.:0,0,15,10:0,25,0	.	.	1/1:.:90:30:.:978,90,0,978,90,978:.:0,0,21,9:0,30,0	.	.	.	.	1/1:.:99:38:.:1047,113,0,1047,113,1047:.:0,0,20,18:0,38,0	1/1:.:81:27:.:812,81,0,812,81,812:.:0,0,15,12:0,27,0	1/1:.:99:48:.:1462,144,0,1462,144,1462:.:0,0,28,20:0,48,0	1/1:147_C_T:48:16:.:536,48,0,536,48,536:0|1:0,0,8,8:0,16,0	1/1:.:99:59:.:1794,177,0,1794,177,1794:.:0,0,39,20:0,59,0	1/1:.:50:28:.:777,50,0,780,81,810:.:0,1,16,11:1,27,0	.	0/0:.:30:10:10:0,.,.,30,.,291	.	0/0:.:21:36:36:0,.,.,21,.,1124	1/1:.:99:60:.:1889,179,0,1889,179,1889:.:0,0,33,27:0,60,0	1/1:.:35:23:.:630,35,0,633,66,663:.:1,0,11,11:1,22,0	1/1:.:99:58:.:1909,173,0,1909,173,1909:.:0,0,32,26:0,58,0
M_1551_Target	151	.	G	A,<NON_REF>	560.65	.	AC=16,0;AN=34;DP=164;END=155;ExcessHet=3.0103;MLEAC=2,0;MLEAF=1.00,0.00;RAW_MQ=22205.00;SF=11,12,18,19,23,28,29,30,31,32,33,34,35,36,38,44,47	GT:PID:GQ:DP:MIN_DP:PL:PGT:SB:AD	.	.	.	.	.	.	.	.	.	.	.	0/0:.:21:8:8:0,.,.,21,.,315	0/0:.:25:15:15:0,.,.,25,.,471	.	.	.	.	.	1/1:.:30:10:.:312,30,0,312,30,312:.:0,0,5,5:0,10,0	1/1:.:27:9:.:294,27,0,294,27,294:.:0,0,2,7:0,9,0	.	.	.	1/1:.:69:23:.:650,69,0,650,69,650:.:0,0,10,13:0,23,0	.	.	.	.	1/1:.:75:25:.:697,75,0,697,75,697:.:0,0,9,16:0,25,0	1/1:.:54:18:.:499,54,0,499,54,499:.:0,0,9,9:0,18,0	1/1:.:93:31:.:938,93,0,938,93,938:.:0,0,11,20:0,31,0	0/0:.:54:18:18:0,.,.,54,.,655	1/1:140_A_G:93:31:.:961,93,0,961,93,961:0|1:0,0,14,17:0,31,0	1/1:.:36:12:.:360,36,0,360,36,360:.:0,0,5,7:0,12,0	0/0:.:24:8:8:0,.,.,24,.,271	0/0:.:30:10:10:0,.,.,30,.,316	0/0:.:42:14:14:0,.,.,42,.,454	.	0/0:.:60:22:20:0,.,.,60,.,693	.	.
M_1554_Target	151	.	C	T,<NON_REF>	1051.47	.	AC=38,0;AN=50;BaseQRankSum=-0.047;ClippingRankSum=0.234;DP=702;END=151;ExcessHet=3.0103;MLEAC=2,0;MLEAF=1.00,0.00;MQRankSum=1.545;RAW_MQ=145274.00;ReadPosRankSum=1.264;SF=0,1,2,7,8,9,10,11,13,16,22,24,25,26,27,28,29,31,34,35,36,37,44,45,46	GT:PID:GQ:DP:MIN_DP:PL:PGT:SB:AD	1/1:.:99:78:.:2232,232,0,2232,232,2232:.:0,0,44,34:0,78,0	1/1:151_C_T:99:53:.:1519,157,0,1519,157,1519:0|1:0,0,32,21:0,53,0	1/1:.:84:28:.:847,84,0,847,84,847:.:0,0,18,10:0,28,0	.	.	.	.	1/1:.:99:43:.:1350,129,0,1350,129,1350:.:0,0,24,19:0,43,0	1/1:.:72:24:.:695,72,0,695,72,695:.:0,0,13,11:0,24,0	1/1:.:76:26:.:718,76,0,718,76,718:.:0,0,14,12:0,26,0	1/1:.:99:40:.:1224,119,0,1224,119,1224:.:0,0,25,15:0,40,0	1/1:.:77:37:.:1091,77,0,1094,108,1125:.:1,0,21,15:1,36,0	.	1/1:.:12:4:.:117,12,0,117,12,117:.:0,0,2,2:0,4,0	.	.	0/0:.:0:14:14:0,.,.,0,.,414	.	.	.	.	.	1/1:.:99:59:.:1758,176,0,1758,176,1758:.:0,0,32,27:0,59,0	.	1/1:.:99:33:.:930,99,0,930,99,930:.:0,0,16,17:0,33,0	1/1:.:99:50:.:1449,116,0,1452,147,1483:.:1,0,25,24:1,49,0	1/1:.:78:26:.:769,78,0,769,78,769:.:0,0,14,12:0,26,0	1/1:.:96:32:.:989,96,0,989,96,989:.:0,0,16,16:0,32,0	0/0:.:99:52:52:0,.,.,120,.,1800	0/0:.:96:33:33:0,.,.,96,.,1440	.	0/0:.:99:42:40:0,.,.,120,.,1342	.	.	1/1:.:75:25:.:749,75,0,749,75,749:.:0,0,13,12:0,25,0	1/1:.:51:17:.:504,51,0,504,51,504:.:0,0,11,6:0,17,0	1/1:.:99:35:.:1040,105,0,1040,105,1040:.:0,0,20,15:0,35,0	1/1:.:59:31:.:893,59,0,896,90,927:.:0,1,16,14:1,30,0	.	.	.
M_1561_Target	151	.	C	T,<NON_REF>	1338.44	.	AC=18,0;AN=32;BaseQRankSum=-1.083;ClippingRankSum=0.974;DP=425;END=157;ExcessHet=3.0103;MLEAC=2,0;MLEAF=1.00,0.00;MQRankSum=-0.054;RAW_MQ=66963.00;ReadPosRankSum=-0.974;SF=5,6,13,14,19,20,21,31,35,36,38,39,40,41,46,47	GT:PID:GQ:DP:MIN_DP:PL:PGT:SB:AD	.	.	.	.	.	0/0:.:99:43:41:0,.,.,120,.,1800	0/0:.:0:8:8:0,.,.,0,.,263	.	.	.	.	.	.	0/0:.:51:17:17:0,.,.,51,.,583	1/1:.:99:39:.:1156,117,0,1156,117,1156:.:0,0,21,18:0,39,0	.	.	.	.	0/0:.:54:19:19:0,.,.,54,.,810	1/1:132_G_A:99:33:.:993,99,0,993,99,993:0|1:0,0,19,14:0,33,0	0/0:.:81:28:28:0,.,.,81,.,1215	.	.	.	.	.	.	.	.	.	1/1:.:99:54:.:1608,162,0,1608,162,1608:.:0,0,25,29:0,54,0	.	.	.	0/0:.:48:16:16:0,.,.,48,.,564	0/0:.:70:38:38:0,.,.,70,.,1255	.	1/1:.:99:47:.:1406,140,0,1406,140,1406:.:0,0,22,25:0,47,0	1/1:.:60:20:.:579,60,0,579,60,579:.:0,0,10,10:0,20,0	1/1:.:99:64:.:1696,156,0,1699,186,1729:.:1,0,28,35:1,63,0
M_1564_Target	151	.	G	T,<NON_REF>	1328.36	.	AC=34,0;AN=40;BaseQRankSum=-0.193;ClippingRankSum=-1.540;DP=743;END=151;ExcessHet=3.0103;MLEAC=2,0;MLEAF=1.00,0.00;MQRankSum=-0.578;RAW_MQ=123696.00;ReadPosRankSum=-0.578;SF=9,13,14,18,19,20,23,28,29,30,31,32,33,37,38,39,40,41,46,47	GT:PID:GQ:DP:MIN_DP:PL:PGT:SB:AD	.	.	.	.	.	.	.	.	.	0/0:.:44:29:29:0,.,.,44,.,910	.	.	.	0/0:.:24:8:8:0,.,.,24,.,322	1/1:.:99:69:.:2180,207,0,2180,207,2180:.:0,0,33,36:0,69,0	.	.	.	1/1:.:78:26:.:875,78,0,875,78,875:.:0,0,13,13:0,26,0	1/1:.:35:12:.:311,35,0,311,35,311:.:0,0,8,4:0,12,0	1/1:131_A_T:87:29:.:895,87,0,895,87,895:0|1:0,0,15,14:0,29,0	.	.	1/1:151_G_T:74:36:.:1110,74,0,1113,105,1144:0|1:1,0,20,15:1,35,0	.	.	.	.	1/1:.:99:50:.:1511,149,0,1511,149,1511:.:0,0,27,23:0,50,0	1/1:151_G_T:99:45:.:1378,133,0,1378,133,1378:0|1:0,0,22,23:0,45,0	1/1:135_A_T:99:60:.:1824,179,0,1824,179,1824:0|1:0,0,35,25:0,60,0	1/1:.:99:51:.:1614,153,0,1614,153,1614:.:0,0,26,25:0,51,0	1/1:.:99:72:.:2224,215,0,2224,215,2224:.:0,0,40,32:0,72,0	1/1:.:99:37:.:1126,110,0,1126,110,1126:.:0,0,17,20:0,37,0	.	.	.	0/0:.:99:41:39:0,.,.,111,.,1665	1/1:.:99:42:.:1283,126,0,1283,126,1283:.:0,0,21,21:0,42,0	1/1:146_G_A:69:23:.:703,69,0,703,69,703:0|1:0,0,10,13:0,23,0	1/1:.:99:68:.:2202,204,0,2202,204,2202:.:0,0,42,26:0,68,0
M_1571_Target	151	.	C	T,<NON_REF>	575.77	.	AC=18,0;AN=32;BaseQRankSum=-1.733;ClippingRankSum=0.418;DP=185;END=152;ExcessHet=3.0103;MLEAC=2,0;MLEAF=1.00,0.00;MQRankSum=1.375;RAW_MQ=51040.00;ReadPosRankSum=0.777;SF=1,8,11,12,14,20,25,27,31,36,38,39,40,41,46,47	GT:GQ:DP:MIN_DP:PL:SB:AD	.	0/0:82:42:40:0,.,.,82,.,1325	.	.	.	.	.	.	0/0:69:23:23:0,.,.,69,.,691	.	.	0/0:55:25:25:0,.,.,55,.,815	0/0:48:16:16:0,.,.,48,.,546	.	1/1:78:26:.:843,78,0,843,78,843:0,0,17,9:0,26,0	.	.	.	.	.	1/1:42:14:.:403,42,0,403,42,403:0,0,13,1:0,14,0	.	.	.	.	0/0:79:37:37:0,.,.,79,.,1297	.	0/0:66:29:29:0,.,.,66,.,914	.	.	.	1/1:48:16:.:498,48,0,498,48,498:0,0,10,6:0,16,0	.	.	.	.	0/0:60:20:20:0,.,.,60,.,707	.	1/1:52:29:.:769,52,0,772,83,803:1,0,17,11:1,28,0	1/1:44:15:.:385,44,0,385,44,385:0,0,11,4:0,15,0	1/1:93:31:.:959,93,0,959,93,959:0,0,21,10:0,31,0
M_1575_Target	151	.	G	A,<NON_REF>	744.91	.	AC=42,0;AN=52;DP=547;END=151;ExcessHet=3.0103;MLEAC=2,0;MLEAF=1.00,0.00;RAW_MQ=106306.00;SF=0,1,2,7,8,9,10,11,12,13,18,21,22,23,24,25,26,27,34,35,36,37,39,44,45,47	GT:GQ:DP:MIN_DP:PL:SB:AD	1/1:99:53:.:1613,159,0,1613,159,1613:0,0,28,25:0,53,0	1/1:99:35:.:1016,104,0,1016,104,1016:0,0,21,14:0,35,0	1/1:47:16:.:438,47,0,438,47,438:0,0,9,7:0,16,0	.	.	.	.	1/1:99:46:.:1416,138,0,1416,138,1416:0,0,22,24:0,46,0	1/1:48:16:.:458,48,0,458,48,458:0,0,9,7:0,16,0	1/1:63:21:.:671,63,0,671,63,671:0,0,8,13:0,21,0	1/1:51:17:.:511,51,0,511,51,511:0,0,9,8:0,17,0	1/1:99:35:.:1071,104,0,1071,104,1071:0,0,21,14:0,35,0	1/1:60:20:.:631,60,0,631,60,631:0,0,12,8:0,20,0	1/1:24:8:.:252,24,0,252,24,252:0,0,4,4:0,8,0	.	.	.	.	0/0:84:28:28:0,.,.,84,.,876	.	.	0/0:78:26:26:0,.,.,78,.,831	1/1:75:25:.:763,75,0,763,75,763:0,0,14,11:0,25,0	0/0:82:34:34:0,.,.,82,.,1267	1/1:72:24:.:683,72,0,683,72,683:0,0,14,10:0,24,0	1/1:66:22:.:689,66,0,689,66,689:0,0,10,12:0,22,0	1/1:66:22:.:727,66,0,727,66,727:0,0,12,10:0,22,0	1/1:99:35:.:1019,104,0,1019,104,1019:0,0,18,17:0,35,0	.	.	.	.	.	.	1/1:93:31:.:904,93,0,904,93,904:0,0,18,13:0,31,0	1/1:24:8:.:234,24,0,234,24,234:0,0,5,3:0,8,0	1/1:77:26:.:749,77,0,749,77,749:0,0,15,11:0,26,0	1/1:87:29:.:887,87,0,887,87,887:0,0,16,13:0,29,0	.	0/0:45:15:15:0,.,.,45,.,443	.
M_1577_Target	151	.	T	C,<NON_REF>	681.33	.	AC=18,0;AN=44;BaseQRankSum=-1.467;ClippingRankSum=0.800;DP=219;END=153;ExcessHet=3.0103;MLEAC=2,0;MLEAF=1.00,0.00;MQRankSum=0.267;RAW_MQ=49768.00;ReadPosRankSum=-0.133;SF=7,13,14,19,20,21,23,24,26,27,28,30,31,32,33,36,38,39,40,41,46,47	GT:GQ:DP:MIN_DP:PL:SB:AD	.	.	.	.	.	.	.	0/0:99:43:42:0,.,.,108,.,1488	.	.	.	.	.	0/0:30:10:10:0,.,.,30,.,320	1/1:44:26:.:712,44,0,715,75,746:1,0,14,11:1,25,0	.	.	.	.	0/0:66:24:23:0,.,.,66,.,990	1/1:48:16:.:530,48,0,530,48,530:0,0,10,6:0,16,0	0/0:60:20:20:0,.,.,60,.,694	.	0/0:99:37:37:0,.,.,108,.,1620	0/0:30:24:24:0,.,.,30,.,688	.	0/0:45:15:15:0,.,.,45,.,535	0/0:99:33:33:0,.,.,99,.,1116	0/0:45:22:22:0,.,.,45,.,732	.	0/0:99:37:36:0,.,.,108,.,1300	1/1:75:25:.:742,75,0,742,75,742:0,0,12,13:0,25,0	0/0:99:43:43:0,.,.,120,.,1800	0/0:44:22:22:0,.,.,44,.,754	.	.	0/0:69:23:23:0,.,.,69,.,864	.	1/1:80:27:.:799,80,0,799,80,799:0,0,18,9:0,27,0	1/1:39:13:.:420,39,0,420,39,420:0,0,11,2:0,13,0	1/1:99:51:.:1515,152,0,1515,152,1515:0,0,26,25:0,51,0
M_1584_Target	151	.	C	T,<NON_REF>	353.78	.	AC=34,0;AN=46;DP=150;END=152;ExcessHet=3.0103;MLEAC=2,0;MLEAF=1.00,0.00;RAW_MQ=15241.00;SF=5,10,14,18,19,20,23,25,28,29,30,31,32,33,36,38,39,40,41,42,44,46,47	GT:PID:GQ:DP:MIN_DP:PL:PGT:SB:AD	.	.	.	.	.	0/0:.:24:8:8:0,.,.,24,.,218	.	.	.	.	0/0:.:15:5:5:0,.,.,15,.,138	.	.	.	1/1:140_G_T:15:5:.:214,15,0,214,15,214:0|1:0,0,2,3:0,5,0	.	.	.	1/1:140_G_T:21:7:.:315,21,0,315,21,315:0|1:0,0,0,7:0,7,0	1/1:140_G_T:30:10:.:439,30,0,439,30,439:0|1:0,0,3,7:0,10,0	1/1:140_G_T:21:7:.:315,21,0,315,21,315:0|1:0,0,0,7:0,7,0	.	.	1/1:140_G_T:24:8:.:360,24,0,360,24,360:0|1:0,0,3,5:0,8,0	.	0/0:.:45:15:15:0,.,.,45,.,464	.	.	1/1:140_G_T:15:5:.:214,15,0,214,15,214:0|1:0,0,2,3:0,5,0	1/1:140_G_T:12:4:.:180,12,0,180,12,180:0|1:0,0,0,4:0,4,0	1/1:140_G_T:21:7:.:315,21,0,315,21,315:0|1:0,0,1,6:0,7,0	1/1:140_G_T:42:14:.:619,42,0,619,42,619:0|1:0,0,3,11:0,14,0	1/1:140_G_T:39:13:.:585,39,0,585,39,585:0|1:0,0,1,12:0,13,0	1/1:140_G_T:21:7:.:315,21,0,315,21,315:0|1:0,0,1,6:0,7,0	.	.	0/0:.:12:4:4:0,.,.,12,.,131	.	1/1:140_G_T:24:8:.:360,24,0,360,24,360:0|1:0,0,1,7:0,8,0	1/1:140_G_T:12:4:.:180,12,0,180,12,180:0|1:0,0,0,4:0,4,0	1/1:140_G_T:51:17:.:754,51,0,754,51,754:0|1:0,0,4,13:0,17,0
M_1610_Target	151	.	A	C,<NON_REF>	177.97	.	AC=12,0;AN=58;BaseQRankSum=0.267;ClippingRankSum=-0.133;DP=725;END=159;ExcessHet=3.0103;MLEAC=0,0;MLEAF=0.00,0.00;MQRankSum=-0.800;RAW_MQ=47183.00;ReadPosRankSum=0.800;SF=1,5,7,12,14,15,17,18,19,20,21,23,24,28,29,30,31,32,33,34,35,38,39,40,41,42,45,46,47	GT:GQ:DP:MIN_DP:PL:SB:AD	.	0/0:90:34:32:0,.,.,90,.,1350	.	.	.	0/0:44:26:.:0,44,787,75,790,820:4,21,0,1:25,1,0	.	0/0:41:30:30:0,.,.,41,.,885	.	.	.	.	0/0:17:17:.:0,17,427,48,430,461:6,10,0,1:16,1,0	.	0/1:7:20:.:7,0,520,62,526,588:6,12,0,2:18,2,0	0/0:93:31:.:0,93,913,93,913,913:7,24,0,0:31,0,0	.	0/0:54:20:18:0,.,.,54,.,650	0/0:51:17:.:0,51,492,51,492,492:5,12,0,0:17,0,0	0/0:45:15:.:0,45,439,45,439,439:6,9,0,0:15,0,0	0/1:99:23:.:101,0,415,152,433,584:4,13,1,5:17,6,0	0/1:99:15:.:132,0,256,162,271,433:3,7,0,5:10,5,0	.	0/1:99:27:.:103,0,548,166,566,732:4,17,1,5:21,6,0	0/0:31:25:25:0,.,.,31,.,768	.	.	.	0/0:78:26:.:0,78,759,78,759,759:6,20,0,0:26,0,0	0/1:99:28:.:152,0,636,215,657,872:4,17,0,7:21,7,0	0/1:99:22:.:103,0,403,154,418,572:5,12,0,5:17,5,0	0/1:99:33:.:483,0,327,531,378,909:5,11,0,17:16,17,0	0/0:93:31:.:0,93,917,93,917,917:7,24,0,0:31,0,0	0/0:45:15:.:0,45,448,45,448,448:3,12,0,0:15,0,0	0/0:36:12:12:0,.,.,36,.,409	0/0:36:13:13:0,.,.,36,.,540	.	.	0/1:99:34:.:352,0,536,413,578,991:4,16,1,13:20,14,0	0/1:99:24:.:536,0,131,557,182,739:1,6,0,17:7,17,0	0/1:99:54:.:327,0,955,443,1000,1443:11,28,1,14:39,15,0
M_1615_Target	151	.	G	A,<NON_REF>	900.77	.	AC=18,0;AN=24;BaseQRankSum=-1.829;ClippingRankSum=-1.829;DP=304;END=151;ExcessHet=3.0103;MLEAC=2,0;MLEAF=1.00,0.00;MQRankSum=1.026;RAW_MQ=72738.00;ReadPosRankSum=-0.937;SF=5,14,20,31,33,35,38,39,40,41,46,47	GT:PID:GQ:DP:MIN_DP:PL:PGT:SB:AD	.	.	.	.	.	0/0:.:69:23:23:0,.,.,69,.,930	.	.	.	.	.	.	.	.	1/1:.:99:34:.:986,102,0,986,102,986:.:0,0,20,14:0,34,0	.	.	.	.	.	1/1:.:84:28:.:910,84,0,910,84,910:.:0,0,17,11:0,28,0	.	.	.	.	.	.	.	.	.	.	1/1:142_T_C:99:37:.:1099,111,0,1099,111,1099:0|1:0,0,20,17:0,37,0	.	0/0:.:35:28:.:0,35,738,78,744,788:.:16,10,1,1:26,2,0	.	0/0:.:51:17:17:0,.,.,51,.,535	.	.	1/1:.:35:23:.:646,35,0,649,66,680:.:0,1,10,12:1,22,0	1/1:.:51:17:.:520,51,0,520,51,520:.:0,0,11,6:0,17,0	1/1:.:99:63:.:2052,189,0,2052,189,2052:.:0,0,29,34:0,63,0
M_1643_Target	151	.	T	G,<NON_REF>	187.26	.	AC=9,0;AN=32;BaseQRankSum=0.198;ClippingRankSum=-0.922;DP=97;END=151;ExcessHet=3.0103;MLEAC=1,0;MLEAF=0.500,0.00;MQRankSum=-1.495;RAW_MQ=9948.00;ReadPosRankSum=0.198;SF=1,11,12,18,19,21,23,27,28,29,30,32,33,36,38,40	GT:PID:GQ:DP:MIN_DP:PL:PGT:SB:AD	.	0/0:.:99:36:36:0,.,.,99,.,1485	.	.	.	.	.	.	.	.	.	0/0:.:22:22:22:0,.,.,22,.,555	0/0:.:29:24:24:0,.,.,29,.,607	.	.	.	.	.	0/1:.:28:7:.:112,0,28,118,43,161:.:1,1,3,2:2,5,0	0/1:.:44:8:.:44,0,123,62,129,191:.:3,3,1,1:6,2,0	.	0/0:.:33:11:11:0,.,.,33,.,348	.	0/1:151_T_G:43:5:.:43,0,84,52,90,143:0|1:1,2,2,0:3,2,0	.	.	.	0/0:.:99:43:43:0,.,.,120,.,1800	1/1:.:1:17:.:388,1,0,394,45,437:.:1,1,10,5:2,15,0	0/1:.:16:11:.:243,0,16,249,43,292:.:1,1,7,2:2,9,0	0/1:.:82:14:.:226,0,82,241,109,349:.:2,3,7,2:5,9,0	.	0/1:.:99:21:.:415,0,126,433,171,604:.:3,3,13,2:6,15,0	0/1:.:45:13:.:250,0,45,261,72,334:.:2,2,7,2:4,9,0	.	.	0/0:.:28:17:17:0,.,.,28,.,517	.	0/0:.:49:30:30:0,.,.,49,.,820	.	0/0:.:93:32:32:0,.,.,93,.,1395
M_1644_Target	151	.	A	G,<NON_REF>	1.69	.	AC=1,0;AN=16;BaseQRankSum=-0.572;ClippingRankSum=0.572;DP=10;END=160;ExcessHet=3.0103;MLEAC=1,0;MLEAF=0.500,0.00;MQRankSum=-1.589;RAW_MQ=18772.00;ReadPosRankSum=-0.572;SF=0,5,8,14,35,36,39,46	GT:GQ:DP:MIN_DP:PL:SB:AD	0/0:84:31:30:0,.,.,84,.,1260	.	.	.	.	0/0:48:16:16:0,.,.,48,.,377	.	.	0/0:42:14:14:0,.,.,42,.,337	.	.	.	.	.	0/0:10:20:20:0,.,.,10,.,395	.	.	.	.	.	.	.	.	.	.	.	.	.	.	.	.	.	.	.	.	0/1:25:8:.:25,0,124,43,130,174:3,3,1,1:6,2,0	0/0:72:26:25:0,.,.,72,.,627	.	.	0/0:51:18:18:0,.,.,51,.,765	.
M_1645_Target	151	.	C	T,<NON_REF>	196.9	.	AC=2,0;AN=34;DP=5;END=151;ExcessHet=3.0103;MLEAC=2,0;MLEAF=1.00,0.00;RAW_MQ=3989.00;SF=2,4,6,11,12,17,19,22,24,28,29,33,34,35,36,46,47	GT:PID:GQ:DP:MIN_DP:PL:PGT:SB:AD	.	.	0/0:.:81:40:40:0,.,.,81,.,1342	.	1/1:151_C_T:15:5:.:225,15,0,225,15,225:0|1:0,0,5,0:0,5,0	.	0/0:.:78:31:28:0,.,.,78,.,1170	.	.	.	.	0/0:.:50:40:40:0,.,.,50,.,1254	0/0:.:42:21:21:0,.,.,42,.,772	.	.	.	.	0/0:.:0:1:1:0,.,.,0,.,0	.	0/0:.:89:42:42:0,.,.,89,.,1511	.	.	0/0:.:70:37:37:0,.,.,70,.,1306	.	0/0:.:99:39:37:0,.,.,108,.,1620	.	.	.	0/0:.:99:49:47:0,.,.,120,.,1754	0/0:.:90:37:37:0,.,.,90,.,1243	.	.	.	0/0:.:99:35:35:0,.,.,105,.,1422	0/0:.:99:43:42:0,.,.,105,.,1429	0/0:.:32:18:18:0,.,.,32,.,589	0/0:.:99:46:46:0,.,.,117,.,1543	.	.	.	.
M_1647_Target	151	.	T	C,<NON_REF>	0.06	.	AC=1,0;AN=32;BaseQRankSum=-0.579;ClippingRankSum=0.579;DP=25;END=156;ExcessHet=3.0103;MLEAC=0,0;MLEAF=0.00,0.00;MQRankSum=1.448;RAW_MQ=13595.00;ReadPosRankSum=1.159;SF=0,5,8,10,12,19,20,22,29,31,35,36,37,39,41,47	GT:GQ:DP:MIN_DP:PL:SB:AD	0/0:99:33:33:0,.,.,99,.,1110	.	.	.	.	0/0:11:12:.:0,11,286,33,289,311:9,2,1,0:11,1,0	.	.	0/0:18:6:6:0,.,.,18,.,185	.	0/0:56:25:25:0,.,.,56,.,724	.	0/0:60:20:20:0,.,.,60,.,641	.	.	.	.	.	.	0/0:33:11:11:0,.,.,33,.,344	0/0:42:14:14:0,.,.,42,.,367	.	0/0:72:26:24:0,.,.,72,.,701	.	.	.	.	.	.	0/0:51:17:17:0,.,.,51,.,498	.	0/1:10:13:.:10,0,296,43,302,346:9,2,1,1:11,2,0	.	.	.	0/0:24:8:8:0,.,.,24,.,236	0/0:45:15:15:0,.,.,45,.,539	0/0:33:11:11:0,.,.,33,.,341	.	0/0:36:12:12:0,.,.,36,.,310	.
M_1649_Target	151	.	C	T,<NON_REF>	1684.39	.	AC=16,0;AN=34;BaseQRankSum=1.640;ClippingRankSum=-0.162;DP=463;END=160;ExcessHet=3.0103;MLEAC=2,0;MLEAF=1.00,0.00;MQRankSum=0.115;RAW_MQ=77624.00;ReadPosRankSum=1.363;SF=2,6,9,18,19,20,21,23,28,29,30,32,33,35,39,45,46	GT:GQ:DP:MIN_DP:PL:SB:AD	.	.	0/0:99:37:33:0,.,.,99,.,1090	.	.	.	0/0:35:32:32:0,.,.,35,.,971	.	.	0/0:81:27:27:0,.,.,81,.,921	.	.	.	.	.	.	.	.	1/1:99:46:.:1351,137,0,1351,137,1351:0,0,17,29:0,46,0	1/1:99:45:.:1290,134,0,1290,134,1290:0,0,18,27:0,45,0	0/0:90:30:30:0,.,.,90,.,1183	0/0:79:41:41:0,.,.,79,.,1362	.	1/1:99:55:.:1743,164,0,1743,164,1743:0,0,28,27:0,55,0	.	.	.	.	1/1:99:68:.:1806,201,0,1806,201,1806:0,0,28,40:0,68,0	1/1:99:61:.:1726,181,0,1726,181,1726:0,0,26,35:0,61,0	1/1:99:66:.:2178,198,0,2178,198,2178:0,0,28,38:0,66,0	.	1/1:99:75:.:2234,215,0,2237,222,2244:1,0,28,46:1,74,0	1/1:99:44:.:1373,132,0,1373,132,1373:0,0,21,23:0,44,0	.	0/0:69:23:23:0,.,.,69,.,751	.	.	.	0/0:89:38:38:0,.,.,89,.,1285	.
M_5014_Target	151	.	C	T,<NON_REF>	415.11	.	AC=22,0;AN=48;BaseQRankSum=2.607;ClippingRankSum=0.148;DP=818;END=151;ExcessHet=3.0103;MLEAC=2,0;MLEAF=1.00,0.00;MQRankSum=-0.590;RAW_MQ=7200.00;ReadPosRankSum=-0.787;SF=3,4,8,10,11,14,18,19,20,23,28,29,30,31,32,33,36,38,39,40,41,43,46,47	GT:GQ:DP:MIN_DP:PL:SB:AD	.	.	.	1/1:6:2:.:49,6,0,49,6,49:0,0,1,1:0,2,0	0/1:99:28:.:521,0,321,548,378,926:8,1,13,6:9,19,0	.	.	.	0/0:44:22:22:0,.,.,44,.,727	.	0/0:86:36:36:0,.,.,86,.,1317	0/0:35:28:.:0,35,756,78,762,806:14,12,1,1:26,2,0	.	.	0/1:99:42:.:340,0,619,418,667,1084:15,11,11,5:26,16,0	.	.	.	0/1:99:35:.:648,0,173,677,248,925:6,4,14,11:10,25,0	0/1:99:23:.:300,0,257,333,293,626:6,5,7,5:11,12,0	0/1:99:24:.:266,0,381,308,411,719:8,6,10,0:14,10,0	.	.	0/1:99:47:.:493,0,688,573,748,1321:15,12,14,6:27,20,0	.	.	.	.	0/1:99:48:.:584,0,660,656,732,1388:15,9,18,6:24,24,0	0/1:99:32:.:191,0,597,259,624,883:14,9,7,2:23,9,0	0/1:99:67:.:517,0,1164,648,1232,1881:24,20,15,8:44,23,0	0/1:99:44:.:514,0,570,583,633,1216:14,9,15,6:23,21,0	0/1:99:58:.:574,0,809,675,881,1556:18,16,18,6:34,24,0	0/1:99:49:.:555,0,625,630,697,1326:14,11,17,7:25,24,0	.	.	0/0:60:21:20:0,.,.,60,.,715	.	0/1:99:47:.:597,0,649,669,718,1387:13,11,14,9:24,23,0	0/1:99:30:.:179,0,571,245,595,841:11,11,6,2:22,8,0	0/1:99:60:.:732,0,753,819,846,1665:17,12,20,11:29,31,0
M_1656_Target	151	.	C	T,<NON_REF>	12.05	.	AC=1,0;AN=14;BaseQRankSum=-0.736;ClippingRankSum=0.736;DP=3;END=151;ExcessHet=3.0103;MLEAC=1,0;MLEAF=0.500,0.00;MQRankSum=0.736;RAW_MQ=6369.00;ReadPosRankSum=-0.736;SF=4,21,23,29,33,38,46	GT:GQ:DP:MIN_DP:PL:SB:AD	.	.	.	.	0/1:33:3:.:40,0,33,43,39,82:1,0,1,1:1,2,0	.	.	.	.	.	.	.	.	.	.	.	.	.	.	.	.	0/0:99:34:34:0,.,.,99,.,1485	.	0/0:61:35:35:0,.,.,61,.,1280	.	.	.	.	.	0/0:32:27:27:0,.,.,32,.,879	.	.	.	0/0:99:40:40:0,.,.,120,.,1448	.	.	.	.	0/0:44:55:55:0,.,.,44,.,1511	.	.
M_1659_Target	151	.	A	G,<NON_REF>	1118.23	.	AC=32,0;AN=56;BaseQRankSum=-1.343;ClippingRankSum=1.401;DP=1974;END=152;ExcessHet=3.0103;MLEAC=2,0;MLEAF=1.00,0.00;MQRankSum=0.331;RAW_MQ=42179.00;ReadPosRankSum=1.752;SF=3,4,6,8,9,10,11,14,16,17,18,19,20,23,28,29,30,31,32,33,37,38,39,40,41,43,46,47	GT:PID:GQ:DP:MIN_DP:PL:PGT:SB:AD	.	.	.	1/1:.:59:20:.:547,59,0,547,59,547:.:0,0,8,12:0,20,0	1/1:.:99:42:.:1304,125,0,1304,125,1304:.:0,0,25,17:0,42,0	.	1/1:.:99:42:.:1630,126,0,1630,126,1630:.:0,0,24,18:0,42,0	.	0/1:.:99:50:.:498,0,609,578,678,1256:.:15,12,11,12:27,23,0	0/1:151_A_G:99:65:.:389,0,2093,546,2132,2678:0|1:28,24,11,2:52,13,0	0/0:.:59:41:41:0,.,.,59,.,1282	0/1:.:99:52:.:1075,0,408,1131,506,1638:.:10,9,23,10:19,33,0	.	.	0/1:.:99:94:.:1067,0,1053,1204,1196,2400:.:28,18,28,20:46,48,0	.	1/1:151_A_G:99:72:.:3114,217,0,3114,217,3114:0|1:0,0,44,28:0,72,0	1/1:151_A_G:99:83:.:3656,250,0,3656,250,3656:0|1:0,0,49,34:0,83,0	0/1:.:99:88:.:938,0,1139,1081,1257,2339:.:28,20,24,16:48,40,0	0/1:.:99:56:.:505,0,918,607,983,1590:.:21,13,12,10:34,22,0	0/1:.:99:50:.:282,0,910,389,951,1340:.:21,15,6,8:36,14,0	.	.	0/1:.:99:105:.:1255,0,1244,1413,1400,2813:.:33,20,23,29:53,52,0	.	.	.	.	0/1:.:99:84:.:1081,0,979,1204,1108,2312:.:25,16,25,18:41,43,0	0/1:.:99:62:.:478,0,1004,601,1067,1668:.:22,19,14,7:41,21,0	0/1:.:99:123:.:1156,0,1714,1366,1871,3237:.:39,31,30,23:70,53,0	0/1:.:99:66:.:326,0,1261,472,1311,1783:.:30,19,8,9:49,17,0	0/1:.:99:136:.:1509,0,1697,1725,1888,3613:.:43,29,39,25:72,64,0	0/1:.:99:72:.:648,0,1036,765,1133,1898:.:24,15,18,15:39,33,0	.	.	.	0/0:.:99:49:47:0,.,.,110,.,1492	0/1:.:99:93:.:1374,0,861,1488,1024,2513:.:17,21,27,28:38,55,0	0/1:.:99:47:.:744,0,438,803,519,1323:.:12,8,14,13:20,27,0	0/1:.:99:143:.:1810,0,1598,2002,1833,3835:.:40,24,39,40:64,79,0
M_1660_Target	151	.	A	G,T,<NON_REF>	623.44	.	AC=34,0,0;AN=78;BaseQRankSum=-2.100;ClippingRankSum=-0.130;DP=1862;END=151;ExcessHet=3.0103;MLEAC=0,0;MLEAF=0.00,0.00;MQRankSum=0.233;RAW_MQ=75532.00;ReadPosRankSum=2.463;SF=1,2,3,4,5,6,8,9,10,11,12,14,16,17,18,19,20,21,22,23,24,26,28,29,30,31,32,33,34,38,39,40,41,42,43,44,45,46,47	GT:GQ:DP:MIN_DP:PL:SB:AD	.	0/0:89:38:38:0,.,.,.,.,.,89,.,.,1178	0/0:21:35:.:0,.,.,21,.,919,93,.,931,1003:22,9,3,1:31,4,0	1/1:18:6:.:159,18,0,.,.,.,159,18,.,159:0,0,2,4:0,6,0	1/1:27:9:.:243,27,0,.,.,.,243,27,.,243:0,0,1,8:0,9,0	0/0:0:26:26:0,.,.,.,.,.,0,.,.,688	1/1:79:27:.:724,79,0,.,.,.,724,79,.,724:0,0,19,8:0,27,0	.	0/1:99:37:.:274,0,545,.,.,.,346,584,.,930:13,11,10,3:24,13,0	0/1:99:38:.:122,0,658,.,.,.,208,684,.,892:20,9,7,2:29,9,0	0/0:69:36:36:0,.,.,.,.,.,69,.,.,1032	0/1:99:44:.:983,0,105,.,.,.,1004,216,.,1221:5,2,23,14:7,37,0	0/0:84:28:28:0,.,.,.,.,.,84,.,.,953	.	0/1:99:53:.:539,0,646,.,.,.,619,724,.,1343:19,8,15,11:27,26,0	.	1/1:99:53:.:1402,156,0,.,.,.,1402,156,.,1402:0,0,36,17:0,53,0	1/1:99:66:.:1925,198,0,.,.,.,1925,198,.,1925:0,0,49,17:0,66,0	0/1:99:36:.:482,0,335,.,.,.,529,395,.,924:10,6,11,9:16,20,0	0/1:99:29:.:409,0,290,.,.,.,445,341,.,786:9,3,12,5:12,17,0	0/1:99:35:.:485,0,355,.,.,.,536,409,.,944:10,7,16,2:17,18,0	0/0:87:30:30:0,.,.,.,.,.,87,.,.,1305	0/0:37:33:33:0,.,.,.,.,.,37,.,.,903	0/1:99:59:.:908,0,477,.,.,.,974,586,.,1560:16,6,27,10:22,37,0	0/0:62:28:28:0,.,.,.,.,.,62,.,.,791	.	0/0:32:19:19:0,.,.,.,.,.,32,.,.,523	.	0/1:99:62:.:612,0,872,.,.,.,716,952,.,1669:28,7,18,9:35,27,0	0/1:99:38:.:381,0,461,.,.,.,444,512,.,956:14,7,13,4:21,17,0	0/1:99:66:.:628,0,911,714,981,1729,735,997,1716,1733:28,8,21,9:36,29,1,0	0/1:99:38:.:358,0,494,.,.,.,421,545,.,966:15,6,11,6:21,17,0	0/1:99:75:.:518,0,1127,606,1160,1989,653,1207,1830,1860:37,8,19,11:45,27,3,0	0/1:99:37:.:451,0,420,.,.,.,505,477,.,982:12,6,13,6:18,19,0	0/0:23:38:38:0,.,.,.,.,.,23,.,.,930	.	.	.	0/1:99:64:.:397,0,1073,.,.,.,528,1133,.,1661:30,14,15,5:44,20,0	0/1:99:26:.:326,0,220,.,.,.,362,262,.,624:6,6,11,3:12,14,0	0/1:99:81:.:890,0,997,.,.,.,1025,1104,.,2129:31,14,27,9:45,36,0
M_5015_Target	151	.	C	A,<NON_REF>	597.33	.	AC=35,0;AN=68;BaseQRankSum=1.509;ClippingRankSum=-0.615;DP=1240;END=151;ExcessHet=3.0103;MLEAC=2,0;MLEAF=1.00,0.00;MQRankSum=-1.174;RAW_MQ=11092.00;ReadPosRankSum=0.950;SF=2,3,4,6,8,9,11,14,15,16,17,18,19,20,22,23,28,29,30,31,32,33,35,37,38,39,40,41,42,43,44,45,46,47	GT:GQ:DP:MIN_DP:PL:SB:AD	.	.	0/0:29:24:24:0,.,.,29,.,688	1/1:18:6:.:175,18,0,175,18,175:0,0,1,5:0,6,0	1/1:54:18:.:553,54,0,553,54,553:0,0,3,15:0,18,0	.	1/1:82:31:.:840,82,0,842,89,849:1,0,13,17:1,30,0	.	0/1:99:26:.:203,0,407,251,437,688:7,9,5,5:16,10,0	0/0:0:42:42:0,.,.,0,.,1144	.	0/1:99:48:.:545,0,440,608,520,1127:9,12,13,14:21,27,0	.	.	0/1:99:65:.:810,0,842,909,938,1848:19,14,10,22:33,32,0	1/1:99:48:.:1387,144,0,1387,144,1387:0,0,23,25:0,48,0	1/1:99:34:.:940,102,0,940,102,940:0,0,9,25:0,34,0	1/1:99:51:.:1510,152,0,1510,152,1510:0,0,23,28:0,51,0	0/1:99:54:.:430,0,831,532,891,1423:16,18,8,12:34,20,0	0/1:99:32:.:413,0,379,458,430,887:7,8,8,9:15,17,0	0/1:99:29:.:276,0,398,324,437,761:6,10,4,9:16,13,0	.	0/0:58:34:34:0,.,.,58,.,1068	0/1:99:42:.:341,0,672,424,714,1138:10,18,1,13:28,14,0	.	.	.	.	0/1:99:42:.:210,0,797,302,830,1133:16,15,3,8:31,11,0	0/1:99:40:.:335,0,635,413,677,1089:11,15,2,12:26,14,0	0/1:99:61:.:719,0,781,809,874,1683:14,16,10,21:30,31,0	0/1:99:47:.:214,0,834,315,872,1187:14,20,7,6:34,13,0	0/1:99:66:.:464,0,1211,595,1277,1873:22,22,7,15:44,22,0	0/1:99:49:.:324,0,830,425,875,1300:15,19,1,14:34,15,0	.	0/0:21:8:8:0,.,.,21,.,315	.	0/0:66:24:24:0,.,.,66,.,990	0/1:99:72:.:740,0,956,857,1054,1911:18,21,11,22:39,33,0	0/1:99:30:.:394,0,315,433,366,799:5,8,5,12:13,17,0	0/1:99:102:.:1139,0,1205,1297,1353,2649:23,30,20,29:53,49,0
M_1669_Target	151	.	G	T,<NON_REF>	793.45	.	AC=72,0;AN=78;BaseQRankSum=0.182;ClippingRankSum=-0.788;DP=1484;END=151;ExcessHet=3.0103;MLEAC=2,0;MLEAF=1.00,0.00;MQRankSum=-0.061;RAW_MQ=135045.00;ReadPosRankSum=-0.061;SF=0,1,2,7,8,9,10,11,12,13,14,18,19,20,21,22,23,24,25,26,27,28,29,30,31,32,33,34,35,37,38,39,40,41,42,44,45,46,47	GT:PID:GQ:DP:MIN_DP:PL:PGT:SB:AD	1/1:.:99:52:.:1571,156,0,1571,156,1571:.:0,0,36,16:0,52,0	1/1:.:99:35:.:1083,105,0,1083,105,1083:.:0,0,24,11:0,35,0	1/1:.:63:21:.:575,63,0,575,63,575:.:0,0,13,8:0,21,0	.	.	.	.	1/1:.:99:50:.:1443,150,0,1443,150,1443:.:0,0,34,16:0,50,0	0/1:.:51:16:.:285,0,51,297,87,384:.:2,2,7,5:4,12,0	1/1:.:95:32:.:881,95,0,881,95,881:.:0,0,17,15:0,32,0	1/1:.:99:34:.:1055,102,0,1055,102,1055:.:0,0,19,15:0,34,0	1/1:.:22:24:.:525,22,0,531,66,574:.:0,2,14,8:2,22,0	1/1:.:77:26:.:730,77,0,730,77,730:.:0,0,18,8:0,26,0	0/1:.:38:10:.:153,0,38,161,59,221:.:1,2,4,3:3,7,0	1/1:.:99:38:.:996,113,0,996,113,996:.:0,0,21,17:0,38,0	.	.	.	1/1:.:48:16:.:477,48,0,477,48,477:.:0,0,10,6:0,16,0	1/1:.:60:20:.:558,60,0,558,60,558:.:0,0,11,9:0,20,0	1/1:151_G_T:60:20:.:596,60,0,596,60,596:0|1:0,0,13,7:0,20,0	1/1:.:87:29:.:810,87,0,810,87,810:.:0,0,18,11:0,29,0	1/1:.:93:31:.:905,93,0,905,93,905:.:0,0,21,10:0,31,0	1/1:.:84:28:.:810,84,0,810,84,810:.:0,0,16,12:0,28,0	1/1:.:93:31:.:838,93,0,838,93,838:.:0,0,16,15:0,31,0	1/1:.:99:40:.:1141,120,0,1141,120,1141:.:0,0,25,15:0,40,0	0/0:.:78:27:27:0,.,.,78,.,1170	1/1:.:72:24:.:703,72,0,703,72,703:.:0,0,14,10:0,24,0	1/1:.:74:25:.:669,74,0,669,74,669:.:0,0,17,8:0,25,0	1/1:.:71:24:.:662,71,0,662,71,662:.:0,0,16,8:0,24,0	1/1:.:99:38:.:1110,114,0,1110,114,1110:.:0,0,26,12:0,38,0	1/1:151_G_T:99:35:.:1062,105,0,1062,105,1062:0|1:0,0,26,9:0,35,0	1/1:.:99:58:.:1696,174,0,1696,174,1696:.:0,0,37,21:0,58,0	1/1:.:99:37:.:1043,111,0,1043,111,1043:.:0,0,21,16:0,37,0	1/1:.:66:22:.:594,66,0,594,66,594:.:0,0,13,9:0,22,0	1/1:.:21:7:.:209,21,0,209,21,209:.:0,0,5,2:0,7,0	.	1/1:.:84:28:.:791,84,0,791,84,791:.:0,0,18,10:0,28,0	1/1:.:99:41:.:1134,123,0,1134,123,1134:.:0,0,26,15:0,41,0	1/1:.:42:14:.:412,42,0,412,42,412:.:0,0,9,5:0,14,0	1/1:.:99:46:.:1286,138,0,1286,138,1286:.:0,0,31,15:0,46,0
M_1672_Target	151	.	C	T,<NON_REF>	0.25	.	AC=1,0;AN=18;BaseQRankSum=0.736;ClippingRankSum=0.736;DP=6;END=154;ExcessHet=3.0103;MLEAC=1,0;MLEAF=0.500,0.00;MQRankSum=-0.736;RAW_MQ=10564.00;ReadPosRankSum=0.736;SF=4,6,12,13,18,21,22,35,45	GT:GQ:DP:MIN_DP:PL:SB:AD	.	.	.	.	0/0:93:39:37:0,.,.,93,.,1395	.	0/0:99:36:36:0,.,.,99,.,1485	.	.	.	.	.	0/0:84:42:42:0,.,.,84,.,1467	0/1:16:6:.:16,0,133,31,136,166:4,1,0,1:5,1,0	.	.	.	.	0/0:90:37:35:0,.,.,90,.,1350	.	.	0/0:75:31:31:0,.,.,75,.,1125	0/0:91:45:45:0,.,.,91,.,1561	.	.	.	.	.	.	.	.	.	.	.	.	0/0:42:14:14:0,.,.,42,.,488	.	.	.	.	.
M_5040_Target	151	.	A	G,T,<NON_REF>	268.44	.	AC=36,0,0;AN=82;BaseQRankSum=2.903;ClippingRankSum=0.294;DP=1716;END=151;ExcessHet=3.0103;MLEAC=1,0;MLEAF=0.500,0.00;MQRankSum=-4.058;RAW_MQ=153630.00;ReadPosRankSum=-2.963;SF=0,1,2,7,8,9,10,11,12,13,14,15,18,19,20,21,22,23,24,25,26,27,28,29,30,31,32,33,34,35,36,37,38,39,40,41,42,44,45,46,47	GT:PID:GQ:DP:MIN_DP:PL:PGT:SB:AD	0/1:144_T_C:99:83:.:492,0,2704,.,.,.,694,2755,.,3449:0|1:34,33,2,14:67,16,0	0/1:144_T_C:99:51:.:161,0,1812,.,.,.,294,1833,.,2127:0|1:21,23,0,7:44,7,0	0/1:144_T_C:99:28:.:186,0,873,.,.,.,252,891,.,1143:0|1:9,13,0,6:22,6,0	.	.	.	.	0/1:144_T_C:99:70:.:274,0,2344,.,.,.,451,2377,.,2828:0|1:26,33,2,9:59,11,0	0/1:.:99:43:.:132,0,1170,.,.,.,237,1194,.,1431:.:22,13,0,8:35,8,0	0/1:.:99:49:.:164,0,1496,.,.,.,278,1529,.,1807:.:19,19,2,9:38,11,0	0/1:144_T_C:99:52:.:384,0,1476,.,.,.,504,1512,.,2016:0|1:17,23,1,11:40,12,0	0/0:.:37:58:58:0,.,.,.,.,.,37,.,.,1832	0/1:144_T_C:99:45:.:270,0,1439,.,.,.,378,1466,.,1844:0|1:17,19,2,7:36,9,0	0/0:.:0:7:7:0,.,.,.,.,.,0,.,.,93	0/0:144_T_C:9:48:.:0,9,1876,.,.,.,135,1885,.,2011:0|1:23,22,1,2:45,3,0	0/1:.:99:94:.:1487,0,1205,.,.,.,1640,1334,.,2973:.:22,29,22,21:51,43,0	.	.	0/1:144_T_C:99:33:.:304,0,981,.,.,.,376,1008,.,1384:0|1:10,14,0,9:24,9,0	0/1:144_T_C:99:27:.:268,0,757,.,.,.,325,781,.,1106:0|1:9,10,1,7:19,8,0	0/1:144_T_C:33:34:.:33,0,1252,.,.,.,126,1261,.,1387:0|1:17,14,0,3:31,3,0	0/1:144_T_C:99:23:.:111,0,719,.,.,.,168,731,.,899:0|1:8,11,0,4:19,4,0	0/1:.:99:55:.:490,0,949,.,.,.,610,994,.,1604:.:20,20,2,13:40,15,0	0/1:144_T_C:99:32:.:174,0,1062,.,.,.,252,1080,.,1332:0|1:15,11,1,5:26,6,0	0/1:144_T_C:99:32:.:163,0,1025,.,.,.,241,1044,.,1285:0|1:13,13,1,5:26,6,0	0/1:144_T_C:99:53:.:110,0,1933,.,.,.,252,1952,.,2203:0|1:21,26,0,6:47,6,0	0/1:144_T_C:99:27:.:189,0,833,.,.,.,252,851,.,1103:0|1:9,12,0,6:21,6,0	0/1:144_T_C:99:46:.:232,0,1441,.,.,.,343,1467,.,1810:0|1:21,16,1,8:37,9,0	0/1:144_T_C:99:47:.:433,0,1367,.,.,.,535,1406,.,1941:0|1:19,15,2,11:34,13,0	0/1:144_T_C:90:45:.:90,0,1597,.,.,.,210,1612,.,1822:0|1:25,15,0,5:40,5,0	0/1:.:99:64:.:655,0,1723,740,1339,2038,784,1386,2044,2088:.:23,20,4,17:43,19,2,0	0/1:144_T_C:87:31:.:87,0,1124,.,.,.,168,1136,.,1304:0|1:12,15,0,4:27,4,0	0/1:144_T_C:99:51:.:431,0,1515,.,.,.,546,1554,.,2100:0|1:18,20,2,11:38,13,0	0/1:144_T_C:99:34:.:303,0,989,.,.,.,378,1016,.,1394:0|1:14,11,1,8:25,9,0	0/1:144_T_C:99:37:.:294,0,1138,.,.,.,378,1165,.,1543:0|1:13,15,1,8:28,9,0	0/0:144_T_C:0:15:.:0,0,738,.,.,.,42,741,.,783:0|1:6,8,1,0:14,1,0	0/1:144_T_C:99:37:.:238,0,1156,.,.,.,325,1180,.,1506:0|1:14,15,0,8:29,8,0	0/1:144_T_C:99:38:.:325,0,1077,.,.,.,409,1107,.,1516:0|1:13,15,3,7:28,10,0	0/1:144_T_C:99:49:.:281,0,1555,.,.,.,398,1585,.,1983:0|1:19,20,1,9:39,10,0	0/0:.:60:34:34:0,.,.,.,.,.,60,.,.,1019	0/1:144_T_C:99:58:.:410,0,1787,.,.,.,546,1826,.,2372:0|1:22,23,3,10:45,13,0
M_1791_Target	151	.	A	G,C,<NON_REF>	83.03	.	AC=2,0,0;AN=30;BaseQRankSum=-0.578;ClippingRankSum=-1.735;DP=44;END=151;ExcessHet=3.0103;MLEAC=2,0;MLEAF=1.00,0.00;MQRankSum=0.578;RAW_MQ=2116.00;ReadPosRankSum=0.578;SF=4,8,9,11,14,15,16,21,23,24,26,31,38,39,42	GT:GQ:DP:MIN_DP:PL:SB:AD	.	.	.	.	1/1:12:4:.:111,12,0,.,.,.,111,12,.,111:0,0,4,0:0,4,0	.	.	.	0/0:20:21:21:0,.,.,.,.,.,20,.,.,520	0/0:39:13:13:0,.,.,.,.,.,39,.,.,327	.	0/0:29:18:.:0,.,.,29,.,450,51,.,453,475:12,5,1,0:17,1,0	.	.	0/0:36:12:12:0,.,.,.,.,.,36,.,.,308	0/0:35:25:25:0,.,.,.,.,.,35,.,.,854	0/0:27:9:9:0,.,.,.,.,.,27,.,.,214	.	.	.	.	0/0:21:7:7:0,.,.,.,.,.,21,.,.,230	.	0/0:12:4:4:0,.,.,.,.,.,12,.,.,91	0/0:18:6:6:0,.,.,.,.,.,18,.,.,144	.	0/0:39:13:13:0,.,.,.,.,.,39,.,.,328	.	.	.	.	0/0:31:22:.:0,31,483,.,.,.,60,488,.,517:11,9,1,1:20,2,0	.	.	.	.	.	.	0/0:72:24:24:0,.,.,.,.,.,72,.,.,620	0/0:33:13:13:0,.,.,.,.,.,33,.,.,495	.
M_1808_Target	151	.	G	A,<NON_REF>	818.79	.	AC=52,0;AN=62;BaseQRankSum=0.050;ClippingRankSum=0.743;DP=744;END=151;ExcessHet=3.0103;MLEAC=2,0;MLEAF=1.00,0.00;MQRankSum=0.446;RAW_MQ=97599.00;ReadPosRankSum=-0.248;SF=0,1,2,7,8,9,10,11,12,17,18,19,20,22,23,24,26,28,29,30,31,32,34,35,37,39,42,44,45,46,47	GT:GQ:DP:MIN_DP:PL:SB:AD	1/1:99:57:.:1842,171,0,1842,171,1842:0,0,51,6:0,57,0	1/1:99:51:.:1672,152,0,1672,152,1672:0,0,43,8:0,51,0	1/1:75:25:.:749,75,0,749,75,749:0,0,22,3:0,25,0	.	.	.	.	1/1:71:35:.:1016,71,0,1019,102,1050:1,0,27,7:1,34,0	1/1:42:14:.:437,42,0,437,42,437:0,0,12,2:0,14,0	1/1:69:23:.:743,69,0,743,69,743:0,0,19,4:0,23,0	1/1:99:38:.:1196,114,0,1196,114,1196:0,0,30,8:0,38,0	1/1:81:27:.:821,81,0,821,81,821:0,0,23,4:0,27,0	1/1:69:23:.:713,69,0,713,69,713:0,0,20,3:0,23,0	.	.	.	.	1/1:6:2:.:34,6,0,34,6,34:0,0,1,1:0,2,0	1/1:80:27:.:850,80,0,850,80,850:0,0,22,5:0,27,0	1/1:27:9:.:295,27,0,295,27,295:0,0,9,0:0,9,0	1/1:60:20:.:597,60,0,597,60,597:0,0,16,4:0,20,0	.	1/1:84:28:.:882,84,0,882,84,882:0,0,26,2:0,28,0	1/1:84:28:.:822,84,0,822,84,822:0,0,22,6:0,28,0	1/1:90:30:.:925,90,0,925,90,925:0,0,24,6:0,30,0	.	1/1:80:27:.:800,80,0,800,80,800:0,0,22,5:0,27,0	.	1/1:89:30:.:909,89,0,909,89,909:0,0,26,4:0,30,0	1/1:69:23:.:740,69,0,740,69,740:0,0,21,2:0,23,0	0/0:95:38:38:0,.,.,95,.,1304	0/0:68:31:.:0,68,893,90,896,918:25,5,0,1:30,1,0	1/1:99:56:.:1770,168,0,1770,168,1770:0,0,48,8:0,56,0	.	1/1:51:17:.:505,51,0,505,51,505:0,0,14,3:0,17,0	1/1:59:20:.:585,59,0,585,59,585:0,0,17,3:0,20,0	.	0/0:57:19:19:0,.,.,57,.,702	.	0/0:23:24:24:0,.,.,23,.,717	.
M_1823_Target	151	.	C	T,A,<NON_REF>	778.15	.	AC=56,1,0;AN=60;BaseQRankSum=2.359;ClippingRankSum=-0.387;DP=1200;END=151;ExcessHet=3.0103;MLEAC=2,0;MLEAF=1.00,0.00;MQRankSum=-0.466;RAW_MQ=177696.00;ReadPosRankSum=0.143;SF=0,1,2,7,8,9,10,11,12,16,18,19,20,21,22,23,24,26,27,28,29,32,33,34,35,38,44,45,46,47	GT:PID:GQ:DP:MIN_DP:PL:PGT:SB:AD	1/1:.:99:60:.:1717,180,0,.,.,.,1717,180,.,1717:.:0,0,39,21:0,60,0	1/1:.:99:38:.:1102,114,0,.,.,.,1102,114,.,1102:.:0,0,30,8:0,38,0	1/1:.:85:29:.:738,85,0,.,.,.,738,85,.,738:.:0,0,18,11:0,29,0	.	.	.	.	1/1:.:99:41:.:1216,123,0,.,.,.,1216,123,.,1216:.:0,0,31,10:0,41,0	1/1:.:51:17:.:466,51,0,.,.,.,466,51,.,466:.:0,0,11,6:0,17,0	1/1:.:75:25:.:719,75,0,.,.,.,719,75,.,719:.:0,0,19,6:0,25,0	1/1:.:99:42:.:1273,126,0,.,.,.,1273,126,.,1273:.:0,0,30,12:0,42,0	1/1:.:87:29:.:881,87,0,.,.,.,881,87,.,881:.:0,0,20,9:0,29,0	1/1:.:63:21:.:625,63,0,.,.,.,625,63,.,625:.:0,0,16,5:0,21,0	.	.	.	0/2:.:99:11:.:147,.,.,0,.,237,165,.,252,417:.:3,3,5,0:6,5,0	.	1/1:.:54:18:.:514,54,0,.,.,.,514,54,.,514:.:0,0,13,5:0,18,0	1/1:.:72:24:.:789,72,0,.,.,.,789,72,.,789:.:0,0,17,7:0,24,0	1/1:.:66:22:.:582,66,0,.,.,.,582,66,.,582:.:0,0,14,8:0,22,0	1/1:.:51:17:.:567,51,0,.,.,.,567,51,.,567:.:0,0,10,7:0,17,0	1/1:.:67:26:.:744,67,0,.,.,.,747,74,.,754:.:0,1,19,6:1,25,0	1/1:.:93:31:.:928,93,0,.,.,.,928,93,.,928:.:0,0,23,8:0,31,0	1/1:.:74:25:.:678,74,0,.,.,.,678,74,.,678:.:0,0,17,8:0,25,0	.	1/1:.:95:32:.:887,95,0,.,.,.,887,95,.,887:.:0,0,21,11:0,32,0	0/0:.:84:31:31:0,.,.,.,.,.,84,.,.,1260	1/1:.:99:39:.:1171,117,0,.,.,.,1171,117,.,1171:.:0,0,24,15:0,39,0	1/1:.:69:23:.:700,69,0,.,.,.,700,69,.,700:.:0,0,16,7:0,23,0	.	.	1/1:.:86:40:.:1084,86,0,.,.,.,1087,117,.,1117:.:1,0,28,11:1,39,0	1/1:147_T_A:44:26:.:708,44,0,.,.,.,711,75,.,742:0|1:1,0,17,8:1,25,0	1/1:.:72:24:.:756,72,0,.,.,.,756,72,.,756:.:0,0,19,5:0,24,0	1/1:.:36:12:.:313,36,0,.,.,.,313,36,.,313:.:0,0,7,5:0,12,0	.	.	1/1:.:78:26:.:775,78,0,.,.,.,775,78,.,775:.:0,0,19,7:0,26,0	.	.
M_1829_Target	151	.	C	T,<NON_REF>	1410.98	.	AC=56,0;AN=64;BaseQRankSum=-0.166;ClippingRankSum=-0.071;DP=1475;END=151;ExcessHet=3.0103;MLEAC=2,0;MLEAF=1.00,0.00;MQRankSum=0.593;RAW_MQ=180803.00;ReadPosRankSum=-0.878;SF=0,1,2,4,6,7,8,9,10,11,12,15,18,19,20,21,22,23,24,26,28,29,31,32,33,34,35,38,44,45,46,47	GT:PID:GQ:DP:MIN_DP:PL:PGT:SB:AD	1/1:.:99:93:.:2866,279,0,2866,279,2866:.:0,0,51,42:0,93,0	1/1:.:99:73:.:2118,185,0,2121,215,2152:.:0,1,38,34:1,72,0	1/1:.:80:38:.:1089,80,0,1092,111,1123:.:0,1,19,18:1,37,0	.	0/0:.:0:1:1:0,.,.,0,.,0	.	0/0:.:15:5:5:0,.,.,15,.,180	1/1:.:99:80:.:2284,205,0,2287,235,2318:.:0,1,45,34:1,79,0	0/1:.:99:52:.:796,0,735,860,828,1688:.:19,2,20,11:21,31,0	1/1:.:99:37:.:1158,111,0,1158,111,1158:.:0,0,23,14:0,37,0	1/1:.:99:47:.:1378,141,0,1378,141,1378:.:0,0,31,16:0,47,0	0/1:.:99:46:.:837,0,436,876,535,1411:.:12,1,18,15:13,33,0	1/1:.:99:40:.:1126,120,0,1126,120,1126:.:0,0,24,16:0,40,0	.	.	0/0:151_C_T:41:30:.:0,41,1189,84,1195,1238:0|1:26,2,1,1:28,2,0	.	.	1/1:.:99:45:.:1429,135,0,1429,135,1429:.:0,0,26,19:0,45,0	1/1:.:72:24:.:792,72,0,792,72,792:.:0,0,16,8:0,24,0	1/1:.:99:35:.:1101,105,0,1101,105,1101:.:0,0,23,12:0,35,0	1/1:.:99:42:.:1285,126,0,1285,126,1285:.:0,0,21,21:0,42,0	1/1:.:99:57:.:1795,171,0,1795,171,1795:.:0,0,32,25:0,57,0	1/1:.:99:57:.:1569,112,0,1575,164,1628:.:0,2,29,26:2,55,0	1/1:.:99:58:.:1807,173,0,1807,173,1807:.:0,0,28,30:0,58,0	.	1/1:.:99:35:.:1126,105,0,1126,105,1126:.:0,0,15,20:0,35,0	.	1/1:.:99:47:.:1472,141,0,1472,141,1472:.:0,0,26,21:0,47,0	1/1:.:99:52:.:1533,155,0,1533,155,1533:.:0,0,31,21:0,52,0	.	1/1:.:99:49:.:1538,147,0,1538,147,1538:.:0,0,33,16:0,49,0	1/1:.:99:82:.:2585,245,0,2585,245,2585:.:0,0,55,27:0,82,0	1/1:.:99:43:.:1298,129,0,1298,129,1298:.:0,0,25,18:0,43,0	1/1:.:99:53:.:1521,159,0,1521,159,1521:.:0,0,34,19:0,53,0	1/1:.:66:22:.:673,66,0,673,66,673:.:0,0,12,10:0,22,0	.	.	1/1:.:99:50:.:1566,150,0,1566,150,1566:.:0,0,27,23:0,50,0	.	.
M_1932_Target	151	.	C	A,T,<NON_REF>	756.08	.	AC=58,0,0;AN=60;BaseQRankSum=1.550;ClippingRankSum=-0.912;DP=765;END=151;ExcessHet=3.0103;MLEAC=2,0;MLEAF=1.00,0.00;MQRankSum=-0.547;RAW_MQ=85096.00;ReadPosRankSum=0.091;SF=0,1,2,7,8,9,10,11,12,15,18,19,20,21,22,23,24,26,28,29,31,32,33,34,35,38,44,45,46,47	GT:PID:GQ:DP:MIN_DP:PL:PGT:SB:AD	1/1:.:99:54:.:1649,162,0,.,.,.,1649,162,.,1649:.:0,0,22,32:0,54,0	1/1:.:99:38:.:1168,114,0,.,.,.,1168,114,.,1168:.:0,0,16,22:0,38,0	1/1:.:66:22:.:680,66,0,.,.,.,680,66,.,680:.:0,0,9,13:0,22,0	.	.	.	.	1/1:.:99:40:.:1191,120,0,.,.,.,1191,120,.,1191:.:0,0,17,23:0,40,0	1/1:.:54:18:.:517,54,0,.,.,.,517,54,.,517:.:0,0,12,6:0,18,0	1/1:.:87:29:.:792,87,0,.,.,.,792,87,.,792:.:0,0,14,15:0,29,0	1/1:.:45:15:.:428,45,0,.,.,.,428,45,.,428:.:0,0,9,6:0,15,0	1/1:.:57:19:.:591,57,0,.,.,.,591,57,.,591:.:0,0,7,12:0,19,0	1/1:142_T_C:48:16:.:509,48,0,.,.,.,509,48,.,509:0|1:0,0,6,10:0,16,0	.	.	0/0:.:3:5:5:0,.,.,.,.,.,3,.,.,45	.	.	1/1:.:81:27:.:856,81,0,.,.,.,856,81,.,856:.:0,0,10,17:0,27,0	1/1:.:48:16:.:527,48,0,.,.,.,527,48,.,527:.:0,0,6,10:0,16,0	1/1:.:54:18:.:534,54,0,.,.,.,534,54,.,534:.:0,0,13,5:0,18,0	1/1:.:57:19:.:577,57,0,.,.,.,577,57,.,577:.:0,0,8,11:0,19,0	1/1:.:66:22:.:729,66,0,.,.,.,729,66,.,729:.:0,0,11,11:0,22,0	1/1:.:60:20:.:597,60,0,.,.,.,597,60,.,597:.:0,0,10,10:0,20,0	1/1:.:98:33:.:912,98,0,.,.,.,912,98,.,912:.:0,0,17,16:0,33,0	.	1/1:.:66:22:.:669,66,0,.,.,.,669,66,.,669:.:0,0,8,14:0,22,0	.	1/1:.:11:27:.:739,75,0,675,11,669,739,75,675,739:.:0,0,9,18:0,25,2,0	1/1:.:36:12:.:369,36,0,.,.,.,369,36,.,369:.:0,0,5,7:0,12,0	.	1/1:.:99:34:.:992,102,0,.,.,.,992,102,.,992:.:0,0,15,19:0,34,0	1/1:.:99:49:.:1471,147,0,.,.,.,1471,147,.,1471:.:0,0,17,32:0,49,0	1/1:.:75:25:.:772,75,0,.,.,.,772,75,.,772:.:0,0,14,11:0,25,0	1/1:.:51:17:.:529,51,0,.,.,.,529,51,.,529:.:0,0,8,9:0,17,0	1/1:.:18:6:.:194,18,0,.,.,.,194,18,.,194:.:0,0,1,5:0,6,0	.	.	1/1:.:99:35:.:1073,105,0,.,.,.,1073,105,.,1073:.:0,0,16,19:0,35,0	.	.
M_1923_Target	151	.	C	A,<NON_REF>	430.71	.	AC=51,0;AN=62;BaseQRankSum=-0.752;ClippingRankSum=-0.868;DP=450;END=151;ExcessHet=3.0103;MLEAC=2,0;MLEAF=1.00,0.00;MQRankSum=1.331;RAW_MQ=78604.00;ReadPosRankSum=-0.058;SF=0,1,2,7,8,9,10,11,12,13,15,16,18,19,20,21,22,23,24,26,28,29,30,31,34,35,38,44,45,46,47	GT:PID:GQ:DP:MIN_DP:PL:PGT:SB:AD	1/1:.:99:42:.:1280,126,0,1280,126,1280:.:0,0,8,34:0,42,0	1/1:.:39:13:.:351,39,0,351,39,351:.:0,0,3,10:0,13,0	1/1:.:21:7:.:175,21,0,175,21,175:.:0,0,2,5:0,7,0	.	.	.	.	1/1:148_A_G:75:25:.:725,75,0,725,75,725:0|1:0,0,7,18:0,25,0	0/1:.:99:15:.:146,0,315,170,336,506:.:2,6,1,6:8,7,0	0/1:.:99:26:.:515,0,282,539,336,875:.:1,7,2,16:8,18,0	1/1:.:64:22:.:533,64,0,533,64,533:.:0,0,7,15:0,22,0	0/1:.:99:15:.:264,0,180,279,210,489:.:0,5,1,9:5,10,0	1/1:.:36:12:.:333,36,0,333,36,333:.:0,0,4,8:0,12,0	0/0:.:21:8:8:0,.,.,21,.,315	.	0/0:.:49:31:31:0,.,.,49,.,1096	0/0:.:9:3:3:0,.,.,9,.,87	.	1/1:.:51:17:.:511,51,0,511,51,511:.:0,0,3,14:0,17,0	1/1:.:24:8:.:261,24,0,261,24,261:.:0,0,0,8:0,8,0	1/1:.:24:8:.:252,24,0,252,24,252:.:0,0,0,8:0,8,0	1/1:.:36:12:.:363,36,0,363,36,363:.:0,0,1,11:0,12,0	1/1:.:57:19:.:536,57,0,536,57,536:.:0,0,5,14:0,19,0	1/1:.:39:13:.:381,39,0,381,39,381:.:0,0,3,10:0,13,0	1/1:151_C_A:75:25:.:710,75,0,710,75,710:0|1:0,0,8,17:0,25,0	.	1/1:.:27:9:.:285,27,0,285,27,285:.:0,0,1,8:0,9,0	.	1/1:.:54:18:.:554,54,0,554,54,554:.:0,0,3,15:0,18,0	1/1:.:51:17:.:541,51,0,541,51,541:.:0,0,1,16:0,17,0	0/0:.:99:36:36:0,.,.,102,.,1530	1/1:.:45:15:.:445,45,0,445,45,445:.:0,0,2,13:0,15,0	.	.	1/1:.:72:24:.:718,72,0,718,72,718:.:0,0,7,17:0,24,0	1/1:.:9:3:.:101,9,0,101,9,101:.:0,0,0,3:0,3,0	.	.	1/1:.:48:16:.:504,48,0,504,48,504:.:0,0,1,15:0,16,0	.	.
M_240_Target	151	.	A	T,C,<NON_REF>	1069.91	.	AC=6,36,0;AN=46;BaseQRankSum=1.692;ClippingRankSum=-0.513;DP=828;END=151;ExcessHet=3.0103;MLEAC=2,0;MLEAF=1.00,0.00;MQRankSum=-1.897;RAW_MQ=11169.00;ReadPosRankSum=-0.051;SF=6,8,9,11,14,15,16,23,24,25,26,27,28,29,30,31,36,37,38,39,40,41,42	GT:PID:GQ:DP:MIN_DP:PL:PGT:SB:AD	.	.	.	.	.	.	1/1:.:30:10:.:329,30,0,.,.,.,329,30,.,329:.:0,0,1,9:0,10,0	.	0/0:.:74:39:39:0,.,.,.,.,.,74,.,.,1345	0/1:.:99:26:.:335,0,273,.,.,.,373,312,.,685:.:5,8,3,10:13,13,0	.	0/1:.:99:30:.:270,0,531,.,.,.,330,561,.,891:.:5,15,4,6:20,10,0	.	.	2/2:.:99:42:.:1290,.,.,126,.,0,1290,.,126,1290:.:0,0,18,24:0,42,0	2/2:.:99:49:.:1489,.,.,146,.,0,1489,.,146,1489:.:0,0,23,26:0,49,0	1/1:.:99:36:.:1168,108,0,.,.,.,1168,108,.,1168:.:0,0,11,25:0,36,0	.	.	.	.	.	.	2/2:.:83:28:.:843,.,.,83,.,0,843,.,83,843:.:0,0,11,17:0,28,0	2/2:148_G_A:99:39:.:1161,.,.,117,.,0,1161,.,117,1161:0|1:0,0,18,21:0,39,0	2/2:.:90:30:.:960,.,.,90,.,0,960,.,90,960:.:0,0,16,14:0,30,0	2/2:.:90:30:.:989,.,.,90,.,0,989,.,90,989:.:0,0,13,17:0,30,0	2/2:132_A_G:86:32:.:981,.,.,86,.,0,984,.,93,991:0|1:1,0,14,17:1,31,0	2/2:.:99:52:.:1630,.,.,155,.,0,1630,.,155,1630:.:0,0,21,31:0,52,0	2/2:.:45:15:.:488,.,.,45,.,0,488,.,45,488:.:0,0,3,12:0,15,0	2/2:139_T_C:99:60:.:1938,.,.,180,.,0,1938,.,180,1938:0|1:0,0,20,40:0,60,0	2/2:.:99:46:.:1383,.,.,138,.,0,1383,.,138,1383:.:0,0,15,31:0,46,0	.	.	.	.	2/2:.:71:24:.:725,.,.,71,.,0,725,.,71,725:.:0,0,13,11:0,24,0	2/2:.:99:40:.:1155,.,.,120,.,0,1155,.,120,1155:.:0,0,16,24:0,40,0	2/2:.:99:45:.:1381,.,.,135,.,0,1381,.,135,1381:.:0,0,21,24:0,45,0	2/2:.:72:24:.:660,.,.,72,.,0,660,.,72,660:.:0,0,12,12:0,24,0	2/2:.:99:60:.:1762,.,.,168,.,0,1765,.,175,1772:.:1,0,23,36:1,59,0
M_1989_Target	151	.	G	A,T,<NON_REF>	1038.03	.	AC=51,0,0;AN=60;BaseQRankSum=0.415;ClippingRankSum=-0.875;DP=1046;END=151;ExcessHet=3.0103;MLEAC=2,0;MLEAF=1.00,0.00;MQRankSum=-1.336;RAW_MQ=141306.00;ReadPosRankSum=0.599;SF=0,1,2,5,6,7,8,9,10,11,12,18,19,20,21,22,23,24,26,28,29,31,34,35,38,43,44,45,46,47	GT:PID:GQ:DP:MIN_DP:PL:PGT:SB:AD	1/1:.:99:71:.:2082,211,0,.,.,.,2082,211,.,2082:.:0,0,41,30:0,71,0	1/1:.:99:50:.:1470,149,0,.,.,.,1470,149,.,1470:.:0,0,27,23:0,50,0	1/1:.:54:18:.:572,54,0,.,.,.,572,54,.,572:.:0,0,9,9:0,18,0	.	.	0/0:.:69:23:23:0,.,.,.,.,.,69,.,.,800	0/0:.:48:16:16:0,.,.,.,.,.,48,.,.,592	1/1:.:99:47:.:1321,140,0,.,.,.,1321,140,.,1321:.:0,0,25,22:0,47,0	0/1:.:99:28:.:309,0,312,.,.,.,353,351,.,703:.:8,7,6,7:15,13,0	0/1:.:99:49:.:958,0,170,947,237,1239,988,280,1228,1268:.:7,3,21,18:10,37,2,0	1/1:.:99:49:.:1428,146,0,.,.,.,1428,146,.,1428:.:0,0,24,25:0,49,0	0/1:.:99:53:.:830,0,441,.,.,.,887,543,.,1429:.:14,5,21,13:19,34,0	1/1:.:84:28:.:878,84,0,.,.,.,878,84,.,878:.:0,0,12,16:0,28,0	.	.	.	.	.	1/1:.:99:40:.:1248,119,0,.,.,.,1248,119,.,1248:.:0,0,21,19:0,40,0	1/1:.:99:41:.:1232,122,0,.,.,.,1232,122,.,1232:.:0,0,21,20:0,41,0	1/1:.:70:24:.:663,70,0,.,.,.,663,70,.,663:.:0,0,9,15:0,24,0	1/1:.:84:28:.:883,84,0,.,.,.,883,84,.,883:.:0,0,10,18:0,28,0	1/1:.:99:42:.:1211,126,0,.,.,.,1211,126,.,1211:.:0,0,19,23:0,42,0	1/1:.:99:39:.:1144,116,0,.,.,.,1144,116,.,1144:.:0,0,21,18:0,39,0	1/1:.:89:30:.:823,89,0,.,.,.,823,89,.,823:.:0,0,17,13:0,30,0	.	1/1:.:96:32:.:968,96,0,.,.,.,968,96,.,968:.:0,0,13,19:0,32,0	.	1/1:151_G_A:99:55:.:1517,129,0,.,.,.,1520,159,.,1551:0|1:0,1,30,24:1,54,0	1/1:.:99:37:.:1011,110,0,.,.,.,1011,110,.,1011:.:0,0,18,19:0,37,0	.	1/1:.:99:42:.:1174,125,0,.,.,.,1174,125,.,1174:.:0,0,22,20:0,42,0	.	.	1/1:144_C_A:99:45:.:1386,135,0,.,.,.,1386,135,.,1386:0|1:0,0,25,20:0,45,0	1/1:.:59:20:.:534,59,0,.,.,.,534,59,.,534:.:0,0,11,9:0,20,0	.	.	1/1:.:99:40:.:1319,120,0,.,.,.,1319,120,.,1319:.:0,0,14,26:0,40,0	.	.
M_1912_Target	151	.	G	A,<NON_REF>	772.99	.	AC=54,0;AN=62;BaseQRankSum=-0.854;ClippingRankSum=-1.049;DP=735;END=151;ExcessHet=3.0103;MLEAC=2,0;MLEAF=1.00,0.00;MQRankSum=0.708;RAW_MQ=135045.00;ReadPosRankSum=0.268;SF=0,1,2,7,8,9,10,11,12,17,18,19,20,21,22,23,24,26,28,29,30,31,33,34,35,38,39,44,45,46,47	GT:PID:GQ:DP:MIN_DP:PL:PGT:SB:AD	1/1:.:99:71:.:2058,178,0,2061,208,2092:.:0,1,34,36:1,70,0	1/1:.:99:35:.:1052,104,0,1052,104,1052:.:0,0,14,21:0,35,0	1/1:.:42:14:.:444,42,0,444,42,444:.:0,0,7,7:0,14,0	.	.	.	.	1/1:.:99:45:.:1356,134,0,1356,134,1356:.:0,0,22,23:0,45,0	1/1:.:42:14:.:448,42,0,448,42,448:.:0,0,5,9:0,14,0	1/1:.:39:13:.:431,39,0,431,39,431:.:0,0,7,6:0,13,0	1/1:.:48:16:.:462,48,0,462,48,462:.:0,0,10,6:0,16,0	1/1:.:81:27:.:848,81,0,848,81,848:.:0,0,11,16:0,27,0	1/1:151_G_A:99:34:.:1020,102,0,1020,102,1020:0|1:0,0,14,20:0,34,0	.	.	.	.	0/0:.:0:1:1:0,.,.,0,.,0	1/1:.:48:16:.:504,48,0,504,48,504:.:0,0,7,9:0,16,0	1/1:151_G_A:18:6:.:226,18,0,226,18,226:0|1:0,0,3,3:0,6,0	1/1:.:54:18:.:556,54,0,556,54,556:.:0,0,11,7:0,18,0	1/1:.:30:10:.:311,30,0,311,30,311:.:0,0,2,8:0,10,0	1/1:.:84:28:.:895,84,0,895,84,895:.:0,0,17,11:0,28,0	1/1:.:64:33:.:904,64,0,907,95,938:.:1,0,16,16:1,32,0	1/1:.:99:36:.:1062,108,0,1062,108,1062:.:0,0,16,20:0,36,0	.	1/1:.:48:16:.:471,48,0,471,48,471:.:0,0,4,12:0,16,0	.	1/1:.:88:37:.:1105,88,0,1108,108,1128:.:1,0,19,17:1,36,0	1/1:.:99:34:.:1045,102,0,1045,102,1045:.:0,0,17,17:0,34,0	0/0:.:99:51:48:0,.,.,107,.,1800	1/1:.:99:34:.:1046,101,0,1046,101,1046:.:0,0,15,19:0,34,0	.	0/0:.:78:26:26:0,.,.,78,.,1019	1/1:.:57:19:.:578,57,0,578,57,578:.:0,0,7,12:0,19,0	1/1:.:45:15:.:455,45,0,455,45,455:.:0,0,6,9:0,15,0	.	.	1/1:.:83:38:.:1073,83,0,1076,110,1102:.:1,0,16,21:1,37,0	0/0:.:36:18:18:0,.,.,36,.,619	.
M_1904_Target	151	.	G	A,<NON_REF>	1141.2	.	AC=49,0;AN=56;BaseQRankSum=2.156;ClippingRankSum=-0.022;DP=1105;END=158;ExcessHet=3.0103;MLEAC=2,0;MLEAF=1.00,0.00;MQRankSum=-1.697;RAW_MQ=116440.00;ReadPosRankSum=-0.289;SF=0,1,2,7,8,9,10,11,13,16,18,19,20,21,22,23,24,26,28,29,31,34,35,38,44,45,46,47	GT:GQ:DP:MIN_DP:PL:SB:AD	1/1:99:60:.:1814,180,0,1814,180,1814:0,0,30,30:0,60,0	1/1:99:67:.:2023,200,0,2023,200,2023:0,0,33,34:0,67,0	1/1:78:26:.:839,78,0,839,78,839:0,0,10,16:0,26,0	.	.	.	.	1/1:99:75:.:2319,224,0,2319,224,2319:0,0,37,38:0,75,0	0/1:99:60:.:886,0,1069,970,1165,2135:18,10,16,16:28,32,0	0/1:99:47:.:1197,0,174,1218,294,1512:7,0,23,17:7,40,0	1/1:84:28:.:859,84,0,859,84,859:0,0,15,13:0,28,0	0/1:99:44:.:1077,0,318,1107,420,1527:7,3,15,19:10,34,0	.	0/0:27:9:9:0,.,.,27,.,310	.	.	0/0:95:46:46:0,.,.,95,.,1662	.	1/1:89:30:.:838,89,0,838,89,838:0,0,17,13:0,30,0	1/1:60:20:.:603,60,0,603,60,603:0,0,9,11:0,20,0	1/1:99:33:.:1035,99,0,1035,99,1035:0,0,16,17:0,33,0	1/1:12:25:.:604,12,0,610,69,668:1,1,15,8:2,23,0	1/1:56:40:.:1093,56,0,1099,114,1156:1,1,20,18:2,38,0	1/1:99:57:.:1837,171,0,1837,171,1837:0,0,23,34:0,57,0	1/1:44:45:.:1062,44,0,1068,128,1152:1,1,24,19:2,43,0	.	1/1:99:36:.:1017,108,0,1017,108,1017:0,0,20,16:0,36,0	.	1/1:99:50:.:1450,148,0,1450,148,1450:0,0,29,21:0,50,0	1/1:99:34:.:1040,102,0,1040,102,1040:0,0,16,18:0,34,0	.	1/1:82:44:.:1200,82,0,1206,126,1249:1,1,24,18:2,42,0	.	.	1/1:96:32:.:945,96,0,945,96,945:0,0,15,17:0,32,0	1/1:71:24:.:669,71,0,669,71,669:0,0,14,10:0,24,0	.	.	1/1:99:57:.:1825,171,0,1825,171,1825:0,0,30,27:0,57,0	.	.
M_1891_Target	151	.	C	T,<NON_REF>	1023.31	.	AC=63,0;AN=72;BaseQRankSum=-0.406;ClippingRankSum=-0.731;DP=1257;END=165;ExcessHet=3.0103;MLEAC=2,0;MLEAF=1.00,0.00;MQRankSum=0.135;RAW_MQ=144670.00;ReadPosRankSum=0.542;SF=0,1,2,6,7,8,9,10,11,14,15,18,19,20,21,22,23,24,26,28,29,30,31,32,33,34,35,37,38,39,40,41,44,45,46,47	GT:PID:GQ:DP:MIN_DP:PL:PGT:SB:AD	1/1:.:99:74:.:2261,221,0,2261,221,2261:.:0,0,36,38:0,74,0	1/1:151_C_T:99:49:.:1478,147,0,1478,147,1478:0|1:0,0,25,24:0,49,0	1/1:.:71:24:.:690,71,0,690,71,690:.:0,0,15,9:0,24,0	.	.	.	0/0:.:24:9:9:0,.,.,24,.,360	1/1:.:99:44:.:1471,132,0,1471,132,1471:.:0,0,18,26:0,44,0	0/1:.:99:40:.:489,0,471,547,535,1081:.:10,9,9,12:19,21,0	0/1:.:98:49:.:1066,0,98,1093,217,1309:.:4,5,13,27:9,40,0	1/1:.:99:46:.:1344,138,0,1344,138,1344:.:0,0,17,29:0,46,0	0/1:.:99:44:.:717,0,398,756,490,1245:.:6,7,15,16:13,31,0	.	.	1/1:.:8:43:.:1121,8,0,1134,117,1242:.:2,2,16,23:4,39,0	0/0:.:99:43:43:0,.,.,111,.,1532	.	.	1/1:.:78:26:.:831,78,0,831,78,831:.:0,0,15,11:0,26,0	1/1:.:78:26:.:806,78,0,806,78,806:.:0,0,12,14:0,26,0	1/1:.:47:27:.:702,47,0,705,78,736:.:1,0,13,13:1,26,0	1/1:.:78:26:.:776,78,0,776,78,776:.:0,0,14,12:0,26,0	1/1:.:99:37:.:1037,101,0,1040,108,1047:.:0,1,14,22:1,36,0	1/1:.:93:31:.:947,93,0,947,93,947:.:0,0,13,18:0,31,0	1/1:.:78:26:.:787,78,0,787,78,787:.:0,0,9,17:0,26,0	.	1/1:.:66:22:.:670,66,0,670,66,670:.:0,0,14,8:0,22,0	.	1/1:.:78:26:.:781,78,0,781,78,781:.:0,0,12,14:0,26,0	1/1:.:81:27:.:885,81,0,885,81,885:.:0,0,11,16:0,27,0	1/1:.:89:41:.:1206,89,0,1209,119,1240:.:0,1,16,24:1,40,0	1/1:.:99:41:.:1196,123,0,1196,123,1196:.:0,0,22,19:0,41,0	1/1:.:99:62:.:1825,185,0,1825,185,1825:.:0,0,33,29:0,62,0	1/1:135_T_C:75:25:.:850,75,0,850,75,850:0|1:0,0,11,14:0,25,0	1/1:.:97:33:.:900,97,0,900,97,900:.:0,0,13,20:0,33,0	1/1:.:62:21:.:597,62,0,597,62,597:.:0,0,8,13:0,21,0	.	0/0:.:87:36:36:0,.,.,87,.,1224	1/1:.:99:46:.:1414,138,0,1414,138,1414:.:0,0,21,25:0,46,0	1/1:.:33:11:.:344,33,0,344,33,344:.:0,0,3,8:0,11,0	1/1:131_T_C:99:70:.:2051,209,0,2051,209,2051:0|1:0,0,34,36:0,70,0
M_1894_Target	151	.	C	A,G,<NON_REF>	909.32	.	AC=63,0,0;AN=74;BaseQRankSum=-0.378;ClippingRankSum=-0.595;DP=1068;END=151;ExcessHet=3.0103;MLEAC=2,0;MLEAF=1.00,0.00;MQRankSum=0.595;RAW_MQ=111060.00;ReadPosRankSum=1.676;SF=0,1,2,3,6,7,8,9,10,11,14,16,18,19,20,21,22,23,24,26,28,29,30,31,32,33,34,35,36,38,39,40,41,44,45,46,47	GT:PID:GQ:DP:MIN_DP:PL:PGT:SB:AD	1/1:.:99:58:.:1823,174,0,.,.,.,1823,174,.,1823:.:0,0,26,32:0,58,0	1/1:.:99:41:.:1229,123,0,.,.,.,1229,123,.,1229:.:0,0,18,23:0,41,0	1/1:151_C_A:81:27:.:897,81,0,.,.,.,897,81,.,897:0|1:0,0,15,12:0,27,0	0/0:.:0:1:1:0,.,.,.,.,.,0,.,.,0	.	.	0/0:.:27:11:11:0,.,.,.,.,.,27,.,.,405	1/1:.:96:32:.:938,96,0,.,.,.,938,96,.,938:.:0,0,17,15:0,32,0	0/1:.:99:34:.:558,0,267,.,.,.,594,333,.,927:.:7,5,14,8:12,22,0	0/1:.:99:44:.:770,0,229,.,.,.,809,322,.,1131:.:7,6,18,13:13,31,0	1/1:.:62:29:.:828,84,0,806,62,803,828,84,806,828:.:0,0,18,11:0,28,1,0	0/1:.:99:28:.:604,0,101,.,.,.,622,166,.,789:.:4,2,11,11:6,22,0	.	.	1/1:.:87:29:.:856,87,0,.,.,.,856,87,.,856:.:0,0,15,14:0,29,0	.	0/0:.:66:23:23:0,.,.,.,.,.,66,.,.,990	.	1/1:.:84:28:.:846,84,0,.,.,.,846,84,.,846:.:0,0,18,10:0,28,0	1/1:.:71:24:.:662,71,0,.,.,.,662,71,.,662:.:0,0,14,10:0,24,0	1/1:151_C_A:81:27:.:830,81,0,.,.,.,830,81,.,830:0|1:0,0,13,14:0,27,0	1/1:127_C_A:87:29:.:947,87,0,.,.,.,947,87,.,947:0|1:0,0,13,16:0,29,0	1/1:.:99:34:.:1080,101,0,.,.,.,1080,101,.,1080:.:0,0,17,17:0,34,0	1/1:.:99:40:.:1181,120,0,.,.,.,1181,120,.,1181:.:0,0,20,20:0,40,0	1/1:.:99:38:.:1150,113,0,.,.,.,1150,113,.,1150:.:0,0,18,20:0,38,0	.	1/1:.:45:15:.:497,45,0,.,.,.,497,45,.,497:.:0,0,3,12:0,15,0	.	1/1:.:99:35:.:1015,104,0,.,.,.,1015,104,.,1015:.:0,0,19,16:0,35,0	1/1:.:99:34:.:980,101,0,.,.,.,980,101,.,980:.:0,0,19,15:0,34,0	1/1:.:99:54:.:1612,162,0,.,.,.,1612,162,.,1612:.:0,0,30,24:0,54,0	1/1:.:75:25:.:781,75,0,.,.,.,781,75,.,781:.:0,0,7,18:0,25,0	1/1:151_C_A:99:36:.:1113,108,0,.,.,.,1113,108,.,1113:0|1:0,0,19,17:0,36,0	1/1:.:77:26:.:771,77,0,.,.,.,771,77,.,771:.:0,0,15,11:0,26,0	1/1:.:63:21:.:637,63,0,.,.,.,637,63,.,637:.:0,0,14,7:0,21,0	1/1:.:32:14:.:369,32,0,.,.,.,372,39,.,379:.:1,0,5,8:1,13,0	0/0:.:9:34:34:0,.,.,.,.,.,9,.,.,1028	.	1/1:.:99:36:.:1073,108,0,.,.,.,1073,108,.,1073:.:0,0,17,19:0,36,0	1/1:.:48:16:.:513,48,0,.,.,.,513,48,.,513:.:0,0,8,8:0,16,0	1/1:.:99:56:.:1812,168,0,.,.,.,1812,168,.,1812:.:0,0,27,29:0,56,0
M_1876_Target	151	.	G	A,<NON_REF>	0.39	.	AC=1,0;AN=24;BaseQRankSum=1.931;ClippingRankSum=-0.297;DP=28;END=151;ExcessHet=3.0103;MLEAC=1,0;MLEAF=0.500,0.00;MQRankSum=-2.377;RAW_MQ=38927.00;ReadPosRankSum=1.708;SF=2,3,16,17,18,19,26,29,31,33,34,35	GT:GQ:DP:MIN_DP:PL:SB:AD	.	.	0/0:54:31:31:0,.,.,54,.,993	0/0:0:2:2:0,.,.,0,.,23	.	.	.	.	.	.	.	.	.	.	.	.	0/0:45:22:22:0,.,.,45,.,734	0/0:96:32:32:0,.,.,96,.,1063	0/0:0:40:40:0,.,.,0,.,1135	0/1:18:28:.:18,0,704,92,713,806:16,9,3,0:25,3,0	.	.	.	.	.	.	0/0:99:44:41:0,.,.,120,.,1800	.	.	0/0:33:40:40:0,.,.,33,.,1194	.	0/0:59:36:36:0,.,.,59,.,1125	.	0/0:93:37:37:0,.,.,93,.,1311	0/0:99:43:41:0,.,.,120,.,1800	0/0:54:18:18:0,.,.,54,.,558	.	.	.	.	.
M_1867_Target	151	.	C	A,G,<NON_REF>	806.45	.	AC=47,0,0;AN=60;BaseQRankSum=1.681;ClippingRankSum=-1.008;DP=740;END=152;ExcessHet=3.0103;MLEAC=2,0,0;MLEAF=1.00,0.00,0.00;MQRankSum=-1.422;RAW_MQ=124245.00;ReadPosRankSum=-0.181;SF=0,1,2,7,8,9,10,11,13,14,15,18,19,20,21,22,23,24,26,27,28,29,31,34,35,36,44,45,46,47	GT:PID:GQ:DP:MIN_DP:PL:PGT:SB:AD	1/1:.:99:67:.:1959,184,0,1918,147,1919,1962,191,1925,1969:.:1,0,32,34:1,64,2,0	1/1:151_C_A:99:39:.:1189,117,0,.,.,.,1189,117,.,1189:0|1:0,0,19,20:0,39,0	1/1:.:81:27:.:789,81,0,.,.,.,789,81,.,789:.:0,0,15,12:0,27,0	.	.	.	.	1/1:126_C_T:88:41:.:1148,88,0,.,.,.,1151,119,.,1181:0|1:0,1,18,22:1,40,0	0/1:.:99:27:.:533,0,122,.,.,.,551,185,.,736:.:6,0,12,9:6,21,0	0/1:.:99:25:.:556,0,105,.,.,.,568,168,.,736:.:4,0,11,10:4,21,0	1/1:.:41:22:.:626,63,0,604,41,601,626,63,604,626:.:0,0,15,7:0,21,1,0	0/1:.:99:40:.:902,0,105,.,.,.,917,210,.,1127:.:5,0,13,22:5,35,0	.	0/0:.:33:11:11:0,.,.,.,.,.,33,.,.,357	0/0:.:82:42:42:0,.,.,.,.,.,82,.,.,1239	0/0:.:44:21:21:0,.,.,.,.,.,44,.,.,743	.	.	1/1:.:45:15:.:443,45,0,.,.,.,443,45,.,443:.:0,0,6,9:0,15,0	1/1:133_C_T:66:22:.:676,66,0,.,.,.,676,66,.,676:0|1:0,0,11,11:0,22,0	1/1:.:36:12:.:378,36,0,.,.,.,378,36,.,378:.:0,0,5,7:0,12,0	1/1:.:69:23:.:710,69,0,.,.,.,710,69,.,710:.:0,0,9,14:0,23,0	1/1:.:20:18:.:481,20,0,.,.,.,484,51,.,515:.:0,1,8,9:1,17,0	1/1:130_C_T:87:29:.:860,87,0,.,.,.,860,87,.,860:0|1:0,0,15,14:0,29,0	1/1:.:99:38:.:1078,113,0,.,.,.,1078,113,.,1078:.:0,0,24,14:0,38,0	.	1/1:151_C_A:71:24:.:720,71,0,.,.,.,720,71,.,720:0|1:0,0,9,15:0,24,0	0/0:.:96:32:32:0,.,.,.,.,.,96,.,.,1110	1/1:.:93:31:.:970,93,0,.,.,.,970,93,.,970:.:0,0,10,21:0,31,0	1/1:.:90:30:.:941,90,0,.,.,.,941,90,.,941:.:0,0,14,16:0,30,0	.	1/1:.:99:46:.:1378,138,0,.,.,.,1378,138,.,1378:.:0,0,23,23:0,46,0	.	.	1/1:.:99:39:.:1012,115,0,.,.,.,1012,115,.,1012:.:0,0,20,19:0,39,0	1/1:.:36:12:.:327,36,0,.,.,.,327,36,.,327:.:0,0,4,8:0,12,0	0/0:.:41:28:28:0,.,.,.,.,.,41,.,.,900	.	.	.	.
M_1866_Target	151	.	C	T,G,<NON_REF>	497.54	.	AC=47,1,0;AN=66;BaseQRankSum=0.775;ClippingRankSum=-0.656;DP=496;END=151;ExcessHet=3.0103;MLEAC=2,0;MLEAF=1.00,0.00;MQRankSum=-0.417;RAW_MQ=72502.00;ReadPosRankSum=0.358;SF=0,1,2,7,8,9,10,11,12,14,16,18,19,20,21,22,23,24,26,28,29,30,31,32,33,34,35,36,38,44,45,46,47	GT:PID:GQ:DP:MIN_DP:PL:PGT:SB:AD	1/1:.:99:36:.:1140,108,0,.,.,.,1140,108,.,1140:.:0,0,29,7:0,36,0	1/1:.:57:19:.:604,57,0,.,.,.,604,57,.,604:.:0,0,17,2:0,19,0	1/1:.:45:15:.:426,45,0,.,.,.,426,45,.,426:.:0,0,12,3:0,15,0	.	.	.	.	1/1:.:99:37:.:1040,110,0,.,.,.,1040,110,.,1040:.:0,0,28,9:0,37,0	0/1:.:99:24:.:383,0,176,.,.,.,410,221,.,631:.:6,3,12,3:9,15,0	0/1:.:99:19:.:263,0,196,.,.,.,290,226,.,515:.:7,2,9,1:9,10,0	1/1:150_C_T:36:12:.:376,36,0,.,.,.,376,36,.,376:0|1:0,0,9,3:0,12,0	0/1:.:99:21:.:391,0,135,.,.,.,412,177,.,588:.:5,2,13,1:7,14,0	0/0:.:45:15:15:0,.,.,.,.,.,45,.,.,494	.	0/0:.:57:19:19:0,.,.,.,.,.,57,.,.,685	.	0/2:149_C_T:99:10:.:105,.,.,0,.,285,126,.,294,420:0|1:6,1,3,0:7,3,0	.	1/1:.:54:18:.:545,54,0,.,.,.,545,54,.,545:.:0,0,14,4:0,18,0	1/1:.:21:7:.:200,21,0,.,.,.,200,21,.,200:.:0,0,5,2:0,7,0	1/1:.:39:13:.:406,39,0,.,.,.,406,39,.,406:.:0,0,13,0:0,13,0	1/1:.:39:13:.:449,39,0,.,.,.,449,39,.,449:.:0,0,13,0:0,13,0	1/1:.:59:31:.:913,59,0,.,.,.,916,90,.,946:.:1,0,25,5:1,30,0	1/1:.:78:26:.:745,78,0,.,.,.,745,78,.,745:.:0,0,20,6:0,26,0	1/1:.:63:21:.:606,63,0,.,.,.,606,63,.,606:.:0,0,14,7:0,21,0	.	1/1:.:45:15:.:461,45,0,.,.,.,461,45,.,461:.:0,0,13,2:0,15,0	.	1/1:.:76:26:.:717,76,0,.,.,.,717,76,.,717:.:0,0,21,5:0,26,0	1/1:.:51:17:.:499,51,0,.,.,.,499,51,.,499:.:0,0,13,4:0,17,0	0/0:.:63:23:21:0,.,.,.,.,.,63,.,.,781	1/1:.:48:16:.:514,48,0,.,.,.,514,48,.,514:.:0,0,13,3:0,16,0	0/0:.:75:26:26:0,.,.,.,.,.,75,.,.,1125	0/0:.:60:22:20:0,.,.,.,.,.,60,.,.,681	1/1:.:42:14:.:428,42,0,.,.,.,428,42,.,428:.:0,0,11,3:0,14,0	1/1:.:27:9:.:276,27,0,.,.,.,276,27,.,276:.:0,0,7,2:0,9,0	0/0:.:54:18:18:0,.,.,.,.,.,54,.,.,630	.	0/0:.:60:20:20:0,.,.,.,.,.,60,.,.,686	.	.
M_5147_Target	151	.	C	T,<NON_REF>	129.47	.	AC=34,0;AN=74;BaseQRankSum=-1.313;ClippingRankSum=-0.053;DP=936;END=151;ExcessHet=3.0103;MLEAC=2,0;MLEAF=1.00,0.00;MQRankSum=0.263;RAW_MQ=6728.00;ReadPosRankSum=0.263;SF=0,1,3,4,5,6,8,9,11,12,14,15,16,17,18,19,20,21,22,23,24,25,28,29,30,31,32,33,34,38,39,40,41,43,44,46,47	GT:GQ:DP:MIN_DP:PL:SB:AD	0/0:36:27:27:0,.,.,36,.,719	0/0:36:14:14:0,.,.,36,.,540	.	1/1:12:4:.:84,12,0,84,12,84:0,0,1,3:0,4,0	1/1:24:8:.:210,24,0,210,24,210:0,0,2,6:0,8,0	0/0:36:14:14:0,.,.,36,.,540	1/1:18:6:.:151,18,0,151,18,151:0,0,2,4:0,6,0	.	0/1:99:16:.:150,0,153,174,177,351:5,3,4,4:8,8,0	0/0:27:9:9:0,.,.,27,.,231	.	0/1:42:10:.:42,0,179,63,188,251:2,5,1,2:7,3,0	0/0:15:6:5:0,.,.,15,.,209	.	0/1:99:17:.:123,0,280,156,298,454:5,6,1,5:11,6,0	1/1:21:7:.:158,21,0,158,21,158:0,0,3,4:0,7,0	1/1:68:23:.:530,68,0,530,68,530:0,0,10,13:0,23,0	1/1:12:4:.:101,12,0,101,12,101:0,0,2,2:0,4,0	0/1:91:11:.:101,0,91,116,109,224:1,4,2,4:5,6,0	0/1:99:12:.:136,0,136,156,151,308:3,4,3,2:7,5,0	0/1:96:11:.:96,0,138,116,150,266:4,3,0,4:7,4,0	0/0:18:6:6:0,.,.,18,.,161	0/0:32:17:17:0,.,.,32,.,476	0/1:39:21:.:39,0,394,90,406,496:9,8,2,2:17,4,0	0/0:12:4:4:0,.,.,12,.,128	0/0:48:19:18:0,.,.,48,.,720	.	.	0/1:99:25:.:256,0,343,298,376,674:6,8,2,9:14,11,0	0/1:95:21:.:95,0,306,139,324,463:6,9,3,3:15,6,0	0/1:99:22:.:108,0,334,152,355,507:7,8,3,4:15,7,0	0/1:99:18:.:190,0,173,219,197,416:4,6,3,5:10,8,0	0/1:99:29:.:325,0,290,366,335,701:7,7,7,8:14,15,0	0/1:20:10:.:20,0,171,43,177,221:2,6,1,1:8,2,0	0/0:18:8:7:0,.,.,18,.,270	.	.	.	0/1:99:25:.:140,0,372,188,399,587:8,8,4,5:16,9,0	0/1:84:11:.:84,0,149,105,161,266:3,4,1,3:7,4,0	0/1:93:32:.:93,0,618,171,636,807:11,15,3,3:26,6,0
M_1853_Target	151	.	A	G,<NON_REF>	1224.49	.	AC=48,0;AN=62;BaseQRankSum=0.615;ClippingRankSum=-1.478;DP=1153;END=162;ExcessHet=3.0103;MLEAC=2,0;MLEAF=1.00,0.00;MQRankSum=-0.856;RAW_MQ=155054.00;ReadPosRankSum=1.011;SF=0,1,2,5,7,8,9,10,11,15,18,19,20,21,22,23,24,26,28,29,31,33,34,35,37,39,42,44,45,46,47	GT:GQ:DP:MIN_DP:PL:SB:AD	1/1:99:89:.:2889,267,0,2889,267,2889:0,0,47,42:0,89,0	1/1:99:56:.:1799,168,0,1799,168,1799:0,0,34,22:0,56,0	1/1:99:42:.:1249,126,0,1249,126,1249:0,0,24,18:0,42,0	.	.	0/0:99:44:43:0,.,.,112,.,1478	.	1/1:99:65:.:2027,195,0,2027,195,2027:0,0,34,31:0,65,0	0/1:99:62:.:709,0,853,811,937,1749:18,16,17,11:34,28,0	1/1:99:37:.:1118,110,0,1118,110,1118:0,0,18,19:0,37,0	1/1:87:29:.:835,87,0,835,87,835:0,0,14,15:0,29,0	0/1:99:45:.:847,0,252,883,351,1234:5,7,23,10:12,33,0	.	.	.	0/0:95:58:.:0,95,1564,164,1572,1641:29,26,2,1:55,3,0	.	.	1/1:99:34:.:997,102,0,997,102,997:0,0,21,13:0,34,0	1/1:96:32:.:1035,96,0,1035,96,1035:0,0,20,12:0,32,0	1/1:81:27:.:797,81,0,797,81,797:0,0,16,11:0,27,0	1/1:99:35:.:1049,105,0,1049,105,1049:0,0,14,21:0,35,0	1/1:99:38:.:1175,114,0,1175,114,1175:0,0,27,11:0,38,0	1/1:99:50:.:1466,149,0,1466,149,1466:0,0,28,22:0,50,0	1/1:99:43:.:1242,128,0,1242,128,1242:0,0,23,20:0,43,0	.	1/1:99:53:.:1585,159,0,1585,159,1585:0,0,25,28:0,53,0	.	1/1:99:54:.:1644,162,0,1644,162,1644:0,0,33,21:0,54,0	1/1:99:48:.:1505,144,0,1505,144,1505:0,0,23,25:0,48,0	.	1/1:99:41:.:1199,122,0,1199,122,1199:0,0,19,22:0,41,0	.	0/0:81:29:29:0,.,.,81,.,1215	1/1:89:30:.:840,89,0,840,89,840:0,0,18,12:0,30,0	1/1:63:21:.:672,63,0,672,63,672:0,0,12,9:0,21,0	.	0/0:99:43:42:0,.,.,120,.,1800	.	0/0:93:33:31:0,.,.,93,.,1156	.
M_1852_Target	151	.	G	A,<NON_REF>	184.1	.	AC=62,0;AN=68;DP=480;END=155;ExcessHet=3.0103;MLEAC=2,0;MLEAF=1.00,0.00;RAW_MQ=65066.00;SF=0,1,2,5,7,9,10,11,12,14,18,19,20,21,22,23,24,26,28,29,30,31,32,33,34,35,37,38,39,40,41,44,45,46	GT:PID:GQ:DP:MIN_DP:PL:PGT:SB:AD	1/1:.:60:20:.:554,60,0,554,60,554:.:0,0,7,13:0,20,0	1/1:.:30:10:.:265,30,0,265,30,265:.:0,0,4,6:0,10,0	1/1:.:21:7:.:173,21,0,173,21,173:.:0,0,3,4:0,7,0	.	.	0/0:.:15:6:6:0,.,.,15,.,225	.	1/1:.:27:9:.:281,27,0,281,27,281:.:0,0,1,8:0,9,0	.	1/1:.:27:9:.:250,27,0,250,27,250:.:0,0,2,7:0,9,0	1/1:.:15:5:.:159,15,0,159,15,159:.:0,0,1,4:0,5,0	1/1:.:27:9:.:233,27,0,233,27,233:.:0,0,3,6:0,9,0	0/0:.:9:4:3:0,.,.,9,.,93	.	1/1:.:36:12:.:346,36,0,346,36,346:.:0,0,6,6:0,12,0	.	.	.	1/1:.:9:3:.:74,9,0,74,9,74:.:0,0,1,2:0,3,0	1/1:.:9:3:.:74,9,0,74,9,74:.:0,0,1,2:0,3,0	1/1:.:21:7:.:185,21,0,185,21,185:.:0,0,2,5:0,7,0	1/1:.:12:4:.:110,12,0,110,12,110:.:0,0,0,4:0,4,0	1/1:.:33:11:.:298,33,0,298,33,298:.:0,0,4,7:0,11,0	1/1:.:6:2:.:49,6,0,49,6,49:.:0,0,1,1:0,2,0	1/1:151_G_A:6:2:.:49,6,0,49,6,49:0|1:0,0,1,1:0,2,0	.	1/1:.:33:11:.:290,33,0,290,33,290:.:0,0,4,7:0,11,0	.	1/1:.:33:11:.:290,33,0,290,33,290:.:0,0,4,7:0,11,0	1/1:.:15:5:.:117,15,0,117,15,117:.:0,0,1,4:0,5,0	1/1:.:45:15:.:383,45,0,383,45,383:.:0,0,5,10:0,15,0	1/1:.:32:11:.:241,32,0,241,32,241:.:0,0,4,7:0,11,0	1/1:.:27:9:.:216,27,0,216,27,216:.:0,0,4,5:0,9,0	1/1:.:21:7:.:167,21,0,167,21,167:.:0,0,3,4:0,7,0	1/1:.:18:6:.:166,18,0,166,18,166:.:0,0,1,5:0,6,0	1/1:.:3:1:.:25,3,0,25,3,25:.:0,0,1,0:0,1,0	.	0/0:.:9:3:3:0,.,.,9,.,88	1/1:.:24:8:.:224,24,0,224,24,224:.:0,0,2,6:0,8,0	1/1:.:3:1:.:34,3,0,34,3,34:.:0,0,0,1:0,1,0	1/1:.:44:15:.:350,44,0,350,44,350:.:0,0,6,9:0,15,0
M_1851_Target	151	.	A	G,<NON_REF>	913.42	.	AC=52,0;AN=72;BaseQRankSum=-1.612;ClippingRankSum=-1.479;DP=867;END=151;ExcessHet=3.0103;MLEAC=2,0;MLEAF=1.00,0.00;MQRankSum=-0.022;RAW_MQ=83900.00;ReadPosRankSum=-0.508;SF=0,1,2,3,7,8,9,10,11,12,13,15,18,19,20,21,22,23,24,25,26,27,28,29,31,33,34,35,37,39,40,41,44,45,46,47	GT:GQ:DP:MIN_DP:PL:SB:AD	1/1:77:56:.:1613,77,0,1619,161,1703:0,2,31,23:2,54,0	1/1:99:56:.:1678,166,0,1678,166,1678:0,0,32,24:0,56,0	1/1:65:22:.:697,65,0,697,65,697:0,0,17,5:0,22,0	0/0:0:2:2:0,.,.,0,.,1	.	.	.	1/1:99:46:.:1512,137,0,1512,137,1512:0,0,27,19:0,46,0	0/1:99:28:.:454,0,271,481,327,808:8,1,10,9:9,19,0	1/1:58:31:.:893,58,0,896,89,927:1,0,16,14:1,30,0	1/1:89:30:.:919,89,0,919,89,919:0,0,18,12:0,30,0	0/1:10:27:.:664,0,10,670,84,754:2,0,16,9:2,25,0	0/0:65:28:28:0,.,.,65,.,1033	0/0:30:10:10:0,.,.,30,.,395	.	0/0:2:31:31:0,.,.,2,.,882	.	.	1/1:56:19:.:557,56,0,557,56,557:0,0,11,8:0,19,0	1/1:30:10:.:328,30,0,328,30,328:0,0,7,3:0,10,0	1/1:72:24:.:740,72,0,740,72,740:0,0,14,10:0,24,0	1/1:45:15:.:437,45,0,437,45,437:0,0,10,5:0,15,0	1/1:83:28:.:840,83,0,840,83,840:0,0,19,9:0,28,0	1/1:99:43:.:1282,127,0,1282,127,1282:0,0,27,16:0,43,0	1/1:99:49:.:1401,145,0,1401,145,1401:0,0,27,22:0,49,0	0/0:82:60:60:0,.,.,82,.,1951	1/1:77:26:.:818,77,0,818,77,818:0,0,16,10:0,26,0	0/0:35:31:31:0,.,.,35,.,1010	1/1:99:33:.:1113,99,0,1113,99,1113:0,0,20,13:0,33,0	1/1:57:19:.:617,57,0,617,57,617:0,0,12,7:0,19,0	.	1/1:20:25:.:689,20,0,694,69,743:1,1,14,9:2,23,0	.	0/0:38:27:27:0,.,.,38,.,968	1/1:99:37:.:1079,109,0,1079,109,1079:0,0,26,11:0,37,0	1/1:39:13:.:421,39,0,421,39,421:0,0,6,7:0,13,0	.	0/0:71:38:38:0,.,.,71,.,1292	.	0/0:30:23:23:0,.,.,30,.,811	1/1:99:57:.:1697,169,0,1697,169,1697:0,0,35,22:0,57,0
M_1846_Target	151	.	G	A,<NON_REF>	1306.65	.	AC=64,0;AN=68;BaseQRankSum=-0.754;ClippingRankSum=-0.251;DP=1521;END=152;ExcessHet=3.0103;MLEAC=2,0;MLEAF=1.00,0.00;MQRankSum=1.156;RAW_MQ=119491.00;ReadPosRankSum=0.151;SF=0,1,2,7,8,9,10,11,14,18,19,20,21,22,23,24,26,28,29,30,31,32,33,34,35,37,38,39,40,41,44,45,46,47	GT:PID:GQ:DP:MIN_DP:PL:PGT:SB:AD	1/1:.:99:65:.:1967,194,0,1967,194,1967:.:0,0,38,27:0,65,0	1/1:.:99:57:.:1691,171,0,1691,171,1691:.:0,0,34,23:0,57,0	1/1:.:99:33:.:979,99,0,979,99,979:.:0,0,19,14:0,33,0	.	.	.	.	1/1:.:99:64:.:1949,191,0,1949,191,1949:.:0,0,28,36:0,64,0	0/1:.:99:17:.:136,0,275,169,293,462:.:5,6,3,3:11,6,0	1/1:.:99:38:.:1156,114,0,1156,114,1156:.:0,0,22,16:0,38,0	1/1:.:99:47:.:1405,141,0,1405,141,1405:.:0,0,22,25:0,47,0	0/1:.:99:46:.:909,0,312,939,420,1359:.:5,5,17,19:10,36,0	.	.	1/1:.:99:49:.:1533,147,0,1533,147,1533:.:0,0,28,21:0,49,0	.	.	.	1/1:.:99:38:.:1087,114,0,1087,114,1087:.:0,0,22,16:0,38,0	1/1:.:95:32:.:890,95,0,890,95,890:.:0,0,17,15:0,32,0	1/1:.:78:26:.:844,78,0,844,78,844:.:0,0,12,14:0,26,0	1/1:.:63:21:.:664,63,0,664,63,664:.:0,0,10,11:0,21,0	1/1:.:99:40:.:1197,120,0,1197,120,1197:.:0,0,19,21:0,40,0	1/1:.:99:43:.:1264,129,0,1264,129,1264:.:0,0,17,26:0,43,0	1/1:.:99:44:.:1269,132,0,1269,132,1269:.:0,0,22,22:0,44,0	.	1/1:.:99:35:.:1010,105,0,1010,105,1010:.:0,0,20,15:0,35,0	.	1/1:.:96:32:.:990,96,0,990,96,990:.:0,0,15,17:0,32,0	1/1:.:99:50:.:1506,149,0,1506,149,1506:.:0,0,25,25:0,50,0	1/1:.:99:71:.:2050,211,0,2050,211,2050:.:0,0,37,34:0,71,0	1/1:.:99:59:.:1761,177,0,1761,177,1761:.:0,0,34,25:0,59,0	1/1:.:99:75:.:2221,225,0,2221,225,2221:.:0,0,36,39:0,75,0	1/1:.:99:42:.:1240,126,0,1240,126,1240:.:0,0,20,22:0,42,0	1/1:.:99:38:.:1082,114,0,1082,114,1082:.:0,0,20,18:0,38,0	1/1:.:84:28:.:793,84,0,793,84,793:.:0,0,15,13:0,28,0	.	0/0:.:90:30:30:0,.,.,90,.,1020	1/1:.:99:66:.:1978,197,0,1978,197,1978:.:0,0,38,28:0,66,0	1/1:151_G_A:75:25:.:817,75,0,817,75,817:0|1:0,0,12,13:0,25,0	1/1:.:99:73:.:2135,219,0,2135,219,2135:.:0,0,34,39:0,73,0
M_1840_Target	151	.	G	A,<NON_REF>	696.32	.	AC=64,0;AN=68;BaseQRankSum=2.254;ClippingRankSum=-0.250;DP=892;END=151;ExcessHet=3.0103;MLEAC=2,0;MLEAF=1.00,0.00;MQRankSum=-1.753;RAW_MQ=75275.00;ReadPosRankSum=0.651;SF=0,1,2,7,8,9,10,11,14,17,18,19,20,21,22,23,24,26,28,29,30,31,32,33,34,35,38,39,40,41,44,45,46,47	GT:PID:GQ:DP:MIN_DP:PL:PGT:SB:AD	1/1:.:99:46:.:1463,136,0,1463,136,1463:.:0,0,9,37:0,46,0	1/1:.:99:37:.:1061,111,0,1061,111,1061:.:0,0,12,25:0,37,0	1/1:151_G_A:49:25:.:640,49,0,646,68,665:0|1:1,1,12,11:2,23,0	.	.	.	.	1/1:.:99:36:.:1118,108,0,1118,108,1118:.:0,0,11,25:0,36,0	0/1:.:99:28:.:328,0,320,370,362,731:.:3,11,5,9:14,14,0	1/1:.:99:35:.:925,103,0,925,103,925:.:0,0,9,26:0,35,0	1/1:151_G_A:42:19:.:502,42,0,505,54,517:0|1:0,1,5,13:1,18,0	0/1:.:99:37:.:698,0,109,721,195,916:.:2,6,8,21:8,29,0	.	.	1/1:.:53:18:.:498,53,0,498,53,498:.:0,0,4,14:0,18,0	.	.	0/0:.:93:31:31:0,.,.,93,.,1252	1/1:.:23:8:.:170,23,0,170,23,170:.:0,0,4,4:0,8,0	1/1:.:39:13:.:324,39,0,324,39,324:.:0,0,6,7:0,13,0	1/1:.:42:14:.:455,42,0,455,42,455:.:0,0,2,12:0,14,0	1/1:.:48:16:.:486,48,0,486,48,486:.:0,0,4,12:0,16,0	1/1:.:99:38:.:1141,113,0,1141,113,1141:.:0,0,14,24:0,38,0	1/1:.:91:31:.:858,91,0,858,91,858:.:0,0,8,23:0,31,0	1/1:126_C_T:56:30:.:835,56,0,838,87,869:0|1:0,1,11,18:1,29,0	.	1/1:.:78:26:.:795,78,0,795,78,795:.:0,0,6,20:0,26,0	.	1/1:.:59:20:.:604,59,0,604,59,604:.:0,0,2,18:0,20,0	1/1:.:59:20:.:536,59,0,536,59,536:.:0,0,7,13:0,20,0	1/1:.:99:38:.:1046,111,0,1046,111,1046:.:0,0,9,29:0,38,0	1/1:.:85:36:.:1008,85,0,1011,105,1031:.:0,1,8,27:1,35,0	1/1:130_A_G:99:41:.:1230,122,0,1230,122,1230:0|1:0,0,13,28:0,41,0	1/1:.:57:19:.:535,57,0,535,57,535:.:0,0,6,13:0,19,0	1/1:.:68:23:.:613,68,0,613,68,613:.:0,0,8,15:0,23,0	1/1:.:50:17:.:444,50,0,444,50,444:.:0,0,5,12:0,17,0	.	.	1/1:.:99:35:.:946,104,0,946,104,946:.:0,0,10,25:0,35,0	1/1:.:68:23:.:611,68,0,611,68,611:.:0,0,8,15:0,23,0	1/1:.:99:43:.:1234,127,0,1234,127,1234:.:0,0,9,34:0,43,0
M_1837_Target	151	.	G	A,<NON_REF>	373.75	.	AC=17,0;AN=36;BaseQRankSum=0.456;ClippingRankSum=-1.369;DP=132;END=151;ExcessHet=3.0103;MLEAC=2,0;MLEAF=1.00,0.00;MQRankSum=-0.639;RAW_MQ=24651.00;ReadPosRankSum=0.822;SF=2,7,10,14,18,19,20,23,27,28,29,31,32,34,35,42,46,47	GT:PID:GQ:DP:MIN_DP:PL:PGT:SB:AD	.	.	0/0:.:36:15:15:0,.,.,36,.,540	.	.	.	.	0/0:.:35:25:25:0,.,.,35,.,760	.	.	0/0:.:54:21:21:0,.,.,54,.,810	.	.	.	0/0:.:48:18:18:0,.,.,48,.,720	.	.	.	1/1:143_A_G:27:9:.:283,27,0,283,27,283:0|1:0,0,2,7:0,9,0	1/1:.:24:8:.:234,24,0,234,24,234:.:0,0,2,6:0,8,0	1/1:.:45:15:.:442,45,0,442,45,442:.:0,0,4,11:0,15,0	.	.	1/1:.:39:13:.:376,39,0,376,39,376:.:0,0,2,11:0,13,0	.	.	.	0/0:.:27:10:9:0,.,.,27,.,296	0/1:.:7:14:.:296,0,7,302,43,345:.:1,1,4,8:2,12,0	1/1:.:69:23:.:674,69,0,674,69,674:.:0,0,7,16:0,23,0	.	1/1:.:54:18:.:531,54,0,531,54,531:.:0,0,5,13:0,18,0	0/0:.:66:24:24:0,.,.,66,.,990	.	0/0:.:51:19:19:0,.,.,51,.,765	0/0:.:27:9:9:0,.,.,27,.,270	.	.	.	.	.
M_1833_Target	151	.	G	A,<NON_REF>	1015.33	.	AC=18,0;AN=26;BaseQRankSum=-0.667;ClippingRankSum=0.400;DP=329;END=151;ExcessHet=3.0103;MLEAC=2,0;MLEAF=1.00,0.00;MQRankSum=-0.267;RAW_MQ=69743.00;ReadPosRankSum=0.000;SF=18,19,20,23,28,29,31,33,36,37,42,46,47	GT:PID:GQ:DP:MIN_DP:PL:PGT:SB:AD	.	.	.	.	.	.	.	.	.	.	.	.	.	.	.	.	.	.	1/1:.:99:35:.:1040,105,0,1040,105,1040:.:0,0,22,13:0,35,0	1/1:132_C_T:43:26:.:691,43,0,694,74,724:0|1:0,1,11,14:1,25,0	1/1:.:78:26:.:760,78,0,760,78,760:.:0,0,11,15:0,26,0	.	.	1/1:.:99:38:.:1187,114,0,1187,114,1187:.:0,0,24,14:0,38,0	.	.	.	.	1/1:131_A_G:99:42:.:1246,125,0,1246,125,1246:0|1:0,0,25,17:0,42,0	1/1:.:80:27:.:737,80,0,737,80,737:.:0,0,12,15:0,27,0	.	1/1:.:99:43:.:1226,129,0,1226,129,1226:.:0,0,23,20:0,43,0	.	0/0:.:41:30:30:0,.,.,41,.,976	.	.	0/0:.:99:46:42:0,.,.,117,.,1379	0/0:.:96:32:32:0,.,.,96,.,1113	.	.	.
M_1940_Target	151	.	C	T,<NON_REF>	850.55	.	AC=34,0;AN=56;BaseQRankSum=2.382;ClippingRankSum=-0.758;DP=512;END=151;ExcessHet=3.0103;MLEAC=2,0;MLEAF=1.00,0.00;MQRankSum=-0.866;RAW_MQ=46461.00;ReadPosRankSum=2.219;SF=8,9,10,11,14,16,18,19,20,21,22,23,28,29,30,31,32,33,34,35,36,37,38,39,40,41,46,47	GT:PID:GQ:DP:MIN_DP:PL:PGT:SB:AD	.	.	.	.	.	.	.	.	0/0:.:98:40:40:0,.,.,98,.,1256	0/0:.:86:43:43:0,.,.,86,.,1300	0/0:.:69:23:23:0,.,.,69,.,702	0/0:.:99:34:34:0,.,.,102,.,1232	.	.	1/1:.:87:29:.:883,87,0,883,87,883:.:0,0,19,10:0,29,0	.	0/0:.:0:13:13:0,.,.,0,.,316	.	1/1:.:30:10:.:320,30,0,320,30,320:.:0,0,7,3:0,10,0	1/1:.:57:19:.:587,57,0,587,57,587:.:0,0,8,11:0,19,0	1/1:.:54:18:.:539,54,0,539,54,539:.:0,0,9,9:0,18,0	0/0:.:69:25:25:0,.,.,69,.,1035	0/0:.:99:33:33:0,.,.,99,.,1087	1/1:.:77:26:.:696,77,0,696,77,696:.:0,0,13,13:0,26,0	.	.	.	.	1/1:.:87:29:.:837,87,0,837,87,837:.:0,0,13,16:0,29,0	1/1:.:72:24:.:818,72,0,818,72,818:.:0,0,13,11:0,24,0	1/1:.:99:45:.:1365,135,0,1365,135,1365:.:0,0,27,18:0,45,0	1/1:.:69:38:.:1040,69,0,1048,104,1083:.:1,2,21,14:3,35,0	1/1:.:99:52:.:1387,120,0,1393,149,1421:.:1,1,25,25:2,50,0	1/1:.:72:24:.:747,72,0,747,72,747:.:0,0,9,15:0,24,0	0/0:.:90:30:30:0,.,.,90,.,1011	0/0:.:39:13:13:0,.,.,39,.,474	0/0:.:99:35:35:0,.,.,102,.,1530	0/0:.:69:24:24:0,.,.,69,.,1035	1/1:.:99:35:.:1073,105,0,1073,105,1073:.:0,0,20,15:0,35,0	1/1:.:11:15:.:403,11,0,406,42,437:.:1,0,10,4:1,14,0	1/1:133_T_C:99:55:.:1671,140,0,1674,161,1695:0|1:0,1,25,29:1,54,0
M_1943_Target	151	.	G	A,<NON_REF>	641.32	.	AC=33,0;AN=46;BaseQRankSum=-0.747;ClippingRankSum=-0.747;DP=383;END=152;ExcessHet=3.0103;MLEAC=2,0;MLEAF=1.00,0.00;MQRankSum=-0.747;RAW_MQ=76102.00;ReadPosRankSum=0.747;SF=8,9,12,14,18,19,20,21,22,23,28,29,30,31,32,33,37,38,39,40,41,46,47	GT:PID:GQ:DP:MIN_DP:PL:PGT:SB:AD	.	.	.	.	.	.	.	.	0/0:.:19:20:20:0,.,.,19,.,560	0/0:.:54:18:18:0,.,.,54,.,589	.	.	0/0:.:38:19:19:0,.,.,38,.,594	.	1/1:.:99:38:.:1137,114,0,1137,114,1137:.:0,0,30,8:0,38,0	.	.	.	0/1:.:10:8:.:194,0,10,197,31,228:.:1,0,6,1:1,7,0	1/1:.:24:8:.:252,24,0,252,24,252:.:0,0,7,1:0,8,0	1/1:.:45:15:.:470,45,0,470,45,470:.:0,0,13,2:0,15,0	0/0:.:18:6:6:0,.,.,18,.,216	0/0:.:63:28:28:0,.,.,63,.,911	1/1:.:68:23:.:640,68,0,640,68,640:.:0,0,19,4:0,23,0	.	.	.	.	1/1:.:53:29:.:812,53,0,815,84,846:.:1,0,23,5:1,28,0	1/1:.:57:19:.:597,57,0,597,57,597:.:0,0,17,2:0,19,0	1/1:.:81:27:.:821,81,0,821,81,821:.:0,0,22,5:0,27,0	1/1:.:69:23:.:722,69,0,722,69,722:.:0,0,20,3:0,23,0	1/1:143_G_A:99:43:.:1317,128,0,1317,128,1317:0|1:0,0,35,8:0,43,0	1/1:.:48:16:.:494,48,0,494,48,494:.:0,0,13,3:0,16,0	.	.	.	0/0:.:78:26:26:0,.,.,78,.,860	1/1:.:86:29:.:849,86,0,849,86,849:.:0,0,25,4:0,29,0	1/1:127_G_T:39:13:.:461,39,0,461,39,461:0|1:0,0,12,1:0,13,0	1/1:.:59:31:.:924,59,0,927,90,958:.:1,0,26,4:1,30,0
M_1944_Target	151	.	G	A,<NON_REF>	511.75	.	AC=19,0;AN=28;BaseQRankSum=-1.380;ClippingRankSum=1.380;DP=298;END=164;ExcessHet=3.0103;MLEAC=1,0;MLEAF=0.500,0.00;MQRankSum=0.720;RAW_MQ=20815.00;ReadPosRankSum=-1.380;SF=8,13,18,19,20,21,23,28,29,31,38,39,46,47	GT:PID:GQ:DP:MIN_DP:PL:PGT:SB:AD	.	.	.	.	.	.	.	.	0/0:.:51:19:17:0,.,.,51,.,607	.	.	.	.	0/1:.:31:6:.:31,0,107,43,113,156:.:2,2,1,1:4,2,0	.	.	.	.	1/1:.:57:19:.:596,57,0,596,57,596:.:0,0,16,3:0,19,0	1/1:151_G_A:39:13:.:381,39,0,381,39,381:0|1:0,0,10,3:0,13,0	1/1:.:39:13:.:351,39,0,351,39,351:.:0,0,8,5:0,13,0	0/0:.:42:14:14:0,.,.,42,.,444	.	1/1:.:75:25:.:777,75,0,777,75,777:.:0,0,16,9:0,25,0	.	.	.	.	1/1:.:90:30:.:884,90,0,884,90,884:.:0,0,18,12:0,30,0	1/1:.:42:14:.:446,42,0,446,42,446:.:0,0,12,2:0,14,0	.	1/1:.:95:32:.:903,95,0,903,95,903:.:0,0,21,11:0,32,0	.	.	.	.	.	.	0/0:.:84:33:30:0,.,.,84,.,1260	0/0:.:51:17:17:0,.,.,51,.,666	.
M_1996_Target	151	.	G	T,<NON_REF>	866.1	.	AC=18,0;AN=36;BaseQRankSum=-0.217;ClippingRankSum=-0.650;DP=319;END=153;ExcessHet=3.0103;MLEAC=2,0;MLEAF=1.00,0.00;MQRankSum=0.361;RAW_MQ=67220.00;ReadPosRankSum=-1.444;SF=2,4,6,10,11,18,19,20,23,28,29,31,35,36,39,42,46,47	GT:PID:GQ:DP:MIN_DP:PL:PGT:SB:AD	.	.	0/0:.:51:18:18:0,.,.,51,.,765	.	0/0:.:12:4:4:0,.,.,12,.,129	.	0/0:.:24:8:8:0,.,.,24,.,272	.	.	.	0/0:.:90:32:32:0,.,.,90,.,1350	0/0:.:40:28:28:0,.,.,40,.,867	.	.	.	.	.	.	1/1:.:93:31:.:958,93,0,958,93,958:.:0,0,24,7:0,31,0	1/1:141_A_C:75:25:.:744,75,0,744,75,744:0|1:0,0,17,8:0,25,0	1/1:.:54:18:.:603,54,0,603,54,603:.:0,0,15,3:0,18,0	.	.	1/1:.:99:34:.:1044,102,0,1044,102,1044:.:0,0,25,9:0,34,0	.	.	.	.	1/1:.:99:48:.:1282,119,0,1285,141,1306:.:0,1,29,18:1,47,0	1/1:.:56:30:.:828,56,0,831,87,861:.:1,0,21,8:1,29,0	.	1/1:.:60:39:.:912,60,0,918,110,967:.:1,1,23,14:2,37,0	.	.	.	0/0:.:48:16:16:0,.,.,48,.,500	0/0:.:55:33:33:0,.,.,55,.,1080	.	.	0/0:.:87:29:29:0,.,.,87,.,1007	.
M_1975_Target	151	.	C	A,<NON_REF>	570.33	.	AC=18,0;AN=34;DP=171;END=151;ExcessHet=3.0103;MLEAC=2,0;MLEAF=1.00,0.00;RAW_MQ=27487.00;SF=9,18,19,20,22,23,26,28,29,30,31,33,36,39,44,46,47	GT:PID:GQ:DP:MIN_DP:PL:PGT:SB:AD	.	.	.	.	.	.	.	.	.	0/0:.:45:15:15:0,.,.,45,.,496	.	.	.	.	.	.	.	.	1/1:.:39:13:.:410,39,0,410,39,410:.:0,0,4,9:0,13,0	1/1:.:27:9:.:314,27,0,314,27,314:.:0,0,6,3:0,9,0	1/1:.:48:16:.:486,48,0,486,48,486:.:0,0,9,7:0,16,0	.	0/0:.:99:38:33:0,.,.,99,.,1200	1/1:.:75:25:.:729,75,0,729,75,729:.:0,0,14,11:0,25,0	.	.	0/0:.:51:17:17:0,.,.,51,.,661	.	1/1:.:75:25:.:772,75,0,772,75,772:.:0,0,14,11:0,25,0	1/1:.:72:24:.:744,72,0,744,72,744:.:0,0,10,14:0,24,0	0/0:.:64:36:36:0,.,.,64,.,1325	1/1:144_T_A:84:28:.:953,84,0,953,84,953:0|1:0,0,14,14:0,28,0	.	0/0:.:84:28:28:0,.,.,84,.,991	.	.	0/0:.:81:28:27:0,.,.,81,.,1051	.	.	0/0:.:45:15:15:0,.,.,45,.,537	.
M_1972_Target	151	.	G	A,<NON_REF>	1042.48	.	AC=34,0;AN=44;BaseQRankSum=1.529;ClippingRankSum=-0.424;DP=611;END=169;ExcessHet=3.0103;MLEAC=2,0;MLEAF=1.00,0.00;MQRankSum=-1.271;RAW_MQ=85199.00;ReadPosRankSum=0.682;SF=2,10,13,14,16,18,19,20,23,28,29,30,31,32,33,35,38,39,40,41,46,47	GT:PID:GQ:DP:MIN_DP:PL:PGT:SB:AD	.	.	0/0:.:45:16:15:0,.,.,45,.,606	.	.	.	.	.	.	.	0/0:.:83:34:34:0,.,.,83,.,1129	.	.	0/0:.:27:9:9:0,.,.,27,.,276	1/1:.:99:41:.:1203,123,0,1203,123,1203:.:0,0,22,19:0,41,0	.	0/0:.:0:1:1:0,.,.,0,.,0	.	1/1:.:93:31:.:923,93,0,923,93,923:.:0,0,19,12:0,31,0	1/1:.:86:29:.:822,86,0,822,86,822:.:0,0,14,15:0,29,0	1/1:.:81:27:.:815,81,0,815,81,815:.:0,0,16,11:0,27,0	.	.	1/1:.:99:39:.:1187,116,0,1187,116,1187:.:0,0,26,13:0,39,0	.	.	.	.	1/1:.:99:40:.:1160,120,0,1160,120,1160:.:0,0,25,15:0,40,0	1/1:.:77:26:.:757,77,0,757,77,757:.:0,0,15,11:0,26,0	1/1:151_G_A:99:36:.:1219,108,0,1219,108,1219:0|1:0,0,22,14:0,36,0	1/1:.:93:31:.:957,93,0,957,93,957:.:0,0,21,10:0,31,0	1/1:.:99:68:.:2033,204,0,2033,204,2033:.:0,0,38,30:0,68,0	1/1:.:66:22:.:646,66,0,646,66,646:.:0,0,10,12:0,22,0	.	0/0:.:35:18:18:0,.,.,35,.,648	.	.	1/1:.:99:42:.:1257,126,0,1257,126,1257:.:0,0,24,18:0,42,0	1/1:.:39:13:.:412,39,0,412,39,412:.:0,0,7,6:0,13,0	1/1:.:99:67:.:1931,152,0,1937,195,1980:.:1,1,43,22:2,65,0
M_2004_Target	151	.	C	A,<NON_REF>	769.83	.	AC=34,0;AN=48;BaseQRankSum=1.648;ClippingRankSum=-1.056;DP=473;END=153;ExcessHet=3.0103;MLEAC=2,0;MLEAF=1.00,0.00;MQRankSum=-1.225;RAW_MQ=77978.00;ReadPosRankSum=1.479;SF=8,9,10,13,14,18,19,20,23,24,26,28,29,30,31,32,33,35,38,39,40,41,46,47	GT:GQ:DP:MIN_DP:PL:SB:AD	.	.	.	.	.	.	.	.	0/0:54:20:20:0,.,.,54,.,810	0/0:81:29:28:0,.,.,81,.,892	0/0:63:24:21:0,.,.,63,.,717	.	.	0/0:21:7:7:0,.,.,21,.,230	1/1:99:41:.:1201,113,0,1204,120,1211:0,1,13,27:1,40,0	.	.	.	1/1:93:31:.:882,93,0,882,93,882:0,0,12,19:0,31,0	1/1:48:16:.:458,48,0,458,48,458:0,0,4,12:0,16,0	1/1:69:23:.:675,69,0,675,69,675:0,0,8,15:0,23,0	.	.	1/1:75:25:.:763,75,0,763,75,763:0,0,7,18:0,25,0	0/0:51:17:17:0,.,.,51,.,546	.	0/0:72:25:25:0,.,.,72,.,1080	.	1/1:60:20:.:566,60,0,566,60,566:0,0,6,14:0,20,0	1/1:63:21:.:601,63,0,601,63,601:0,0,7,14:0,21,0	1/1:99:39:.:1177,117,0,1177,117,1177:0,0,15,24:0,39,0	1/1:72:24:.:702,72,0,702,72,702:0,0,10,14:0,24,0	1/1:99:44:.:1304,132,0,1304,132,1304:0,0,14,30:0,44,0	1/1:57:19:.:596,57,0,596,57,596:0,0,5,14:0,19,0	.	0/0:21:9:9:0,.,.,21,.,315	.	.	1/1:72:24:.:737,72,0,737,72,737:0,0,5,19:0,24,0	1/1:48:16:.:442,48,0,442,48,442:0,0,4,12:0,16,0	1/1:99:36:.:1034,108,0,1034,108,1034:0,0,11,25:0,36,0
M_2005_Target	151	.	G	T,<NON_REF>	822.15	.	AC=16,0;AN=40;DP=224;END=156;ExcessHet=3.0103;MLEAC=2,0;MLEAF=1.00,0.00;RAW_MQ=26174.00;SF=5,7,10,16,18,19,20,21,23,24,26,27,28,29,31,32,33,35,46,47	GT:PID:GQ:DP:MIN_DP:PL:PGT:SB:AD	.	.	.	.	.	0/0:.:99:35:35:0,.,.,102,.,1530	.	0/0:.:99:45:44:0,.,.,110,.,1460	.	.	0/0:.:81:27:27:0,.,.,81,.,822	.	.	.	.	.	0/0:.:75:25:25:0,.,.,75,.,932	.	1/1:.:54:18:.:582,54,0,582,54,582:.:0,0,11,7:0,18,0	1/1:.:72:24:.:741,72,0,741,72,741:.:0,0,13,11:0,24,0	1/1:.:81:27:.:779,81,0,779,81,779:.:0,0,14,13:0,27,0	0/0:.:60:22:20:0,.,.,60,.,609	.	1/1:.:99:42:.:1231,126,0,1231,126,1231:.:0,0,27,15:0,42,0	0/0:.:66:22:22:0,.,.,66,.,686	.	0/0:.:65:29:29:0,.,.,65,.,997	0/0:.:61:33:33:0,.,.,61,.,1080	1/1:.:99:41:.:1271,123,0,1271,123,1271:.:0,0,20,21:0,41,0	1/1:143_A_T:81:27:.:787,81,0,787,81,787:0|1:0,0,16,11:0,27,0	.	0/0:.:62:28:28:0,.,.,62,.,890	0/0:.:57:46:46:0,.,.,57,.,1395	0/0:.:54:18:18:0,.,.,54,.,663	.	0/0:.:20:14:14:0,.,.,20,.,503	.	.	.	.	.
M_1981_Target	151	.	C	T,<NON_REF>	1004.53	.	AC=41,0;AN=46;BaseQRankSum=1.625;ClippingRankSum=-1.516;DP=735;END=151;ExcessHet=3.0103;MLEAC=2,0;MLEAF=1.00,0.00;MQRankSum=0.000;RAW_MQ=143301.00;ReadPosRankSum=-0.325;SF=0,1,2,7,8,9,10,11,13,21,22,23,24,25,26,27,34,35,36,37,41,44,45	GT:PID:GQ:DP:MIN_DP:PL:PGT:SB:AD	1/1:.:99:74:.:2208,221,0,2208,221,2208:.:0,0,38,36:0,74,0	1/1:.:99:33:.:1046,99,0,1046,99,1046:.:0,0,20,13:0,33,0	1/1:.:63:21:.:684,63,0,684,63,684:.:0,0,9,12:0,21,0	.	.	.	.	1/1:.:99:53:.:1682,159,0,1682,159,1682:.:0,0,30,23:0,53,0	1/1:.:51:17:.:530,51,0,530,51,530:.:0,0,8,9:0,17,0	1/1:.:73:32:.:918,73,0,921,93,941:.:1,0,16,15:1,31,0	1/1:.:99:37:.:1080,111,0,1080,111,1080:.:0,0,18,19:0,37,0	0/1:.:99:33:.:708,0,127,723,210,933:.:2,3,15,13:5,28,0	.	1/1:.:24:8:.:252,24,0,252,24,252:.:0,0,5,3:0,8,0	.	.	.	.	.	.	.	1/1:.:91:31:.:848,91,0,848,91,848:.:0,0,16,15:0,31,0	1/1:.:99:38:.:1158,114,0,1158,114,1158:.:0,0,19,19:0,38,0	0/0:.:83:36:36:0,.,.,83,.,1255	1/1:.:96:32:.:900,96,0,900,96,900:.:0,0,20,12:0,32,0	1/1:.:99:41:.:1301,123,0,1301,123,1301:.:0,0,24,17:0,41,0	1/1:.:99:34:.:1012,102,0,1012,102,1012:.:0,0,18,16:0,34,0	1/1:.:93:31:.:931,93,0,931,93,931:.:0,0,19,12:0,31,0	.	.	.	.	.	.	1/1:151_C_T:81:27:.:870,81,0,870,81,870:0|1:0,0,18,9:0,27,0	1/1:.:39:13:.:374,39,0,374,39,374:.:0,0,9,4:0,13,0	1/1:.:96:32:.:963,96,0,963,96,963:.:0,0,17,15:0,32,0	1/1:.:99:35:.:1072,105,0,1072,105,1072:.:0,0,17,18:0,35,0	.	.	.
M_1979_Target	151	.	C	T,<NON_REF>	719.89	.	AC=16,0;AN=28;DP=202;END=159;ExcessHet=3.0103;MLEAC=2,0;MLEAF=1.00,0.00;RAW_MQ=57497.00;SF=5,10,11,13,18,19,20,23,28,29,33,45,46,47	GT:GQ:DP:MIN_DP:PL:SB:AD	.	.	.	.	.	0/0:48:16:16:0,.,.,48,.,556	.	.	.	.	0/0:99:46:39:0,.,.,104,.,1416	0/0:99:34:33:0,.,.,99,.,1148	.	0/0:21:8:8:0,.,.,21,.,315	.	.	.	.	1/1:87:29:.:954,87,0,954,87,954:0,0,21,8:0,29,0	1/1:45:15:.:451,45,0,451,45,451:0,0,9,6:0,15,0	1/1:77:26:.:687,77,0,687,77,687:0,0,16,10:0,26,0	.	.	1/1:99:33:.:953,99,0,953,99,953:0,0,24,9:0,33,0	.	.	.	.	1/1:80:27:.:823,80,0,823,80,823:0,0,19,8:0,27,0	1/1:78:26:.:754,78,0,754,78,754:0,0,17,9:0,26,0	.	.	.	0/0:87:31:31:0,.,.,87,.,1305	.	.	.	.	.	.	.
M_1992_Target	151	.	T	C,<NON_REF>	627.64	.	AC=16,0;AN=36;DP=179;END=153;ExcessHet=3.0103;MLEAC=2,0;MLEAF=1.00,0.00;RAW_MQ=68220.00;SF=2,8,16,18,19,20,23,25,26,28,29,30,32,34,40,44,46,47	GT:PID:GQ:DP:MIN_DP:PL:PGT:SB:AD	.	.	0/0:.:48:16:16:0,.,.,48,.,500	.	.	.	.	.	0/0:.:24:8:8:0,.,.,24,.,242	.	.	.	.	.	.	.	0/0:.:0:1:1:0,.,.,0,.,0	.	1/1:.:84:28:.:804,84,0,804,84,804:.:0,0,20,8:0,28,0	1/1:.:65:22:.:602,65,0,602,65,602:.:0,0,15,7:0,22,0	1/1:.:39:13:.:360,39,0,360,39,360:.:0,0,10,3:0,13,0	.	.	1/1:.:95:32:.:964,95,0,964,95,964:.:0,0,25,7:0,32,0	.	0/0:.:81:28:27:0,.,.,81,.,905	0/0:.:54:18:18:0,.,.,54,.,609	.	1/1:126_A_T:90:30:.:937,90,0,937,90,937:0|1:0,0,27,3:0,30,0	1/1:.:51:17:.:520,51,0,520,51,520:.:0,0,14,3:0,17,0	0/0:.:55:33:33:0,.,.,55,.,1147	.	0/0:.:99:42:40:0,.,.,120,.,1299	.	0/0:.:57:19:19:0,.,.,57,.,676	.	.	.	.	.	0/0:.:56:35:35:0,.,.,56,.,1253
M_1991_Target	151	.	C	T,<NON_REF>	804.14	.	AC=16,0;AN=34;DP=304;END=169;ExcessHet=3.0103;MLEAC=2,0;MLEAF=1.00,0.00;RAW_MQ=87208.00;SF=2,5,9,12,13,18,19,20,23,26,27,28,29,33,34,46,47	GT:GQ:DP:MIN_DP:PL:SB:AD	.	.	0/0:75:26:25:0,.,.,75,.,872	.	.	0/0:93:31:31:0,.,.,93,.,930	.	.	.	0/0:95:38:38:0,.,.,95,.,1251	.	.	0/0:45:15:15:0,.,.,45,.,521	0/0:30:10:10:0,.,.,30,.,348	.	.	.	.	1/1:99:39:.:1103,116,0,1103,116,1103:0,0,26,13:0,39,0	1/1:54:18:.:526,54,0,526,54,526:0,0,11,7:0,18,0	1/1:66:22:.:718,66,0,718,66,718:0,0,17,5:0,22,0	.	.	1/1:99:40:.:1095,117,0,1095,117,1095:0,0,21,19:0,40,0	.	.	0/0:57:19:19:0,.,.,57,.,639	0/0:81:29:27:0,.,.,81,.,767	1/1:93:31:.:946,93,0,946,93,946:0,0,18,13:0,31,0	1/1:65:22:.:613,65,0,613,65,613:0,0,14,8:0,22,0	.	.	.	0/0:84:28:28:0,.,.,84,.,955	0/0:15:34:34:0,.,.,15,.,903	.	.	.	.	.	.
M_1995_Target	151	.	C	T,<NON_REF>	447.15	.	AC=16,0;AN=28;DP=126;END=158;ExcessHet=3.0103;MLEAC=2,0;MLEAF=1.00,0.00;RAW_MQ=22184.00;SF=8,10,18,19,20,23,28,29,32,36,41,44,46,47	GT:GQ:DP:MIN_DP:PL:SB:AD	.	.	.	.	.	.	.	.	0/0:15:5:5:0,.,.,15,.,176	.	0/0:18:6:6:0,.,.,18,.,239	.	.	.	.	.	.	.	1/1:36:12:.:385,36,0,385,36,385:0,0,9,3:0,12,0	1/1:21:7:.:236,21,0,236,21,236:0,0,6,1:0,7,0	1/1:24:8:.:278,24,0,278,24,278:0,0,7,1:0,8,0	.	.	1/1:54:18:.:475,54,0,475,54,475:0,0,12,6:0,18,0	.	.	.	.	1/1:90:30:.:859,90,0,859,90,859:0,0,17,13:0,30,0	1/1:45:15:.:461,45,0,461,45,461:0,0,11,4:0,15,0	.	.	0/0:65:29:29:0,.,.,65,.,1003	.	.	.	0/0:57:19:19:0,.,.,57,.,601	.	.	.	.
M_2007_Target	151	.	A	C,<NON_REF>	282.34	.	AC=16,0;AN=28;DP=82;END=166;ExcessHet=3.0103;MLEAC=2,0;MLEAF=1.00,0.00;RAW_MQ=30753.00;SF=18,19,20,23,26,28,29,31,37,38,39,40,46,47	GT:GQ:DP:MIN_DP:PL:SB:AD	.	.	.	.	.	.	.	.	.	.	.	.	.	.	.	.	.	.	1/1:45:15:.:427,45,0,427,45,427:0,0,11,4:0,15,0	1/1:9:3:.:109,9,0,109,9,109:0,0,3,0:0,3,0	1/1:15:5:.:169,15,0,169,15,169:0,0,5,0:0,5,0	.	.	1/1:30:10:.:346,30,0,346,30,346:0,0,10,0:0,10,0	.	.	0/0:48:16:16:0,.,.,48,.,534	.	1/1:42:14:.:398,42,0,398,42,398:0,0,10,4:0,14,0	1/1:42:14:.:403,42,0,403,42,403:0,0,12,2:0,14,0	.	0/0:24:8:8:0,.,.,24,.,265	.	.	.	.	.	0/0:48:16:16:0,.,.,48,.,578	0/0:0:14:14:0,.,.,0,.,395	0/0:30:10:10:0,.,.,30,.,320	0/0:0:25:25:0,.,.,0,.,765
M_1965_Target	151	.	C	T,<NON_REF>	615.19	.	AC=16,0;AN=32;BaseQRankSum=-0.083;ClippingRankSum=0.083;DP=174;END=151;ExcessHet=3.0103;MLEAC=2,0;MLEAF=1.00,0.00;MQRankSum=1.239;RAW_MQ=23179.00;ReadPosRankSum=-0.083;SF=1,2,16,18,19,20,21,23,27,28,29,34,36,39,46,47	GT:PID:GQ:DP:MIN_DP:PL:PGT:SB:AD	.	0/0:.:97:46:46:0,.,.,97,.,1512	0/0:.:74:31:31:0,.,.,74,.,1070	.	.	.	.	.	.	.	.	.	.	.	.	.	0/0:.:18:6:6:0,.,.,18,.,195	.	1/1:.:63:21:.:713,63,0,713,63,713:.:0,0,7,14:0,21,0	1/1:.:36:12:.:378,36,0,378,36,378:.:0,0,4,8:0,12,0	1/1:.:29:21:.:551,29,0,554,60,585:.:1,0,7,13:1,20,0	0/0:.:81:36:34:0,.,.,81,.,1148	.	1/1:.:11:15:.:430,11,0,433,42,464:.:1,0,3,11:1,14,0	.	.	.	0/0:.:99:40:39:0,.,.,117,.,1275	1/1:.:99:38:.:1091,113,0,1091,113,1091:.:0,0,13,25:0,38,0	1/1:.:66:22:.:705,66,0,705,66,705:.:0,0,7,15:0,22,0	.	.	.	.	0/0:.:80:35:33:0,.,.,80,.,1141	.	0/0:.:61:34:34:0,.,.,61,.,1100	.	.	0/0:.:90:36:36:0,.,.,90,.,1282	.
M_1966_Target	151	.	G	A,<NON_REF>	790.19	.	AC=18,0;AN=24;BaseQRankSum=0.609;ClippingRankSum=0.047;DP=242;END=173;ExcessHet=3.0103;MLEAC=2,0;MLEAF=1.00,0.00;MQRankSum=0.234;RAW_MQ=42784.00;ReadPosRankSum=-0.421;SF=12,18,19,20,23,28,29,36,43,45,46,47	GT:GQ:DP:MIN_DP:PL:SB:AD	.	.	.	.	.	.	.	.	.	.	.	.	0/0:81:29:27:0,.,.,81,.,968	.	.	.	.	.	1/1:63:21:.:654,63,0,654,63,654:0,0,8,13:0,21,0	1/1:78:26:.:847,78,0,847,78,847:0,0,11,15:0,26,0	1/1:60:20:.:675,60,0,675,60,675:0,0,10,10:0,20,0	.	.	1/1:99:40:.:1227,120,0,1227,120,1227:0,0,16,24:0,40,0	.	.	.	.	1/1:77:37:.:1108,77,0,1111,108,1141:1,0,18,18:1,36,0	1/1:84:28:.:907,84,0,907,84,907:0,0,16,12:0,28,0	.	.	.	.	.	.	0/0:97:46:46:0,.,.,97,.,1495	.	.	.	.
M_1984_Target	151	.	A	G,<NON_REF>	1000.66	.	AC=34,0;AN=40;BaseQRankSum=-0.069;ClippingRankSum=-1.733;DP=593;END=151;ExcessHet=3.0103;MLEAC=2,0;MLEAF=1.00,0.00;MQRankSum=0.069;RAW_MQ=66379.00;ReadPosRankSum=-1.456;SF=13,14,18,19,20,23,28,29,30,31,32,33,36,38,39,40,41,45,46,47	GT:GQ:DP:MIN_DP:PL:SB:AD	.	.	.	.	.	.	.	.	.	.	.	.	.	0/0:9:3:3:0,.,.,9,.,92	1/1:99:33:.:961,99,0,961,99,961:0,0,20,13:0,33,0	.	.	.	1/1:40:25:.:665,40,0,668,71,699:1,0,11,13:1,24,0	1/1:13:21:.:532,13,0,538,57,581:1,1,13,6:2,19,0	1/1:54:18:.:529,54,0,529,54,529:0,0,10,8:0,18,0	.	.	1/1:99:44:.:1347,131,0,1347,131,1347:0,0,21,23:0,44,0	.	.	.	.	1/1:81:27:.:892,81,0,892,81,892:0,0,16,11:0,27,0	1/1:93:31:.:1002,93,0,1002,93,1002:0,0,18,13:0,31,0	1/1:99:51:.:1643,152,0,1643,152,1643:0,0,27,24:0,51,0	1/1:99:36:.:1089,108,0,1089,108,1089:0,0,20,16:0,36,0	1/1:99:45:.:1379,135,0,1379,135,1379:0,0,23,22:0,45,0	1/1:56:30:.:819,56,0,822,87,853:0,1,12,17:1,29,0	.	.	0/0:52:25:25:0,.,.,52,.,868	.	1/1:80:27:.:826,80,0,826,80,826:0,0,14,13:0,27,0	1/1:60:20:.:648,60,0,648,60,648:0,0,11,9:0,20,0	1/1:99:66:.:1942,196,0,1942,196,1942:0,0,30,36:0,66,0
M_2019_Target	151	.	C	T,<NON_REF>	737.01	.	AC=34,0;AN=48;BaseQRankSum=-1.467;ClippingRankSum=-1.333;DP=639;END=151;ExcessHet=3.0103;MLEAC=2,0;MLEAF=1.00,0.00;MQRankSum=0.933;RAW_MQ=61619.00;ReadPosRankSum=-1.467;SF=5,6,8,10,11,14,18,19,20,23,25,28,29,30,31,32,33,35,38,39,40,41,46,47	GT:PID:GQ:DP:MIN_DP:PL:PGT:SB:AD	.	.	.	.	.	0/0:.:75:25:25:0,.,.,75,.,862	0/0:.:15:6:6:0,.,.,15,.,225	.	0/0:.:51:19:19:0,.,.,51,.,765	.	0/0:.:81:31:31:0,.,.,81,.,1215	0/0:.:90:32:32:0,.,.,90,.,1350	.	.	1/1:.:75:25:.:763,75,0,763,75,763:.:0,0,15,10:0,25,0	.	.	.	1/1:.:51:17:.:484,51,0,484,51,484:.:0,0,11,6:0,17,0	1/1:.:48:16:.:457,48,0,457,48,457:.:0,0,11,5:0,16,0	1/1:.:63:21:.:631,63,0,631,63,631:.:0,0,13,8:0,21,0	.	.	1/1:.:84:28:.:792,84,0,792,84,792:.:0,0,18,10:0,28,0	.	0/0:.:99:41:39:0,.,.,102,.,1434	.	.	1/1:.:81:27:.:840,81,0,840,81,840:.:0,0,20,7:0,27,0	1/1:.:44:26:.:689,44,0,692,75,723:.:1,0,17,8:1,25,0	1/1:123_G_A:99:40:.:1243,120,0,1243,120,1243:1|0:0,0,26,14:0,40,0	1/1:.:78:26:.:826,78,0,826,78,826:.:0,0,20,6:0,26,0	1/1:.:99:49:.:1437,147,0,1437,147,1437:.:0,0,30,19:0,49,0	1/1:.:57:19:.:549,57,0,549,57,549:.:0,0,12,7:0,19,0	.	0/0:.:33:12:11:0,.,.,33,.,394	.	.	1/1:151_C_T:66:22:.:664,66,0,664,66,664:0|1:0,0,18,4:0,22,0	1/1:.:39:13:.:403,39,0,403,39,403:.:0,0,7,6:0,13,0	1/1:151_C_T:99:47:.:1396,140,0,1396,140,1396:0|1:0,0,35,12:0,47,0
M_2039_Target	151	.	G	A,<NON_REF>	837.77	.	AC=16,0;AN=34;BaseQRankSum=0.473;ClippingRankSum=-0.788;DP=222;END=151;ExcessHet=3.0103;MLEAC=2,0;MLEAF=1.00,0.00;MQRankSum=-0.630;RAW_MQ=35056.00;ReadPosRankSum=-1.103;SF=2,9,10,12,14,15,16,18,19,20,23,28,29,31,35,42,47	GT:GQ:DP:MIN_DP:PL:SB:AD	.	.	0/0:99:33:33:0,.,.,99,.,1051	.	.	.	.	.	.	0/0:99:43:40:0,.,.,99,.,1292	0/0:60:20:20:0,.,.,60,.,636	.	0/0:54:19:19:0,.,.,54,.,810	.	0/0:55:33:33:0,.,.,55,.,1121	0/0:78:27:27:0,.,.,78,.,1170	0/0:22:20:20:0,.,.,22,.,777	.	1/1:32:22:.:662,32,0,665,63,696:1,0,16,5:1,21,0	1/1:42:14:.:455,42,0,455,42,455:0,0,8,6:0,14,0	1/1:93:31:.:942,93,0,942,93,942:0,0,18,13:0,31,0	.	.	1/1:93:31:.:965,93,0,965,93,965:0,0,20,11:0,31,0	.	.	.	.	1/1:90:30:.:880,90,0,880,90,880:0,0,18,12:0,30,0	1/1:78:26:.:762,78,0,762,78,762:0,0,18,8:0,26,0	.	1/1:84:28:.:921,84,0,921,84,921:0,0,18,10:0,28,0	.	.	.	0/0:45:15:15:0,.,.,45,.,385	.	.	.	.	.
M_2044_Target	151	.	G	A,<NON_REF>	557.64	.	AC=14,0;AN=50;BaseQRankSum=-0.193;ClippingRankSum=-1.156;DP=143;END=155;ExcessHet=3.0103;MLEAC=2,0;MLEAF=1.00,0.00;MQRankSum=0.771;RAW_MQ=24256.00;ReadPosRankSum=0.385;SF=6,8,10,11,12,13,15,16,18,19,20,23,24,25,26,27,28,29,30,31,32,33,34,36,38	GT:GQ:DP:MIN_DP:PL:SB:AD	.	.	.	.	.	.	0/0:6:13:11:0,.,.,6,.,90	.	0/0:39:19:19:0,.,.,39,.,585	.	0/0:37:32:32:0,.,.,37,.,976	0/0:35:37:37:0,.,.,35,.,1106	0/0:29:17:17:0,.,.,29,.,614	0/0:33:11:11:0,.,.,33,.,341	.	0/0:27:28:28:0,.,.,27,.,405	0/0:21:18:18:0,.,.,21,.,315	.	1/1:54:18:.:572,54,0,572,54,572:0,0,16,2:0,18,0	1/1:19:18:.:427,19,0,430,50,461:1,0,14,3:1,17,0	1/1:27:9:.:286,27,0,286,27,286:0,0,8,1:0,9,0	.	.	1/1:69:23:.:678,69,0,678,69,678:0,0,17,6:0,23,0	0/0:92:39:38:0,.,.,92,.,1201	0/0:99:36:36:0,.,.,105,.,1575	0/0:93:31:31:0,.,.,93,.,1008	0/0:99:33:33:0,.,.,99,.,1058	1/1:75:25:.:778,75,0,778,75,778:0,0,21,4:0,25,0	1/1:63:21:.:610,63,0,610,63,610:0,0,16,5:0,21,0	0/0:95:39:39:0,.,.,95,.,1254	1/1:44:26:.:750,44,0,753,75,784:1,0,21,4:1,25,0	0/0:99:57:53:0,.,.,103,.,1637	0/0:62:28:28:0,.,.,62,.,912	0/0:59:27:27:0,.,.,59,.,822	.	0/0:29:24:24:0,.,.,29,.,680	.	0/0:90:30:30:0,.,.,90,.,1058	.	.
M_2047_Target	151	.	G	A,<NON_REF>	809.57	.	AC=12,0;AN=30;BaseQRankSum=-1.123;ClippingRankSum=-0.830;DP=294;END=161;ExcessHet=3.0103;MLEAC=2,0;MLEAF=1.00,0.00;MQRankSum=0.488;RAW_MQ=73086.00;ReadPosRankSum=-0.684;SF=5,7,10,12,16,18,19,20,23,28,29,31,36,46,47	GT:PID:GQ:DP:MIN_DP:PL:PGT:SB:AD	.	.	.	.	.	0/0:.:69:27:25:0,.,.,69,.,1035	.	0/0:.:99:62:58:0,.,.,120,.,1800	.	.	0/0:.:99:39:39:0,.,.,105,.,1575	.	0/0:.:69:25:23:0,.,.,69,.,948	.	.	.	0/0:.:99:61:61:0,.,.,120,.,1800	.	1/1:146_T_C:2:42:.:1083,2,0,1092,117,1207:1|0:3,0,21,18:3,39,0	0/1:.:0:15:.:410,0,0,413,42,455:.:1,0,5,9:1,14,0	1/1:138_A_T:77:37:.:1150,77,0,1153,108,1184:0|1:1,0,15,21:1,36,0	.	.	0/1:.:24:37:.:928,0,24,937,126,1063:.:3,0,21,13:3,34,0	.	.	.	.	0/1:.:58:52:.:1380,0,58,1395,199,1594:.:5,0,23,24:5,47,0	0/1:.:21:23:.:553,0,21,559,84,643:.:2,0,11,10:2,21,0	.	1/1:.:75:25:.:773,75,0,773,75,773:.:0,0,13,12:0,25,0	.	.	.	.	0/0:.:92:43:43:0,.,.,92,.,1408	.	.	.	.
M_2051_Target	151	.	G	A,<NON_REF>	998.68	.	AC=37,0;AN=50;BaseQRankSum=0.843;ClippingRankSum=-1.224;DP=730;END=151;ExcessHet=3.0103;MLEAC=2,0;MLEAF=1.00,0.00;MQRankSum=-0.897;RAW_MQ=116649.00;ReadPosRankSum=-0.680;SF=0,1,2,5,7,8,9,10,11,13,19,22,24,25,26,27,33,34,35,36,37,39,43,44,45	GT:GQ:DP:MIN_DP:PL:SB:AD	1/1:99:76:.:2391,227,0,2391,227,2391:0,0,38,38:0,76,0	1/1:99:39:.:1216,117,0,1216,117,1216:0,0,22,17:0,39,0	1/1:63:21:.:613,63,0,613,63,613:0,0,8,13:0,21,0	.	.	0/0:74:37:37:0,.,.,74,.,1146	.	1/1:99:68:.:2117,203,0,2117,203,2117:0,0,35,33:0,68,0	0/1:99:25:.:271,0,302,309,338,647:6,7,5,7:13,12,0	0/1:99:41:.:811,0,261,841,353,1194:5,5,15,16:10,31,0	1/1:76:37:.:1034,76,0,1037,107,1068:1,0,10,26:1,36,0	0/1:99:42:.:823,0,212,853,308,1161:10,0,11,21:10,32,0	.	1/1:15:5:.:169,15,0,169,15,169:0,0,3,2:0,5,0	.	.	.	.	.	0/0:66:22:22:0,.,.,66,.,782	.	.	1/1:99:41:.:1310,123,0,1310,123,1310:0,0,16,25:0,41,0	.	1/1:88:41:.:1045,88,0,1048,119,1079:0,1,19,21:1,40,0	1/1:99:36:.:1113,108,0,1113,108,1113:0,0,17,19:0,36,0	1/1:56:27:.:808,56,0,811,78,833:1,0,17,9:1,26,0	1/1:99:36:.:1043,107,0,1043,107,1043:0,0,14,22:0,36,0	.	.	.	.	.	0/0:93:31:31:0,.,.,93,.,1079	1/1:81:27:.:796,81,0,796,81,796:0,0,12,15:0,27,0	1/1:42:14:.:473,42,0,473,42,473:0,0,8,6:0,14,0	1/1:99:36:.:1091,107,0,1091,107,1091:0,0,19,17:0,36,0	1/1:78:26:.:802,78,0,802,78,802:0,0,11,15:0,26,0	.	0/0:54:18:18:0,.,.,54,.,551	.
M_2052_Target	151	.	C	T,<NON_REF>	1191.89	.	AC=16,0;AN=20;BaseQRankSum=-0.725;ClippingRankSum=-0.518;DP=469;END=156;ExcessHet=3.0103;MLEAC=2,0;MLEAF=1.00,0.00;MQRankSum=-0.242;RAW_MQ=98147.00;ReadPosRankSum=1.899;SF=12,18,19,20,23,28,29,31,36,46	GT:PID:GQ:DP:MIN_DP:PL:PGT:SB:AD	.	.	.	.	.	.	.	.	.	.	.	.	0/0:.:69:24:24:0,.,.,69,.,1035	.	.	.	.	.	1/1:.:99:43:.:1222,128,0,1222,128,1222:.:0,0,28,15:0,43,0	1/1:151_C_T:58:36:.:848,58,0,854,102,898:0|1:1,1,19,15:2,34,0	1/1:.:28:36:.:821,28,0,827,101,901:.:1,1,22,12:2,34,0	.	.	1/1:.:99:41:.:1163,123,0,1163,123,1163:.:0,0,24,17:0,41,0	.	.	.	.	1/1:.:99:72:.:2042,215,0,2042,215,2042:.:0,0,47,25:0,72,0	1/1:.:99:33:.:934,99,0,934,99,934:.:0,0,20,13:0,33,0	.	1/1:.:39:56:.:1409,39,0,1421,156,1538:.:2,2,33,19:4,52,0	.	.	.	.	1/1:.:99:47:.:1322,141,0,1322,141,1322:.:0,0,26,21:0,47,0	.	.	.	.
M_2053_Target	151	.	G	C,<NON_REF>	189.3	.	AC=35,0;AN=48;BaseQRankSum=-0.118;ClippingRankSum=0.825;DP=396;END=151;ExcessHet=3.0103;MLEAC=2,0;MLEAF=1.00,0.00;MQRankSum=-0.354;RAW_MQ=88070.00;ReadPosRankSum=-2.003;SF=0,1,2,5,7,8,9,10,11,12,13,22,24,25,26,27,33,34,37,40,44,45,46,47	GT:PID:GQ:DP:MIN_DP:PL:PGT:SB:AD	1/1:.:81:27:.:725,81,0,725,81,725:.:0,0,9,18:0,27,0	1/1:.:30:10:.:241,30,0,241,30,241:.:0,0,5,5:0,10,0	1/1:.:23:8:.:167,23,0,167,23,167:.:0,0,4,4:0,8,0	.	.	0/0:.:27:9:9:0,.,.,27,.,276	.	1/1:.:21:7:.:181,21,0,181,21,181:.:0,0,3,4:0,7,0	1/1:.:12:4:.:84,12,0,84,12,84:.:0,0,2,2:0,4,0	0/1:.:57:11:.:193,0,57,199,84,283:.:1,1,3,6:2,9,0	1/1:.:12:4:.:108,12,0,108,12,108:.:0,0,1,3:0,4,0	1/1:.:12:4:.:99,12,0,99,12,99:.:0,0,2,2:0,4,0	0/0:.:6:2:2:0,.,.,6,.,49	1/1:.:21:7:.:158,21,0,158,21,158:.:0,0,3,4:0,7,0	.	.	.	.	.	.	.	.	1/1:.:12:4:.:108,12,0,108,12,108:.:0,0,1,3:0,4,0	.	1/1:.:18:6:.:148,18,0,148,18,148:.:0,0,3,3:0,6,0	1/1:.:12:4:.:117,12,0,117,12,117:.:0,0,1,3:0,4,0	1/1:.:21:7:.:167,21,0,167,21,167:.:0,0,3,4:0,7,0	1/1:.:54:18:.:478,54,0,478,54,478:.:0,0,8,10:0,18,0	.	.	.	.	.	0/0:.:15:6:6:0,.,.,15,.,225	1/1:.:24:8:.:198,24,0,198,24,198:.:0,0,4,4:0,8,0	.	.	1/1:.:21:7:.:167,21,0,167,21,167:.:0,0,3,4:0,7,0	.	.	0/0:.:33:11:11:0,.,.,33,.,321
M_2062_Target	151	.	C	T,<NON_REF>	1064.9	.	AC=29,0;AN=38;BaseQRankSum=1.272;ClippingRankSum=1.398;DP=647;END=151;ExcessHet=3.0103;MLEAC=2,0;MLEAF=1.00,0.00;MQRankSum=-1.423;RAW_MQ=131347.00;ReadPosRankSum=-1.549;SF=0,1,2,6,7,8,9,10,11,13,22,24,33,34,35,37,39,44,45	GT:PID:GQ:DP:MIN_DP:PL:PGT:SB:AD	1/1:.:99:69:.:2073,207,0,2073,207,2073:.:0,0,33,36:0,69,0	1/1:.:99:40:.:1216,119,0,1216,119,1216:.:0,0,19,21:0,40,0	1/1:.:96:32:.:917,96,0,917,96,917:.:0,0,18,14:0,32,0	.	.	.	0/0:.:24:8:8:0,.,.,24,.,258	1/1:.:99:72:.:2242,215,0,2242,215,2242:.:0,0,34,38:0,72,0	0/1:.:99:42:.:451,0,844,517,904,1421:.:10,12,15,5:22,20,0	0/1:.:99:44:.:854,0,409,890,504,1394:.:7,5,19,13:12,32,0	1/1:136_A_G:99:34:.:1040,102,0,1040,102,1040:0|1:0,0,21,13:0,34,0	0/1:.:99:37:.:724,0,176,751,259,1010:.:6,3,19,9:9,28,0	.	1/1:.:39:13:.:351,39,0,351,39,351:.:0,0,8,5:0,13,0	.	.	.	.	.	.	.	.	1/1:151_C_T:91:47:.:1272,91,0,1278,134,1322:0|1:1,1,21,24:2,45,0	.	1/1:.:99:51:.:1579,153,0,1579,153,1579:.:0,0,22,29:0,51,0	.	.	.	.	.	.	.	.	0/0:.:99:34:33:0,.,.,99,.,1134	1/1:.:99:35:.:961,103,0,961,103,961:.:0,0,17,18:0,35,0	1/1:149_A_G:33:11:.:376,33,0,376,33,376:0|1:0,0,7,4:0,11,0	.	1/1:.:74:25:.:669,74,0,669,74,669:.:0,0,15,10:0,25,0	.	0/0:.:66:22:22:0,.,.,66,.,753	.
M_2065_Target	151	.	T	C,<NON_REF>	443.69	.	AC=35,0;AN=62;BaseQRankSum=0.124;ClippingRankSum=0.000;DP=525;END=151;ExcessHet=3.0103;MLEAC=0,0;MLEAF=0.00,0.00;MQRankSum=-1.238;RAW_MQ=67392.00;ReadPosRankSum=0.495;SF=1,9,11,13,14,16,17,18,19,20,21,23,24,27,28,29,30,31,32,33,34,36,37,38,39,40,41,44,45,46,47	GT:PID:GQ:DP:MIN_DP:PL:PGT:SB:AD	.	0/0:.:50:28:.:0,50,821,81,824,854:.:10,17,0,1:27,1,0	.	.	.	.	.	.	.	0/0:.:23:22:22:0,.,.,23,.,620	.	0/0:.:36:12:12:0,.,.,36,.,448	.	0/0:.:3:1:1:0,.,.,3,.,44	1/1:144_A_G:39:13:.:434,39,0,434,39,434:0|1:0,0,3,10:0,13,0	.	0/0:.:0:6:6:0,.,.,0,.,92	0/0:.:6:2:.:0,6,49,6,49,49:.:1,1,0,0:2,0,0	1/1:.:42:14:.:380,42,0,380,42,380:.:0,0,4,10:0,14,0	1/1:.:45:15:.:410,45,0,410,45,410:.:0,0,5,10:0,15,0	1/1:.:36:12:.:336,36,0,336,36,336:.:0,0,4,8:0,12,0	0/0:.:10:18:18:0,.,.,10,.,433	.	1/1:.:48:16:.:471,48,0,471,48,471:.:0,0,3,13:0,16,0	0/1:151_T_C:14:20:.:14,0,416,65,425,490:0|1:6,11,1,2:17,3,0	.	.	0/0:.:81:27:27:0,.,.,81,.,859	1/1:.:69:23:.:669,69,0,669,69,669:.:0,0,6,17:0,23,0	0/1:.:35:13:.:272,0,35,280,65,346:.:2,1,1,9:3,10,0	1/1:.:59:20:.:584,59,0,584,59,584:.:0,0,5,15:0,20,0	1/1:151_T_C:45:15:.:516,45,0,516,45,516:0|1:0,0,3,12:0,15,0	1/1:.:54:18:.:509,54,0,509,54,509:.:0,0,4,14:0,18,0	1/1:.:48:16:.:486,48,0,486,48,486:.:0,0,7,9:0,16,0	0/0:.:39:13:13:0,.,.,39,.,405	.	1/1:.:60:20:.:575,60,0,575,60,575:.:0,0,6,14:0,20,0	0/0:.:33:11:.:0,33,310,33,310,310:.:2,9,0,0:11,0,0	0/1:.:31:23:.:422,0,31,433,87,520:.:2,2,6,13:4,19,0	1/1:.:33:11:.:306,33,0,306,33,306:.:0,0,3,8:0,11,0	1/1:.:99:40:.:1106,120,0,1106,120,1106:.:0,0,13,27:0,40,0
M_2068_Target	151	.	C	T,G,<NON_REF>	629.63	.	AC=14,0,0;AN=34;DP=158;END=153;ExcessHet=3.0103;MLEAC=2,0;MLEAF=1.00,0.00;RAW_MQ=36369.00;SF=1,2,8,10,11,13,18,19,20,21,23,26,29,31,36,37,41	GT:PID:GQ:DP:MIN_DP:PL:PGT:SB:AD	.	0/0:.:99:47:47:0,.,.,.,.,.,120,.,.,1800	0/0:.:51:17:17:0,.,.,.,.,.,51,.,.,542	.	.	.	.	.	0/0:.:22:22:22:0,.,.,.,.,.,22,.,.,682	.	0/0:.:66:22:22:0,.,.,.,.,.,66,.,.,747	0/0:.:72:25:24:0,.,.,.,.,.,72,.,.,787	.	0/0:.:24:8:8:0,.,.,.,.,.,24,.,.,274	.	.	.	.	1/1:.:51:17:.:459,51,0,.,.,.,459,51,.,459:.:0,0,6,11:0,17,0	1/1:.:17:22:.:603,60,0,560,17,554,603,60,560,603:.:0,0,10,12:0,2,20,0	1/1:.:57:19:.:578,57,0,.,.,.,578,57,.,578:.:0,0,8,11:0,19,0	0/0:.:57:19:19:0,.,.,.,.,.,57,.,.,660	.	1/1:.:71:24:.:717,71,0,.,.,.,717,71,.,717:.:0,0,11,13:0,24,0	.	.	0/0:.:60:20:20:0,.,.,.,.,.,60,.,.,640	.	.	1/1:151_C_T:57:19:.:610,57,0,.,.,.,610,57,.,610:0|1:0,0,5,14:0,19,0	.	1/1:.:87:29:.:853,87,0,.,.,.,853,87,.,853:.:0,0,11,18:0,29,0	.	.	.	.	1/1:.:81:27:.:785,81,0,.,.,.,785,81,.,785:.:0,0,10,17:0,27,0	0/0:.:69:23:23:0,.,.,.,.,.,69,.,.,807	.	.	.
M_2075_Target	151	.	T	C,<NON_REF>	260.24	.	AC=14,0;AN=28;DP=61;END=153;ExcessHet=3.0103;MLEAC=2,0;MLEAF=1.00,0.00;RAW_MQ=4205.00;SF=0,5,11,13,18,19,20,23,28,29,31,35,36,47	GT:PID:GQ:DP:MIN_DP:PL:PGT:SB:AD	0/0:.:51:17:17:0,.,.,51,.,624	.	.	.	.	0/0:.:18:6:6:0,.,.,18,.,182	.	.	.	.	.	0/0:.:9:10:10:0,.,.,9,.,337	.	0/0:.:6:2:2:0,.,.,6,.,81	.	.	.	.	1/1:.:15:5:.:169,15,0,169,15,169:.:0,0,5,0:0,5,0	1/1:148_A_G:36:12:.:428,36,0,428,36,428:0|1:0,0,11,1:0,12,0	1/1:.:27:9:.:304,27,0,304,27,304:.:0,0,9,0:0,9,0	.	.	1/1:.:30:10:.:292,30,0,292,30,292:.:0,0,8,2:0,10,0	.	.	.	.	0/0:.:12:11:11:0,.,.,12,.,380	1/1:.:30:10:.:319,30,0,319,30,319:.:0,0,9,1:0,10,0	.	1/1:.:30:10:.:338,30,0,338,30,338:.:0,0,10,0:0,10,0	.	.	.	0/0:.:15:5:5:0,.,.,15,.,180	1/1:.:15:5:.:169,15,0,169,15,169:.:0,0,5,0:0,5,0	.	.	.	.
M_2082_Target	151	.	A	G,<NON_REF>	642.77	.	AC=15,0;AN=38;BaseQRankSum=-3.013;ClippingRankSum=-1.016;DP=829;END=151;ExcessHet=3.0103;MLEAC=1,0;MLEAF=0.500,0.00;MQRankSum=1.070;RAW_MQ=166314.00;ReadPosRankSum=2.204;SF=0,1,2,7,8,9,10,11,13,15,18,20,21,22,24,34,35,37,45	GT:PID:GQ:DP:MIN_DP:PL:PGT:SB:AD	0/1:.:99:86:.:1467,0,735,1560,899,2460:.:28,3,36,19:31,55,0	0/1:141_A_T:99:64:.:1254,0,264,1301,406,1708:0|1:12,4,31,17:16,48,0	0/1:.:99:23:.:343,0,235,370,277,646:.:9,0,9,5:9,14,0	.	.	.	.	0/1:.:99:78:.:1196,0,616,1280,764,2044:.:25,3,30,20:28,50,0	0/1:.:99:42:.:231,0,790,319,829,1147:.:25,4,8,5:29,13,0	0/1:.:99:45:.:754,0,233,796,326,1121:.:7,7,21,10:14,31,0	0/1:.:99:34:.:449,0,424,494,481,976:.:12,3,14,5:15,19,0	0/1:.:99:52:.:845,0,481,905,577,1482:.:14,6,20,12:20,32,0	.	0/1:.:99:16:.:152,0,260,179,281,460:.:7,2,5,2:9,7,0	.	0/0:.:73:38:38:0,.,.,73,.,1148	.	.	0/0:.:99:37:37:0,.,.,108,.,1620	.	0/0:.:35:40:40:0,.,.,35,.,1257	0/0:.:43:29:29:0,.,.,43,.,996	0/1:.:99:42:.:767,0,298,806,385,1191:.:10,3,19,10:13,29,0	.	0/1:.:99:46:.:790,0,306,829,404,1233:.:11,2,23,10:13,33,0	.	.	.	.	.	.	.	.	.	0/1:.:99:35:.:484,0,356,529,416,945:.:13,2,13,7:15,20,0	0/1:.:96:13:.:229,0,96,241,123,364:.:4,0,8,1:4,9,0	.	0/1:.:92:23:.:386,0,92,401,145,546:.:5,0,12,6:5,18,0	.	.	.
M_2084_Target	151	.	C	T,<NON_REF>	644.77	.	AC=2,0;AN=30;DP=20;END=153;ExcessHet=3.0103;MLEAC=2,0;MLEAF=1.00,0.00;RAW_MQ=16820.00;SF=0,1,5,10,13,19,23,24,25,31,35,36,39,42,47	GT:GQ:DP:MIN_DP:PL:SB:AD	0/0:99:37:37:0,.,.,111,.,1304	0/0:99:34:34:0,.,.,102,.,1261	.	.	.	0/0:48:17:17:0,.,.,48,.,720	.	.	.	.	0/0:2:7:7:0,.,.,2,.,235	.	.	0/0:24:8:8:0,.,.,24,.,227	.	.	.	.	.	0/0:48:16:16:0,.,.,48,.,539	.	.	.	0/0:78:26:26:0,.,.,78,.,911	0/0:57:19:19:0,.,.,57,.,602	0/0:99:33:33:0,.,.,99,.,1157	.	.	.	.	.	0/0:32:17:17:0,.,.,32,.,604	.	.	.	0/0:24:8:8:0,.,.,24,.,250	0/0:27:9:9:0,.,.,27,.,264	.	.	0/0:48:17:17:0,.,.,48,.,720	.
M_2089_Target	151	.	C	T,<NON_REF>	61.83	.	AC=20,0;AN=38;DP=30;END=159;ExcessHet=3.0103;MLEAC=2,0;MLEAF=1.00,0.00;RAW_MQ=8041.00;SF=7,14,18,19,20,23,28,29,30,31,32,33,36,38,39,40,41,46,47	GT:PID:GQ:DP:MIN_DP:PL:PGT:SB:AD	.	.	.	.	.	.	.	0/0:.:18:6:6:0,.,.,18,.,254	.	.	.	.	.	.	1/1:.:9:3:.:83,9,0,83,9,83:.:0,0,2,1:0,3,0	.	.	.	0/0:.:0:1:1:0,.,.,0,.,0	0/0:.:0:1:1:0,.,.,0,.,0	0/0:.:0:1:1:0,.,.,0,.,0	.	.	1/1:.:3:1:.:34,3,0,34,3,34:.:0,0,1,0:0,1,0	.	.	.	.	1/1:.:9:3:.:83,9,0,83,9,83:.:0,0,2,1:0,3,0	0/0:.:0:1:1:0,.,.,0,.,0	1/1:.:6:2:.:49,6,0,49,6,49:.:0,0,1,1:0,2,0	1/1:.:6:2:.:68,6,0,68,6,68:.:0,0,2,0:0,2,0	1/1:.:15:5:.:124,15,0,124,15,124:.:0,0,3,2:0,5,0	0/0:.:0:1:1:0,.,.,0,.,0	.	.	0/0:.:0:1:1:0,.,.,0,.,0	.	1/1:151_C_T:6:2:.:90,6,0,90,6,90:0|1:0,0,1,1:0,2,0	0/0:.:0:1:1:0,.,.,0,.,0	1/1:.:27:9:.:250,27,0,250,27,250:.:0,0,6,3:0,9,0
M_2091_Target	151	.	A	G,<NON_REF>	867.48	.	AC=14,0;AN=24;DP=212;END=160;ExcessHet=3.0103;MLEAC=2,0;MLEAF=1.00,0.00;RAW_MQ=53035.00;SF=2,18,19,20,23,29,31,33,35,36,37,46	GT:PID:GQ:DP:MIN_DP:PL:PGT:SB:AD	.	.	0/0:.:81:31:27:0,.,.,81,.,971	.	.	.	.	.	.	.	.	.	.	.	.	.	.	.	1/1:.:87:29:.:906,87,0,906,87,906:.:0,0,14,15:0,29,0	1/1:.:57:19:.:542,57,0,542,57,542:.:0,0,12,7:0,19,0	1/1:.:75:25:.:828,75,0,828,75,828:.:0,0,11,14:0,25,0	.	.	1/1:.:99:46:.:1297,137,0,1297,137,1297:.:0,0,26,20:0,46,0	.	.	.	.	.	1/1:127_T_C:93:31:.:1060,93,0,1060,93,1060:0|1:0,0,18,13:0,31,0	.	1/1:.:99:38:.:1074,113,0,1074,113,1074:.:0,0,22,16:0,38,0	.	0/0:.:43:35:35:0,.,.,43,.,1131	.	0/0:.:73:31:31:0,.,.,73,.,984	1/1:.:62:21:.:563,62,0,563,62,563:.:0,0,12,9:0,21,0	0/0:.:73:39:39:0,.,.,73,.,1290	.	.	.
M_2092_Target	151	.	G	T,<NON_REF>	161.29	.	AC=25,0;AN=28;BaseQRankSum=0.736;ClippingRankSum=0.736;DP=97;END=151;ExcessHet=3.0103;MLEAC=2,0;MLEAF=1.00,0.00;MQRankSum=0.736;RAW_MQ=37030.00;ReadPosRankSum=-0.736;SF=0,1,2,7,9,10,11,13,22,24,32,35,37,45	GT:PID:GQ:DP:MIN_DP:PL:PGT:SB:AD	1/1:141_A_G:57:19:.:492,57,0,492,57,492:0|1:0,0,9,10:0,19,0	1/1:.:21:7:.:161,21,0,161,21,161:.:0,0,3,4:0,7,0	1/1:.:15:5:.:144,15,0,144,15,144:.:0,0,2,3:0,5,0	.	.	.	.	1/1:.:24:8:.:201,24,0,201,24,201:.:0,0,3,5:0,8,0	.	1/1:.:36:12:.:294,36,0,294,36,294:.:0,0,5,7:0,12,0	1/1:.:18:6:.:148,18,0,148,18,148:.:0,0,3,3:0,6,0	0/1:.:14:3:.:26,0,14,29,20,48:.:1,0,1,1:1,2,0	.	1/1:.:18:6:.:187,18,0,187,18,187:.:0,0,3,3:0,6,0	.	.	.	.	.	.	.	.	1/1:151_G_T:24:8:.:244,24,0,244,24,244:0|1:0,0,3,5:0,8,0	.	1/1:.:18:6:.:148,18,0,148,18,148:.:0,0,3,3:0,6,0	.	.	.	.	.	.	.	0/0:.:33:11:11:0,.,.,33,.,289	.	.	1/1:.:12:4:.:99,12,0,99,12,99:.:0,0,2,2:0,4,0	.	1/1:127_A_G:6:2:.:90,6,0,90,6,90:0|1:0,0,1,1:0,2,0	.	.	.
M_2095_Target	151	.	G	A,<NON_REF>	683.93	.	AC=38,0;AN=56;DP=671;END=152;ExcessHet=3.0103;MLEAC=2,0;MLEAF=1.00,0.00;RAW_MQ=75107.00;SF=11,12,14,15,16,18,19,20,21,23,24,27,28,29,30,31,32,33,35,36,37,38,39,40,41,45,46,47	GT:PID:GQ:DP:MIN_DP:PL:PGT:SB:AD	.	.	.	.	.	.	.	.	.	.	.	0/0:.:87:36:36:0,.,.,87,.,940	1/1:151_G_A:63:21:.:599,63,0,599,63,599:0|1:0,0,11,10:0,21,0	.	1/1:.:99:33:.:891,99,0,891,99,891:.:0,0,16,17:0,33,0	0/0:.:68:31:31:0,.,.,68,.,830	0/0:.:56:25:25:0,.,.,56,.,786	.	1/1:.:75:25:.:706,75,0,706,75,706:.:0,0,13,12:0,25,0	1/1:.:51:17:.:447,51,0,447,51,447:.:0,0,10,7:0,17,0	1/1:.:87:29:.:819,87,0,819,87,819:.:0,0,15,14:0,29,0	0/0:.:18:13:13:0,.,.,18,.,341	.	1/1:.:78:26:.:719,78,0,719,78,719:.:0,0,14,12:0,26,0	0/0:.:66:23:23:0,.,.,66,.,990	.	.	0/0:.:99:34:34:0,.,.,99,.,932	1/1:.:84:28:.:756,84,0,756,84,756:.:0,0,15,13:0,28,0	1/1:.:72:24:.:630,72,0,630,72,630:.:0,0,11,13:0,24,0	1/1:141_A_G:84:28:.:802,84,0,802,84,802:0|1:0,0,16,12:0,28,0	1/1:.:80:27:.:667,80,0,667,80,667:.:0,0,13,14:0,27,0	1/1:.:89:30:.:809,89,0,809,89,809:.:0,0,15,15:0,30,0	1/1:.:99:34:.:944,101,0,944,101,944:.:0,0,18,16:0,34,0	.	0/0:.:21:14:14:0,.,.,21,.,392	1/1:.:36:12:.:329,36,0,329,36,329:.:0,0,7,5:0,12,0	0/0:.:37:29:29:0,.,.,37,.,612	1/1:.:51:17:.:468,51,0,468,51,468:.:0,0,9,8:0,17,0	1/1:.:56:19:.:439,56,0,439,56,439:.:0,0,10,9:0,19,0	1/1:.:99:40:.:1036,119,0,1036,119,1036:.:0,0,20,20:0,40,0
M_2098_Target	151	.	C	A,G,<NON_REF>	454.14	.	AC=38,0,0;AN=50;BaseQRankSum=1.203;ClippingRankSum=-1.737;DP=342;END=152;ExcessHet=3.0103;MLEAC=2,0;MLEAF=1.00,0.00;MQRankSum=-0.935;RAW_MQ=38523.00;ReadPosRankSum=1.203;SF=9,12,14,15,18,19,20,22,23,26,28,29,30,31,32,33,36,37,38,39,40,41,42,46,47	GT:GQ:DP:MIN_DP:PL:SB:AD	.	.	.	.	.	.	.	.	.	0/0:81:29:27:0,.,.,.,.,.,81,.,.,828	.	.	1/1:29:13:.:338,29,0,.,.,.,340,36,.,347:1,0,4,8:1,12,0	.	1/1:51:17:.:502,51,0,.,.,.,502,51,.,502:0,0,3,14:0,17,0	0/0:9:3:3:0,.,.,.,.,.,9,.,.,90	.	.	1/1:39:13:.:340,39,0,.,.,.,340,39,.,340:0,0,4,9:0,13,0	1/1:35:12:.:302,35,0,.,.,.,302,35,.,302:0,0,3,9:0,12,0	1/1:32:11:.:278,32,0,.,.,.,278,32,.,278:0,0,2,9:0,11,0	.	0/0:51:19:17:0,.,.,.,.,.,51,.,.,548	1/1:23:24:.:641,66,0,598,23,592,641,66,598,641:0,0,6,18:0,22,2,0	.	.	0/0:60:22:21:0,.,.,.,.,.,60,.,.,900	.	1/1:75:25:.:653,75,0,.,.,.,653,75,.,653:0,0,8,17:0,25,0	1/1:42:14:.:408,42,0,.,.,.,408,42,.,408:0,0,4,10:0,14,0	1/1:58:23:.:624,58,0,.,.,.,626,65,.,633:1,0,6,16:1,22,0	1/1:48:16:.:538,48,0,.,.,.,538,48,.,538:0,0,2,14:0,16,0	1/1:51:21:.:496,51,0,.,.,.,499,58,.,506:1,0,4,16:1,20,0	1/1:27:9:.:239,27,0,.,.,.,239,27,.,239:0,0,3,6:0,9,0	.	.	1/1:33:11:.:275,33,0,.,.,.,275,33,.,275:0,0,2,9:0,11,0	0/0:60:20:20:0,.,.,.,.,.,60,.,.,533	1/1:83:28:.:753,83,0,.,.,.,753,83,.,753:0,0,8,20:0,28,0	1/1:33:11:.:356,33,0,.,.,.,356,33,.,356:0,0,3,8:0,11,0	1/1:95:32:.:901,95,0,.,.,.,901,95,.,901:0,0,11,21:0,32,0
M_2099_Target	151	.	C	T,<NON_REF>	156.84	.	AC=2,0;AN=30;DP=6;END=154;ExcessHet=3.0103;MLEAC=2,0;MLEAF=1.00,0.00;RAW_MQ=10564.00;SF=11,13,21,26,27,28,29,30,33,34,37,38,39,42,47	GT:GQ:DP:MIN_DP:PL:SB:AD	.	.	.	.	.	.	.	.	.	.	.	0/0:57:19:19:0,.,.,57,.,632	.	0/0:12:4:4:0,.,.,12,.,137	.	.	.	.	.	.	.	0/0:54:18:18:0,.,.,54,.,558	.	.	.	.	0/0:96:34:34:0,.,.,96,.,1440	0/0:84:28:28:0,.,.,84,.,986	0/0:71:30:30:0,.,.,71,.,917	0/0:75:27:25:0,.,.,75,.,888	0/0:86:38:37:0,.,.,86,.,1220	.	.	0/0:84:28:28:0,.,.,84,.,901	0/0:51:17:17:0,.,.,51,.,625	.	.	0/0:66:22:22:0,.,.,66,.,814	0/0:87:30:30:0,.,.,87,.,1305	0/0:42:15:15:0,.,.,42,.,630	.
M_2115_Target	151	.	A	G,<NON_REF>	826.09	.	AC=38,0;AN=54;BaseQRankSum=-0.144;ClippingRankSum=-0.578;DP=591;END=151;ExcessHet=3.0103;MLEAC=2,0;MLEAF=1.00,0.00;MQRankSum=0.722;RAW_MQ=26917.00;ReadPosRankSum=0.000;SF=2,3,10,12,14,18,19,20,21,23,24,26,27,28,29,30,31,32,33,36,37,38,39,40,41,46,47	GT:PID:GQ:DP:MIN_DP:PL:PGT:SB:AD	.	.	0/0:.:51:24:24:0,.,.,51,.,771	0/0:.:66:24:22:0,.,.,66,.,756	.	.	.	.	.	.	0/0:.:72:26:25:0,.,.,72,.,826	.	1/1:.:42:14:.:412,42,0,412,42,412:.:0,0,5,9:0,14,0	.	1/1:.:98:33:.:966,98,0,966,98,966:.:0,0,14,19:0,33,0	.	.	.	1/1:.:72:24:.:723,72,0,723,72,723:.:0,0,6,18:0,24,0	1/1:.:47:16:.:428,47,0,428,47,428:.:0,0,7,9:0,16,0	1/1:.:38:24:.:691,38,0,694,69,725:.:1,0,6,17:1,23,0	0/0:.:84:32:32:0,.,.,84,.,1260	.	1/1:.:98:33:.:993,98,0,993,98,993:.:0,0,13,20:0,33,0	0/0:.:35:24:24:0,.,.,35,.,634	.	0/0:.:84:31:30:0,.,.,84,.,1260	0/0:.:48:31:31:0,.,.,48,.,932	1/1:.:99:36:.:1010,106,0,1010,106,1010:.:0,0,11,25:0,36,0	1/1:.:80:27:.:755,80,0,755,80,755:.:0,0,12,15:0,27,0	1/1:.:99:41:.:1216,123,0,1216,123,1216:.:0,0,22,19:0,41,0	1/1:134_T_C:66:22:.:686,66,0,686,66,686:0|1:0,0,10,12:0,22,0	1/1:.:99:51:.:1401,150,0,1401,150,1401:.:0,0,25,26:0,51,0	1/1:.:81:27:.:815,81,0,815,81,815:.:0,0,11,16:0,27,0	.	.	1/1:.:37:29:.:757,37,0,763,81,806:.:1,1,12,15:2,27,0	0/0:.:64:28:28:0,.,.,64,.,897	1/1:.:72:39:.:1002,72,0,1008,110,1045:.:2,0,14,23:2,37,0	1/1:.:63:21:.:628,63,0,628,63,628:.:0,0,9,12:0,21,0	1/1:.:99:48:.:1392,143,0,1392,143,1392:.:0,0,22,26:0,48,0
M_2124_Target	151	.	A	G,T,<NON_REF>	1.14	.	AC=1,0,0;AN=18;BaseQRankSum=-0.578;ClippingRankSum=-1.523;DP=307;END=151;ExcessHet=3.0103;MLEAC=0,0;MLEAF=0.00,0.00;MQRankSum=-0.893;RAW_MQ=49858.00;ReadPosRankSum=0.263;SF=4,12,13,16,24,25,27,34,36	GT:PID:GQ:DP:MIN_DP:PL:PGT:SB:AD	.	.	.	.	0/0:.:74:33:.:0,.,.,74,.,1060,96,.,1063,1085:.:3,29,0,1:32,1,0	.	.	.	.	.	.	.	0/0:.:78:55:55:0,.,.,.,.,.,78,.,.,1739	0/0:.:26:23:23:0,.,.,.,.,.,26,.,.,681	.	.	0/0:.:88:46:.:0,88,1427,.,.,.,132,1433,.,1477:.:7,37,1,1:44,2,0	.	.	.	.	.	.	.	0/0:.:99:48:.:0,110,1490,.,.,.,141,1493,.,1524:.:22,25,0,1:47,1,0	0/1:120_G_A:23:82:.:23,0,3101,.,.,.,252,3119,.,3371:0|1:30,46,1,5:76,6,0	.	0/0:120_G_A:16:65:.:0,16,2593,.,.,.,184,2605,.,2773:0|1:22,39,0,4:61,4,0	.	.	.	.	.	.	0/0:.:92:59:59:0,.,.,.,.,.,92,.,.,1824	.	0/0:.:91:45:45:0,.,.,.,.,.,91,.,.,1498	.	.	.	.
M_2131_Target	151	.	A	G,<NON_REF>	98.32	.	AC=30,0;AN=54;BaseQRankSum=-0.876;ClippingRankSum=-0.729;DP=92;END=153;ExcessHet=3.0103;MLEAC=2,0;MLEAF=1.00,0.00;MQRankSum=0.361;RAW_MQ=8041.00;ReadPosRankSum=-0.729;SF=0,1,5,7,8,9,10,11,12,15,18,22,23,24,25,26,27,32,33,34,36,37,38,39,42,44,45	GT:PID:GQ:DP:MIN_DP:PL:PGT:SB:AD	1/1:.:9:3:.:83,9,0,83,9,83:.:0,0,2,1:0,3,0	1/1:.:18:6:.:151,18,0,151,18,151:.:0,0,5,1:0,6,0	.	.	.	0/0:.:15:5:5:0,.,.,15,.,157	.	1/1:.:24:8:.:234,24,0,234,24,234:.:0,0,6,2:0,8,0	0/1:.:72:9:.:72,0,106,87,118,205:.:3,2,2,2:5,4,0	0/1:.:8:9:.:8,0,140,29,145,174:.:4,3,1,1:7,2,0	1/1:.:27:9:.:232,27,0,232,27,232:.:0,0,5,4:0,9,0	1/1:151_A_G:6:2:.:64,6,0,64,6,64:0|1:0,0,1,1:0,2,0	0/0:.:9:3:3:0,.,.,9,.,89	.	.	0/0:.:15:5:5:0,.,.,15,.,154	.	.	0/0:.:6:2:2:0,.,.,6,.,86	.	.	.	1/1:.:9:3:.:58,9,0,58,9,58:.:0,0,2,1:0,3,0	0/0:.:9:3:3:0,.,.,9,.,92	1/1:.:12:4:.:93,12,0,93,12,93:.:0,0,3,1:0,4,0	1/1:.:18:6:.:157,18,0,157,18,157:.:0,0,4,2:0,6,0	1/1:.:24:8:.:182,24,0,182,24,182:.:0,0,4,4:0,8,0	1/1:151_A_G:15:5:.:153,15,0,153,15,153:0|1:0,0,4,1:0,5,0	.	.	.	.	0/0:.:24:8:8:0,.,.,24,.,262	0/0:.:0:4:4:0,.,.,0,.,65	1/1:.:9:3:.:101,9,0,101,9,101:.:0,0,3,0:0,3,0	.	0/0:.:14:12:12:0,.,.,14,.,310	1/1:.:6:2:.:49,6,0,49,6,49:.:0,0,1,1:0,2,0	0/0:.:30:10:10:0,.,.,30,.,296	0/0:.:9:3:3:0,.,.,9,.,89	.
M_2132_Target	151	.	G	A,<NON_REF>	263.6	.	AC=33,0;AN=60;BaseQRankSum=0.556;ClippingRankSum=-0.556;DP=187;END=151;ExcessHet=3.0103;MLEAC=2,0;MLEAF=1.00,0.00;MQRankSum=-2.143;RAW_MQ=59122.00;ReadPosRankSum=1.667;SF=0,1,2,5,7,8,9,10,11,12,13,14,16,19,21,22,24,25,26,27,30,33,34,35,36,37,38,44,45,46	GT:PID:GQ:DP:MIN_DP:PL:PGT:SB:AD	1/1:.:71:24:.:626,71,0,626,71,626:.:0,0,8,16:0,24,0	1/1:.:30:10:.:274,30,0,274,30,274:.:0,0,3,7:0,10,0	1/1:.:15:5:.:160,15,0,160,15,160:.:0,0,0,5:0,5,0	.	.	0/0:.:33:11:11:0,.,.,33,.,318	.	1/1:.:48:16:.:417,48,0,417,48,417:.:0,0,5,11:0,16,0	1/1:.:30:10:.:306,30,0,306,30,306:.:0,0,4,6:0,10,0	1/1:.:30:10:.:241,30,0,241,30,241:.:0,0,4,6:0,10,0	1/1:.:30:10:.:286,30,0,286,30,286:.:0,0,4,6:0,10,0	1/1:.:24:8:.:243,24,0,243,24,243:.:0,0,0,8:0,8,0	0/0:.:9:3:3:0,.,.,9,.,90	0/0:.:0:1:1:0,.,.,0,.,0	0/0:.:17:14:14:0,.,.,17,.,324	.	0/0:.:0:4:4:0,.,.,0,.,111	.	.	0/0:.:21:7:7:0,.,.,21,.,228	.	0/0:.:27:9:9:0,.,.,27,.,258	1/1:.:39:13:.:342,39,0,342,39,342:.:0,0,4,9:0,13,0	.	1/1:.:15:5:.:136,15,0,136,15,136:.:0,0,1,4:0,5,0	1/1:.:41:14:.:310,41,0,310,41,310:.:0,0,6,8:0,14,0	1/1:.:36:12:.:333,36,0,333,36,333:.:0,0,4,8:0,12,0	0/1:.:1:16:.:366,0,1,372,43,415:.:1,1,5,9:2,14,0	.	.	0/0:.:51:18:18:0,.,.,51,.,765	.	.	0/0:.:21:7:7:0,.,.,21,.,222	1/1:144_A_G:12:4:.:104,12,0,104,12,104:0|1:0,0,1,3:0,4,0	0/0:.:0:1:1:0,.,.,0,.,0	0/0:.:36:12:12:0,.,.,36,.,366	1/1:.:21:7:.:191,21,0,191,21,191:.:0,0,1,6:0,7,0	0/0:.:48:16:16:0,.,.,48,.,454	.	.
M_2133_Target	151	.	G	A,<NON_REF>	220.5	.	AC=2,0;AN=12;BaseQRankSum=-1.271;ClippingRankSum=1.733;DP=24;END=151;ExcessHet=3.0103;MLEAC=1,0;MLEAF=0.500,0.00;MQRankSum=1.733;RAW_MQ=8194.00;ReadPosRankSum=-0.480;SF=3,4,5,12,24,39	GT:GQ:DP:MIN_DP:PL:SB:AD	.	.	.	0/1:33:10:.:240,0,33,246,58,304:0,2,0,8:2,8,0	0/1:4:10:.:256,0,4,259,31,290:0,1,1,8:1,9,0	0/0:90:31:31:0,.,.,90,.,1350	.	.	.	.	.	.	0/0:81:29:27:0,.,.,81,.,966	.	.	.	.	.	.	.	.	.	.	.	0/0:99:39:39:0,.,.,108,.,1620	.	.	.	.	.	.	.	.	.	.	.	.	.	.	0/0:36:19:19:0,.,.,36,.,667	.
M_2146_Target	151	.	G	T,<NON_REF>	1062.66	.	AC=36,0;AN=40;BaseQRankSum=-0.158;ClippingRankSum=0.053;DP=644;END=160;ExcessHet=3.0103;MLEAC=2,0;MLEAF=1.00,0.00;MQRankSum=1.208;RAW_MQ=86212.00;ReadPosRankSum=0.158;SF=14,18,19,20,21,23,28,29,30,31,32,33,34,36,38,39,40,41,46,47	GT:GQ:DP:MIN_DP:PL:SB:AD	.	.	.	.	.	.	.	.	.	.	.	.	.	.	1/1:99:45:.:1361,135,0,1361,135,1361:0,0,22,23:0,45,0	.	.	.	1/1:57:19:.:625,57,0,625,57,625:0,0,13,6:0,19,0	1/1:39:13:.:378,39,0,378,39,378:0,0,5,8:0,13,0	1/1:63:33:.:846,63,0,849,94,880:1,0,18,14:1,32,0	0/0:45:16:16:0,.,.,45,.,675	.	1/1:99:36:.:1010,107,0,1010,107,1010:0,0,15,21:0,36,0	.	.	.	.	1/1:99:35:.:1074,105,0,1074,105,1074:0,0,17,18:0,35,0	1/1:81:27:.:905,81,0,905,81,905:0,0,13,14:0,27,0	1/1:99:38:.:1156,114,0,1156,114,1156:0,0,18,20:0,38,0	1/1:99:49:.:1509,147,0,1509,147,1509:0,0,23,26:0,49,0	1/1:99:62:.:1917,186,0,1917,186,1917:0,0,30,32:0,62,0	1/1:23:19:.:538,23,0,541,54,572:0,1,11,7:1,18,0	0/0:99:45:42:0,.,.,120,.,1800	.	1/1:78:26:.:833,78,0,833,78,833:0,0,12,14:0,26,0	.	1/1:99:38:.:1212,114,0,1212,114,1212:0,0,20,18:0,38,0	1/1:39:13:.:403,39,0,403,39,403:0,0,6,7:0,13,0	1/1:99:73:.:2324,219,0,2324,219,2324:0,0,41,32:0,73,0
M_2152_Target	151	.	C	T,<NON_REF>	990.87	.	AC=40,0;AN=50;BaseQRankSum=-0.248;ClippingRankSum=-1.733;DP=731;END=151;ExcessHet=3.0103;MLEAC=2,0;MLEAF=1.00,0.00;MQRankSum=1.609;RAW_MQ=91240.00;ReadPosRankSum=-0.743;SF=0,1,2,7,8,9,10,11,13,19,20,21,22,24,25,26,27,29,34,35,36,37,44,45,47	GT:PID:GQ:DP:MIN_DP:PL:PGT:SB:AD	1/1:.:99:56:.:1801,167,0,1801,167,1801:.:0,0,32,24:0,56,0	1/1:.:99:39:.:1131,117,0,1131,117,1131:.:0,0,22,17:0,39,0	1/1:.:50:28:.:740,50,0,743,81,774:.:0,1,13,14:1,27,0	.	.	.	.	1/1:.:99:55:.:1641,165,0,1641,165,1641:.:0,0,31,24:0,55,0	1/1:.:99:42:.:1306,126,0,1306,126,1306:.:0,0,21,21:0,42,0	0/1:.:99:45:.:952,0,154,974,268,1242:.:4,3,21,17:7,38,0	1/1:.:99:37:.:1204,111,0,1204,111,1204:.:0,0,24,13:0,37,0	0/1:.:99:35:.:529,0,525,571,588,1159:.:8,6,12,9:14,21,0	.	1/1:.:36:12:.:323,36,0,323,36,323:.:0,0,5,7:0,12,0	.	.	.	.	.	0/0:.:80:35:35:0,.,.,80,.,1111	0/0:.:72:24:24:0,.,.,72,.,917	1/1:151_C_T:69:23:.:743,69,0,743,69,743:0|1:0,0,17,6:0,23,0	1/1:.:99:43:.:1357,129,0,1357,129,1357:.:0,0,26,17:0,43,0	.	1/1:.:84:28:.:879,84,0,879,84,879:.:0,0,14,14:0,28,0	1/1:126_T_C:99:47:.:1380,140,0,1380,140,1380:0|1:0,0,25,22:0,47,0	1/1:.:93:31:.:938,93,0,938,93,938:.:0,0,15,16:0,31,0	1/1:.:93:31:.:954,93,0,954,93,954:.:0,0,16,15:0,31,0	.	0/0:.:37:27:27:0,.,.,37,.,915	.	.	.	.	1/1:.:81:27:.:783,81,0,783,81,783:.:0,0,15,12:0,27,0	1/1:.:39:13:.:411,39,0,411,39,411:.:0,0,9,4:0,13,0	1/1:.:99:35:.:1136,105,0,1136,105,1136:.:0,0,19,16:0,35,0	1/1:.:90:30:.:974,90,0,974,90,974:.:0,0,16,14:0,30,0	.	.	.
M_2162_Target	151	.	C	A,<NON_REF>	847.01	.	AC=34,0;AN=44;BaseQRankSum=1.585;ClippingRankSum=1.069;DP=704;END=153;ExcessHet=3.0103;MLEAC=2,0;MLEAF=1.00,0.00;MQRankSum=0.332;RAW_MQ=108245.00;ReadPosRankSum=0.848;SF=1,2,10,14,18,19,20,23,24,26,28,29,30,31,32,33,38,39,40,41,46,47	GT:GQ:DP:MIN_DP:PL:SB:AD	.	0/0:90:31:30:0,.,.,90,.,986	0/0:75:25:25:0,.,.,75,.,810	.	.	.	.	.	.	.	0/0:60:22:21:0,.,.,60,.,900	.	.	.	1/1:99:38:.:1016,113,0,1016,113,1016:0,0,21,17:0,38,0	.	.	.	1/1:87:29:.:774,87,0,774,87,774:0,0,14,15:0,29,0	1/1:60:20:.:574,60,0,574,60,574:0,0,9,11:0,20,0	1/1:63:21:.:605,63,0,605,63,605:0,0,10,11:0,21,0	.	.	1/1:89:30:.:848,89,0,848,89,848:0,0,18,12:0,30,0	0/0:72:25:24:0,.,.,72,.,776	.	0/0:99:41:41:0,.,.,101,.,1213	.	1/1:99:47:.:1180,130,0,1182,137,1189:1,0,23,23:1,46,0	1/1:99:35:.:983,105,0,983,105,983:0,0,20,15:0,35,0	1/1:99:43:.:1206,129,0,1206,129,1206:0,0,23,20:0,43,0	1/1:74:25:.:641,74,0,641,74,641:0,0,14,11:0,25,0	1/1:99:50:.:1420,150,0,1420,150,1420:0,0,33,17:0,50,0	1/1:54:18:.:493,54,0,493,54,493:0,0,11,7:0,18,0	.	.	.	.	1/1:95:32:.:922,95,0,922,95,922:0,0,20,12:0,32,0	1/1:53:18:.:496,53,0,496,53,496:0,0,12,6:0,18,0	1/1:99:39:.:1063,116,0,1063,116,1063:0,0,21,18:0,39,0
M_2171_Target	151	.	G	A,<NON_REF>	1362.79	.	AC=15,0;AN=36;BaseQRankSum=1.687;ClippingRankSum=-1.114;DP=518;END=151;ExcessHet=3.0103;MLEAC=2,0;MLEAF=1.00,0.00;MQRankSum=-1.051;RAW_MQ=114153.00;ReadPosRankSum=-0.350;SF=2,5,14,17,19,21,22,28,30,31,32,33,36,38,39,45,46,47	GT:GQ:DP:MIN_DP:PL:SB:AD	.	.	0/0:90:32:32:0,.,.,90,.,1350	.	.	0/0:81:32:32:0,.,.,81,.,1215	.	.	.	.	.	.	.	.	1/1:68:39:.:1060,68,0,1066,111,1110:1,1,22,15:2,37,0	.	.	0/0:3:2:2:0,.,.,3,.,45	.	0/0:79:33:33:0,.,.,79,.,1128	.	0/0:99:37:36:0,.,.,102,.,1530	0/0:98:49:49:0,.,.,98,.,1572	.	.	.	.	.	1/1:99:58:.:1708,173,0,1708,173,1708:0,0,36,22:0,58,0	.	1/1:99:73:.:2123,217,0,2123,217,2123:0,0,51,22:0,73,0	1/1:99:40:.:1169,120,0,1169,120,1169:0,0,25,15:0,40,0	1/1:99:69:.:1969,172,0,1974,201,2003:1,1,43,24:2,67,0	1/1:78:26:.:814,78,0,814,78,814:0,0,16,10:0,26,0	.	.	0/0:90:32:31:0,.,.,90,.,1069	.	1/1:99:58:.:1631,138,0,1634,168,1665:1,0,35,22:1,57,0	0/1:2:27:.:652,0,2,661,74,736:2,1,15,9:3,24,0	.
M_2184_Target	151	.	A	C,<NON_REF>	748.63	.	AC=40,0;AN=46;BaseQRankSum=1.156;ClippingRankSum=0.000;DP=574;END=151;ExcessHet=3.0103;MLEAC=2,0;MLEAF=1.00,0.00;MQRankSum=-0.193;RAW_MQ=107696.00;ReadPosRankSum=-0.193;SF=0,1,2,6,7,8,9,10,11,13,22,24,25,26,27,34,35,36,37,41,44,45,47	GT:PID:GQ:DP:MIN_DP:PL:PGT:SB:AD	1/1:.:99:50:.:1464,150,0,1464,150,1464:.:0,0,38,12:0,50,0	1/1:.:69:23:.:671,69,0,671,69,671:.:0,0,19,4:0,23,0	1/1:.:57:19:.:563,57,0,563,57,563:.:0,0,16,3:0,19,0	.	.	.	0/0:.:3:2:2:0,.,.,3,.,45	1/1:.:99:43:.:1261,128,0,1261,128,1261:.:0,0,33,10:0,43,0	1/1:.:60:20:.:624,60,0,624,60,624:.:0,0,15,5:0,20,0	1/1:.:29:18:.:471,29,0,474,51,496:.:0,1,13,4:1,17,0	1/1:.:84:28:.:801,84,0,801,84,801:.:0,0,20,8:0,28,0	1/1:.:84:28:.:804,84,0,804,84,804:.:0,0,21,7:0,28,0	.	1/1:.:30:10:.:250,30,0,250,30,250:.:0,0,6,4:0,10,0	.	.	.	.	.	.	.	.	1/1:.:81:27:.:813,81,0,813,81,813:.:0,0,20,7:0,27,0	.	1/1:.:78:26:.:801,78,0,801,78,801:.:0,0,19,7:0,26,0	1/1:.:99:38:.:1141,114,0,1141,114,1141:.:0,0,30,8:0,38,0	1/1:.:54:18:.:520,54,0,520,54,520:.:0,0,14,4:0,18,0	1/1:.:89:30:.:823,89,0,823,89,823:.:0,0,22,8:0,30,0	.	.	.	.	.	.	1/1:.:62:21:.:555,62,0,555,62,555:.:0,0,15,6:0,21,0	1/1:.:12:4:.:108,12,0,108,12,108:.:0,0,3,1:0,4,0	1/1:.:87:33:.:836,87,0,839,94,846:.:1,0,22,10:1,32,0	1/1:.:87:29:.:827,87,0,827,87,827:.:0,0,21,8:0,29,0	.	.	.
M_2202_Target	151	.	G	A,<NON_REF>	152.03	.	AC=2,0;AN=20;DP=4;END=154;ExcessHet=3.0103;MLEAC=2,0;MLEAF=1.00,0.00;RAW_MQ=8882.00;SF=5,6,16,19,24,26,36,39,41,47	GT:PID:GQ:DP:MIN_DP:PL:PGT:SB:AD	.	.	.	.	.	0/0:.:90:30:30:0,.,.,90,.,940	0/0:.:39:13:13:0,.,.,39,.,411	.	.	.	.	.	.	.	.	.	1/1:126_C_T:12:4:.:180,12,0,180,12,180:0|1:0,0,1,3:0,4,0	.	.	0/0:.:36:13:13:0,.,.,36,.,540	.	.	.	.	0/0:.:69:23:23:0,.,.,69,.,745	.	0/0:.:84:28:28:0,.,.,84,.,879	.	.	.	.	.	.	.	.	.	0/0:.:57:19:19:0,.,.,57,.,612	.	.	0/0:.:60:21:21:0,.,.,60,.,900	.
M_2207_Target	151	.	G	T,<NON_REF>	777.27	.	AC=36,0;AN=44;BaseQRankSum=-1.135;ClippingRankSum=-0.777;DP=792;END=159;ExcessHet=3.0103;MLEAC=2,0;MLEAF=1.00,0.00;MQRankSum=0.538;RAW_MQ=110983.00;ReadPosRankSum=-0.418;SF=1,5,9,10,14,18,19,20,23,28,29,30,31,32,33,38,39,40,41,45,46,47	GT:GQ:DP:MIN_DP:PL:SB:AD	.	0/0:96:33:32:0,.,.,96,.,926	.	.	.	0/0:90:32:32:0,.,.,90,.,1350	.	.	.	0/0:90:33:31:0,.,.,90,.,953	0/0:96:46:46:0,.,.,96,.,1313	.	.	.	1/1:99:39:.:1125,117,0,1125,117,1125:0,0,22,17:0,39,0	.	.	.	1/1:66:22:.:599,66,0,599,66,599:0,0,14,8:0,22,0	1/1:45:15:.:410,45,0,410,45,410:0,0,9,6:0,15,0	1/1:51:17:.:502,51,0,502,51,502:0,0,11,6:0,17,0	.	.	1/1:60:20:.:579,60,0,579,60,579:0,0,13,7:0,20,0	.	.	.	.	1/1:99:45:.:1288,135,0,1288,135,1288:0,0,29,16:0,45,0	1/1:63:21:.:610,63,0,610,63,610:0,0,13,8:0,21,0	1/1:99:49:.:1270,146,0,1270,146,1270:0,0,27,22:0,49,0	1/1:74:25:.:701,74,0,701,74,701:0,0,15,10:0,25,0	1/1:99:39:.:1078,117,0,1078,117,1078:0,0,19,20:0,39,0	1/1:84:28:.:784,84,0,784,84,784:0,0,14,14:0,28,0	.	.	.	.	1/1:84:28:.:835,84,0,835,84,835:0,0,17,11:0,28,0	1/1:42:14:.:363,42,0,363,42,363:0,0,7,7:0,14,0	1/1:99:58:.:1543,140,0,1546,171,1577:0,1,29,28:1,57,0
M_2211_Target	151	.	G	A,<NON_REF>	552.47	.	AC=20,0;AN=38;BaseQRankSum=-1.793;ClippingRankSum=0.731;DP=303;END=151;ExcessHet=3.0103;MLEAC=2,0;MLEAF=1.00,0.00;MQRankSum=0.863;RAW_MQ=72974.00;ReadPosRankSum=-0.598;SF=10,12,14,18,21,27,28,29,30,31,32,33,34,38,39,42,45,46,47	GT:GQ:DP:MIN_DP:PL:SB:AD	.	.	.	.	.	.	.	.	.	.	0/0:95:39:39:0,.,.,95,.,1078	.	0/0:54:25:25:0,.,.,54,.,706	.	1/1:75:25:.:688,75,0,688,75,688:0,0,16,9:0,25,0	.	.	.	0/0:3:8:8:0,.,.,3,.,45	.	.	0/0:36:12:12:0,.,.,36,.,323	.	.	.	.	.	0/0:25:25:25:0,.,.,25,.,597	1/1:60:20:.:574,60,0,574,60,574:0,0,12,8:0,20,0	0/0:9:21:21:0,.,.,9,.,135	1/1:60:20:.:576,60,0,576,60,576:0,0,13,7:0,20,0	1/1:72:24:.:727,72,0,727,72,727:0,0,15,9:0,24,0	1/1:99:38:.:1088,113,0,1088,113,1088:0,0,22,16:0,38,0	1/1:66:22:.:603,66,0,603,66,603:0,0,14,8:0,22,0	0/0:8:19:.:0,8,420,51,426,468:11,6,1,1:17,2,0	.	.	.	1/1:47:16:.:438,47,0,438,47,438:0,0,12,4:0,16,0	1/1:51:17:.:474,51,0,474,51,474:0,0,11,6:0,17,0	.
M_2231_Target	151	.	CA	TA,C,<NON_REF>	917.1	.	AC=25,0,0;AN=54;BaseQRankSum=-0.839;ClippingRankSum=-1.574;DP=1751;END=151;ExcessHet=3.0103;MLEAC=1,0;MLEAF=0.500,0.00;MQRankSum=0.088;RAW_MQ=100670.00;ReadPosRankSum=-0.983;SF=3,4,12,13,14,18,19,20,21,23,28,29,30,31,32,33,34,35,36,37,38,39,40,41,43,46,47	GT:GQ:DP:MIN_DP:PL:SB:AD	.	.	.	0/1:99:57:.:.,.,769,.,0,654,.,851,745,1595:26,4,15,12:30,27,0	0/1:99:98:.:.,.,1547,.,0,955,.,1666,1130,2796:47,11,22,18:58,40,0	.	.	.	.	.	.	.	0/1:99:68:.:.,.,636,.,0,948,.,756,1032,1787:15,13,20,20:28,40,0	0/1:99:22:.:.,.,242,.,0,287,.,275,320,595:7,4,5,6:11,11,0	0/1:99:81:.:.,.,803,.,0,1174,.,941,1279,2221:15,20,19,27:35,46,0	.	.	.	0/1:99:59:.:.,.,617,.,0,847,.,719,922,1641:9,16,15,19:25,34,0	0/1:99:41:.:.,.,561,.,0,564,.,624,624,1248:8,12,11,10:20,21,0	0/1:99:61:.:.,.,659,.,0,794,.,762,874,1636:10,17,12,22:27,34,0	0/1:99:47:.:.,.,497,.,0,637,.,572,702,1274:9,13,11,14:22,25,0	.	0/1:99:74:.:.,.,1076,.,0,767,.,1172,893,2065:17,25,13,19:42,32,0	.	.	.	.	0/1:99:79:.:.,.,788,.,0,1233,.,929,1328,2257:16,16,18,29:32,47,0	0/1:99:79:.:.,.,920,.,0,990,.,1043,1103,2146:22,16,21,20:38,41,0	0/1:99:93:.:.,.,1246,.,0,1089,.,1384,1230,2613:23,24,18,28:47,46,0	0/1:99:75:.:.,.,1103,.,0,745,.,1204,869,2073:16,25,19,15:41,34,0	0/1:99:111:.:1498,0,1227,1743,1369,4024,1650,1383,3173,3031:21,30,26,34:51,2,58,0	0/1:99:72:.:.,.,945,.,0,810,.,1046,924,1969:20,18,15,19:38,34,0	0/0:54:40:40:.,.,.,.,.,0,.,.,54,1234	0/0:35:19:19:.,.,.,.,.,0,.,.,35,688	0/1:99:63:.:.,.,792,.,0,793,.,885,889,1774:18,14,15,16:32,31,0	0/0:99:35:35:.,.,.,.,.,0,.,.,102,1530	0/1:99:100:.:.,.,1132,.,0,1336,.,1291,1476,2767:20,27,28,25:47,53,0	0/1:99:42:.:.,.,586,.,0,497,.,643,566,1210:9,14,8,11:23,19,0	0/1:99:131:.:.,.,1526,.,0,1749,.,1736,1932,3668:20,41,30,40:61,70,0
M_2237_Target	151	.	C	A,<NON_REF>	393.57	.	AC=39,0;AN=82;BaseQRankSum=0.315;ClippingRankSum=-0.819;DP=301;END=168;ExcessHet=3.0103;MLEAC=2,0;MLEAF=1.00,0.00;MQRankSum=0.189;RAW_MQ=49143.00;ReadPosRankSum=-2.331;SF=0,1,2,5,6,7,8,9,10,11,12,13,14,15,17,18,19,20,21,22,23,24,25,26,27,28,29,30,31,32,33,34,35,36,38,39,40,42,44,45,47	GT:PID:GQ:DP:MIN_DP:PL:PGT:SB:AD	1/1:151_C_A:69:23:.:711,69,0,711,69,711:0|1:0,0,18,5:0,23,0	1/1:151_C_A:72:24:.:788,72,0,788,72,788:0|1:0,0,19,5:0,24,0	1/1:.:18:6:.:185,18,0,185,18,185:.:0,0,5,1:0,6,0	.	.	0/0:.:39:13:13:0,.,.,39,.,468	0/0:.:9:3:3:0,.,.,9,.,93	1/1:139_T_C:81:27:.:801,81,0,801,81,801:0|1:0,0,19,8:0,27,0	1/1:.:38:13:.:363,38,0,363,38,363:.:0,0,10,3:0,13,0	1/1:.:27:9:.:286,27,0,286,27,286:.:0,0,8,1:0,9,0	1/1:.:33:11:.:363,33,0,363,33,363:.:0,0,9,2:0,11,0	0/1:.:85:17:.:376,0,85,385,126,511:.:3,0,13,1:3,14,0	1/1:.:33:11:.:333,33,0,333,33,333:.:0,0,9,2:0,11,0	1/1:.:6:2:.:68,6,0,68,6,68:.:0,0,2,0:0,2,0	0/0:.:60:20:20:0,.,.,60,.,751	0/0:.:90:32:31:0,.,.,90,.,1173	.	0/0:.:0:1:1:0,.,.,0,.,0	0/0:.:39:13:13:0,.,.,39,.,486	0/0:.:1:8:8:0,.,.,1,.,284	0/0:.:18:13:13:0,.,.,18,.,444	1/1:.:72:24:.:783,72,0,783,72,783:.:0,0,19,5:0,24,0	1/1:.:42:14:.:430,42,0,430,42,430:.:0,0,12,2:0,14,0	0/0:.:30:10:10:0,.,.,30,.,346	1/1:.:36:12:.:369,36,0,369,36,369:.:0,0,9,3:0,12,0	1/1:.:60:20:.:629,60,0,629,60,629:.:0,0,17,3:0,20,0	1/1:.:21:7:.:236,21,0,236,21,236:.:0,0,7,0:0,7,0	1/1:.:42:14:.:447,42,0,447,42,447:.:0,0,12,2:0,14,0	0/0:.:57:19:19:0,.,.,57,.,648	0/0:.:48:16:16:0,.,.,48,.,504	0/0:.:60:21:20:0,.,.,60,.,714	0/0:.:51:17:17:0,.,.,51,.,597	0/0:.:69:23:23:0,.,.,69,.,799	0/0:.:18:6:6:0,.,.,18,.,263	1/1:.:33:11:.:308,33,0,308,33,308:.:0,0,7,4:0,11,0	1/1:.:27:9:.:267,27,0,267,27,267:.:0,0,7,2:0,9,0	1/1:.:18:6:.:203,18,0,203,18,203:.:0,0,6,0:0,6,0	.	0/0:.:72:24:24:0,.,.,72,.,909	0/0:.:33:11:11:0,.,.,33,.,367	0/0:.:75:25:25:0,.,.,75,.,910
M_2240_Target	151	.	G	A,<NON_REF>	1546.91	.	AC=14,0;AN=16;BaseQRankSum=1.901;ClippingRankSum=0.529;DP=370;END=160;ExcessHet=3.0103;MLEAC=2,0;MLEAF=1.00,0.00;MQRankSum=-1.470;RAW_MQ=126537.00;ReadPosRankSum=1.274;SF=10,14,20,32,33,39,40,41	GT:GQ:DP:MIN_DP:PL:SB:AD	.	.	.	.	.	.	.	.	.	.	0/0:99:40:37:0,.,.,111,.,1203	.	.	.	1/1:99:60:.:1794,180,0,1794,180,1794:0,0,29,31:0,60,0	.	.	.	.	.	1/1:87:29:.:912,87,0,912,87,912:0,0,15,14:0,29,0	.	.	.	.	.	.	.	.	.	.	.	1/1:99:80:.:2419,240,0,2419,240,2419:0,0,41,39:0,80,0	1/1:99:39:.:1193,117,0,1193,117,1193:0,0,21,18:0,39,0	.	.	.	.	.	1/1:69:23:.:668,69,0,668,69,668:0,0,12,11:0,23,0	1/1:99:75:.:2135,224,0,2135,224,2135:0,0,34,41:0,75,0
M_2249_Target	151	.	A	G,<NON_REF>	214.16	.	AC=52,0;AN=64;BaseQRankSum=-0.510;ClippingRankSum=-0.919;DP=233;END=152;ExcessHet=3.0103;MLEAC=2,0;MLEAF=1.00,0.00;MQRankSum=0.306;RAW_MQ=35764.00;ReadPosRankSum=-1.531;SF=0,1,2,5,7,8,9,10,11,13,14,18,19,20,22,23,27,28,29,30,31,32,33,34,35,37,38,39,40,41,44,47	GT:GQ:DP:MIN_DP:PL:SB:AD	1/1:36:12:.:318,36,0,318,36,318:0,0,4,8:0,12,0	1/1:30:10:.:338,30,0,338,30,338:0,0,0,10:0,10,0	1/1:9:3:.:68,9,0,68,9,68:0,0,1,2:0,3,0	.	.	0/0:0:8:8:0,.,.,0,.,210	.	1/1:38:13:.:354,38,0,354,38,354:0,0,3,10:0,13,0	1/1:27:9:.:286,27,0,286,27,286:0,0,1,8:0,9,0	1/1:12:4:.:102,12,0,102,12,102:0,0,1,3:0,4,0	1/1:27:9:.:250,27,0,250,27,250:0,0,2,7:0,9,0	0/0:0:1:1:0,.,.,0,.,0	.	1/1:12:4:.:108,12,0,108,12,108:0,0,1,3:0,4,0	1/1:38:13:.:363,38,0,363,38,363:0,0,2,11:0,13,0	.	.	.	1/1:30:10:.:275,30,0,275,30,275:0,0,2,8:0,10,0	0/0:0:1:1:0,.,.,0,.,0	1/1:23:8:.:185,23,0,185,23,185:0,0,3,5:0,8,0	.	1/1:15:5:.:133,15,0,133,15,133:0,0,2,3:0,5,0	1/1:33:11:.:284,33,0,284,33,284:0,0,4,7:0,11,0	.	.	.	0/0:18:6:6:0,.,.,18,.,183	1/1:48:16:.:511,48,0,511,48,511:0,0,1,15:0,16,0	1/1:12:4:.:110,12,0,110,12,110:0,0,1,3:0,4,0	1/1:36:12:.:394,36,0,394,36,394:0,0,2,10:0,12,0	1/1:35:12:.:321,35,0,321,35,321:0,0,2,10:0,12,0	1/1:17:17:.:410,17,0,413,48,444:0,1,4,12:1,16,0	1/1:12:4:.:108,12,0,108,12,108:0,0,1,3:0,4,0	1/1:11:4:.:68,11,0,68,11,68:0,0,2,2:0,4,0	1/1:18:6:.:151,18,0,151,18,151:0,0,2,4:0,6,0	.	1/1:21:7:.:176,21,0,176,21,176:0,0,2,5:0,7,0	1/1:27:9:.:271,27,0,271,27,271:0,0,1,8:0,9,0	0/0:0:1:1:0,.,.,0,.,0	1/1:38:13:.:336,38,0,336,38,336:0,0,4,9:0,13,0
M_2251_Target	151	.	G	T,A,<NON_REF>	529.73	.	AC=34,0,0;AN=62;BaseQRankSum=1.647;ClippingRankSum=-1.208;DP=395;END=156;ExcessHet=3.0103;MLEAC=2,0;MLEAF=1.00,0.00;MQRankSum=-0.476;RAW_MQ=62307.00;ReadPosRankSum=1.500;SF=0,1,2,3,6,7,8,9,10,11,12,13,18,19,22,23,24,25,26,28,29,31,32,34,35,36,37,38,45,46,47	GT:PID:GQ:DP:MIN_DP:PL:PGT:SB:AD	1/1:.:99:38:.:1174,113,0,.,.,.,1174,113,.,1174:.:0,0,33,5:0,38,0	1/1:.:99:37:.:1158,111,0,.,.,.,1158,111,.,1158:.:0,0,31,6:0,37,0	1/1:.:42:14:.:400,42,0,.,.,.,400,42,.,400:.:0,0,11,3:0,14,0	0/0:.:6:2:2:0,.,.,.,.,.,6,.,.,43	.	.	0/0:.:0:11:11:0,.,.,.,.,.,0,.,.,353	1/1:.:52:34:.:915,52,0,.,.,.,921,96,.,965:.:1,1,26,6:2,32,0	1/1:.:72:24:.:738,72,0,.,.,.,738,72,.,738:.:0,0,20,4:0,24,0	0/1:.:66:23:.:523,0,66,.,.,.,535,123,.,658:.:4,0,16,3:4,19,0	1/1:151_G_T:9:18:.:435,9,0,.,.,.,438,51,.,480:0|1:0,1,12,5:1,17,0	0/1:.:99:19:.:364,0,161,.,.,.,385,197,.,582:.:6,1,10,2:7,12,0	0/0:.:51:17:17:0,.,.,.,.,.,51,.,.,570	0/0:.:0:1:1:0,.,.,.,.,.,0,.,.,0	.	.	.	.	1/1:144_A_T:24:8:.:265,24,0,.,.,.,265,24,.,265:0|1:0,0,6,2:0,8,0	0/1:.:10:8:.:206,0,10,.,.,.,209,31,.,240:.:1,0,6,1:1,7,0	.	.	1/1:149_A_G:53:21:.:616,53,0,.,.,.,619,60,.,625:0|1:0,1,15,5:1,20,0	1/1:.:35:21:.:642,35,0,.,.,.,645,60,.,669:.:0,1,18,2:1,20,0	0/0:.:0:14:14:0,.,.,.,.,.,0,.,.,389	0/0:.:93:38:38:0,.,.,.,.,.,93,.,.,1255	0/0:.:54:18:18:0,.,.,.,.,.,54,.,.,612	.	1/1:.:87:29:.:906,87,0,.,.,.,906,87,.,906:.:0,0,23,6:0,29,0	1/1:.:27:9:.:304,27,0,.,.,.,304,27,.,304:.:0,0,8,1:0,9,0	.	1/1:.:45:15:.:461,45,0,.,.,.,461,45,.,461:.:0,0,13,2:0,15,0	0/0:.:90:37:37:0,.,.,.,.,.,90,.,.,1249	.	1/1:.:19:18:.:462,19,0,.,.,.,467,48,.,496:.:1,1,14,2:2,16,0	1/1:.:30:10:.:292,30,0,.,.,.,292,30,.,292:.:0,0,8,2:0,10,0	0/0:.:30:17:17:0,.,.,.,.,.,30,.,.,540	0/0:.:25:17:.:0,.,.,25,.,389,47,.,392,413:.:12,4,1,0:16,1,0	0/0:.:60:20:20:0,.,.,.,.,.,60,.,.,715	.	.
M_2255_Target	151	.	A	G,<NON_REF>	651.44	.	AC=36,0;AN=50;BaseQRankSum=-1.011;ClippingRankSum=0.289;DP=403;END=152;ExcessHet=3.0103;MLEAC=2,0;MLEAF=1.00,0.00;MQRankSum=1.300;RAW_MQ=76317.00;ReadPosRankSum=-1.734;SF=0,1,2,7,8,9,10,11,18,19,20,21,22,23,26,27,28,29,30,31,34,38,40,46,47	GT:PID:GQ:DP:MIN_DP:PL:PGT:SB:AD	1/1:151_A_G:99:37:.:1135,111,0,1135,111,1135:0|1:0,0,28,9:0,37,0	1/1:.:99:33:.:954,99,0,954,99,954:.:0,0,26,7:0,33,0	1/1:.:42:14:.:471,42,0,471,42,471:.:0,0,13,1:0,14,0	.	.	.	.	1/1:.:99:41:.:1189,122,0,1189,122,1189:.:0,0,31,10:0,41,0	1/1:.:69:23:.:666,69,0,666,69,666:.:0,0,17,6:0,23,0	1/1:.:51:17:.:563,51,0,563,51,563:.:0,0,15,2:0,17,0	1/1:151_A_G:60:20:.:671,60,0,671,60,671:0|1:0,0,18,2:0,20,0	1/1:.:36:12:.:426,36,0,426,36,426:.:0,0,12,0:0,12,0	.	.	.	.	.	.	1/1:.:54:18:.:594,54,0,594,54,594:.:0,0,14,4:0,18,0	1/1:.:51:17:.:518,51,0,518,51,518:.:0,0,14,3:0,17,0	0/0:.:39:13:13:0,.,.,39,.,451	0/0:.:20:21:21:0,.,.,20,.,730	1/1:137_A_T:89:30:.:925,89,0,925,89,925:0|1:0,0,24,6:0,30,0	1/1:.:54:18:.:570,54,0,570,54,570:.:0,0,16,2:0,18,0	.	.	0/0:.:5:23:23:0,.,.,5,.,712	0/0:.:96:32:32:0,.,.,96,.,1153	1/1:.:74:25:.:759,74,0,759,74,759:.:0,0,21,4:0,25,0	1/1:.:53:18:.:490,53,0,490,53,490:.:0,0,15,3:0,18,0	0/0:.:79:33:33:0,.,.,79,.,1248	1/1:137_A_T:57:19:.:593,57,0,593,57,593:0|1:0,0,15,4:0,19,0	.	.	1/1:.:36:12:.:369,36,0,369,36,369:.:0,0,10,2:0,12,0	.	.	.	0/0:.:93:38:38:0,.,.,93,.,1256	.	0/0:.:99:48:39:0,.,.,107,.,1368
M_2281_Target	151	.	A	C,<NON_REF>	1018.27	.	AC=12,0;AN=24;BaseQRankSum=-0.229;ClippingRankSum=1.405;DP=221;END=151;ExcessHet=3.0103;MLEAC=2,0;MLEAF=1.00,0.00;MQRankSum=-0.163;RAW_MQ=58949.00;ReadPosRankSum=0.556;SF=4,10,11,12,20,24,25,26,27,35,38,45	GT:PID:GQ:DP:MIN_DP:PL:PGT:SB:AD	.	.	.	.	0/0:.:0:3:3:0,.,.,0,.,6	.	.	.	.	.	0/0:.:34:26:26:0,.,.,34,.,808	0/0:.:26:23:23:0,.,.,26,.,732	1/1:151_A_C:96:32:.:1022,96,0,1022,96,1022:0|1:0,0,19,13:0,32,0	.	.	.	.	.	.	.	0/0:.:80:41:41:0,.,.,80,.,1250	.	.	.	0/0:.:73:43:43:0,.,.,73,.,1298	1/1:.:99:53:.:1524,125,0,1527,155,1558:.:1,0,30,22:1,52,0	1/1:.:96:32:.:1012,96,0,1012,96,1012:.:0,0,17,15:0,32,0	1/1:151_A_C:84:43:.:1159,84,0,1162,126,1204:0|1:0,1,22,20:1,42,0	.	.	.	.	.	.	.	1/1:.:24:8:.:242,24,0,242,24,242:.:0,0,5,3:0,8,0	.	.	0/0:.:99:55:38:0,.,.,101,.,1379	.	.
M_2282_Target	151	.	A	G,<NON_REF>	459	.	AC=44,0;AN=60;BaseQRankSum=0.660;ClippingRankSum=-1.200;DP=401;END=152;ExcessHet=3.0103;MLEAC=2,0;MLEAF=1.00,0.00;MQRankSum=0.312;RAW_MQ=78604.00;ReadPosRankSum=-0.935;SF=0,1,2,5,7,8,9,10,11,12,13,15,18,19,20,21,22,23,24,27,29,31,34,36,37,39,41,45,46,47	GT:PID:GQ:DP:MIN_DP:PL:PGT:SB:AD	1/1:.:99:41:.:1292,123,0,1292,123,1292:.:0,0,34,7:0,41,0	1/1:.:68:23:.:674,68,0,674,68,674:.:0,0,20,3:0,23,0	1/1:.:48:16:.:441,48,0,441,48,441:.:0,0,11,5:0,16,0	.	.	0/0:.:81:27:27:0,.,.,81,.,913	.	1/1:.:96:32:.:993,96,0,993,96,993:.:0,0,26,6:0,32,0	1/1:.:66:22:.:661,66,0,661,66,661:.:0,0,16,6:0,22,0	1/1:.:59:20:.:529,59,0,529,59,529:.:0,0,14,6:0,20,0	0/1:.:99:13:.:170,0,231,188,252,440:.:5,1,6,1:6,7,0	0/1:.:99:16:.:126,0,391,156,409,566:.:7,3,5,1:10,6,0	0/0:.:33:11:11:0,.,.,33,.,465	1/1:.:21:7:.:200,21,0,200,21,200:.:0,0,6,1:0,7,0	.	0/0:.:99:34:34:0,.,.,102,.,1154	.	.	1/1:.:18:6:.:182,18,0,182,18,182:.:0,0,6,0:0,6,0	1/1:.:33:11:.:311,33,0,311,33,311:.:0,0,9,2:0,11,0	1/1:.:41:14:.:361,41,0,361,41,361:.:0,0,9,5:0,14,0	1/1:144_C_T:21:7:.:259,21,0,259,21,259:0|1:0,0,6,1:0,7,0	1/1:151_A_G:60:20:.:643,60,0,643,60,643:0|1:0,0,16,4:0,20,0	1/1:.:57:19:.:587,57,0,587,57,587:.:0,0,16,3:0,19,0	1/1:.:60:20:.:607,60,0,607,60,607:.:0,0,15,5:0,20,0	.	.	0/0:.:93:31:31:0,.,.,93,.,927	.	1/1:.:42:14:.:451,42,0,451,42,451:.:0,0,13,1:0,14,0	.	1/1:151_A_G:47:16:.:489,47,0,489,47,489:0|1:0,0,12,4:0,16,0	.	.	1/1:.:51:17:.:465,51,0,465,51,465:.:0,0,11,6:0,17,0	.	1/1:.:39:13:.:401,39,0,401,39,401:.:0,0,12,1:0,13,0	1/1:.:45:15:.:475,45,0,475,45,475:.:0,0,11,4:0,15,0	.	0/0:.:36:12:12:0,.,.,36,.,385	.
M_2290_Target	151	.	A	G,<NON_REF>	546.27	.	AC=12,0;AN=28;DP=114;END=153;ExcessHet=3.0103;MLEAC=2,0;MLEAF=1.00,0.00;RAW_MQ=21128.00;SF=0,5,7,8,12,25,26,27,29,30,35,44,45,47	GT:PID:GQ:DP:MIN_DP:PL:PGT:SB:AD	0/0:.:99:41:41:0,.,.,120,.,1800	.	.	.	.	0/0:.:16:20:20:0,.,.,16,.,567	.	0/0:.:76:32:32:0,.,.,76,.,1056	0/0:.:75:25:25:0,.,.,75,.,844	.	.	.	1/1:.:36:12:.:369,36,0,369,36,369:.:0,0,10,2:0,12,0	.	.	.	.	.	.	.	.	.	.	.	.	1/1:.:78:26:.:817,78,0,817,78,817:.:0,0,23,3:0,26,0	1/1:.:33:11:.:363,33,0,363,33,363:.:0,0,11,0:0,11,0	1/1:151_A_G:82:28:.:821,82,0,821,82,821:0|1:0,0,20,8:0,28,0	.	0/0:.:36:12:12:0,.,.,36,.,506	0/0:.:99:40:40:0,.,.,102,.,1408	.	.	.	.	1/1:.:27:9:.:268,27,0,268,27,268:.:0,0,7,2:0,9,0	.	.	.	.	.
M_2292_Target	151	.	C	T,<NON_REF>	513.65	.	AC=36,0;AN=66;BaseQRankSum=2.488;ClippingRankSum=0.585;DP=924;END=176;ExcessHet=3.0103;MLEAC=1,0;MLEAF=0.500,0.00;MQRankSum=2.049;RAW_MQ=50827.00;ReadPosRankSum=-2.586;SF=0,1,2,7,8,9,10,11,13,14,18,19,20,21,22,23,24,28,29,30,31,32,33,34,36,37,38,39,40,41,42,46,47	GT:PID:GQ:DP:MIN_DP:PL:PGT:SB:AD	0/1:.:99:46:.:849,0,215,888,314,1202:.:10,3,10,23:13,33,0	0/1:.:99:47:.:876,0,199,914,300,1214:.:9,4,10,24:13,34,0	0/1:.:19:24:.:532,0,19,543,78,621:.:3,1,3,17:4,20,0	.	.	.	.	0/1:.:99:48:.:1004,0,99,1028,218,1246:.:6,2,11,29:8,40,0	0/1:.:99:46:.:687,0,237,731,329,1061:.:10,5,12,19:15,31,0	0/1:.:99:31:.:563,0,146,589,212,801:.:7,2,5,17:9,22,0	0/1:.:99:39:.:329,0,818,406,857,1263:.:12,14,4,9:26,13,0	0/1:.:99:20:.:118,0,337,160,355,516:.:8,6,2,4:14,6,0	.	0/1:.:1:9:.:205,0,1,208,25,233:.:1,0,2,6:1,8,0	0/1:.:20:36:.:727,0,20,742,112,853:.:4,1,12,19:5,31,0	.	.	.	1/1:146_G_A:17:17:.:422,17,0,425,48,456:0|1:1,0,4,12:1,16,0	0/1:147_G_C:42:16:.:384,0,42,390,84,474:1|0:1,1,5,9:2,14,0	0/1:.:77:13:.:227,0,77,239,104,343:.:3,1,5,4:4,9,0	0/1:.:29:17:.:385,0,29,395,71,466:.:3,0,2,12:3,14,0	0/1:.:92:34:.:665,0,92,686,173,859:.:5,2,10,17:7,27,0	0/1:.:99:27:.:497,0,108,515,171,686:.:4,2,7,14:6,21,0	0/1:.:49:27:.:551,0,49,566,115,680:.:4,1,7,15:5,22,0	.	.	.	0/1:.:99:31:.:631,0,121,655,190,845:.:6,2,7,16:8,23,0	0/1:.:99:30:.:437,0,214,473,267,740:.:7,5,3,15:12,18,0	1/1:.:11:44:.:983,11,0,995,119,1103:.:3,1,13,27:4,40,0	0/1:.:73:19:.:370,0,73,385,115,500:.:4,1,3,11:5,14,0	0/1:.:99:50:.:898,0,244,945,345,1290:.:11,5,8,26:16,34,0	0/1:.:99:21:.:427,0,100,445,145,591:.:5,1,2,13:6,15,0	0/1:.:99:33:.:504,0,180,537,245,782:.:7,4,8,14:11,22,0	.	0/1:.:84:18:.:296,0,84,310,122,432:.:5,0,4,9:5,13,0	0/1:.:77:20:.:339,0,77,356,119,475:.:4,2,4,10:6,14,0	0/1:.:44:32:.:669,0,44,686,122,808:.:4,2,9,17:6,26,0	1/1:145_C_T:5:11:.:323,5,0,326,30,351:0|1:1,0,2,8:1,10,0	0/1:.:99:43:.:784,0,178,822,268,1090:.:9,4,8,22:13,30,0
M_2293_Target	151	.	C	T,<NON_REF>	1025.83	.	AC=64,0;AN=66;BaseQRankSum=-0.416;ClippingRankSum=-1.317;DP=1164;END=151;ExcessHet=3.0103;MLEAC=2,0;MLEAF=1.00,0.00;MQRankSum=1.178;RAW_MQ=122465.00;ReadPosRankSum=0.485;SF=0,1,2,7,8,9,10,11,13,14,18,19,20,21,22,23,24,28,29,30,31,32,33,34,35,36,37,38,39,40,41,46,47	GT:PID:GQ:DP:MIN_DP:PL:PGT:SB:AD	1/1:.:99:62:.:1819,185,0,1819,185,1819:.:0,0,28,34:0,62,0	1/1:.:99:50:.:1427,115,0,1430,146,1461:.:1,0,29,20:1,49,0	1/1:.:99:40:.:1227,120,0,1227,120,1227:.:0,0,20,20:0,40,0	.	.	.	.	1/1:.:99:43:.:1246,129,0,1246,129,1246:.:0,0,22,21:0,43,0	1/1:.:99:40:.:1139,119,0,1139,119,1139:.:0,0,21,19:0,40,0	1/1:.:75:25:.:776,75,0,776,75,776:.:0,0,12,13:0,25,0	1/1:.:42:14:.:455,42,0,455,42,455:.:0,0,3,11:0,14,0	1/1:.:45:15:.:484,45,0,484,45,484:.:0,0,5,10:0,15,0	.	1/1:.:30:10:.:302,30,0,302,30,302:.:0,0,5,5:0,10,0	1/1:.:99:42:.:1199,124,0,1199,124,1199:.:0,0,22,20:0,42,0	.	.	.	1/1:.:99:36:.:1069,108,0,1069,108,1069:.:0,0,20,16:0,36,0	1/1:.:80:27:.:791,80,0,791,80,791:.:0,0,16,11:0,27,0	1/1:.:75:25:.:790,75,0,790,75,790:.:0,0,14,11:0,25,0	1/1:.:96:32:.:999,96,0,999,96,999:.:0,0,18,14:0,32,0	1/1:.:85:40:.:1147,85,0,1152,114,1181:.:1,1,25,13:2,38,0	1/1:151_C_T:99:39:.:1220,116,0,1220,116,1220:0|1:0,0,24,15:0,39,0	1/1:.:99:41:.:1226,123,0,1226,123,1226:.:0,0,16,25:0,41,0	.	.	.	1/1:.:99:45:.:1332,135,0,1332,135,1332:.:0,0,25,20:0,45,0	1/1:.:87:29:.:889,87,0,889,87,889:.:0,0,14,15:0,29,0	1/1:.:99:56:.:1618,167,0,1618,167,1618:.:0,0,26,30:0,56,0	1/1:.:96:32:.:966,96,0,966,96,966:.:0,0,18,14:0,32,0	1/1:.:99:49:.:1440,147,0,1440,147,1440:.:0,0,26,23:0,49,0	1/1:.:99:43:.:1241,128,0,1241,128,1241:.:0,0,19,24:0,43,0	1/1:.:87:29:.:813,87,0,813,87,813:.:0,0,12,17:0,29,0	0/0:.:36:12:12:0,.,.,36,.,356	1/1:151_C_T:87:29:.:902,87,0,902,87,902:0|1:0,0,16,13:0,29,0	1/1:.:72:24:.:741,72,0,741,72,741:.:0,0,15,9:0,24,0	1/1:.:86:43:.:1132,86,0,1135,125,1174:.:1,0,19,23:1,42,0	1/1:.:60:20:.:585,60,0,585,60,585:.:0,0,10,10:0,20,0	1/1:.:99:45:.:1306,101,0,1309,132,1339:.:1,0,16,28:1,44,0
M_2295_Target	151	.	C	T,<NON_REF>	346.8	.	AC=61,0;AN=70;BaseQRankSum=-0.736;ClippingRankSum=0.736;DP=389;END=151;ExcessHet=3.0103;MLEAC=2,0;MLEAF=1.00,0.00;MQRankSum=0.736;RAW_MQ=50769.00;ReadPosRankSum=0.736;SF=0,1,2,7,8,9,10,11,12,13,14,15,18,19,20,21,22,23,24,25,28,29,30,31,32,33,34,36,37,38,39,40,41,46,47	GT:PID:GQ:DP:MIN_DP:PL:PGT:SB:AD	1/1:.:63:21:.:558,63,0,558,63,558:.:0,0,7,14:0,21,0	1/1:.:48:16:.:467,48,0,467,48,467:.:0,0,6,10:0,16,0	1/1:.:33:11:.:299,33,0,299,33,299:.:0,0,5,6:0,11,0	.	.	.	.	1/1:.:84:28:.:837,84,0,837,84,837:.:0,0,12,16:0,28,0	1/1:.:45:15:.:401,45,0,401,45,401:.:0,0,8,7:0,15,0	1/1:.:36:12:.:389,36,0,389,36,389:.:0,0,3,9:0,12,0	1/1:.:18:6:.:169,18,0,169,18,169:.:0,0,3,3:0,6,0	0/0:.:0:1:1:0,.,.,0,.,0	0/0:.:21:7:7:0,.,.,21,.,222	1/1:.:15:5:.:191,15,0,191,15,191:.:0,0,1,4:0,5,0	1/1:.:33:11:.:385,33,0,385,33,385:.:0,0,4,7:0,11,0	0/0:.:0:1:1:0,.,.,0,.,0	.	.	1/1:.:18:6:.:193,18,0,193,18,193:.:0,0,1,5:0,6,0	1/1:.:21:7:.:229,21,0,229,21,229:.:0,0,3,4:0,7,0	1/1:132_T_C:33:11:.:367,33,0,367,33,367:0|1:0,0,6,5:0,11,0	1/1:.:42:14:.:446,42,0,446,42,446:.:0,0,6,8:0,14,0	1/1:.:24:8:.:252,24,0,252,24,252:.:0,0,2,6:0,8,0	1/1:.:57:19:.:559,57,0,559,57,559:.:0,0,7,12:0,19,0	1/1:.:33:11:.:326,33,0,326,33,326:.:0,0,5,6:0,11,0	0/0:.:12:18:18:0,.,.,12,.,600	.	.	1/1:.:42:14:.:385,42,0,385,42,385:.:0,0,3,11:0,14,0	1/1:.:39:13:.:392,39,0,392,39,392:.:0,0,4,9:0,13,0	1/1:.:39:13:.:367,39,0,367,39,367:.:0,0,6,7:0,13,0	1/1:.:39:13:.:396,39,0,396,39,396:.:0,0,4,9:0,13,0	1/1:.:51:17:.:610,51,0,610,51,610:.:0,0,6,11:0,17,0	1/1:.:15:5:.:151,15,0,151,15,151:.:0,0,2,3:0,5,0	1/1:.:30:10:.:331,30,0,331,30,331:.:0,0,2,8:0,10,0	.	1/1:.:24:8:.:207,24,0,207,24,207:.:0,0,3,5:0,8,0	1/1:.:45:15:.:434,45,0,434,45,434:.:0,0,8,7:0,15,0	1/1:.:60:20:.:597,60,0,597,60,597:.:0,0,7,13:0,20,0	1/1:.:12:4:.:135,12,0,135,12,135:.:0,0,2,2:0,4,0	1/1:.:39:13:.:403,39,0,403,39,403:.:0,0,2,11:0,13,0
M_2298_Target	151	.	C	T,<NON_REF>	766.86	.	AC=46,0;AN=52;BaseQRankSum=-0.060;ClippingRankSum=0.180;DP=1084;END=151;ExcessHet=3.0103;MLEAC=2,0;MLEAF=1.00,0.00;MQRankSum=-0.779;RAW_MQ=189809.00;ReadPosRankSum=1.138;SF=0,1,2,7,8,9,10,11,13,15,18,19,20,21,22,23,24,29,31,34,36,37,38,44,46,47	GT:GQ:DP:MIN_DP:PL:SB:AD	1/1:99:69:.:1927,206,0,1927,206,1927:0,0,43,26:0,69,0	1/1:99:41:.:1169,123,0,1169,123,1169:0,0,26,15:0,41,0	1/1:86:29:.:798,86,0,798,86,798:0,0,18,11:0,29,0	.	.	.	.	1/1:90:30:.:900,90,0,900,90,900:0,0,20,10:0,30,0	1/1:99:43:.:1261,128,0,1261,128,1261:0,0,25,18:0,43,0	1/1:99:34:.:936,102,0,936,102,936:0,0,20,14:0,34,0	1/1:36:12:.:369,36,0,369,36,369:0,0,6,6:0,12,0	1/1:51:17:.:498,51,0,498,51,498:0,0,10,7:0,17,0	.	1/1:24:8:.:233,24,0,233,24,233:0,0,6,2:0,8,0	.	0/0:57:19:19:0,.,.,57,.,680	.	.	1/1:14:21:.:501,14,0,507,57,551:1,1,13,6:2,19,0	1/1:44:15:.:431,44,0,431,44,431:0,0,11,4:0,15,0	0/1:99:47:.:633,0,406,689,488,1178:11,8,17,11:19,28,0	1/1:93:31:.:895,93,0,895,93,895:0,0,23,8:0,31,0	1/1:93:31:.:877,93,0,877,93,877:0,0,20,11:0,31,0	1/1:99:34:.:973,101,0,973,101,973:0,0,20,14:0,34,0	1/1:81:27:.:715,81,0,715,81,715:0,0,16,11:0,27,0	.	.	.	.	1/1:99:36:.:1072,108,0,1072,108,1072:0,0,21,15:0,36,0	.	1/1:51:17:.:468,51,0,468,51,468:0,0,10,7:0,17,0	.	.	1/1:75:25:.:708,75,0,708,75,708:0,0,15,10:0,25,0	.	1/1:90:30:.:877,90,0,877,90,877:0,0,20,10:0,30,0	1/1:68:23:.:592,68,0,592,68,592:0,0,14,9:0,23,0	0/1:99:72:.:831,0,853,934,963,1897:22,13,23,14:35,37,0	.	.
M_2307_Target	151	.	C	T,<NON_REF>	992.12	.	AC=52,0;AN=68;BaseQRankSum=-1.733;ClippingRankSum=-1.083;DP=896;END=154;ExcessHet=3.0103;MLEAC=2,0;MLEAF=1.00,0.00;MQRankSum=0.650;RAW_MQ=158034.00;ReadPosRankSum=0.758;SF=0,1,2,5,6,7,8,9,10,11,12,13,14,15,18,19,20,21,22,23,24,28,29,31,33,34,36,37,38,39,41,44,46,47	GT:PID:GQ:DP:MIN_DP:PL:PGT:SB:AD	1/1:.:99:76:.:2296,226,0,2296,226,2296:.:0,0,38,38:0,76,0	1/1:.:99:41:.:1256,122,0,1256,122,1256:.:0,0,23,18:0,41,0	1/1:.:90:30:.:905,90,0,905,90,905:.:0,0,14,16:0,30,0	.	.	0/0:.:54:20:20:0,.,.,54,.,810	0/0:.:9:3:3:0,.,.,9,.,88	1/1:.:99:33:.:1009,99,0,1009,99,1009:.:0,0,20,13:0,33,0	1/1:.:99:47:.:1349,141,0,1349,141,1349:.:0,0,22,25:0,47,0	1/1:150_A_T:87:29:.:896,87,0,896,87,896:0|1:0,0,16,13:0,29,0	1/1:.:30:10:.:283,30,0,283,30,283:.:0,0,5,5:0,10,0	1/1:.:60:20:.:570,60,0,570,60,570:.:0,0,12,8:0,20,0	0/0:.:81:29:27:0,.,.,81,.,960	1/1:.:35:12:.:321,35,0,321,35,321:.:0,0,7,5:0,12,0	0/0:.:90:32:32:0,.,.,90,.,1139	0/0:.:96:34:32:0,.,.,96,.,1111	.	.	1/1:151_C_T:62:32:.:883,62,0,886,93,917:0|1:1,0,15,16:1,31,0	1/1:.:60:20:.:613,60,0,613,60,613:.:0,0,11,9:0,20,0	1/1:.:78:26:.:836,78,0,836,78,836:.:0,0,13,13:0,26,0	1/1:.:84:28:.:846,84,0,846,84,846:.:0,0,17,11:0,28,0	1/1:.:99:38:.:1120,114,0,1120,114,1120:.:0,0,21,17:0,38,0	1/1:.:99:35:.:1047,105,0,1047,105,1047:.:0,0,19,16:0,35,0	1/1:.:99:41:.:1150,123,0,1150,123,1150:.:0,0,22,19:0,41,0	.	.	.	1/1:.:86:40:.:1234,86,0,1237,117,1268:.:1,0,23,16:1,39,0	1/1:.:66:22:.:670,66,0,670,66,670:.:0,0,14,8:0,22,0	.	1/1:.:99:46:.:1346,137,0,1346,137,1346:.:0,0,26,20:0,46,0	.	0/0:.:95:38:38:0,.,.,95,.,1207	1/1:.:66:22:.:652,66,0,652,66,652:.:0,0,11,11:0,22,0	.	1/1:.:84:28:.:837,84,0,837,84,837:.:0,0,16,12:0,28,0	1/1:148_A_G:96:32:.:1015,96,0,1015,96,1015:0|1:0,0,18,14:0,32,0	1/1:.:99:45:.:1405,135,0,1405,135,1405:.:0,0,26,19:0,45,0	0/0:.:54:20:18:0,.,.,54,.,675	.
M_2320_Target	151	.	G	A,<NON_REF>	601.36	.	AC=66,0;AN=70;DP=708;END=151;ExcessHet=3.0103;MLEAC=2,0;MLEAF=1.00,0.00;RAW_MQ=60625.00;SF=0,1,2,5,7,8,9,10,11,13,14,15,18,19,20,22,23,24,28,29,30,31,32,33,34,35,37,38,39,40,41,44,45,46,47	GT:PID:GQ:DP:MIN_DP:PL:PGT:SB:AD	1/1:.:99:35:.:1084,105,0,1084,105,1084:.:0,0,17,18:0,35,0	1/1:.:87:29:.:851,87,0,851,87,851:.:0,0,12,17:0,29,0	1/1:151_G_A:42:14:.:466,42,0,466,42,466:0|1:0,0,8,6:0,14,0	.	.	0/0:.:66:22:22:0,.,.,66,.,923	.	1/1:.:99:33:.:1041,99,0,1041,99,1041:.:0,0,12,21:0,33,0	1/1:.:99:40:.:1151,120,0,1151,120,1151:.:0,0,16,24:0,40,0	1/1:.:36:12:.:324,36,0,324,36,324:.:0,0,5,7:0,12,0	1/1:.:18:6:.:194,18,0,194,18,194:.:0,0,3,3:0,6,0	1/1:.:54:18:.:558,54,0,558,54,558:.:0,0,7,11:0,18,0	.	1/1:.:12:4:.:126,12,0,126,12,126:.:0,0,1,3:0,4,0	1/1:.:90:30:.:868,90,0,868,90,868:.:0,0,16,14:0,30,0	0/0:.:24:8:8:0,.,.,24,.,350	.	.	1/1:.:27:9:.:268,27,0,268,27,268:.:0,0,3,6:0,9,0	1/1:.:45:15:.:419,45,0,419,45,419:.:0,0,9,6:0,15,0	1/1:.:83:28:.:756,83,0,756,83,756:.:0,0,12,16:0,28,0	.	1/1:.:93:31:.:895,93,0,895,93,895:.:0,0,13,18:0,31,0	1/1:.:51:17:.:549,51,0,549,51,549:.:0,0,5,12:0,17,0	1/1:.:36:12:.:342,36,0,342,36,342:.:0,0,5,7:0,12,0	.	.	.	1/1:.:66:22:.:627,66,0,627,66,627:.:0,0,7,15:0,22,0	1/1:.:48:16:.:513,48,0,513,48,513:.:0,0,9,7:0,16,0	1/1:.:87:29:.:826,87,0,826,87,826:.:0,0,12,17:0,29,0	1/1:.:81:27:.:803,81,0,803,81,803:.:0,0,10,17:0,27,0	1/1:.:83:28:.:779,83,0,779,83,779:.:0,0,11,17:0,28,0	1/1:.:48:16:.:458,48,0,458,48,458:.:0,0,6,10:0,16,0	1/1:.:35:12:.:361,35,0,361,35,361:.:0,0,3,9:0,12,0	1/1:.:12:4:.:117,12,0,117,12,117:.:0,0,2,2:0,4,0	.	1/1:.:66:22:.:662,66,0,662,66,662:.:0,0,10,12:0,22,0	1/1:.:66:22:.:689,66,0,689,66,689:.:0,0,12,10:0,22,0	1/1:.:63:21:.:636,63,0,636,63,636:.:0,0,7,14:0,21,0	1/1:.:99:36:.:1143,108,0,1143,108,1143:.:0,0,13,23:0,36,0
M_2321_Target	151	.	C	T,<NON_REF>	949.86	.	AC=52,0;AN=54;DP=889;END=152;ExcessHet=3.0103;MLEAC=2,0;MLEAF=1.00,0.00;RAW_MQ=184214.00;SF=0,1,2,7,8,9,10,11,13,18,19,20,22,23,24,26,28,29,31,34,35,37,38,44,45,46,47	GT:PID:GQ:DP:MIN_DP:PL:PGT:SB:AD	1/1:.:99:80:.:2269,238,0,2269,238,2269:.:0,0,49,31:0,80,0	1/1:.:99:52:.:1406,154,0,1406,154,1406:.:0,0,32,20:0,52,0	1/1:.:93:31:.:971,93,0,971,93,971:.:0,0,16,15:0,31,0	.	.	.	.	1/1:.:99:48:.:1311,140,0,1311,140,1311:.:0,0,30,18:0,48,0	1/1:.:99:37:.:1117,111,0,1117,111,1117:.:0,0,20,17:0,37,0	1/1:.:99:38:.:1123,114,0,1123,114,1123:.:0,0,23,15:0,38,0	1/1:.:74:25:.:679,74,0,679,74,679:.:0,0,15,10:0,25,0	1/1:.:81:27:.:795,81,0,795,81,795:.:0,0,16,11:0,27,0	.	1/1:.:12:4:.:117,12,0,117,12,117:.:0,0,2,2:0,4,0	.	.	.	.	1/1:.:75:25:.:757,75,0,757,75,757:.:0,0,15,10:0,25,0	1/1:.:74:25:.:687,74,0,687,74,687:.:0,0,15,10:0,25,0	1/1:.:60:20:.:579,60,0,579,60,579:.:0,0,15,5:0,20,0	.	1/1:.:87:29:.:855,87,0,855,87,855:.:0,0,17,12:0,29,0	1/1:.:96:32:.:1032,96,0,1032,96,1032:.:0,0,19,13:0,32,0	1/1:.:99:40:.:1091,120,0,1091,120,1091:.:0,0,22,18:0,40,0	.	0/0:.:93:31:31:0,.,.,93,.,1005	.	1/1:.:99:58:.:1639,172,0,1639,172,1639:.:0,0,35,23:0,58,0	1/1:.:96:32:.:940,96,0,940,96,940:.:0,0,17,15:0,32,0	.	1/1:.:71:24:.:667,71,0,667,71,667:.:0,0,17,7:0,24,0	.	.	1/1:.:60:20:.:587,60,0,587,60,587:.:0,0,13,7:0,20,0	1/1:.:53:18:.:468,53,0,468,53,468:.:0,0,10,8:0,18,0	.	1/1:.:69:23:.:690,69,0,690,69,690:.:0,0,14,9:0,23,0	1/1:.:99:41:.:1215,123,0,1215,123,1215:.:0,0,27,14:0,41,0	.	.
M_2323_Target	151	.	A	G,<NON_REF>	626.76	.	AC=59,0;AN=78;BaseQRankSum=0.780;ClippingRankSum=-2.067;DP=639;END=189;ExcessHet=3.0103;MLEAC=2,0;MLEAF=1.00,0.00;MQRankSum=-2.202;RAW_MQ=61758.00;ReadPosRankSum=0.910;SF=0,1,2,3,7,8,9,10,11,13,14,16,17,18,19,20,22,23,24,25,26,28,29,30,31,32,34,35,37,38,39,40,41,42,43,44,45,46,47	GT:GQ:DP:MIN_DP:PL:SB:AD	1/1:99:39:.:1300,116,0,1300,116,1300:0,0,36,3:0,39,0	1/1:95:32:.:951,95,0,951,95,951:0,0,28,4:0,32,0	1/1:48:16:.:504,48,0,504,48,504:0,0,14,2:0,16,0	0/0:6:3:3:0,.,.,6,.,90	.	.	.	1/1:72:24:.:732,72,0,732,72,732:0,0,22,2:0,24,0	1/1:51:17:.:516,51,0,516,51,516:0,0,14,3:0,17,0	1/1:72:24:.:745,72,0,745,72,745:0,0,20,4:0,24,0	0/1:99:14:.:195,0,142,215,163,379:5,2,7,0:7,7,0	1/1:33:11:.:389,33,0,389,33,389:0,0,10,1:0,11,0	.	1/1:12:4:.:135,12,0,135,12,135:0,0,4,0:0,4,0	0/0:38:27:27:0,.,.,38,.,1025	.	0/0:36:12:12:0,.,.,36,.,454	0/0:0:1:1:0,.,.,0,.,0	1/1:45:15:.:443,45,0,443,45,443:0,0,13,2:0,15,0	1/1:51:17:.:502,51,0,502,51,502:0,0,14,3:0,17,0	1/1:27:9:.:277,27,0,277,27,277:0,0,8,1:0,9,0	.	1/1:81:27:.:889,81,0,889,81,889:0,0,25,2:0,27,0	1/1:80:27:.:785,80,0,785,80,785:0,0,24,3:0,27,0	1/1:11:15:.:358,11,0,361,42,391:1,0,10,4:1,14,0	0/0:99:35:35:0,.,.,105,.,1270	0/0:51:17:17:0,.,.,51,.,611	.	1/1:99:36:.:1154,108,0,1154,108,1154:0,0,32,4:0,36,0	1/1:60:20:.:657,60,0,657,60,657:0,0,19,1:0,20,0	1/1:50:28:.:814,50,0,817,81,847:1,0,23,4:1,27,0	1/1:45:15:.:488,45,0,488,45,488:0,0,15,0:0,15,0	0/0:71:38:38:0,.,.,71,.,1252	.	1/1:54:18:.:565,54,0,565,54,565:0,0,17,1:0,18,0	1/1:27:9:.:268,27,0,268,27,268:0,0,7,2:0,9,0	.	1/1:72:24:.:767,72,0,767,72,767:0,0,22,2:0,24,0	1/1:99:33:.:1103,99,0,1103,99,1103:0,0,32,1:0,33,0	1/1:45:15:.:461,45,0,461,45,461:0,0,13,2:0,15,0	1/1:99:37:.:1175,111,0,1175,111,1175:0,0,33,4:0,37,0
M_2331_Target	151	.	C	A,G,<NON_REF>	1048.65	.	AC=64,1,0;AN=76;BaseQRankSum=1.209;ClippingRankSum=-0.814;DP=1212;END=152;ExcessHet=3.0103;MLEAC=2,0;MLEAF=1.00,0.00;MQRankSum=-0.222;RAW_MQ=136844.00;ReadPosRankSum=0.074;SF=0,1,2,3,5,6,7,8,9,10,11,13,14,18,19,20,22,23,24,27,28,29,30,31,32,33,34,35,36,37,38,39,40,41,44,45,46,47	GT:PID:GQ:DP:MIN_DP:PL:PGT:SB:AD	1/1:.:99:71:.:2243,213,0,.,.,.,2243,213,.,2243:.:0,0,35,36:0,71,0	1/1:.:99:39:.:1214,117,0,.,.,.,1214,117,.,1214:.:0,0,25,14:0,39,0	1/1:.:42:14:.:430,42,0,.,.,.,430,42,.,430:.:0,0,9,5:0,14,0	0/0:.:33:11:11:0,.,.,.,.,.,33,.,.,436	.	0/0:.:64:28:28:0,.,.,.,.,.,64,.,.,886	0/0:.:19:19:19:0,.,.,.,.,.,19,.,.,711	1/1:.:99:60:.:1676,180,0,.,.,.,1676,180,.,1676:.:0,0,34,26:0,60,0	1/1:.:99:33:.:1008,99,0,.,.,.,1008,99,.,1008:.:0,0,16,17:0,33,0	1/1:.:93:31:.:896,93,0,.,.,.,896,93,.,896:.:0,0,15,16:0,31,0	0/1:.:99:27:.:228,0,344,.,.,.,275,377,.,652:.:7,9,6,5:16,11,0	1/1:.:66:22:.:625,66,0,.,.,.,625,66,.,625:.:0,0,12,10:0,22,0	.	1/1:.:51:17:.:493,51,0,.,.,.,493,51,.,493:.:0,0,8,9:0,17,0	1/1:.:99:43:.:1321,129,0,.,.,.,1321,129,.,1321:.:0,0,19,24:0,43,0	.	.	.	1/1:.:81:27:.:803,81,0,.,.,.,803,81,.,803:.:0,0,13,14:0,27,0	1/1:.:39:13:.:398,39,0,.,.,.,398,39,.,398:.:0,0,8,5:0,13,0	1/1:.:54:18:.:541,54,0,.,.,.,541,54,.,541:.:0,0,9,9:0,18,0	.	1/1:.:99:51:.:1425,153,0,.,.,.,1425,153,.,1425:.:0,0,26,25:0,51,0	1/1:.:99:39:.:1121,117,0,.,.,.,1121,117,.,1121:.:0,0,18,21:0,39,0	1/1:.:92:31:.:872,92,0,.,.,.,872,92,.,872:.:0,0,18,13:0,31,0	.	.	0/0:.:78:47:47:0,.,.,.,.,.,78,.,.,1564	1/1:.:99:39:.:1172,117,0,.,.,.,1172,117,.,1172:.:0,0,18,21:0,39,0	1/1:.:60:20:.:631,60,0,.,.,.,631,60,.,631:.:0,0,11,9:0,20,0	1/1:151_C_A:99:43:.:1323,119,0,.,.,.,1326,126,.,1333:0|1:1,0,21,21:1,42,0	1/1:151_C_A:99:45:.:1371,135,0,.,.,.,1371,135,.,1371:0|1:0,0,25,20:0,45,0	1/1:.:99:62:.:1870,186,0,.,.,.,1870,186,.,1870:.:0,0,35,27:0,62,0	1/1:.:90:30:.:916,90,0,.,.,.,916,90,.,916:.:0,0,14,16:0,30,0	1/1:.:99:40:.:1184,120,0,.,.,.,1184,120,.,1184:.:0,0,21,19:0,40,0	1/2:.:7:14:.:385,43,7,342,0,336,385,43,342,385:.:0,0,6,8:0,12,2,0	0/0:.:63:22:22:0,.,.,.,.,.,63,.,.,945	1/1:.:87:29:.:804,87,0,.,.,.,804,87,.,804:.:0,0,13,16:0,29,0	1/1:.:99:52:.:1589,156,0,.,.,.,1589,156,.,1589:.:0,0,28,24:0,52,0	1/1:.:60:20:.:603,60,0,.,.,.,603,60,.,603:.:0,0,13,7:0,20,0	1/1:.:99:82:.:2467,213,0,.,.,.,2470,243,.,2501:.:1,0,42,39:1,81,0
M_2334_Target	151	.	G	T,C,<NON_REF>	1217.43	.	AC=58,0,0;AN=60;BaseQRankSum=1.578;ClippingRankSum=0.115;DP=1262;END=151;ExcessHet=3.0103;MLEAC=2,0;MLEAF=1.00,0.00;MQRankSum=0.038;RAW_MQ=145824.00;ReadPosRankSum=1.501;SF=0,1,2,7,8,9,10,11,13,15,18,19,20,21,22,23,24,28,29,31,34,35,37,39,40,41,44,45,46,47	GT:PID:GQ:DP:MIN_DP:PL:PGT:SB:AD	1/1:.:99:75:.:2334,225,0,.,.,.,2334,225,.,2334:.:0,0,33,42:0,75,0	1/1:.:99:63:.:1790,188,0,.,.,.,1790,188,.,1790:.:0,0,30,33:0,63,0	1/1:.:90:30:.:889,90,0,.,.,.,889,90,.,889:.:0,0,15,15:0,30,0	.	.	.	.	1/1:.:99:61:.:1801,182,0,.,.,.,1801,182,.,1801:.:0,0,27,34:0,61,0	1/1:.:99:43:.:1168,128,0,.,.,.,1168,128,.,1168:.:0,0,19,24:0,43,0	1/1:.:99:52:.:1469,156,0,.,.,.,1469,156,.,1469:.:0,0,26,26:0,52,0	1/1:145_T_C:78:26:.:809,78,0,.,.,.,809,78,.,809:0|1:0,0,11,15:0,26,0	1/1:.:99:34:.:983,102,0,.,.,.,983,102,.,983:.:0,0,16,18:0,34,0	.	1/1:.:42:14:.:428,42,0,.,.,.,428,42,.,428:.:0,0,6,8:0,14,0	.	0/0:.:0:1:1:0,.,.,.,.,.,0,.,.,0	.	.	1/1:.:99:41:.:1149,123,0,.,.,.,1149,123,.,1149:.:0,0,19,22:0,41,0	1/1:.:99:35:.:1007,105,0,.,.,.,1007,105,.,1007:.:0,0,21,14:0,35,0	1/1:.:93:31:.:869,93,0,.,.,.,869,93,.,869:.:0,0,18,13:0,31,0	1/1:.:80:43:.:1215,123,0,1171,80,1165,1215,123,1171,1215:.:0,0,21,22:0,41,2,0	1/1:.:99:52:.:1502,156,0,.,.,.,1502,156,.,1502:.:0,0,26,26:0,52,0	1/1:.:99:46:.:1289,136,0,.,.,.,1289,136,.,1289:.:0,0,22,24:0,46,0	1/1:.:99:45:.:1253,125,0,.,.,.,1255,132,.,1262:.:0,1,20,24:1,44,0	.	.	.	1/1:.:99:62:.:1838,152,0,.,.,.,1841,183,.,1872:.:1,0,24,37:1,61,0	1/1:.:99:44:.:1297,131,0,.,.,.,1297,131,.,1297:.:0,0,19,25:0,44,0	.	1/1:145_T_C:99:41:.:1210,123,0,.,.,.,1210,123,.,1210:0|1:0,0,21,20:0,41,0	.	.	1/1:.:99:46:.:1325,138,0,.,.,.,1325,138,.,1325:.:0,0,23,23:0,46,0	1/1:.:45:15:.:451,45,0,.,.,.,451,45,.,451:.:0,0,8,7:0,15,0	.	1/1:.:99:36:.:1013,107,0,.,.,.,1013,107,.,1013:.:0,0,17,19:0,36,0	.	1/1:.:86:29:.:814,86,0,.,.,.,814,86,.,814:.:0,0,15,14:0,29,0	1/1:.:99:66:.:1944,188,0,.,.,.,1947,195,.,1954:.:0,1,33,32:1,65,0
M_2342_Target	151	.	G	A,<NON_REF>	565.02	.	AC=58,0;AN=66;BaseQRankSum=-1.291;ClippingRankSum=-0.283;DP=635;END=155;ExcessHet=3.0103;MLEAC=2,0;MLEAF=1.00,0.00;MQRankSum=0.220;RAW_MQ=114020.00;ReadPosRankSum=0.409;SF=0,1,2,5,7,8,9,10,11,13,18,19,20,21,22,23,24,28,29,31,32,33,34,35,36,37,38,40,41,44,45,46,47	GT:PID:GQ:DP:MIN_DP:PL:PGT:SB:AD	1/1:.:99:46:.:1245,137,0,1245,137,1245:.:0,0,13,33:0,46,0	1/1:.:84:28:.:886,84,0,886,84,886:.:0,0,7,21:0,28,0	1/1:.:54:18:.:585,54,0,585,54,585:.:0,0,6,12:0,18,0	.	.	0/0:.:87:31:30:0,.,.,87,.,1305	.	1/1:.:99:42:.:1268,125,0,1268,125,1268:.:0,0,13,29:0,42,0	0/1:.:99:23:.:190,0,361,232,388,620:.:4,10,2,7:14,9,0	1/1:130_A_G:45:15:.:457,45,0,457,45,457:0|1:0,0,5,10:0,15,0	0/1:.:40:9:.:209,0,40,215,62,277:.:0,2,2,5:2,7,0	1/1:.:30:10:.:278,30,0,278,30,278:.:0,0,5,5:0,10,0	.	1/1:.:18:6:.:203,18,0,203,18,203:.:0,0,1,5:0,6,0	.	.	.	.	1/1:.:63:21:.:601,63,0,601,63,601:.:0,0,7,14:0,21,0	1/1:.:24:8:.:225,24,0,225,24,225:.:0,0,3,5:0,8,0	1/1:.:39:13:.:393,39,0,393,39,393:.:0,0,5,8:0,13,0	1/1:.:33:11:.:351,33,0,351,33,351:.:0,0,4,7:0,11,0	1/1:.:60:20:.:625,60,0,625,60,625:.:0,0,6,14:0,20,0	1/1:.:69:23:.:672,69,0,672,69,672:.:0,0,7,16:0,23,0	1/1:.:54:18:.:545,54,0,545,54,545:.:0,0,5,13:0,18,0	.	.	.	1/1:.:89:30:.:874,89,0,874,89,874:.:0,0,8,22:0,30,0	1/1:.:42:14:.:436,42,0,436,42,436:.:0,0,2,12:0,14,0	.	1/1:.:65:22:.:649,65,0,649,65,649:.:0,0,7,15:0,22,0	1/1:.:99:41:.:1202,123,0,1202,123,1202:.:0,0,11,30:0,41,0	1/1:.:54:18:.:490,54,0,490,54,490:.:0,0,6,12:0,18,0	1/1:.:72:24:.:683,72,0,683,72,683:.:0,0,7,17:0,24,0	1/1:.:12:4:.:108,12,0,108,12,108:.:0,0,2,2:0,4,0	0/0:.:66:23:23:0,.,.,66,.,990	1/1:.:57:19:.:604,57,0,604,57,604:.:0,0,5,14:0,19,0	0/0:.:75:25:25:0,.,.,75,.,873	.	1/1:.:96:32:.:927,96,0,927,96,927:.:0,0,9,23:0,32,0
M_2346_Target	151	.	C	A,G,<NON_REF>	1164.81	.	AC=60,0,0;AN=66;BaseQRankSum=1.693;ClippingRankSum=0.136;DP=1287;END=156;ExcessHet=3.0103;MLEAC=2,0;MLEAF=1.00,0.00;MQRankSum=-1.732;RAW_MQ=182452.00;ReadPosRankSum=1.421;SF=0,1,2,7,8,9,10,11,13,16,18,19,20,21,22,23,24,26,28,29,31,32,33,34,35,37,39,40,41,44,45,46,47	GT:PID:GQ:DP:MIN_DP:PL:PGT:SB:AD	1/1:.:99:89:.:2572,254,0,.,.,.,2575,261,.,2582:.:1,0,45,43:1,88,0	1/1:.:99:62:.:1788,185,0,.,.,.,1788,185,.,1788:.:0,0,31,31:0,62,0	1/1:.:65:35:.:893,65,0,.,.,.,899,99,.,933:.:1,1,17,16:2,33,0	.	.	.	.	1/1:.:99:70:.:1948,208,0,.,.,.,1948,208,.,1948:.:0,0,38,32:0,70,0	1/1:.:47:33:.:722,47,0,.,.,.,728,91,.,772:.:1,1,15,16:2,31,0	1/1:.:90:42:.:1145,119,0,1117,90,1112,1145,119,1117,1145:.:0,0,24,18:0,40,2,0	1/1:.:19:18:.:437,19,0,.,.,.,440,50,.,471:.:1,0,8,9:1,17,0	1/1:.:94:35:.:934,94,0,.,.,.,937,101,.,943:.:1,0,20,14:1,34,0	.	1/1:.:24:8:.:238,24,0,.,.,.,238,24,.,238:.:0,0,5,3:0,8,0	.	.	0/0:.:63:21:21:0,.,.,.,.,.,63,.,.,851	.	1/1:.:75:29:.:748,75,0,.,.,.,750,82,.,757:.:1,0,14,14:1,28,0	1/1:151_C_A:78:26:.:762,78,0,.,.,.,762,78,.,762:0|1:0,0,11,15:0,26,0	1/1:.:99:37:.:994,110,0,.,.,.,994,110,.,994:.:0,0,16,21:0,37,0	1/1:.:99:41:.:1176,121,0,.,.,.,1176,121,.,1176:.:0,0,21,20:0,41,0	1/1:.:99:48:.:1348,143,0,.,.,.,1348,143,.,1348:.:0,0,25,23:0,48,0	1/1:.:99:42:.:1116,124,0,.,.,.,1116,124,.,1116:.:0,0,21,21:0,42,0	1/1:.:99:47:.:1322,140,0,.,.,.,1322,140,.,1322:.:0,0,24,23:0,47,0	.	0/0:.:70:38:38:0,.,.,.,.,.,70,.,.,1145	.	1/1:.:99:44:.:1294,131,0,.,.,.,1294,131,.,1294:.:0,0,24,20:0,44,0	1/1:.:99:35:.:1054,104,0,.,.,.,1054,104,.,1054:.:0,0,20,15:0,35,0	.	1/1:151_C_A:98:33:.:964,98,0,.,.,.,964,98,.,964:0|1:0,0,18,15:0,33,0	1/1:.:99:74:.:2162,220,0,.,.,.,2162,220,.,2162:.:0,0,46,28:0,74,0	1/1:.:90:30:.:869,90,0,.,.,.,869,90,.,869:.:0,0,19,11:0,30,0	1/1:.:99:42:.:1123,124,0,.,.,.,1123,124,.,1123:.:0,0,21,21:0,42,0	1/1:.:59:20:.:589,59,0,.,.,.,589,59,.,589:.:0,0,16,4:0,20,0	.	1/1:151_C_A:99:43:.:1250,129,0,.,.,.,1250,129,.,1250:0|1:0,0,24,19:0,43,0	.	0/0:.:72:26:25:0,.,.,.,.,.,72,.,.,1080	1/1:.:99:75:.:2166,223,0,.,.,.,2166,223,.,2166:.:0,0,37,38:0,75,0
M_2356_Target	151	.	C	T,A,<NON_REF>	1236.01	.	AC=66,0,0;AN=70;BaseQRankSum=-1.422;ClippingRankSum=1.267;DP=1406;END=155;ExcessHet=3.0103;MLEAC=2,0;MLEAF=1.00,0.00;MQRankSum=0.646;RAW_MQ=117336.00;ReadPosRankSum=-1.112;SF=0,1,2,5,7,8,9,10,11,13,14,16,18,19,20,21,22,23,24,28,29,30,31,32,33,34,35,38,39,40,41,44,45,46,47	GT:PID:GQ:DP:MIN_DP:PL:PGT:SB:AD	1/1:.:99:69:.:2225,206,0,.,.,.,2225,206,.,2225:.:0,0,33,36:0,69,0	1/1:.:99:52:.:1644,156,0,.,.,.,1644,156,.,1644:.:0,0,32,20:0,52,0	1/1:.:75:25:.:759,75,0,.,.,.,759,75,.,759:.:0,0,12,13:0,25,0	.	.	0/0:.:90:32:30:0,.,.,.,.,.,90,.,.,1063	.	1/1:.:99:67:.:2093,168,0,.,.,.,2096,198,.,2126:.:1,0,30,36:1,66,0	1/1:.:84:28:.:804,84,0,.,.,.,804,84,.,804:.:0,0,10,18:0,28,0	1/1:.:99:44:.:1336,132,0,.,.,.,1336,132,.,1336:.:0,0,25,19:0,44,0	1/1:.:36:12:.:373,36,0,.,.,.,373,36,.,373:.:0,0,5,7:0,12,0	1/1:.:84:28:.:808,84,0,.,.,.,808,84,.,808:.:0,0,11,17:0,28,0	.	1/1:.:24:8:.:261,24,0,.,.,.,261,24,.,261:.:0,0,2,6:0,8,0	1/1:.:99:50:.:1568,149,0,.,.,.,1568,149,.,1568:.:0,0,22,28:0,50,0	.	0/0:.:72:25:24:0,.,.,.,.,.,72,.,.,938	.	1/1:151_C_T:87:29:.:929,87,0,.,.,.,929,87,.,929:0|1:0,0,14,15:0,29,0	1/1:.:36:12:.:378,36,0,.,.,.,378,36,.,378:.:0,0,6,6:0,12,0	1/1:.:99:34:.:1052,102,0,.,.,.,1052,102,.,1052:.:0,0,18,16:0,34,0	1/1:143_A_T:72:24:.:696,72,0,.,.,.,696,72,.,696:0|1:0,0,11,13:0,24,0	1/1:151_C_T:99:47:.:1422,141,0,.,.,.,1422,141,.,1422:0|1:0,0,18,29:0,47,0	1/1:.:99:51:.:1352,102,0,.,.,.,1358,146,.,1401:.:1,1,22,27:2,49,0	1/1:.:99:49:.:1362,146,0,.,.,.,1362,146,.,1362:.:0,0,21,28:0,49,0	.	.	.	1/1:140_A_G:99:39:.:1258,117,0,.,.,.,1258,117,.,1258:0|1:0,0,14,25:0,39,0	1/1:.:96:32:.:939,96,0,.,.,.,939,96,.,939:.:0,0,15,17:0,32,0	1/1:138_G_A:99:60:.:1882,180,0,.,.,.,1882,180,.,1882:0|1:0,0,30,30:0,60,0	1/1:.:99:57:.:1683,171,0,.,.,.,1683,171,.,1683:.:0,0,29,28:0,57,0	1/1:.:99:74:.:2227,221,0,.,.,.,2227,221,.,2227:.:0,0,37,37:0,74,0	1/1:.:99:39:.:1187,116,0,.,.,.,1187,116,.,1187:.:0,0,15,24:0,39,0	1/1:.:99:54:.:1632,162,0,.,.,.,1632,162,.,1632:.:0,0,25,29:0,54,0	1/1:.:81:27:.:793,81,0,.,.,.,793,81,.,793:.:0,0,15,12:0,27,0	.	.	1/1:.:99:55:.:1570,164,0,.,.,.,1570,164,.,1570:.:0,0,30,25:0,55,0	1/1:.:14:13:.:351,36,0,329,14,326,351,36,329,351:.:0,0,6,7:0,1,12,0	1/1:.:99:58:.:1792,173,0,.,.,.,1792,173,.,1792:.:0,0,31,27:0,58,0
M_2362_Target	151	.	C	T,A,<NON_REF>	672.77	.	AC=10,0,0;AN=42;BaseQRankSum=-1.741;ClippingRankSum=0.348;DP=126;END=151;ExcessHet=3.0103;MLEAC=0,0;MLEAF=0.00,0.00;MQRankSum=0.000;RAW_MQ=25492.00;ReadPosRankSum=1.393;SF=2,6,8,9,12,17,19,22,23,25,26,27,32,34,35,36,37,39,40,45,47	GT:PID:GQ:DP:MIN_DP:PL:PGT:SB:AD	.	.	0/0:.:36:12:12:0,.,.,.,.,.,36,.,.,393	.	.	.	0/0:.:48:16:16:0,.,.,.,.,.,48,.,.,596	.	0/0:.:81:28:28:0,.,.,.,.,.,81,.,.,1215	0/0:.:84:29:28:0,.,.,.,.,.,84,.,.,878	.	.	0/0:.:5:10:.:0,.,.,5,.,225,27,.,228,250:.:7,2,1,0:9,1,0	.	.	.	.	0/0:.:80:39:39:0,.,.,.,.,.,80,.,.,1238	.	0/0:.:14:19:19:0,.,.,.,.,.,14,.,.,656	.	.	0/0:.:90:30:30:0,.,.,.,.,.,90,.,.,993	0/0:.:81:27:27:0,.,.,.,.,.,81,.,.,899	.	1/1:127_A_AT:87:29:.:923,87,0,.,.,.,923,87,.,923:0|1:0,0,24,5:0,29,0	1/1:.:57:19:.:554,57,0,.,.,.,554,57,.,554:.:0,0,16,3:0,19,0	1/1:.:63:21:.:597,63,0,.,.,.,597,63,.,597:.:0,0,14,7:0,21,0	.	.	.	.	0/0:.:94:39:37:0,.,.,.,.,.,94,.,.,1312	.	0/0:.:33:11:11:0,.,.,.,.,.,33,.,.,402	0/0:.:27:9:9:0,.,.,.,.,.,27,.,.,325	1/1:.:99:36:.:1096,108,0,.,.,.,1096,108,.,1096:.:0,0,29,7:0,36,0	1/1:.:33:11:.:335,33,0,.,.,.,335,33,.,335:.:0,0,10,1:0,11,0	.	0/0:.:21:7:7:0,.,.,.,.,.,21,.,.,264	0/0:.:96:38:38:0,.,.,.,.,.,96,.,.,1341
M_2364_Target	151	.	A	G,<NON_REF>	395.99	.	AC=60,0;AN=68;BaseQRankSum=-1.838;ClippingRankSum=0.788;DP=515;END=158;ExcessHet=3.0103;MLEAC=2,0;MLEAF=1.00,0.00;MQRankSum=1.208;RAW_MQ=58845.00;ReadPosRankSum=-0.998;SF=0,1,2,7,8,9,10,11,13,14,18,19,20,21,22,23,24,26,28,29,31,32,33,34,35,37,38,39,40,41,44,45,46,47	GT:PID:GQ:DP:MIN_DP:PL:PGT:SB:AD	1/1:.:93:31:.:920,93,0,920,93,920:.:0,0,7,24:0,31,0	1/1:.:66:22:.:671,66,0,671,66,671:.:0,0,2,20:0,22,0	1/1:.:44:15:.:431,44,0,431,44,431:.:0,0,2,13:0,15,0	.	.	.	.	1/1:.:81:27:.:759,81,0,759,81,759:.:0,0,6,21:0,27,0	0/1:.:99:16:.:168,0,204,192,228,420:.:1,7,3,5:8,8,0	0/1:.:99:14:.:259,0,138,271,168,439:.:1,3,2,8:4,10,0	0/1:.:99:14:.:186,0,125,204,148,353:.:1,5,1,7:6,8,0	0/1:.:99:17:.:284,0,219,302,252,554:.:2,4,2,9:6,11,0	.	1/1:.:9:3:.:101,9,0,101,9,101:.:0,0,0,3:0,3,0	1/1:.:39:13:.:367,39,0,367,39,367:.:0,0,3,10:0,13,0	.	.	.	1/1:.:51:17:.:450,51,0,450,51,450:.:0,0,6,11:0,17,0	1/1:.:12:4:.:117,12,0,117,12,117:.:0,0,1,3:0,4,0	1/1:.:39:13:.:351,39,0,351,39,351:.:0,0,4,9:0,13,0	1/1:.:27:9:.:277,27,0,277,27,277:.:0,0,1,8:0,9,0	1/1:.:44:15:.:413,44,0,413,44,413:.:0,0,3,12:0,15,0	1/1:.:45:15:.:414,45,0,414,45,414:.:0,0,5,10:0,15,0	1/1:.:42:14:.:400,42,0,400,42,400:.:0,0,4,10:0,14,0	.	0/0:.:33:14:13:0,.,.,33,.,495	.	1/1:151_A_G:42:14:.:431,42,0,431,42,431:0|1:0,0,4,10:0,14,0	1/1:.:39:13:.:385,39,0,385,39,385:.:0,0,2,11:0,13,0	.	1/1:.:33:11:.:331,33,0,331,33,331:.:0,0,0,11:0,11,0	1/1:.:65:22:.:604,65,0,604,65,604:.:0,0,5,17:0,22,0	1/1:.:35:15:.:344,35,0,347,42,354:.:1,0,4,10:1,14,0	1/1:.:36:12:.:340,36,0,340,36,340:.:0,0,3,9:0,12,0	1/1:.:9:3:.:101,9,0,101,9,101:.:0,0,0,3:0,3,0	.	0/0:.:39:14:14:0,.,.,39,.,585	1/1:.:30:10:.:302,30,0,302,30,302:.:0,0,1,9:0,10,0	1/1:.:29:10:.:247,29,0,247,29,247:.:0,0,2,8:0,10,0	1/1:.:75:25:.:736,75,0,736,75,736:.:0,0,6,19:0,25,0
M_2366_Target	151	.	C	T,<NON_REF>	262.59	.	AC=5,0;AN=36;BaseQRankSum=1.086;ClippingRankSum=0.493;DP=38;END=159;ExcessHet=3.0103;MLEAC=2,0;MLEAF=1.00,0.00;MQRankSum=-1.283;RAW_MQ=28328.00;ReadPosRankSum=-0.888;SF=3,4,5,9,10,12,14,20,25,29,31,34,37,38,39,45,46,47	GT:GQ:DP:MIN_DP:PL:SB:AD	.	.	.	0/0:21:7:7:0,.,.,21,.,255	0/0:36:12:12:0,.,.,36,.,409	0/0:71:30:30:0,.,.,71,.,1046	.	.	.	0/0:39:13:13:0,.,.,39,.,449	0/0:63:23:21:0,.,.,63,.,712	.	0/0:24:8:8:0,.,.,24,.,274	.	1/1:4:13:.:286,4,0,291,33,320:1,1,9,2:2,11,0	.	.	.	.	.	0/0:36:12:12:0,.,.,36,.,371	.	.	.	.	0/0:99:34:33:0,.,.,99,.,1112	.	.	.	0/0:54:18:18:0,.,.,54,.,621	.	0/0:38:19:19:0,.,.,38,.,696	.	.	0/0:42:15:15:0,.,.,42,.,630	.	.	0/0:57:19:19:0,.,.,57,.,635	1/1:42:14:.:412,42,0,412,42,412:0,0,12,2:0,14,0	0/1:41:9:.:173,0,41,179,62,241:2,0,5,2:2,7,0	.
M_2380_Target	151	.	G	A,<NON_REF>	679.96	.	AC=60,0;AN=66;BaseQRankSum=-1.273;ClippingRankSum=-0.116;DP=777;END=151;ExcessHet=3.0103;MLEAC=2,0;MLEAF=1.00,0.00;MQRankSum=-1.273;RAW_MQ=120748.00;ReadPosRankSum=1.273;SF=0,1,2,6,7,8,9,10,11,13,14,18,19,20,21,22,23,24,27,28,29,30,31,32,33,34,35,40,41,44,45,46,47	GT:PID:GQ:DP:MIN_DP:PL:PGT:SB:AD	1/1:.:99:51:.:1578,153,0,1578,153,1578:.:0,0,38,13:0,51,0	1/1:.:72:24:.:771,72,0,771,72,771:.:0,0,19,5:0,24,0	1/1:.:57:19:.:530,57,0,530,57,530:.:0,0,14,5:0,19,0	.	.	.	0/0:.:0:1:1:0,.,.,0,.,0	1/1:.:98:33:.:955,98,0,955,98,955:.:0,0,26,7:0,33,0	1/1:141_A_T:57:19:.:612,57,0,612,57,612:0|1:0,0,15,4:0,19,0	1/1:.:54:18:.:544,54,0,544,54,544:.:0,0,12,6:0,18,0	1/1:.:21:7:.:218,21,0,218,21,218:.:0,0,6,1:0,7,0	1/1:.:1:15:.:420,1,0,423,42,464:.:1,0,11,3:1,14,0	.	1/1:.:42:14:.:407,42,0,407,42,407:.:0,0,11,3:0,14,0	0/0:.:84:28:28:0,.,.,84,.,1000	.	.	.	1/1:.:60:20:.:594,60,0,594,60,594:.:0,0,16,4:0,20,0	1/1:.:36:12:.:413,36,0,413,36,413:.:0,0,10,2:0,12,0	1/1:.:63:21:.:601,63,0,601,63,601:.:0,0,15,6:0,21,0	1/1:.:75:25:.:772,75,0,772,75,772:.:0,0,21,4:0,25,0	1/1:.:95:32:.:915,95,0,915,95,915:.:0,0,24,8:0,32,0	1/1:.:20:23:.:606,20,0,612,63,656:.:1,1,18,3:2,21,0	1/1:.:66:22:.:662,66,0,662,66,662:.:0,0,17,5:0,22,0	.	.	0/0:.:59:28:28:0,.,.,59,.,937	1/1:146_A_G:63:21:.:675,63,0,675,63,675:0|1:0,0,17,4:0,21,0	1/1:147_A_T:45:15:.:474,45,0,474,45,474:0|1:0,0,11,4:0,15,0	1/1:.:57:19:.:542,57,0,542,57,542:.:0,0,12,7:0,19,0	1/1:.:78:26:.:899,78,0,899,78,899:.:0,0,22,4:0,26,0	1/1:.:99:42:.:1240,126,0,1240,126,1240:.:0,0,32,10:0,42,0	1/1:141_A_G:63:21:.:672,63,0,672,63,672:0|1:0,0,16,5:0,21,0	1/1:.:39:13:.:421,39,0,421,39,421:.:0,0,12,1:0,13,0	1/1:.:15:5:.:160,15,0,160,15,160:.:0,0,5,0:0,5,0	.	.	.	.	1/1:.:99:49:.:1398,146,0,1398,146,1398:.:0,0,36,13:0,49,0
M_2382_Target	151	.	G	T,C,<NON_REF>	1149.84	.	AC=56,0,0;AN=60;BaseQRankSum=2.287;ClippingRankSum=0.737;DP=1167;END=166;ExcessHet=3.0103;MLEAC=2,0;MLEAF=1.00,0.00;MQRankSum=-0.737;RAW_MQ=133758.00;ReadPosRankSum=0.624;SF=0,1,2,7,8,9,10,11,13,18,19,20,21,22,23,24,26,28,29,31,32,33,34,35,40,41,44,45,46,47	GT:PID:GQ:DP:MIN_DP:PL:PGT:SB:AD	1/1:.:99:59:.:1729,177,0,.,.,.,1729,177,.,1729:.:0,0,35,24:0,59,0	1/1:.:99:64:.:1807,181,0,1748,122,1739,1807,181,1748,1807:.:0,0,29,35:0,61,3,0	1/1:151_G_T:87:29:.:920,87,0,.,.,.,920,87,.,920:0|1:0,0,15,14:0,29,0	.	.	.	.	1/1:134_A_G:99:60:.:1857,179,0,.,.,.,1857,179,.,1857:0|1:0,0,31,29:0,60,0	0/1:.:99:34:.:662,0,172,.,.,.,692,244,.,936:.:5,5,15,9:10,24,0	1/1:.:99:41:.:1131,122,0,.,.,.,1131,122,.,1131:.:0,0,20,21:0,41,0	0/1:.:99:18:.:307,0,184,.,.,.,328,218,.,546:.:4,3,7,4:7,11,0	1/1:.:84:28:.:932,84,0,.,.,.,932,84,.,932:.:0,0,12,16:0,28,0	.	1/1:151_G_T:18:6:.:214,18,0,.,.,.,214,18,.,214:0|1:0,0,3,3:0,6,0	.	.	.	.	1/1:.:99:37:.:1073,110,0,.,.,.,1073,110,.,1073:.:0,0,16,21:0,37,0	1/1:.:45:15:.:470,45,0,.,.,.,470,45,.,470:.:0,0,8,7:0,15,0	1/1:.:99:34:.:994,102,0,.,.,.,994,102,.,994:.:0,0,16,18:0,34,0	1/1:.:39:13:.:440,39,0,.,.,.,440,39,.,440:.:0,0,8,5:0,13,0	1/1:.:99:43:.:1367,129,0,.,.,.,1367,129,.,1367:.:0,0,27,16:0,43,0	1/1:.:99:33:.:1024,99,0,.,.,.,1024,99,.,1024:.:0,0,15,18:0,33,0	1/1:.:99:43:.:1236,128,0,.,.,.,1236,128,.,1236:.:0,0,21,22:0,43,0	.	0/0:.:99:38:37:0,.,.,.,.,.,108,.,.,1620	.	1/1:.:99:45:.:1337,134,0,.,.,.,1337,134,.,1337:.:0,0,29,16:0,45,0	1/1:.:83:28:.:834,83,0,.,.,.,834,83,.,834:.:0,0,12,16:0,28,0	.	1/1:136_A_G:99:37:.:1103,111,0,.,.,.,1103,111,.,1103:0|1:0,0,18,19:0,37,0	1/1:.:99:61:.:1840,182,0,.,.,.,1840,182,.,1840:.:0,0,28,33:0,61,0	1/1:.:99:43:.:1442,129,0,.,.,.,1442,129,.,1442:.:0,0,26,17:0,43,0	1/1:.:85:45:.:1342,129,0,1298,85,1292,1342,129,1298,1342:.:0,0,26,19:0,2,43,0	1/1:.:20:15:.:416,42,0,395,20,392,416,42,395,416:.:0,0,8,7:0,1,14,0	.	.	.	.	1/1:.:99:87:.:2754,251,0,2687,200,2673,2737,251,2681,2732:.:0,0,45,42:0,84,3,0
M_2405_Target	151	.	G	A,<NON_REF>	569.47	.	AC=70,0;AN=72;BaseQRankSum=2.267;ClippingRankSum=-1.200;DP=767;ExcessHet=3.0103;MLEAC=2,0;MLEAF=1.00,0.00;MQRankSum=-2.133;RAW_MQ=110789.00;ReadPosRankSum=0.400;SF=0,1,2,7,8,9,10,11,13,14,18,19,20,21,22,23,24,25,26,27,28,29,30,31,32,33,34,35,38,39,40,41,44,45,46,47	GT:PID:GQ:DP:PL:PGT:SB:AD	1/1:.:99:52:1636,155,0,1636,155,1636:.:0,0,14,38:0,52,0	1/1:.:69:23:756,69,0,756,69,756:.:0,0,7,16:0,23,0	1/1:.:30:10:295,30,0,295,30,295:.:0,0,1,9:0,10,0	.	.	.	.	1/1:.:99:33:957,99,0,957,99,957:.:0,0,11,22:0,33,0	0/1:.:99:14:127,0,363,154,378,532:.:3,6,1,4:9,5,0	1/1:.:89:30:852,89,0,852,89,852:.:0,0,8,22:0,30,0	0/1:.:87:16:347,0,87,356,126,482:.:0,3,6,7:3,13,0	1/1:.:48:16:462,48,0,462,48,462:.:0,0,3,13:0,16,0	.	1/1:.:18:6:193,18,0,193,18,193:.:0,0,2,4:0,6,0	1/1:.:70:35:908,70,0,914,99,943:.:1,1,12,21:2,33,0	.	.	.	1/1:.:45:15:461,45,0,461,45,461:.:0,0,3,12:0,15,0	1/1:.:20:7:210,20,0,210,20,210:.:0,0,2,5:0,7,0	1/1:.:42:14:428,42,0,428,42,428:.:0,0,6,8:0,14,0	1/1:.:42:14:415,42,0,415,42,415:.:0,0,4,10:0,14,0	1/1:.:62:21:600,62,0,600,62,600:.:0,0,6,15:0,21,0	1/1:.:59:20:581,59,0,581,59,581:.:0,0,7,13:0,20,0	1/1:.:89:30:780,89,0,780,89,780:.:0,0,15,15:0,30,0	1/1:.:68:23:647,68,0,647,68,647:.:0,0,9,14:0,23,0	1/1:.:32:11:299,32,0,299,32,299:.:0,0,0,11:0,11,0	1/1:.:54:18:484,54,0,484,54,484:.:0,0,6,12:0,18,0	1/1:.:19:18:461,19,0,466,48,495:.:1,1,4,12:2,16,0	1/1:.:66:22:657,66,0,657,66,657:.:0,0,9,13:0,22,0	1/1:.:65:22:604,65,0,604,65,604:.:0,0,6,16:0,22,0	1/1:.:45:15:434,45,0,434,45,434:.:0,0,6,9:0,15,0	1/1:.:99:42:1278,125,0,1278,125,1278:.:0,0,13,29:0,42,0	1/1:149_T_C:18:6:216,18,0,216,18,216:0|1:0,0,1,5:0,6,0	1/1:.:54:18:535,54,0,535,54,535:.:0,0,7,11:0,18,0	1/1:.:44:15:413,44,0,413,44,413:.:0,0,6,9:0,15,0	.	.	1/1:.:72:24:707,72,0,707,72,707:.:0,0,7,17:0,24,0	1/1:.:33:11:353,33,0,353,33,353:.:0,0,3,8:0,11,0	1/1:.:99:34:996,101,0,996,101,996:.:0,0,9,25:0,34,0
M_2412_Target	151	.	A	G,<NON_REF>	45.58	.	AC=11,0;AN=54;BaseQRankSum=3.360;ClippingRankSum=1.723;DP=652;END=151;ExcessHet=3.0103;MLEAC=1,0;MLEAF=0.500,0.00;MQRankSum=-2.503;RAW_MQ=115613.00;ReadPosRankSum=-3.074;SF=0,1,2,4,5,7,8,9,10,11,12,13,21,22,24,25,26,27,29,33,34,35,36,37,44,45,47	GT:GQ:DP:MIN_DP:PL:SB:AD	0/1:66:68:.:66,0,1686,246,1710,1956:32,28,0,8:60,8,0	0/0:0:55:55:0,.,.,0,.,1698	0/0:27:38:38:0,.,.,27,.,1214	.	0/0:3:1:1:0,.,.,3,.,39	0/1:91:37:.:91,0,836,185,854,1039:18,13,0,6:31,6,0	.	0/0:7:59:.:0,7,1451,158,1468,1620:34,19,1,5:53,6,0	0/1:99:47:.:129,0,1207,246,1231,1477:23,16,0,8:39,8,0	0/0:33:40:40:0,.,.,33,.,1277	0/0:46:30:30:0,.,.,46,.,945	0/1:33:34:.:33,0,852,123,864,987:18,12,0,4:30,4,0	0/0:99:33:33:0,.,.,99,.,1183	0/0:0:5:5:0,.,.,0,.,92	.	.	.	.	.	.	.	0/1:37:10:.:37,0,204,62,210,271:4,4,0,2:8,2,0	0/1:99:43:.:208,0,890,308,920,1228:21,12,0,10:33,10,0	.	0/0:74:36:.:0,74,1034,105,1037,1068:18,17,0,1:35,1,0	0/0:45:49:.:0,45,1274,137,1283,1375:28,18,0,3:46,3,0	0/1:45:30:.:45,0,688,123,700,823:13,13,0,4:26,4,0	0/1:8:31:.:8,0,813,92,822,914:17,11,0,3:28,3,0	.	0/0:56:26:26:0,.,.,56,.,873	.	.	.	0/0:93:31:31:0,.,.,93,.,1034	0/1:5:32:.:5,0,804,92,813,906:15,14,0,3:29,3,0	0/1:37:10:.:37,0,240,62,246,308:8,0,0,2:8,2,0	0/0:0:40:40:0,.,.,0,.,1198	0/1:99:32:.:107,0,691,185,709,894:13,13,0,6:26,6,0	.	.	.
M_2413_Target	151	.	C	T,<NON_REF>	805.41	.	AC=53,0;AN=72;BaseQRankSum=1.449;ClippingRankSum=-0.625;DP=1947;ExcessHet=3.0103;MLEAC=1,0;MLEAF=0.500,0.00;MQRankSum=-1.510;RAW_MQ=138364.00;ReadPosRankSum=-1.327;SF=0,1,2,7,8,9,10,11,13,14,18,19,20,21,22,23,24,25,26,27,28,29,30,31,32,33,34,35,38,39,40,41,44,45,46,47	GT:PID:GQ:DP:PL:PGT:SB:AD	0/1:.:11:49:1167,0,11,1185,139,1324:.:2,4,31,12:6,43,0	1/1:.:91:50:1329,91,0,1335,144,1388:.:0,2,34,14:2,48,0	0/1:.:99:25:460,0,107,481,161,643:.:4,3,13,5:7,18,0	.	.	.	.	1/1:.:66:50:1273,66,0,1284,138,1356:.:2,2,36,10:4,46,0	0/1:.:99:54:631,0,449,705,535,1240:.:14,11,19,10:25,29,0	1/1:144_T_C:64:38:1048,64,0,1054,108,1097:0|1:1,1,26,10:2,36,0	0/1:.:99:39:359,0,469,422,523,944:.:15,6,10,8:21,18,0	1/1:.:46:40:1017,46,0,1026,111,1091:.:1,2,24,13:3,37,0	.	1/1:144_T_A:24:8:293,24,0,293,24,293:0|1:0,0,7,1:0,8,0	0/1:.:66:36:824,0,66,839,158,998:.:2,3,25,6:5,31,0	.	.	.	1/1:.:50:33:817,50,0,823,93,866:.:1,1,19,12:2,31,0	0/1:.:19:40:928,0,19,940,127,1068:.:2,2,24,12:4,36,0	1/1:.:53:34:894,53,0,900,96,944:.:1,1,23,9:2,32,0	0/1:.:24:15:301,0,24,309,59,369:.:1,2,8,4:3,12,0	0/1:.:99:45:893,0,104,917,214,1131:.:4,4,26,11:8,37,0	0/1:.:99:38:705,0,133,735,217,953:.:5,5,19,9:10,28,0	0/1:.:38:42:1004,0,38,1019,149,1169:.:2,3,23,14:5,37,0	1/1:.:53:40:1080,53,0,1086,114,1148:.:0,2,28,10:2,38,0	0/1:.:99:34:701,0,105,719,189,908:.:1,5,18,10:6,28,0	1/1:.:6:35:848,6,0,860,93,947:.:2,2,25,6:4,31,0	0/1:.:10:35:888,0,10,897,106,1003:.:1,2,24,8:3,32,0	0/1:.:3:29:716,0,3,722,84,806:.:1,1,20,7:2,27,0	1/1:.:26:42:980,26,0,992,113,1079:.:2,2,24,14:4,38,0	1/1:.:10:31:745,10,0,754,84,828:.:1,2,21,7:3,28,0	0/1:.:99:48:1050,0,158,1083,269,1351:.:5,6,29,8:11,37,0	0/1:.:19:13:305,0,19,311,52,364:.:0,2,8,3:2,11,0	0/1:.:41:36:867,0,41,885,130,1015:.:3,3,22,8:6,30,0	1/1:.:48:16:459,48,0,459,48,459:.:0,0,10,6:0,16,0	.	.	1/1:.:57:45:1146,57,0,1155,126,1223:.:1,2,29,13:3,42,0	1/1:151_C_T:14:16:418,14,0,421,45,452:0|1:0,1,11,4:1,15,0	1/1:.:95:60:1553,95,0,1564,167,1637:.:2,2,40,16:4,56,0
M_2439_Target	151	.	C	T,<NON_REF>	1097.83	.	AC=64,0;AN=64;BaseQRankSum=0.194;ClippingRankSum=2.133;DP=1285;ExcessHet=3.0103;MLEAC=2,0;MLEAF=1.00,0.00;MQRankSum=-2.004;RAW_MQ=224029.00;ReadPosRankSum=-2.715;SF=0,1,2,7,8,9,10,11,13,18,19,20,21,22,23,24,25,26,27,28,29,31,32,33,34,35,40,41,44,45,46,47	GT:PID:GQ:DP:PL:PGT:SB:AD	1/1:.:99:88:2476,264,0,2476,264,2476:.:0,0,39,49:0,88,0	1/1:.:99:53:1531,158,0,1531,158,1531:.:0,0,28,25:0,53,0	1/1:.:81:27:752,81,0,752,81,752:.:0,0,13,14:0,27,0	.	.	.	.	1/1:.:99:80:2221,238,0,2221,238,2221:.:0,0,37,43:0,80,0	1/1:.:75:25:682,75,0,682,75,682:.:0,0,12,13:0,25,0	1/1:.:99:33:960,99,0,960,99,960:.:0,0,17,16:0,33,0	1/1:.:22:32:713,22,0,722,87,787:.:2,1,12,17:3,29,0	1/1:.:90:30:917,90,0,917,90,917:.:0,0,18,12:0,30,0	.	1/1:151_C_T:33:11:358,33,0,358,33,358:0|1:0,0,3,8:0,11,0	.	.	.	.	1/1:.:77:26:721,77,0,721,77,721:.:0,0,12,14:0,26,0	1/1:.:57:19:536,57,0,536,57,536:.:0,0,7,12:0,19,0	1/1:.:53:18:496,53,0,496,53,496:.:0,0,8,10:0,18,0	1/1:.:48:16:536,48,0,536,48,536:.:0,0,7,9:0,16,0	1/1:.:99:48:1335,143,0,1335,143,1335:.:0,0,22,26:0,48,0	1/1:.:99:41:1107,123,0,1107,123,1107:.:0,0,14,27:0,41,0	1/1:.:99:42:1190,126,0,1190,126,1190:.:0,0,21,21:0,42,0	1/1:.:99:63:1819,189,0,1819,189,1819:.:0,0,31,32:0,63,0	1/1:.:99:43:1305,129,0,1305,129,1305:.:0,0,21,22:0,43,0	1/1:.:99:46:1292,137,0,1292,137,1292:.:0,0,17,29:0,46,0	1/1:.:92:42:1160,92,0,1163,123,1194:.:1,0,22,19:1,41,0	1/1:.:99:35:1035,104,0,1035,104,1035:.:0,0,18,17:0,35,0	.	1/1:.:99:38:1068,114,0,1068,114,1068:.:0,0,19,19:0,38,0	1/1:.:99:77:2150,148,0,2159,222,2233:.:2,1,34,40:3,74,0	1/1:.:99:41:1169,122,0,1169,122,1169:.:0,0,20,21:0,41,0	1/1:.:87:29:856,87,0,856,87,856:.:0,0,14,15:0,29,0	1/1:.:45:15:399,45,0,399,45,399:.:0,0,5,10:0,15,0	.	.	.	.	1/1:.:99:72:2094,216,0,2094,216,2094:.:0,0,32,40:0,72,0
M_2427_Target	151	.	C	T,<NON_REF>	517.41	.	AC=59,0;AN=74;BaseQRankSum=-0.133;ClippingRankSum=1.600;DP=616;END=158;ExcessHet=3.0103;MLEAC=2,0;MLEAF=1.00,0.00;MQRankSum=-0.133;RAW_MQ=48671.00;ReadPosRankSum=-1.067;SF=0,1,2,6,7,8,9,10,11,13,14,15,18,19,20,21,22,23,24,25,26,27,28,29,30,31,32,33,34,35,38,40,41,44,45,46,47	GT:PID:GQ:DP:MIN_DP:PL:PGT:SB:AD	1/1:.:93:31:.:973,93,0,973,93,973:.:0,0,4,27:0,31,0	1/1:151_C_T:75:25:.:812,75,0,812,75,812:0|1:0,0,3,22:0,25,0	1/1:.:45:15:.:401,45,0,401,45,401:.:0,0,5,10:0,15,0	.	.	.	0/0:.:48:19:17:0,.,.,48,.,720	1/1:.:36:26:.:687,36,0,690,75,728:.:0,1,6,19:1,25,0	0/1:.:99:21:.:187,0,315,223,342,565:.:1,11,3,6:12,9,0	1/1:.:60:20:.:614,60,0,614,60,614:.:0,0,3,17:0,20,0	0/1:.:80:7:.:80,0,96,92,105,197:.:1,3,0,3:4,3,0	0/1:.:10:13:.:334,0,10,340,43,383:.:1,1,0,11:2,11,0	.	0/1:.:37:4:.:56,0,37,62,43,105:.:1,1,0,2:2,2,0	0/0:.:54:20:19:0,.,.,54,.,810	0/0:.:47:22:22:0,.,.,47,.,747	.	.	1/1:.:21:7:.:236,21,0,236,21,236:.:0,0,0,7:0,7,0	1/1:151_C_T:57:19:.:605,57,0,605,57,605:0|1:0,0,3,16:0,19,0	1/1:.:2:17:.:429,2,0,435,45,478:.:1,1,1,14:2,15,0	1/1:.:54:18:.:525,54,0,525,54,525:.:0,0,5,13:0,18,0	1/1:.:39:13:.:410,39,0,410,39,410:.:0,0,2,11:0,13,0	1/1:151_C_T:51:17:.:533,51,0,533,51,533:0|1:0,0,4,13:0,17,0	1/1:.:27:9:.:277,27,0,277,27,277:.:0,0,2,7:0,9,0	1/1:151_C_T:72:24:.:761,72,0,761,72,761:0|1:0,0,4,20:0,24,0	0/1:151_C_T:3:13:.:352,0,3,355,39,394:0|1:0,1,3,9:1,12,0	1/1:.:81:27:.:886,81,0,886,81,886:.:0,0,6,21:0,27,0	1/1:.:72:24:.:744,72,0,744,72,744:.:0,0,6,18:0,24,0	1/1:151_C_T:54:18:.:523,54,0,523,54,523:0|1:0,0,5,13:0,18,0	0/0:.:78:26:26:0,.,.,78,.,853	1/1:.:57:19:.:587,57,0,587,57,587:.:0,0,2,17:0,19,0	1/1:.:92:31:.:861,92,0,861,92,861:.:0,0,8,23:0,31,0	1/1:.:51:17:.:483,51,0,483,51,483:.:0,0,5,12:0,17,0	1/1:.:63:21:.:558,63,0,558,63,558:.:0,0,6,15:0,21,0	1/1:.:15:5:.:160,15,0,160,15,160:.:0,0,0,5:0,5,0	.	.	0/0:.:57:19:19:0,.,.,57,.,656	.	1/1:151_C_T:81:27:.:802,81,0,802,81,802:0|1:0,0,6,21:0,27,0
M_2432_Target	151	.	G	A,<NON_REF>	1132.05	.	AC=70,0;AN=74;BaseQRankSum=0.344;ClippingRankSum=-0.394;DP=1403;END=151;ExcessHet=3.0103;MLEAC=2,0;MLEAF=1.00,0.00;MQRankSum=-0.049;RAW_MQ=98475.00;ReadPosRankSum=0.000;SF=0,1,2,7,8,9,10,11,13,14,18,19,20,21,22,23,24,25,26,27,28,29,30,31,32,33,34,35,37,38,39,40,41,44,45,46,47	GT:PID:GQ:DP:MIN_DP:PL:PGT:SB:AD	1/1:.:99:66:.:2032,197,0,2032,197,2032:.:0,0,32,34:0,66,0	1/1:.:99:48:.:1587,144,0,1587,144,1587:.:0,0,23,25:0,48,0	1/1:.:90:30:.:975,90,0,975,90,975:.:0,0,16,14:0,30,0	.	.	.	.	1/1:.:99:52:.:1611,155,0,1611,155,1611:.:0,0,22,30:0,52,0	0/1:.:99:28:.:489,0,185,516,241,757:.:2,7,8,11:9,19,0	1/1:.:87:29:.:916,87,0,916,87,916:.:0,0,18,11:0,29,0	0/1:.:99:25:.:493,0,168,517,219,736:.:0,8,8,9:8,17,0	1/1:.:43:37:.:1066,43,0,1072,104,1133:.:1,1,20,15:2,35,0	.	1/1:.:35:12:.:293,35,0,293,35,293:.:0,0,7,5:0,12,0	1/1:.:99:41:.:1206,123,0,1206,123,1206:.:0,0,23,18:0,41,0	.	.	.	1/1:.:26:25:.:673,26,0,679,69,722:.:1,1,12,11:2,23,0	1/1:151_G_A:65:22:.:681,65,0,681,65,681:0|1:0,0,14,8:0,22,0	1/1:.:89:30:.:901,89,0,901,89,901:.:0,0,17,13:0,30,0	1/1:.:72:24:.:801,72,0,801,72,801:.:0,0,15,9:0,24,0	1/1:151_G_A:99:45:.:1346,133,0,1346,133,1346:0|1:0,0,24,21:0,45,0	1/1:.:99:58:.:1755,174,0,1755,174,1755:.:0,0,31,27:0,58,0	1/1:.:99:37:.:1148,111,0,1148,111,1148:.:0,0,17,20:0,37,0	1/1:.:99:55:.:1733,165,0,1733,165,1733:.:0,0,33,22:0,55,0	1/1:.:98:33:.:1018,98,0,1018,98,1018:.:0,0,17,16:0,33,0	1/1:.:96:32:.:1058,96,0,1058,96,1058:.:0,0,14,18:0,32,0	1/1:.:99:48:.:1458,143,0,1458,143,1458:.:0,0,28,20:0,48,0	1/1:.:99:34:.:1096,102,0,1096,102,1096:.:0,0,14,20:0,34,0	1/1:.:99:46:.:1479,138,0,1479,138,1479:.:0,0,23,23:0,46,0	1/1:.:99:36:.:1175,108,0,1175,108,1175:.:0,0,17,19:0,36,0	1/1:.:99:46:.:1471,138,0,1471,138,1471:.:0,0,24,22:0,46,0	1/1:.:80:38:.:1132,80,0,1135,111,1166:.:0,1,17,20:1,37,0	1/1:.:99:38:.:1069,112,0,1069,112,1069:.:0,0,17,21:0,38,0	1/1:.:30:10:.:274,30,0,274,30,274:.:0,0,5,5:0,10,0	.	0/0:.:43:42:42:0,.,.,43,.,1283	1/1:.:99:54:.:1749,162,0,1749,162,1749:.:0,0,24,30:0,54,0	1/1:.:90:30:.:943,90,0,943,90,943:.:0,0,16,14:0,30,0	1/1:.:99:62:.:1945,186,0,1945,186,1945:.:0,0,30,32:0,62,0
M_2437_Target	151	.	C	T,<NON_REF>	193.1	.	AC=69,0;AN=78;BaseQRankSum=-1.044;ClippingRankSum=0.000;DP=283;END=151;ExcessHet=3.0103;MLEAC=2,0;MLEAF=1.00,0.00;MQRankSum=0.696;RAW_MQ=38051.00;ReadPosRankSum=1.044;SF=0,1,2,7,8,9,10,11,12,13,14,16,18,19,20,21,22,23,24,25,26,27,28,29,30,31,32,33,34,35,38,39,40,41,42,44,45,46,47	GT:PID:GQ:DP:MIN_DP:PL:PGT:SB:AD	1/1:.:57:19:.:536,57,0,536,57,536:.:0,0,9,10:0,19,0	1/1:.:36:12:.:351,36,0,351,36,351:.:0,0,7,5:0,12,0	1/1:.:27:9:.:259,27,0,259,27,259:.:0,0,5,4:0,9,0	.	.	.	.	1/1:.:24:8:.:252,24,0,252,24,252:.:0,0,6,2:0,8,0	0/0:.:5:10:.:0,5,225,27,228,250:.:5,4,0,1:9,1,0	1/1:.:27:9:.:257,27,0,257,27,257:.:0,0,6,3:0,9,0	0/1:.:62:7:.:105,0,62,114,74,188:.:1,2,3,1:3,4,0	1/1:.:9:3:.:101,9,0,101,9,101:.:0,0,2,1:0,3,0	0/0:.:30:12:12:0,.,.,30,.,450	1/1:.:30:10:.:256,30,0,256,30,256:.:0,0,3,7:0,10,0	1/1:.:24:8:.:216,24,0,216,24,216:.:0,0,5,3:0,8,0	.	0/0:.:63:22:22:0,.,.,63,.,658	.	1/1:.:18:6:.:151,18,0,151,18,151:.:0,0,4,2:0,6,0	1/1:.:21:7:.:194,21,0,194,21,194:.:0,0,3,4:0,7,0	1/1:.:18:6:.:157,18,0,157,18,157:.:0,0,3,3:0,6,0	1/1:.:9:3:.:92,9,0,92,9,92:.:0,0,2,1:0,3,0	1/1:.:27:9:.:250,27,0,250,27,250:.:0,0,7,2:0,9,0	1/1:151_C_T:45:15:.:496,45,0,496,45,496:0|1:0,0,11,4:0,15,0	1/1:.:18:6:.:185,18,0,185,18,185:.:0,0,4,2:0,6,0	1/1:.:33:11:.:320,33,0,320,33,320:.:0,0,3,8:0,11,0	1/1:.:21:7:.:218,21,0,218,21,218:.:0,0,4,3:0,7,0	1/1:.:15:5:.:151,15,0,151,15,151:.:0,0,3,2:0,5,0	1/1:.:12:4:.:134,12,0,134,12,134:.:0,0,3,1:0,4,0	1/1:.:12:4:.:134,12,0,134,12,134:.:0,0,3,1:0,4,0	1/1:.:36:12:.:378,36,0,378,36,378:.:0,0,8,4:0,12,0	1/1:.:18:6:.:151,18,0,151,18,151:.:0,0,4,2:0,6,0	1/1:.:27:9:.:259,27,0,259,27,259:.:0,0,3,6:0,9,0	1/1:.:21:7:.:182,21,0,182,21,182:.:0,0,3,4:0,7,0	1/1:.:24:8:.:225,24,0,225,24,225:.:0,0,5,3:0,8,0	1/1:150_A_G:15:5:.:173,15,0,173,15,173:0|1:0,0,2,3:0,5,0	.	.	1/1:.:12:4:.:117,12,0,117,12,117:.:0,0,4,0:0,4,0	1/1:.:12:4:.:143,12,0,143,12,143:.:0,0,3,1:0,4,0	1/1:.:60:20:.:538,60,0,538,60,538:.:0,0,9,11:0,20,0
M_2444_Target	151	.	G	A,<NON_REF>	945.19	.	AC=66,0;AN=70;BaseQRankSum=1.636;ClippingRankSum=0.241;DP=1118;END=151;ExcessHet=3.0103;MLEAC=2,0;MLEAF=1.00,0.00;MQRankSum=1.636;RAW_MQ=134495.00;ReadPosRankSum=1.636;SF=0,1,2,4,7,8,9,10,11,13,17,18,19,20,21,22,23,24,25,26,27,28,29,31,32,33,34,35,37,40,41,44,45,46,47	GT:PID:GQ:DP:MIN_DP:PL:PGT:SB:AD	1/1:.:99:72:.:2076,205,0,2078,212,2085:.:1,0,30,41:1,71,0	1/1:.:99:45:.:1326,134,0,1326,134,1326:.:0,0,21,24:0,45,0	1/1:.:90:30:.:942,90,0,942,90,942:.:0,0,12,18:0,30,0	.	0/0:.:0:1:1:0,.,.,0,.,0	.	.	1/1:.:99:61:.:1737,180,0,1737,180,1737:.:0,0,31,30:0,61,0	1/1:151_G_A:78:26:.:801,78,0,801,78,801:0|1:0,0,13,13:0,26,0	1/1:.:89:30:.:832,89,0,832,89,832:.:0,0,14,16:0,30,0	1/1:142_A_G:39:13:.:391,39,0,391,39,391:0|1:0,0,8,5:0,13,0	1/1:.:99:36:.:1100,108,0,1100,108,1100:.:0,0,17,19:0,36,0	.	1/1:.:27:9:.:241,27,0,241,27,241:.:0,0,6,3:0,9,0	.	.	.	1/1:.:6:2:.:49,6,0,49,6,49:.:0,0,1,1:0,2,0	1/1:.:99:33:.:1003,99,0,1003,99,1003:.:0,0,13,20:0,33,0	1/1:.:51:17:.:538,51,0,538,51,538:.:0,0,9,8:0,17,0	1/1:.:66:22:.:691,66,0,691,66,691:.:0,0,13,9:0,22,0	1/1:.:62:21:.:579,62,0,579,62,579:.:0,0,11,10:0,21,0	1/1:.:99:51:.:1565,153,0,1565,153,1565:.:0,0,23,28:0,51,0	1/1:.:93:31:.:1018,93,0,1018,93,1018:.:0,0,19,12:0,31,0	1/1:.:99:41:.:1283,123,0,1283,123,1283:.:0,0,21,20:0,41,0	1/1:.:93:31:.:988,93,0,988,93,988:.:0,0,17,14:0,31,0	1/1:.:99:34:.:987,102,0,987,102,987:.:0,0,12,22:0,34,0	1/1:.:69:23:.:713,69,0,713,69,713:.:0,0,12,11:0,23,0	1/1:.:93:31:.:893,93,0,893,93,893:.:0,0,16,15:0,31,0	1/1:151_G_A:99:34:.:1070,102,0,1070,102,1070:0|1:0,0,16,18:0,34,0	.	1/1:.:99:43:.:1298,128,0,1298,128,1298:.:0,0,18,25:0,43,0	1/1:.:99:51:.:1547,152,0,1547,152,1547:.:0,0,24,27:0,51,0	1/1:.:90:30:.:883,90,0,883,90,883:.:0,0,14,16:0,30,0	1/1:.:61:21:.:606,61,0,606,61,606:.:0,0,12,9:0,21,0	1/1:.:60:20:.:603,60,0,603,60,603:.:0,0,11,9:0,20,0	.	0/0:.:61:32:.:0,61,862,90,868,896:.:16,14,1,1:30,2,0	.	.	1/1:.:99:50:.:1598,150,0,1598,150,1598:.:0,0,20,30:0,50,0
M_2422_Target	151	.	C	T,<NON_REF>	1076.21	.	AC=62,0;AN=70;BaseQRankSum=-1.495;ClippingRankSum=-0.532;DP=1217;END=154;ExcessHet=3.0103;MLEAC=2,0;MLEAF=1.00,0.00;MQRankSum=1.925;RAW_MQ=152675.00;ReadPosRankSum=1.577;SF=0,1,2,7,8,9,10,11,12,13,17,18,19,20,21,22,23,24,25,26,27,28,29,31,32,33,34,35,37,40,41,44,45,46,47	GT:PID:GQ:DP:MIN_DP:PL:PGT:SB:AD	1/1:125_G_A:99:69:.:2121,207,0,2121,207,2121:0|1:0,0,34,35:0,69,0	1/1:.:99:42:.:1354,126,0,1354,126,1354:.:0,0,23,19:0,42,0	1/1:.:72:24:.:759,72,0,759,72,759:.:0,0,10,14:0,24,0	.	.	.	.	1/1:.:99:64:.:1862,191,0,1862,191,1862:.:0,0,29,35:0,64,0	0/1:.:99:50:.:743,0,397,794,495,1289:.:8,9,19,14:17,33,0	1/1:.:99:37:.:1108,110,0,1108,110,1108:.:0,0,18,19:0,37,0	0/1:.:99:20:.:289,0,149,310,188,498:.:4,3,7,6:7,13,0	1/1:.:60:20:.:603,60,0,603,60,603:.:0,0,7,13:0,20,0	0/0:.:48:16:16:0,.,.,48,.,582	1/1:.:54:18:.:562,54,0,562,54,562:.:0,0,10,8:0,18,0	.	.	.	0/0:.:0:2:2:0,.,.,0,.,0	1/1:.:84:28:.:953,84,0,953,84,953:.:0,0,13,15:0,28,0	1/1:151_C_T:75:25:.:714,75,0,714,75,714:0|1:0,0,15,10:0,25,0	1/1:.:78:26:.:761,78,0,761,78,761:.:0,0,14,12:0,26,0	1/1:.:93:31:.:948,93,0,948,93,948:.:0,0,15,16:0,31,0	1/1:151_C_T:99:41:.:1145,123,0,1145,123,1145:0|1:0,0,17,24:0,41,0	1/1:.:63:21:.:695,63,0,695,63,695:.:0,0,9,12:0,21,0	1/1:.:99:34:.:995,102,0,995,102,995:.:0,0,17,17:0,34,0	1/1:135_A_G:99:60:.:1818,179,0,1818,179,1818:0|1:0,0,32,28:0,60,0	1/1:.:90:30:.:938,90,0,938,90,938:.:0,0,19,11:0,30,0	1/1:.:84:28:.:837,84,0,837,84,837:.:0,0,10,18:0,28,0	1/1:.:99:41:.:1186,123,0,1186,123,1186:.:0,0,22,19:0,41,0	1/1:146_A_G:99:38:.:1126,114,0,1126,114,1126:0|1:0,0,16,22:0,38,0	.	1/1:.:90:30:.:957,90,0,957,90,957:.:0,0,10,20:0,30,0	1/1:.:99:68:.:1892,202,0,1892,202,1892:.:0,0,39,29:0,68,0	1/1:.:99:39:.:1182,117,0,1182,117,1182:.:0,0,19,20:0,39,0	1/1:151_C_T:45:15:.:466,45,0,466,45,466:0|1:0,0,5,10:0,15,0	1/1:147_A_T:57:19:.:612,57,0,612,57,612:0|1:0,0,10,9:0,19,0	.	0/0:.:39:28:28:0,.,.,39,.,926	.	.	1/1:.:99:86:.:2532,257,0,2532,257,2532:.:0,0,37,49:0,86,0
M_2451_Target	151	.	C	A,G,<NON_REF>	1275.05	.	AC=62,0,0;AN=70;BaseQRankSum=-0.942;ClippingRankSum=0.673;DP=1432;END=151;ExcessHet=3.0103;MLEAC=2,0;MLEAF=1.00,0.00;MQRankSum=-0.619;RAW_MQ=151768.00;ReadPosRankSum=0.834;SF=0,1,2,6,7,8,9,10,11,13,15,16,18,19,20,21,22,23,24,25,26,27,28,29,31,32,33,34,35,40,41,44,45,46,47	GT:PID:GQ:DP:MIN_DP:PL:PGT:SB:AD	1/1:.:99:91:.:3031,273,0,.,.,.,3031,273,.,3031:.:0,0,53,38:0,91,0	1/1:.:99:60:.:1798,179,0,.,.,.,1798,179,.,1798:.:0,0,32,28:0,60,0	1/1:.:99:36:.:1098,108,0,.,.,.,1098,108,.,1098:.:0,0,21,15:0,36,0	.	.	.	0/0:.:20:14:14:0,.,.,.,.,.,20,.,.,433	1/1:.:99:75:.:2189,224,0,.,.,.,2189,224,.,2189:.:0,0,48,27:0,75,0	0/1:.:97:29:.:635,0,97,.,.,.,653,166,.,820:.:5,1,11,12:6,23,0	1/1:.:99:37:.:1100,111,0,.,.,.,1100,111,.,1100:.:0,0,20,17:0,37,0	0/1:.:99:23:.:293,0,208,.,.,.,320,249,.,569:.:6,3,8,6:9,14,0	1/1:.:70:40:.:1105,114,0,1062,70,1056,1105,114,1062,1105:.:0,0,25,15:0,38,2,0	.	1/1:.:45:15:.:485,45,0,.,.,.,485,45,.,485:.:0,0,10,5:0,15,0	.	0/0:.:63:21:21:0,.,.,.,.,.,63,.,.,776	0/0:.:26:17:17:0,.,.,.,.,.,26,.,.,457	.	1/1:.:99:40:.:1183,119,0,.,.,.,1183,119,.,1183:.:0,0,23,17:0,40,0	1/1:.:75:25:.:772,75,0,.,.,.,772,75,.,772:.:0,0,15,10:0,25,0	1/1:.:80:27:.:718,80,0,.,.,.,718,80,.,718:.:0,0,16,11:0,27,0	1/1:.:66:22:.:698,66,0,.,.,.,698,66,.,698:.:0,0,15,7:0,22,0	1/1:.:99:56:.:1666,167,0,.,.,.,1666,167,.,1666:.:0,0,31,25:0,56,0	1/1:.:99:44:.:1341,131,0,.,.,.,1341,131,.,1341:.:0,0,25,19:0,44,0	1/1:.:99:38:.:1092,114,0,.,.,.,1092,114,.,1092:.:0,0,21,17:0,38,0	1/1:.:99:65:.:1830,194,0,.,.,.,1830,194,.,1830:.:0,0,34,31:0,65,0	1/1:.:99:39:.:1216,117,0,.,.,.,1216,117,.,1216:.:0,0,21,18:0,39,0	1/1:147_C_T:99:41:.:1295,122,0,.,.,.,1295,122,.,1295:0|1:0,0,26,15:0,41,0	1/1:.:99:37:.:1052,109,0,.,.,.,1052,109,.,1052:.:0,0,24,13:0,37,0	1/1:141_T_C:99:35:.:1070,105,0,.,.,.,1070,105,.,1070:0|1:0,0,20,15:0,35,0	.	1/1:.:99:63:.:1997,188,0,.,.,.,1997,188,.,1997:.:0,0,35,28:0,63,0	1/1:.:99:83:.:2584,249,0,.,.,.,2584,249,.,2584:.:0,0,49,34:0,83,0	1/1:.:99:40:.:1152,119,0,.,.,.,1152,119,.,1152:.:0,0,21,19:0,40,0	1/1:.:67:39:.:1048,110,0,1005,67,999,1048,110,1005,1048:.:0,0,23,16:0,37,2,0	1/1:.:54:18:.:531,54,0,.,.,.,531,54,.,531:.:0,0,14,4:0,18,0	.	.	.	.	1/1:.:99:104:.:3118,310,0,.,.,.,3118,310,.,3118:.:0,0,55,49:0,104,0
M_2453_Target	151	.	G	A,<NON_REF>	41.56	.	AC=2,0;AN=10;DP=2;END=151;ExcessHet=3.0103;MLEAC=2,0;MLEAF=1.00,0.00;RAW_MQ=1682.00;SF=0,20,26,34,44	GT:GQ:DP:MIN_DP:PL:SB:AD	0/0:0:1:1:0,.,.,0,.,0	.	.	.	.	.	.	.	.	.	.	.	.	.	.	.	.	.	.	.	0/0:0:1:1:0,.,.,0,.,0	.	.	.	.	.	0/0:0:1:1:0,.,.,0,.,0	.	.	.	.	.	.	.	1/1:6:2:.:68,6,0,68,6,68:0,0,2,0:0,2,0	.	.	.	.	.	.
M_2464_Target	151	.	C	A,G,<NON_REF>	665.09	.	AC=64,0,0;AN=78;BaseQRankSum=0.956;ClippingRankSum=0.540;DP=742;END=152;ExcessHet=3.0103;MLEAC=2,0;MLEAF=1.00,0.00;MQRankSum=-1.289;RAW_MQ=94373.00;ReadPosRankSum=0.707;SF=0,1,2,7,8,9,10,11,13,15,17,18,19,20,21,22,23,24,25,26,27,28,29,30,31,32,33,34,35,36,37,38,40,41,42,44,45,46,47	GT:PID:GQ:DP:MIN_DP:PL:PGT:SB:AD	1/1:.:99:48:.:1490,144,0,.,.,.,1490,144,.,1490:.:0,0,38,10:0,48,0	1/1:151_C_A:90:30:.:910,90,0,.,.,.,910,90,.,910:0|1:0,0,25,5:0,30,0	1/1:.:63:21:.:601,63,0,.,.,.,601,63,.,601:.:0,0,16,5:0,21,0	.	.	.	.	1/1:.:77:37:.:1056,108,0,1025,77,1022,1056,108,1025,1056:.:0,0,30,7:0,36,1,0	1/1:.:39:13:.:376,39,0,.,.,.,376,39,.,376:.:0,0,10,3:0,13,0	1/1:.:37:28:.:763,78,0,723,37,739,763,78,723,763:.:0,0,22,6:0,26,2,0	1/1:.:51:17:.:520,51,0,.,.,.,520,51,.,520:.:0,0,15,2:0,17,0	1/1:.:42:14:.:446,42,0,.,.,.,446,42,.,446:.:0,0,13,1:0,14,0	.	1/1:.:36:12:.:351,36,0,.,.,.,351,36,.,351:.:0,0,9,3:0,12,0	.	0/0:.:0:5:5:0,.,.,.,.,.,0,.,.,128	.	0/0:.:0:1:1:0,.,.,.,.,.,0,.,.,0	1/1:.:48:16:.:513,48,0,.,.,.,513,48,.,513:.:0,0,15,1:0,16,0	1/1:.:51:17:.:608,51,0,.,.,.,608,51,.,608:.:0,0,16,1:0,17,0	1/1:.:39:13:.:423,39,0,.,.,.,423,39,.,423:.:0,0,11,2:0,13,0	1/1:.:51:17:.:527,51,0,.,.,.,527,51,.,527:.:0,0,15,2:0,17,0	1/1:.:75:25:.:745,75,0,.,.,.,745,75,.,745:.:0,0,20,5:0,25,0	1/1:.:66:22:.:672,66,0,.,.,.,672,66,.,672:.:0,0,19,3:0,22,0	1/1:.:78:26:.:751,78,0,.,.,.,751,78,.,751:.:0,0,19,7:0,26,0	1/1:.:90:30:.:957,90,0,.,.,.,957,90,.,957:.:0,0,26,4:0,30,0	1/1:.:78:26:.:736,78,0,.,.,.,736,78,.,736:.:0,0,19,7:0,26,0	1/1:.:84:28:.:856,84,0,.,.,.,856,84,.,856:.:0,0,23,5:0,28,0	1/1:.:93:31:.:929,93,0,.,.,.,929,93,.,929:.:0,0,24,7:0,31,0	1/1:.:78:26:.:763,78,0,.,.,.,763,78,.,763:.:0,0,21,5:0,26,0	0/0:.:99:36:34:0,.,.,.,.,.,102,.,.,1225	1/1:.:75:25:.:772,75,0,.,.,.,772,75,.,772:.:0,0,22,3:0,25,0	1/1:.:81:27:.:839,81,0,.,.,.,839,81,.,839:.:0,0,25,2:0,27,0	1/1:.:54:18:.:572,54,0,.,.,.,572,54,.,572:.:0,0,16,2:0,18,0	1/1:.:36:12:.:360,36,0,.,.,.,360,36,.,360:.:0,0,10,2:0,12,0	1/1:.:27:9:.:268,27,0,.,.,.,268,27,.,268:.:0,0,7,2:0,9,0	0/0:.:72:31:31:0,.,.,.,.,.,72,.,.,1051	0/0:.:48:16:16:0,.,.,.,.,.,48,.,.,541	0/0:.:99:38:38:0,.,.,.,.,.,108,.,.,1620	.	1/1:.:99:45:.:1322,134,0,.,.,.,1322,134,.,1322:.:0,0,35,10:0,45,0
M_2470_Target	151	.	A	G,<NON_REF>	383.76	.	AC=68,0;AN=72;DP=458;END=211;ExcessHet=3.0103;MLEAC=2,0;MLEAF=1.00,0.00;RAW_MQ=45856.00;SF=0,1,2,7,8,9,10,11,13,14,15,18,19,21,22,23,24,25,26,27,28,29,31,32,33,34,35,36,38,39,40,41,44,45,46,47	GT:PID:GQ:DP:MIN_DP:PL:PGT:SB:AD	1/1:.:75:25:.:767,75,0,767,75,767:.:0,0,21,4:0,25,0	1/1:.:54:18:.:581,54,0,581,54,581:.:0,0,17,1:0,18,0	1/1:.:21:7:.:212,21,0,212,21,212:.:0,0,5,2:0,7,0	.	.	.	.	1/1:.:69:23:.:707,69,0,707,69,707:.:0,0,20,3:0,23,0	1/1:.:9:3:.:101,9,0,101,9,101:.:0,0,3,0:0,3,0	1/1:.:54:18:.:502,54,0,502,54,502:.:0,0,14,4:0,18,0	1/1:151_A_G:30:10:.:383,30,0,383,30,383:0|1:0,0,8,2:0,10,0	1/1:.:12:4:.:135,12,0,135,12,135:.:0,0,4,0:0,4,0	.	1/1:.:21:7:.:182,21,0,182,21,182:.:0,0,4,3:0,7,0	1/1:.:48:16:.:468,48,0,468,48,468:.:0,0,12,4:0,16,0	0/0:.:12:4:4:0,.,.,12,.,152	.	.	1/1:.:21:7:.:236,21,0,236,21,236:.:0,0,6,1:0,7,0	1/1:.:9:3:.:92,9,0,92,9,92:.:0,0,3,0:0,3,0	.	1/1:.:48:16:.:468,48,0,468,48,468:.:0,0,12,4:0,16,0	1/1:.:69:23:.:713,69,0,713,69,713:.:0,0,19,4:0,23,0	1/1:.:48:16:.:480,48,0,480,48,480:.:0,0,14,2:0,16,0	1/1:.:66:22:.:658,66,0,658,66,658:.:0,0,16,6:0,22,0	1/1:.:39:13:.:439,39,0,439,39,439:.:0,0,13,0:0,13,0	1/1:.:24:8:.:234,24,0,234,24,234:.:0,0,6,2:0,8,0	1/1:.:47:16:.:456,47,0,456,47,456:.:0,0,13,3:0,16,0	1/1:.:33:11:.:317,33,0,317,33,317:.:0,0,8,3:0,11,0	1/1:.:27:9:.:279,27,0,279,27,279:.:0,0,8,1:0,9,0	.	1/1:.:36:12:.:376,36,0,376,36,376:.:0,0,11,1:0,12,0	1/1:.:69:23:.:763,69,0,763,69,763:.:0,0,20,3:0,23,0	1/1:.:21:7:.:236,21,0,236,21,236:.:0,0,7,0:0,7,0	1/1:.:24:8:.:246,24,0,246,24,246:.:0,0,7,1:0,8,0	1/1:.:9:3:.:101,9,0,101,9,101:.:0,0,3,0:0,3,0	0/0:.:54:18:18:0,.,.,54,.,593	.	1/1:.:54:18:.:538,54,0,538,54,538:.:0,0,15,3:0,18,0	1/1:.:24:8:.:232,24,0,232,24,232:.:0,0,7,1:0,8,0	1/1:.:72:24:.:702,72,0,702,72,702:.:0,0,18,6:0,24,0
M_2477_Target	151	.	C	T,<NON_REF>	432.33	.	AC=60,0;AN=78;BaseQRankSum=-1.398;ClippingRankSum=1.174;DP=460;END=151;ExcessHet=3.0103;MLEAC=2,0;MLEAF=1.00,0.00;MQRankSum=1.509;RAW_MQ=49512.00;ReadPosRankSum=1.286;SF=0,1,2,5,7,8,9,10,11,13,18,19,20,21,22,23,24,25,26,27,28,29,30,31,32,33,34,35,36,37,38,39,40,41,42,44,45,46,47	GT:PID:GQ:DP:MIN_DP:PL:PGT:SB:AD	1/1:.:96:32:.:1010,96,0,1010,96,1010:.:0,0,13,19:0,32,0	1/1:.:70:24:.:673,70,0,673,70,673:.:0,0,10,14:0,24,0	1/1:.:36:12:.:354,36,0,354,36,354:.:0,0,4,8:0,12,0	.	.	0/0:.:51:17:17:0,.,.,51,.,596	.	1/1:.:75:25:.:793,75,0,793,75,793:.:0,0,9,16:0,25,0	1/1:.:33:11:.:335,33,0,335,33,335:.:0,0,3,8:0,11,0	1/1:.:77:26:.:746,77,0,746,77,746:.:0,0,8,18:0,26,0	1/1:140_T_A:3:1:.:45,3,0,45,3,45:0|1:0,0,0,1:0,1,0	1/1:.:41:14:.:388,41,0,388,41,388:.:0,0,5,9:0,14,0	.	1/1:.:9:3:.:101,9,0,101,9,101:.:0,0,1,2:0,3,0	.	.	.	.	1/1:.:24:8:.:241,24,0,241,24,241:.:0,0,3,5:0,8,0	1/1:.:12:4:.:126,12,0,126,12,126:.:0,0,2,2:0,4,0	0/0:.:36:13:13:0,.,.,36,.,540	1/1:.:39:13:.:439,39,0,439,39,439:.:0,0,2,11:0,13,0	1/1:.:39:13:.:386,39,0,386,39,386:.:0,0,5,8:0,13,0	1/1:.:60:20:.:621,60,0,621,60,621:.:0,0,8,12:0,20,0	1/1:.:33:11:.:344,33,0,344,33,344:.:0,0,3,8:0,11,0	1/1:.:96:32:.:1040,96,0,1040,96,1040:.:0,0,13,19:0,32,0	1/1:.:30:10:.:302,30,0,302,30,302:.:0,0,6,4:0,10,0	1/1:.:42:14:.:412,42,0,412,42,412:.:0,0,7,7:0,14,0	1/1:.:54:18:.:549,54,0,549,54,549:.:0,0,7,11:0,18,0	1/1:.:21:7:.:195,21,0,195,21,195:.:0,0,4,3:0,7,0	0/0:.:53:25:25:0,.,.,53,.,943	1/1:.:30:10:.:302,30,0,302,30,302:.:0,0,5,5:0,10,0	1/1:.:59:31:.:846,59,0,849,90,880:.:1,0,12,18:1,30,0	1/1:.:24:8:.:270,24,0,270,24,270:.:0,0,4,4:0,8,0	1/1:.:48:16:.:470,48,0,470,48,470:.:0,0,8,8:0,16,0	1/1:.:6:2:.:76,6,0,76,6,76:.:0,0,1,1:0,2,0	0/0:.:42:15:15:0,.,.,42,.,630	0/0:.:51:17:17:0,.,.,51,.,627	0/0:.:57:19:19:0,.,.,57,.,648	1/1:.:15:5:.:179,15,0,179,15,179:.:0,0,1,4:0,5,0	1/1:144_T_C:87:29:.:929,87,0,929,87,929:0|1:0,0,11,18:0,29,0
M_2504_Target	151	.	C	T,<NON_REF>	194.83	.	AC=66,0;AN=76;DP=621;END=151;ExcessHet=3.0103;MLEAC=2,0;MLEAF=1.00,0.00;RAW_MQ=57733.00;SF=0,1,2,7,8,9,10,11,12,14,15,18,19,21,22,23,24,25,26,27,28,29,30,31,32,33,34,35,36,37,38,39,40,41,44,45,46,47	GT:GQ:DP:MIN_DP:PL:SB:AD	1/1:36:12:.:295,36,0,295,36,295:0,0,5,7:0,12,0	1/1:24:8:.:207,24,0,207,24,207:0,0,3,5:0,8,0	1/1:14:5:.:93,14,0,93,14,93:0,0,2,3:0,5,0	.	.	.	.	1/1:50:17:.:421,50,0,421,50,421:0,0,7,10:0,17,0	1/1:30:10:.:245,30,0,245,30,245:0,0,5,5:0,10,0	1/1:24:8:.:207,24,0,207,24,207:0,0,3,5:0,8,0	1/1:6:2:.:49,6,0,49,6,49:0,0,0,2:0,2,0	1/1:24:8:.:192,24,0,192,24,192:0,0,1,7:0,8,0	0/0:6:2:2:0,.,.,6,.,49	.	1/1:12:4:.:99,12,0,99,12,99:0,0,2,2:0,4,0	0/0:3:1:1:0,.,.,3,.,44	.	.	1/1:6:2:.:49,6,0,49,6,49:0,0,1,1:0,2,0	1/1:12:4:.:99,12,0,99,12,99:0,0,2,2:0,4,0	.	1/1:36:12:.:291,36,0,291,36,291:0,0,3,9:0,12,0	1/1:39:13:.:321,39,0,321,39,321:0,0,6,7:0,13,0	1/1:36:12:.:291,36,0,291,36,291:0,0,5,7:0,12,0	1/1:12:4:.:99,12,0,99,12,99:0,0,2,2:0,4,0	1/1:18:6:.:157,18,0,157,18,157:0,0,2,4:0,6,0	1/1:27:9:.:223,27,0,223,27,223:0,0,5,4:0,9,0	1/1:24:8:.:198,24,0,198,24,198:0,0,3,5:0,8,0	1/1:26:9:.:201,26,0,201,26,201:0,0,3,6:0,9,0	1/1:9:3:.:101,9,0,101,9,101:0,0,0,3:0,3,0	0/0:18:6:6:0,.,.,18,.,136	1/1:36:12:.:282,36,0,282,36,282:0,0,5,7:0,12,0	1/1:52:18:.:419,52,0,419,52,419:0,0,7,11:0,18,0	1/1:21:7:.:173,21,0,173,21,173:0,0,3,4:0,7,0	1/1:24:8:.:198,24,0,198,24,198:0,0,1,7:0,8,0	1/1:9:3:.:91,9,0,91,9,91:0,0,1,2:0,3,0	0/0:15:6:6:0,.,.,15,.,225	0/0:42:14:14:0,.,.,42,.,335	1/1:56:19:.:478,56,0,478,56,478:0,0,7,12:0,19,0	1/1:12:4:.:99,12,0,99,12,99:0,0,2,2:0,4,0	1/1:45:15:.:425,45,0,425,45,425:0,0,4,11:0,15,0
[truncated: 1,238 more rows]
[truncated: 7 more columns]

## Sheet: Filter1Genotypes
Target	REF	CHROM	POS	A. duranensis 30067	A. ipaensis 30076	GA09B	COC155B	COC080	COC082	COC233	COC246	COC038	COC053	COC310	COC334	COC760	TxL054529-27	TxL054529-33	TxL054529-48	TxL080243-06	TxL080287-05	TxL080256-02	TxL090106-15	TxL090105-07	TxL090206-41	TxL054520-27	Schubert	Tamspan90	Tamspan90	Tamspan90	TxL100212-03-03	ICGS-76	OLin	TamrunOL07	Jupiter	NMValC	A. cardenasii GKP10017	A. diogoi GK10602	A. batizocoi K9484	TxAG-6	UF439-16-10-3-2	BC1-43 (3158)	BC1-46 (3167)	BC1-50 (3212)	BC1-60 (3182)	43-09-03-02	60-02-03-02	63-04-02-02	A. magna K30097of
[truncated: 2,638 more rows]
[truncated: 2 more columns]

[truncated: 1 more sheets: Filter2Genotypes]
