# Supplementary material for: Reduced-Cost Genotyping by Resequencing in Peanut Breeding Programs Using Tecan Allegro Targeted Resequencing V2
Source: Genes (Basel). 2024 Oct 24;15(11):1364. doi: 10.3390/genes15111364 (PMC11593647; doi:10.3390/genes15111364)
Supplement: Supplementary file 1 [file genes-15-01364-s001.zip › Table_S3.xlsx]

## Sheet: Sorted
Contig	43-09-03-02	COC310	TxL054529-33	UF439-16-10-3-2	COC334	TxL090106-15	COC760	60-02-03-02	Georgia-09B	COC038	TxL054520-27	NMValC	ICGS 76	TxL090206-41	TxL054529-27	OLin	COC155B	A. ipaënsis 30076	BC1-43	Tifrunner	TxL054529-48	TxL090105-07	Tamspan 90	COC233	Schubert	TxL080256-02	TxL080243-06	COC082	BC1-46	COC246	Tamspan 90	TxL100212-03-03	BC1-60	63-04-02-02	BC1-50	Tamrun OL07	A. batizocoi K9484	COC080	Tamspan 90	COC053	A. duranensis 30067	A. magna K30097yf	A. cardenasii GKP10017	A. diogoi GK10602	TxL080287-05	TxAG-6	A. magna K30097of	Jupiter	Sum
RA_231_Target	564	415	362	354	332	331	268	292	260	292	317	261	241	269	222	278	220	20	247	251	239	186	209	193	199	192	184	204	211	211	169	162	132	152	288	194	265	172	169	144	195	135	186	200	81	107	8	62	10645
M_1877_Target	457	399	353	299	325	193	274	326	278	292	301	250	315	151	236	223	192	195	219	130	225	209	231	93	195	226	204	203	190	65	236	223	181	207	156	84	309	171	187	158	186	148	194	224	97	129	91	36	10266
M_763_Target	471	365	501	404	244	425	432	371	332	337	279	376	328	293	305	253	239	0	115	274	177	223	202	199	221	175	210	206	103	217	186	215	205	227	59	213	0	205	151	167	80	0	1	1	96	0	0	61	10144
M_2077_Target	403	406	389	298	300	258	301	277	251	274	269	235	231	238	256	230	176	158	146	161	187	171	174	163	209	157	139	183	143	170	158	117	156	157	138	156	616	183	125	158	77	31	97	92	61	174	59	41	9549
RB_25_Target	472	281	219	370	221	344	229	350	325	146	207	280	336	307	141	170	228	310	151	241	144	205	121	209	115	190	211	122	252	240	103	180	212	174	188	235	174	129	99	152	55	151	102	102	113	70	43	69	9488
M_5671_Target	193	180	153	128	144	121	136	127	113	95	106	108	105	104	93	119	94	976	79	91	80	96	87	78	96	84	111	71	73	88	86	74	93	78	83	57	1374	58	57	46	0	1302	0	0	46	599	886	40	9008
M_797_Target	473	467	390	370	393	167	362	329	272	319	256	239	283	130	256	236	238	0	107	94	215	109	214	208	206	224	160	186	122	190	207	182	197	176	132	209	0	163	130	135	0	1	0	6	96	6	0	39	8894
M_1879_Target	453	317	291	265	354	134	266	304	233	243	249	214	219	127	262	226	183	155	210	119	187	195	224	97	155	155	150	158	158	69	167	185	142	162	173	89	241	116	158	132	149	135	175	197	68	105	64	31	8861
T_9_Target	400	308	312	305	298	287	283	267	250	239	180	204	227	177	172	179	198	118	200	172	170	147	166	195	168	151	147	156	192	127	148	134	137	129	114	157	106	128	95	112	169	77	192	232	81	113	57	54	8630
M_6053_Target	181	416	589	135	309	387	134	128	109	548	126	462	109	261	113	317	302	146	101	98	344	99	102	90	87	240	231	344	84	187	73	59	79	70	85	86	12	335	55	238	83	118	6	20	95	12	44	20	8269
M_3455_Target	333	350	271	252	256	222	231	220	243	212	193	204	177	166	201	168	154	88	160	162	152	155	193	168	153	138	124	113	167	139	137	103	126	128	212	132	212	111	129	129	149	129	188	187	53	132	61	57	8140
M_2124_Target	381	326	266	229	241	267	224	263	196	190	192	253	233	200	180	196	145	93	152	147	149	138	145	117	144	122	147	164	156	110	128	151	174	163	157	130	176	137	109	74	126	93	118	167	56	101	40	57	7923
M_1659_Target	248	430	382	160	340	165	321	129	141	242	234	244	100	120	197	282	123	153	99	92	169	89	238	108	161	95	85	155	148	104	142	103	136	84	85	91	242	145	147	125	207	130	153	179	44	106	44	26	7743
M_546_Target	345	274	274	277	264	211	188	249	181	181	211	176	181	177	182	136	190	87	162	127	168	151	118	148	109	151	133	116	114	109	133	125	154	105	137	124	196	125	87	70	123	134	158	210	68	146	57	46	7588
M_2292_Target	364	266	279	224	194	283	221	241	208	181	208	204	176	196	155	192	121	97	160	151	133	148	162	134	144	135	143	108	157	112	125	131	109	139	178	98	186	132	103	87	166	74	112	188	51	87	37	35	7535
T_116_Target	366	285	223	261	252	254	229	228	212	213	215	189	194	196	179	214	152	86	150	182	178	182	180	155	136	145	137	158	147	102	128	167	126	67	98	133	97	86	165	107	104	68	92	108	67	56	17	48	7534
M_2809_Target	383	299	291	248	300	172	206	202	218	175	193	164	159	139	174	141	137	68	184	113	161	115	153	140	128	120	103	123	153	123	107	115	132	120	180	105	221	95	102	70	190	82	196	240	52	121	29	42	7484
M_6380_Target	343	234	238	245	252	257	265	196	237	190	171	162	200	163	184	140	127	150	175	146	149	157	135	123	175	124	118	124	137	119	109	156	125	125	148	112	275	131	100	98	93	131	79	118	59	77	73	34	7479
T_28_Target	325	356	275	209	273	211	211	234	201	209	215	232	189	171	196	182	153	123	146	128	159	152	136	119	147	109	129	126	114	137	131	124	102	110	88	145	189	104	114	93	157	92	84	108	57	91	37	36	7429
RA_182_Target	313	284	209	189	220	225	234	176	161	189	174	179	186	203	148	210	146	12	148	139	125	141	160	119	149	94	123	135	119	97	137	62	168	112	159	108	248	88	135	84	220	3	263	265	64	132	2	28	7285
M_6306_Target	282	433	441	175	393	171	263	165	177	300	268	278	112	165	241	112	157	376	122	142	169	102	195	93	198	97	88	193	95	87	168	98	116	109	0	76	2	155	138	154	1	3	9	0	45	5	51	30	7250
M_189_Target	221	415	163	175	293	150	291	161	119	292	272	279	131	106	231	241	188	153	127	81	110	98	180	96	171	98	75	141	81	94	140	55	116	93	92	78	255	111	123	105	165	112	154	151	28	137	74	16	7238
M_2591_Target	292	287	279	274	229	251	216	263	197	151	169	177	155	160	161	168	160	75	160	142	133	119	128	120	149	131	109	136	136	149	137	85	96	83	112	126	194	144	68	101	145	127	143	147	55	105	43	44	7231
M_2231_Target	202	337	298	108	269	147	269	123	131	213	197	203	122	99	182	190	99	118	82	82	214	86	145	145	176	69	85	170	140	64	174	124	120	98	98	146	212	127	107	106	147	203	209	145	38	97	104	50	7070
M_4596_Target	339	331	266	247	251	218	209	238	189	195	194	190	155	213	147	188	133	189	99	166	128	158	200	109	118	122	133	113	166	122	116	172	108	131	143	110	37	104	152	91	44	43	33	70	62	29	25	40	7036
M_504_Target	431	197	150	300	144	304	136	273	212	124	122	226	247	235	105	95	99	157	234	92	97	107	79	165	82	91	78	83	162	178	75	65	179	114	195	71	250	72	60	61	159	120	144	163	35	103	65	32	6968
T_66_Target	333	247	238	168	224	201	170	222	171	208	180	170	196	162	144	152	139	65	127	132	136	120	161	126	130	119	112	120	120	93	103	153	133	119	134	111	205	127	159	90	139	4	127	179	64	121	25	37	6916
T_30_Target	236	269	244	272	229	210	193	213	216	198	154	190	197	214	128	193	143	71	118	177	130	133	131	147	138	133	147	145	123	142	141	118	155	127	76	98	132	105	113	110	102	52	85	89	64	80	0	20	6901
M_3739_Target	351	266	254	227	209	216	191	207	179	177	124	158	178	175	175	159	135	173	120	134	158	106	147	144	100	128	141	128	126	109	112	121	91	109	88	135	203	108	105	85	92	104	112	99	51	79	57	36	6882
T_31_Target	283	263	237	247	222	182	165	187	181	172	190	173	142	147	151	132	196	67	131	119	149	127	132	115	130	127	132	113	123	125	114	159	130	112	110	123	149	98	119	73	154	74	114	176	50	78	15	31	6739
RB_129_Target	338	244	263	171	183	212	185	176	169	163	143	179	142	163	139	138	128	116	142	107	110	137	186	104	122	117	109	137	120	115	122	113	129	105	125	88	245	96	95	97	47	126	150	164	51	124	56	26	6717
RB_151_Target	318	248	249	227	209	237	228	208	203	168	158	165	168	219	167	182	163	128	139	145	151	117	91	133	132	125	131	129	143	146	117	99	146	61	98	129	143	81	79	114	30	60	71	79	55	48	32	46	6715
M_2706_Target	276	200	263	187	238	189	187	207	179	182	198	158	165	155	136	146	127	68	129	148	128	108	147	129	125	100	131	129	135	96	117	116	133	117	108	117	114	93	83	79	136	63	155	188	53	86	28	41	6593
T_70_Target	304	247	258	267	173	225	221	212	211	152	146	169	165	173	130	176	157	67	129	121	133	128	124	128	133	108	123	102	129	140	110	91	106	104	130	110	97	84	89	82	131	62	99	164	57	68	4	32	6571
RA_327_Target	269	231	212	209	183	211	174	212	151	151	193	189	152	167	140	136	124	71	145	105	135	137	107	128	106	131	91	82	154	111	82	119	121	98	178	116	182	94	82	95	87	82	221	166	68	93	32	24	6547
M_446_Target	263	255	204	205	209	205	205	162	170	173	173	142	169	141	166	155	122	59	117	167	149	117	98	107	103	120	117	126	121	97	103	76	124	91	81	112	127	96	96	83	145	102	187	180	58	87	76	38	6479
M_99_Target	298	267	251	226	241	195	215	238	211	175	154	155	138	167	158	119	150	2	142	137	116	142	146	113	122	107	129	129	89	131	111	149	94	142	160	101	0	112	99	89	239	2	177	47	63	0	2	28	6478
RA_201_Target	275	257	218	237	228	197	169	193	166	164	182	145	163	162	165	130	142	31	87	125	130	97	128	101	133	107	92	105	114	101	130	78	104	152	112	126	214	85	65	72	129	47	155	215	44	131	32	28	6463
M_3204_Target	300	243	230	208	197	187	179	210	162	169	149	156	133	138	143	151	149	5	108	118	96	127	110	111	107	79	115	124	119	115	96	114	159	118	120	90	292	97	123	90	179	10	189	56	52	149	58	18	6448
RB_197_Target	329	230	227	193	189	236	171	206	219	167	180	145	159	197	121	137	111	171	107	125	146	123	127	105	122	94	120	87	130	110	94	129	112	123	119	112	123	102	130	86	70	114	73	116	58	41	28	31	6445
RA_126_Target	205	220	208	156	182	199	199	172	162	160	159	159	135	153	100	126	125	4	123	94	99	124	111	116	98	80	99	103	123	105	92	97	169	129	62	100	318	102	91	93	213	162	194	222	50	123	80	28	6424
RA_234_Target	279	199	220	187	190	179	165	165	155	149	151	172	159	136	134	166	115	2	97	120	108	122	90	95	95	97	102	119	83	87	98	125	117	97	101	94	305	119	115	76	169	134	200	227	48	145	83	28	6419
M_4987_Target	237	291	314	150	245	130	285	131	104	230	177	228	112	151	203	193	123	136	95	112	184	102	180	84	141	86	82	144	65	81	136	93	76	55	111	79	131	110	109	91	116	106	92	88	45	75	66	24	6399
M_1241_Target	324	265	223	171	191	178	181	189	195	173	151	134	175	141	128	123	147	81	131	86	132	107	89	115	115	98	127	96	117	106	91	72	147	102	116	95	226	104	71	111	135	101	138	155	50	102	50	24	6379
M_7192_Target	322	308	219	206	233	195	181	216	173	199	166	163	152	131	168	136	137	222	117	111	108	108	112	143	111	167	124	120	149	102	109	142	136	116	187	126	0	77	77	85	0	172	0	10	51	0	49	41	6377
RB_76_Target	281	260	226	181	191	179	209	183	212	155	147	133	151	144	128	139	125	182	113	108	114	113	144	77	86	103	116	128	136	131	128	135	107	98	179	99	161	122	113	66	63	163	61	70	52	58	68	29	6367
RA_345_Target	244	220	235	212	189	163	181	198	139	140	126	139	140	134	113	147	126	0	114	97	97	99	125	116	97	110	84	100	208	100	111	105	112	113	439	79	98	93	92	85	217	55	225	128	64	90	29	35	6363
M_6454_Target	345	260	212	179	231	142	185	194	199	203	150	142	118	149	169	122	138	236	130	125	99	110	107	134	132	106	113	135	90	131	134	102	108	128	113	90	292	75	78	91	0	130	0	0	55	82	0	32	6296
M_4683_Target	159	274	204	187	185	188	167	184	148	165	144	127	149	140	131	122	112	183	151	128	95	125	107	124	129	115	119	102	141	115	96	88	83	97	75	101	310	116	49	91	123	139	95	122	63	115	79	23	6285
M_5862_Target	308	285	264	231	204	108	214	198	99	209	157	149	202	95	151	179	139	118	139	52	132	55	117	74	135	132	151	97	165	40	103	103	113	115	102	82	171	97	75	88	83	102	131	124	55	87	35	11	6276
M_4590_Target	233	244	190	163	134	156	167	133	126	172	134	146	156	125	125	122	124	178	108	115	72	108	122	98	118	100	120	96	198	98	94	118	132	86	120	100	253	57	113	84	177	115	169	220	45	112	62	18	6256
M_4264_Target	324	247	176	195	210	165	157	182	167	212	185	130	133	141	154	115	148	170	95	127	117	102	116	117	113	124	109	89	102	112	98	102	71	69	106	87	301	88	96	95	89	123	96	30	56	82	65	28	6216
M_6936_Target	288	217	200	181	154	225	171	166	212	162	123	138	138	162	143	168	114	123	130	113	131	115	121	127	111	69	138	131	55	84	112	107	107	84	106	92	169	88	93	82	85	131	134	159	53	104	39	37	6192
M_3900_Target	306	179	195	211	143	222	141	214	234	150	154	157	159	163	90	121	101	70	183	114	87	91	87	132	79	89	96	86	128	143	82	96	127	133	198	69	167	62	84	78	133	65	172	186	43	81	27	19	6147
RA_336_Target	301	221	239	200	250	211	212	195	147	162	190	179	152	157	128	156	165	57	95	106	153	119	140	108	148	110	119	110	80	108	92	109	120	87	36	108	8	85	115	93	175	49	94	99	59	24	25	33	6129
T_97_Target	248	196	370	187	131	149	346	147	120	141	228	273	96	92	124	117	105	1	107	82	223	87	75	93	175	94	99	98	125	104	104	100	126	127	98	77	79	81	78	81	170	0	220	111	38	116	0	30	6069
M_5186_Target	343	233	226	213	179	100	196	180	185	198	156	142	174	100	146	127	145	120	104	69	106	120	146	62	114	111	105	105	119	65	114	97	119	87	102	73	199	64	95	88	94	93	104	119	66	71	73	22	6069
T_94_Target	240	289	221	228	179	167	193	186	132	192	171	139	139	145	142	114	149	50	77	105	109	103	124	123	122	111	125	91	98	86	114	130	128	115	109	84	25	95	102	95	155	46	137	174	79	72	17	19	6046
M_58_Target	337	224	208	252	210	207	224	196	185	149	178	185	170	157	137	133	127	4	114	133	108	110	123	120	111	156	126	154	52	108	106	104	68	110	144	108	47	107	107	94	225	0	6	3	50	19	1	36	6033
M_1649_Target	290	226	214	186	229	395	196	221	144	153	137	152	161	293	131	136	120	0	134	105	117	122	120	111	130	92	118	92	69	111	83	107	114	77	179	91	0	89	104	91	1	0	213	0	56	75	0	41	6026
M_3646_Target	237	222	222	171	201	233	188	192	145	151	157	128	169	138	142	149	128	54	115	83	122	112	105	121	111	93	90	97	113	95	86	96	74	93	108	92	211	79	85	88	122	91	147	179	49	83	25	34	6026
RB_62_Target	248	249	219	193	169	156	197	179	137	135	143	128	144	161	121	125	113	135	98	126	122	111	113	120	93	141	129	115	129	104	119	126	111	76	123	96	220	100	83	73	78	118	67	106	36	73	43	24	6025
RB_148_Target	273	244	214	198	173	151	174	157	142	162	141	143	142	141	158	149	118	172	141	111	108	133	100	106	93	110	119	101	163	108	71	97	99	84	144	97	236	72	78	77	38	116	52	48	48	96	77	40	6015
M_4873_Target	287	250	247	191	191	168	202	187	189	182	169	173	147	162	140	125	151	197	120	134	105	91	132	138	105	117	127	130	64	109	91	146	58	103	161	100	2	130	114	77	3	130	0	2	45	0	85	34	6011
M_2082_Target	305	268	206	213	172	182	214	186	165	157	173	131	125	149	132	133	133	59	132	92	116	111	116	102	92	119	133	124	125	85	129	90	131	79	98	95	62	77	66	83	125	50	116	213	45	41	20	34	6004
M_5927_Target	178	197	211	169	191	195	167	150	156	164	135	138	130	133	126	115	120	114	104	120	140	90	73	113	117	98	98	99	106	71	98	86	99	89	86	80	392	97	76	94	55	54	162	170	33	190	42	23	5944
RA_130_Target	277	183	192	165	208	171	145	181	150	142	128	148	118	148	140	120	111	0	138	75	117	105	102	95	100	81	98	57	121	94	56	84	159	62	129	125	261	86	77	68	196	130	141	187	35	124	75	36	5941
K_1_Target	265	248	194	155	165	191	197	154	150	160	129	117	158	140	110	108	123	0	233	94	93	102	111	109	113	100	108	77	118	89	101	79	170	94	98	89	0	83	79	70	175	0	378	187	38	149	2	30	5933
T_40_Target	270	255	212	184	169	204	204	151	152	139	147	120	139	130	114	168	111	19	131	114	124	117	104	95	106	85	122	98	130	113	92	97	89	101	87	85	160	73	79	71	147	18	186	205	42	117	12	26	5914
RB_166_Target	240	173	191	173	167	158	115	154	139	115	135	119	116	96	163	109	92	165	103	107	112	112	111	80	118	81	113	117	78	105	89	109	121	151	119	92	238	73	82	65	152	168	136	202	46	96	68	35	5899
M_3859_Target	292	247	225	215	200	162	165	187	163	175	138	179	153	152	189	121	174	215	141	115	112	102	140	93	123	115	92	116	110	120	98	111	82	97	59	88	0	109	99	93	0	151	0	0	45	0	83	32	5878
M_3578_Target	237	222	236	203	186	153	199	197	145	178	122	131	170	149	126	157	149	0	134	103	112	97	102	114	92	114	111	133	88	115	108	90	98	110	100	89	0	116	68	87	195	0	165	216	41	75	0	34	5867
T_146_Target	286	229	221	225	203	169	192	205	183	154	171	129	142	120	182	157	120	143	123	107	98	107	102	109	122	122	99	136	122	96	107	92	131	94	132	92	4	107	105	69	35	47	71	57	56	38	34	16	5861
RB_85_Target	241	194	169	170	182	156	158	172	163	130	166	121	108	153	135	115	86	219	84	112	90	103	106	98	124	94	110	100	101	83	123	101	108	100	115	115	282	67	59	84	2	112	52	192	70	119	80	37	5861
M_36_Target	266	221	183	230	155	172	195	202	170	122	129	154	140	137	136	147	136	1	112	105	101	102	120	114	115	97	103	126	111	138	85	89	120	92	167	77	71	98	100	77	211	0	0	262	40	92	0	26	5847
RA_69_Target	207	211	205	158	158	176	157	138	127	111	154	98	161	109	106	141	101	154	100	89	110	125	101	87	101	95	98	79	152	82	92	99	93	82	86	97	247	52	64	55	134	173	179	211	56	113	74	33	5831
M_828_Target	285	229	213	226	142	223	210	194	131	154	120	131	148	133	99	139	119	1	138	118	119	87	112	95	152	96	107	61	118	92	96	110	119	111	38	95	79	81	85	82	213	39	80	248	54	71	18	16	5827
M_5686_Target	264	226	216	221	155	172	171	177	164	148	124	131	156	139	138	155	133	234	136	120	113	96	87	130	127	130	103	103	105	113	71	88	123	103	89	75	154	78	65	75	4	209	1	0	58	42	83	22	5827
M_1660_Target	167	278	272	141	195	118	233	101	119	202	225	177	92	119	150	185	68	147	89	63	157	57	146	60	123	55	78	139	112	72	132	72	117	77	93	71	214	120	95	91	105	41	120	152	45	82	31	15	5813
RB_179_Target	246	197	193	209	162	174	190	137	125	150	141	149	160	115	149	124	122	210	98	110	114	103	119	95	121	93	101	116	111	120	98	81	89	91	120	80	315	83	93	65	6	160	1	5	66	71	81	28	5787
M_909_Target	262	200	210	145	178	169	161	173	142	139	137	128	140	97	140	124	111	43	115	88	99	90	134	100	78	90	110	91	115	89	97	114	95	95	110	116	224	78	108	67	125	129	120	153	26	109	51	27	5742
RA_149_Target	226	196	212	158	176	153	207	134	120	140	150	129	125	119	94	128	118	0	86	120	98	132	115	118	69	76	94	110	117	103	80	78	131	104	56	93	264	66	72	75	151	155	141	192	42	107	74	37	5741
M_3018_Target	296	252	216	170	206	155	142	205	151	146	143	126	153	128	133	149	126	36	111	92	123	116	112	114	100	105	102	89	100	97	114	104	107	91	119	90	94	75	77	86	169	44	102	51	66	103	24	30	5740
RA_316_Target	284	206	255	227	205	165	166	127	169	135	134	169	142	151	146	110	116	18	118	91	103	83	108	103	131	104	114	119	104	109	100	103	91	94	90	107	44	105	99	68	120	18	160	169	58	64	4	33	5739
M_405_Target	229	210	216	178	159	153	170	198	152	152	155	161	131	116	149	170	100	5	89	108	111	104	89	99	87	90	133	83	105	113	101	95	71	119	138	106	80	71	87	54	189	89	181	154	37	77	45	13	5722
M_2588_Target	196	299	291	164	201	123	142	139	122	188	184	170	100	100	185	95	86	0	95	68	120	73	155	87	109	86	87	138	108	86	106	84	99	149	94	66	207	119	116	75	157	15	114	180	30	100	0	11	5719
RA_93_Target	283	208	199	192	173	189	206	131	129	204	142	127	129	176	113	132	142	1	116	125	118	129	133	118	107	105	96	95	122	88	112	80	120	75	100	85	47	95	88	76	139	0	135	178	46	63	9	22	5698
M_6114_Target	271	246	222	191	176	199	179	177	143	139	157	163	154	128	126	168	131	183	120	105	114	103	118	107	101	108	97	113	90	133	82	98	121	88	181	68	44	74	72	48	0	217	9	3	53	10	29	27	5686
RB_161_Target	281	224	199	170	169	206	142	194	191	130	144	134	147	128	164	149	98	58	144	102	99	98	133	121	133	98	117	87	108	117	102	122	98	70	137	106	105	86	65	87	64	65	76	82	41	53	6	33	5683
RA_10_Target	197	174	166	155	153	149	171	350	147	119	124	139	108	112	99	124	134	0	89	102	90	101	127	92	93	88	78	70	94	98	108	112	131	83	129	77	269	71	85	57	140	2	173	211	37	127	65	17	5637
M_5173_Target	292	242	234	220	206	111	196	162	167	126	134	149	157	82	155	131	129	111	109	119	104	129	112	55	112	118	88	134	89	52	112	87	85	85	108	67	169	92	54	72	62	69	60	109	55	69	34	22	5636
M_68_Target	236	202	152	153	178	145	167	147	148	124	137	163	113	103	105	107	118	5	96	106	120	83	76	91	119	103	121	71	120	93	101	77	108	75	150	89	192	89	61	77	159	83	202	241	42	87	59	29	5623
M_6648_Target	221	215	223	172	168	168	182	159	150	168	156	143	127	150	161	129	121	169	85	98	112	117	102	127	113	93	128	102	79	85	133	101	106	121	85	93	210	86	60	75	1	132	0	0	43	66	53	35	5623
M_2916_Target	256	268	218	218	169	200	170	192	161	177	161	146	136	133	145	134	122	0	147	95	137	128	135	116	111	117	102	117	92	97	81	104	123	109	161	80	0	115	94	71	0	0	156	0	44	53	1	26	5618
M_8013_Target	188	255	201	229	199	201	162	175	142	203	142	178	145	149	137	137	140	199	140	144	149	98	115	130	106	101	107	120	50	111	114	111	103	109	50	71	0	85	68	53	0	121	0	0	49	0	81	49	5617
M_3451_Target	228	402	190	153	327	140	137	175	118	142	130	108	116	99	215	194	110	162	106	84	184	103	159	93	188	80	61	200	36	109	159	87	90	69	35	71	55	155	95	136	0	35	0	1	38	19	2	19	5615
M_2478_Target	223	178	153	185	162	165	185	176	145	143	137	129	105	132	109	117	116	4	106	88	125	74	72	100	70	79	103	109	115	93	109	79	115	89	124	86	262	81	75	84	192	6	157	240	35	155	3	22	5612
T_47_Target	266	196	180	170	173	183	132	176	170	152	154	123	145	140	126	139	125	39	105	75	106	122	124	110	75	103	123	81	115	97	92	108	88	76	81	84	208	77	91	58	109	21	144	186	25	89	6	38	5606
RB_84_Target	213	190	175	140	148	168	143	168	158	127	115	106	176	125	116	105	149	170	105	88	77	98	112	87	83	90	111	70	92	100	90	91	84	87	142	70	294	65	67	48	15	109	134	206	28	132	99	38	5604
M_5586_Target	246	207	158	161	194	177	196	177	177	114	116	123	135	138	139	90	105	215	157	121	129	102	111	100	108	104	100	118	79	77	89	112	114	87	168	85	123	85	91	86	5	80	30	78	45	72	62	17	5603
M_5125_Target	275	246	200	174	154	156	184	212	170	160	150	142	96	141	140	134	150	197	130	76	128	134	170	104	100	134	122	111	106	75	110	86	52	72	198	70	0	96	85	91	0	119	0	2	49	0	70	26	5597
M_8040_Target	222	204	196	184	198	158	207	148	171	166	128	137	125	159	150	122	135	120	98	99	89	92	117	90	102	85	91	81	116	81	97	115	102	92	108	85	256	66	96	66	25	116	64	42	49	58	62	27	5597
T_75_Target	252	246	217	172	214	210	176	180	163	143	145	121	176	131	150	145	132	0	104	126	110	116	114	114	81	95	80	104	118	85	70	92	94	82	106	87	94	77	67	95	190	0	84	67	30	110	0	22	5587
M_3094_Target	214	202	206	211	196	183	160	176	192	165	128	159	165	166	137	150	136	0	158	121	108	101	100	135	129	122	128	97	106	97	115	92	53	45	134	105	0	103	53	89	113	2	228	0	62	0	0	39	5581
RB_111_Target	251	205	186	175	183	151	150	175	148	130	138	161	133	131	108	118	121	190	97	112	80	96	109	99	108	88	88	81	96	90	98	113	90	96	95	93	267	92	94	87	0	171	0	0	61	92	91	37	5575
T_83_Target	252	225	192	179	185	213	152	181	157	143	152	150	146	131	139	124	142	67	101	117	115	147	100	122	121	110	76	99	102	68	100	72	92	94	78	84	113	92	63	72	123	43	64	94	32	74	35	32	5565
T_123_Target	216	202	204	159	157	154	189	151	143	127	150	151	133	99	106	119	103	37	120	100	117	94	99	95	89	76	90	83	106	99	92	71	104	78	134	89	180	76	68	80	162	64	169	206	61	95	31	34	5562
RA_127_Target	297	225	195	210	191	189	142	142	150	121	174	134	156	137	119	117	87	2	105	102	119	104	94	98	114	111	79	80	101	91	74	84	136	93	93	85	69	102	75	53	165	2	147	230	45	76	0	32	5547
M_3080_Target	221	184	187	160	132	144	139	197	128	119	105	96	113	122	132	80	117	0	176	65	96	85	97	97	92	101	99	73	147	85	80	76	68	76	186	98	281	78	61	78	182	119	87	215	47	111	79	29	5540
RA_150_Target	226	214	156	179	143	165	118	122	144	175	146	95	110	113	114	145	140	0	106	76	95	96	102	102	97	108	89	95	139	102	63	103	116	84	110	117	167	63	62	78	181	71	173	190	58	109	52	29	5538
M_7566_Target	267	223	228	221	209	135	195	198	172	158	141	123	110	180	122	121	110	237	132	105	116	112	95	118	90	115	103	106	66	125	66	89	92	77	74	112	0	70	75	60	13	161	17	19	50	3	69	32	5512
RB_115_Target	223	205	194	159	144	204	155	167	129	118	122	100	133	159	101	122	127	163	115	118	115	77	103	105	94	97	66	97	66	80	89	72	43	176	88	90	119	103	69	64	0	130	180	212	44	110	45	17	5509
M_2298_Target	170	313	277	88	224	355	256	113	114	191	208	197	106	260	80	80	251	0	85	150	161	220	62	86	77	62	61	114	79	53	140	74	37	71	28	141	0	123	46	99	72	0	43	1	108	0	0	21	5497
M_7519_Target	243	187	212	166	174	175	188	168	115	147	159	144	135	147	144	126	138	244	106	102	97	81	105	89	114	119	75	105	77	81	97	108	88	95	93	82	244	76	80	71	0	98	0	34	40	55	44	23	5491
RB_58_Target	363	202	159	156	167	161	164	160	111	145	136	128	130	133	95	107	100	17	145	111	103	135	92	95	80	120	94	79	157	88	83	64	138	80	144	131	74	77	61	71	124	24	237	40	49	106	19	32	5487
M_7794_Target	215	249	194	214	233	179	176	186	149	160	157	127	118	146	168	113	130	181	142	129	96	100	103	102	115	124	103	125	51	117	97	105	89	99	64	86	0	100	64	82	0	142	0	0	42	0	77	37	5486
M_1295_Target	247	221	226	159	195	163	194	148	139	151	132	108	149	124	128	97	101	0	119	110	111	116	98	85	96	100	71	96	158	91	97	70	121	58	137	68	51	67	77	73	168	0	181	216	50	86	0	28	5481
M_6613_Target	284	244	228	181	208	144	180	186	165	157	164	151	128	135	118	163	147	199	70	113	107	100	109	134	81	117	101	106	61	100	71	114	104	85	57	101	0	109	102	82	0	134	0	0	41	0	71	29	5481
M_2860_Target	251	206	215	164	156	150	156	152	135	148	175	144	120	109	125	136	104	33	110	104	86	127	113	111	82	93	94	90	104	88	83	81	96	105	113	75	126	96	56	64	136	26	173	192	34	107	9	21	5474
M_8059_Target	279	209	157	184	146	141	141	153	149	134	145	135	107	135	100	122	107	191	111	92	71	97	91	101	109	98	99	77	89	80	90	90	86	102	172	75	263	97	69	73	124	138	17	4	47	70	85	19	5471
M_2623_Target	218	213	219	148	193	183	161	149	120	132	176	129	104	125	119	129	93	47	152	81	112	89	96	73	129	66	101	121	119	88	106	90	83	118	85	93	47	84	77	71	127	83	198	169	35	78	24	15	5468
M_6557_Target	256	221	203	169	173	155	178	167	164	151	161	140	107	120	150	160	140	207	80	115	109	110	96	127	110	117	100	76	57	107	78	69	125	91	71	89	104	91	74	86	0	179	1	0	54	27	65	33	5463
RA_102_Target	219	214	191	192	154	181	174	146	164	143	134	127	143	118	124	134	120	14	124	106	106	92	145	105	102	91	101	81	122	81	84	142	111	77	38	101	3	64	98	83	153	9	187	171	73	77	4	34	5457
M_2493_Target	237	230	174	172	187	189	171	145	140	185	110	124	161	161	117	117	102	6	97	134	79	91	101	112	80	103	106	95	103	117	102	77	92	86	117	84	11	62	67	83	178	1	146	232	59	83	2	28	5456
RB_149_Target	249	189	175	150	136	128	152	183	166	146	117	114	153	103	114	88	113	189	147	92	87	91	115	100	98	73	94	99	122	71	75	115	101	77	173	82	202	81	75	69	5	127	10	153	53	122	56	24	5454
M_5685_Target	253	209	215	144	212	141	143	176	168	151	156	169	145	118	127	110	121	160	136	124	128	101	156	88	95	120	84	74	120	119	91	114	101	92	130	120	12	65	73	88	2	137	4	5	58	5	59	30	5449
M_6590_Target	238	219	217	167	193	178	177	175	131	133	144	146	152	149	144	186	134	215	71	153	125	129	114	98	113	118	126	104	64	118	98	98	94	89	42	102	63	84	74	77	0	91	0	0	56	23	0	27	5449
RB_93_Target	251	191	195	187	182	162	193	162	145	187	145	152	121	159	136	146	117	201	114	119	133	122	96	106	124	101	113	103	61	102	122	101	61	101	107	97	27	81	75	77	1	121	0	1	42	2	63	43	5448
M_774_Target	233	189	183	178	166	168	139	180	141	137	137	117	130	157	106	139	106	88	99	108	100	95	109	97	99	79	114	116	72	78	99	84	76	89	67	103	252	75	82	60	70	136	101	63	41	87	63	37	5445
M_4101_Target	180	140	160	103	92	94	106	102	100	111	69	93	102	102	91	72	54	100	289	79	99	65	77	79	81	69	72	56	61	58	65	62	193	71	265	73	207	39	53	44	0	2	150	784	35	283	136	21	5439
M_4412_Target	241	207	195	152	180	131	175	174	149	124	138	130	109	125	125	158	100	206	137	115	100	102	105	83	113	95	104	101	98	100	93	67	98	95	159	94	166	86	65	58	0	158	0	0	52	52	80	31	5426
M_2281_Target	272	231	187	163	173	190	198	226	174	150	178	161	151	134	141	133	128	26	158	127	121	90	121	112	121	79	123	110	128	130	87	92	62	100	59	89	39	91	91	84	28	18	26	32	33	11	5	40	5423
M_4706_Target	252	197	193	132	163	126	134	175	130	142	129	120	147	111	124	116	91	165	93	81	107	120	83	73	95	82	71	106	134	87	105	75	81	98	102	77	236	72	58	63	123	133	0	170	38	124	52	36	5422
T_110_Target	227	220	184	161	157	176	162	138	122	169	173	111	130	119	123	136	124	0	86	75	117	99	97	112	88	104	88	94	120	82	104	110	76	75	55	101	190	92	73	65	173	0	166	183	30	79	41	12	5419
M_5740_Target	268	255	209	188	196	148	184	140	160	155	134	133	153	124	110	133	158	219	111	94	77	77	102	100	121	101	106	94	106	94	88	97	97	83	98	109	0	92	80	79	2	150	0	7	47	10	71	49	5409
M_3131_Target	230	199	172	174	161	180	168	159	115	131	145	167	135	156	124	103	112	0	140	100	108	93	115	103	108	87	88	106	123	88	92	82	99	74	113	89	99	81	58	56	156	0	168	177	44	101	0	25	5404
M_2725_Target	253	268	205	145	167	172	190	187	148	156	128	129	153	123	126	137	135	2	119	84	101	98	111	115	103	93	107	95	143	90	84	113	97	129	141	100	0	89	75	67	135	1	144	1	44	61	0	25	5389
M_8088_Target	270	226	200	168	149	162	168	140	136	136	131	116	139	121	110	118	120	152	114	93	114	129	96	89	108	96	104	118	104	86	87	84	92	90	140	72	199	70	81	73	21	92	38	28	50	46	90	19	5385
M_8084_Target	191	223	181	195	134	166	169	186	140	135	136	138	127	138	121	125	102	180	159	94	84	65	114	109	94	108	88	105	57	108	103	88	146	91	124	62	114	56	71	61	36	9	186	55	42	81	47	28	5372
M_2599_Target	163	246	161	137	155	141	141	124	104	131	134	137	109	128	114	158	130	14	141	73	104	90	120	90	112	101	88	93	89	86	83	100	89	59	63	87	301	88	89	75	160	16	174	186	36	109	7	30	5366
M_4180_Target	293	204	187	164	187	195	164	147	119	166	161	125	124	148	124	130	113	160	143	112	114	82	121	128	96	147	74	142	84	127	93	120	43	92	57	83	0	88	113	58	0	144	0	0	56	3	85	29	5345
RB_256_Target	220	188	198	157	162	119	116	146	135	117	131	99	106	122	97	90	101	185	135	120	81	96	98	97	96	96	73	83	122	68	99	108	131	84	206	83	259	69	87	58	22	138	50	49	45	103	76	24	5345
M_5828_Target	208	244	222	211	234	180	199	150	132	188	148	138	154	137	142	147	144	215	120	105	109	84	83	99	123	106	109	84	105	99	99	79	91	2	79	123	0	111	50	66	0	65	0	0	56	0	73	31	5344
T_153_Target	235	218	199	195	188	191	181	126	170	144	145	136	140	143	107	118	74	203	120	115	116	96	105	84	96	112	84	91	68	71	111	68	109	101	97	106	197	78	65	83	0	109	4	0	46	39	40	18	5342
M_6448_Target	234	201	197	190	192	164	202	189	147	133	124	131	126	151	131	119	107	177	105	98	113	105	122	105	100	128	104	71	78	94	119	99	111	81	72	87	110	82	94	61	2	134	0	0	42	20	58	30	5340
M_3374_Target	378	9	20	349	14	298	156	220	248	9	5	114	237	234	108	4	185	0	203	95	4	140	8	194	96	172	151	4	159	174	4	111	106	160	36	121	0	5	0	3	271	0	231	125	73	55	1	45	5335
M_2413_Target	198	199	156	172	165	147	145	167	151	153	128	126	108	132	131	115	96	28	124	97	76	106	102	90	90	87	107	92	120	97	93	51	117	89	111	84	185	74	87	61	136	25	142	161	52	103	17	29	5322
RA_315_Target	224	203	163	204	195	149	153	168	138	165	136	135	135	118	133	91	106	4	121	114	106	100	105	99	113	90	95	98	105	62	97	75	84	98	104	82	8	95	73	54	162	12	158	191	50	79	37	28	5315
M_1352_Target	215	231	203	201	197	145	189	158	164	147	141	152	128	110	108	125	111	1	101	128	106	81	122	123	102	98	95	104	90	103	73	95	68	91	107	95	0	94	80	82	129	2	139	127	43	64	0	42	5310
M_3244_Target	294	242	173	173	175	199	154	163	157	174	175	109	148	146	117	142	125	1	108	107	83	90	133	145	112	84	103	117	122	91	86	89	74	79	65	104	2	88	83	78	127	0	154	0	43	45	0	24	5303
M_2988_Target	256	169	185	175	159	164	150	169	145	119	162	130	110	133	112	113	102	6	111	118	109	99	81	78	90	99	98	110	113	95	68	96	113	62	108	93	68	73	63	71	165	0	198	215	41	71	0	25	5290
RB_118_Target	248	201	197	230	183	186	179	139	147	154	112	126	123	169	133	118	113	182	124	126	97	112	104	117	96	139	113	83	94	135	81	114	40	106	43	91	0	82	86	72	1	141	1	1	49	2	63	36	5289
RA_283_Target	239	185	153	145	177	184	178	154	109	99	140	129	128	129	111	115	91	45	92	107	98	70	76	103	86	61	86	72	124	84	89	65	99	98	129	80	331	81	61	78	135	44	106	110	44	118	9	40	5287
M_6585_Target	244	226	215	160	183	153	193	178	122	172	148	165	116	132	122	116	121	195	63	112	112	125	123	100	113	109	90	85	60	126	80	120	113	92	61	120	2	87	96	74	0	137	0	0	34	0	68	22	5285
T_21_Target	218	156	172	161	135	133	150	184	130	130	116	109	107	117	124	123	114	1	93	100	75	80	103	102	89	107	97	89	110	75	44	98	135	100	113	80	199	71	90	80	114	93	78	215	51	122	63	30	5276
M_4966_Target	227	236	174	207	156	165	165	175	173	153	124	112	127	124	153	94	125	136	100	89	121	100	93	123	83	72	93	102	105	114	98	82	89	93	77	85	221	81	67	57	22	48	1	22	49	56	56	38	5263
T_158_Target	237	195	172	169	162	176	155	165	150	147	139	132	118	147	125	148	101	117	131	105	101	124	109	99	129	77	88	103	86	94	86	95	97	111	87	66	83	86	50	73	49	77	58	58	46	50	53	34	5260
M_6713_Target	286	189	193	203	177	202	177	173	149	151	144	136	148	157	115	158	121	186	51	104	109	105	113	93	93	102	109	84	54	111	98	91	102	101	67	108	0	82	87	51	0	144	0	0	50	0	50	34	5258
M_445_Target	147	190	211	219	194	169	153	171	163	117	130	159	124	141	118	146	142	0	104	118	97	97	104	113	115	92	97	88	134	111	120	92	79	100	176	82	0	60	69	51	151	0	77	134	33	39	0	28	5255
RB_57_Target	359	183	154	125	125	174	152	176	130	141	120	136	103	120	119	118	105	0	97	86	75	91	103	84	87	100	89	73	94	80	96	78	154	86	94	77	159	62	59	73	142	90	193	105	36	98	29	25	5255
M_1424_Target	227	200	195	163	147	167	176	154	107	120	120	122	134	84	114	119	100	0	46	84	72	86	96	124	94	63	89	86	131	92	75	92	134	81	111	88	258	71	86	60	172	1	166	186	43	88	0	30	5254
M_3462_Target	230	212	173	200	136	146	155	146	109	133	96	132	121	118	112	106	94	1	110	87	85	117	108	97	102	95	87	109	158	92	82	98	81	87	143	80	142	72	82	56	115	123	63	136	55	101	47	20	5250
RB_191_Target	256	212	225	193	201	163	181	179	144	181	118	122	114	189	121	114	104	225	58	137	124	104	113	89	84	99	123	96	49	90	86	118	133	90	65	102	2	80	85	79	0	52	6	0	37	21	53	32	5249
M_5154_Target	244	220	180	211	165	173	176	165	153	142	160	123	138	169	128	135	144	206	104	121	114	103	92	115	107	103	127	149	41	98	76	62	45	100	82	80	1	86	74	70	2	120	0	0	50	0	75	19	5248
RB_143_Target	294	225	202	189	161	179	138	174	147	154	139	136	153	105	130	101	113	190	123	97	85	105	136	102	116	101	99	107	67	100	80	106	47	113	95	76	4	93	95	86	2	133	0	3	46	5	63	31	5246
T_112_Target	278	206	183	173	162	155	149	164	147	134	114	111	97	139	137	106	122	2	126	118	78	87	85	102	75	107	84	86	104	99	56	57	100	64	170	79	72	56	65	65	279	4	155	158	31	73	0	31	5245
M_4362_Target	216	198	164	170	150	187	124	122	145	178	110	145	115	104	95	120	127	181	119	105	77	110	89	95	114	81	90	72	91	92	97	71	108	65	131	87	233	75	66	79	0	122	0	42	35	130	80	38	5245
T_39_Target	192	179	211	164	166	157	123	149	123	105	129	128	121	81	124	121	86	11	106	94	84	71	88	72	93	77	88	93	101	89	99	88	97	84	67	75	264	85	56	58	168	55	133	233	46	141	26	34	5235
RA_224_Target	247	219	174	183	157	140	145	145	131	136	115	125	141	119	138	129	112	19	97	120	108	110	98	101	84	65	96	79	123	84	90	82	88	89	65	67	96	91	81	72	144	26	145	190	47	84	11	27	5235
M_4199_Target	268	178	189	158	158	189	180	135	166	128	144	114	115	94	116	101	129	213	148	119	80	103	93	113	78	100	106	93	150	99	100	97	69	86	78	75	26	79	77	90	31	119	34	77	40	14	48	29	5226
RB_237_Target	247	232	175	158	150	156	158	159	158	147	125	138	145	130	122	116	72	192	91	124	99	63	99	71	78	88	102	98	104	82	79	80	77	83	69	84	304	110	72	74	0	77	0	1	34	85	82	32	5222
M_1240_Target	316	192	185	157	139	158	166	135	118	115	108	133	122	128	113	142	85	0	97	96	92	90	77	76	78	78	69	87	84	82	86	86	140	109	75	88	251	79	52	68	141	58	182	77	40	119	23	28	5220
RA_215_Target	229	210	145	181	146	158	153	172	130	131	121	145	110	115	141	116	123	2	113	121	112	116	111	106	86	72	128	79	102	68	88	80	98	173	82	86	2	69	93	72	149	0	186	190	34	54	0	21	5219
M_1272_Target	334	207	208	183	217	197	175	158	171	174	143	121	119	120	127	127	120	0	54	122	112	103	137	116	107	97	86	144	44	104	102	126	87	89	204	99	1	98	124	63	1	0	0	0	42	4	0	31	5198
M_4238_Target	264	227	202	183	187	150	172	195	166	180	123	125	130	104	103	123	136	174	143	105	126	107	96	95	83	119	114	99	128	83	88	70	46	101	55	79	0	84	75	63	3	135	5	6	49	6	66	25	5198
M_3528_Target	217	170	160	160	165	155	173	138	125	137	110	123	139	137	92	107	95	14	101	118	87	84	82	89	86	84	83	64	142	71	71	81	88	71	161	88	246	70	51	75	150	11	153	173	49	119	6	25	5196
M_5838_Target	242	239	181	211	166	188	165	166	133	180	131	162	127	125	108	131	146	157	154	117	118	92	122	114	111	121	90	107	91	86	81	81	123	0	123	79	0	92	50	90	0	118	0	0	36	0	14	27	5195
M_6430_Target	211	186	216	152	144	181	154	163	160	109	114	138	153	111	152	158	131	183	128	115	99	92	89	77	94	107	109	85	97	82	83	87	83	96	71	88	270	63	48	68	0	35	0	53	38	64	24	27	5188
M_3077_Target	282	233	185	192	159	165	164	159	120	174	107	119	134	126	120	135	107	0	97	92	88	122	95	77	87	107	108	97	129	97	85	87	133	88	114	79	0	79	51	77	138	0	0	244	45	69	0	20	5186
RA_48_Target	203	188	181	134	158	160	154	136	165	120	109	101	139	141	136	130	127	7	157	89	105	121	96	102	103	119	82	93	92	97	111	71	77	67	137	72	16	76	83	80	142	3	158	229	33	55	7	22	5184
M_4682_Target	138	191	232	161	194	181	145	157	170	150	135	147	136	139	126	136	134	162	127	97	90	119	141	109	88	108	124	105	105	110	95	118	58	88	126	115	12	67	106	75	0	78	0	0	44	3	10	31	5183
M_2910_Target	188	274	199	94	213	153	201	120	92	132	153	153	94	81	124	153	56	100	146	74	133	74	89	85	105	56	66	95	97	70	113	17	92	40	106	57	210	106	85	75	106	79	135	123	31	103	13	15	5176
T_275_Target	248	193	189	145	150	211	134	152	130	132	147	111	141	146	120	132	88	100	84	112	113	92	89	95	78	88	81	81	84	96	93	77	93	104	107	66	139	88	70	68	65	113	77	79	53	61	42	19	5176
RB_178_Target	221	163	161	192	136	141	153	156	134	146	121	121	118	131	123	127	104	177	113	108	97	103	98	92	102	107	95	81	87	95	73	71	105	66	82	98	310	69	84	68	1	132	0	1	47	83	52	29	5174
M_5034_Target	251	193	193	201	185	211	159	185	172	114	144	125	148	127	145	134	120	174	110	116	92	94	119	124	111	119	151	88	72	128	99	79	45	93	87	97	36	100	71	70	1	0	0	0	46	5	4	31	5169
RA_135_Target	197	173	182	181	157	142	142	129	158	131	110	101	150	107	108	118	107	0	88	83	86	83	71	97	95	86	87	95	145	68	81	71	127	94	102	99	206	74	40	62	159	17	151	206	36	130	6	23	5161
RA_275_Target	195	183	169	173	174	181	156	158	133	130	133	138	118	130	95	110	84	10	101	111	108	84	105	97	92	97	86	102	105	72	91	111	93	85	91	90	2	68	81	64	171	2	157	219	38	64	77	25	5159
RA_255_Target	233	231	168	174	147	198	170	180	166	115	145	114	126	111	106	106	111	4	97	84	137	71	125	110	84	88	93	78	80	78	87	43	109	93	98	95	6	67	71	65	162	6	222	196	22	54	2	29	5157
M_1798_Target	215	193	156	147	142	154	166	150	132	136	147	125	123	120	128	108	92	15	89	83	119	88	114	89	98	82	89	88	97	90	84	93	93	88	124	88	57	82	87	64	124	77	183	148	39	58	70	20	5154
M_4252_Target	214	210	182	219	183	164	142	140	142	148	112	126	141	128	103	153	106	242	99	105	108	100	125	107	118	103	110	96	127	97	100	88	57	103	24	109	1	65	101	70	0	143	0	0	37	0	73	31	5152
M_4246_Target	210	208	146	134	116	125	144	142	113	129	93	121	104	112	78	94	99	146	168	90	76	114	99	69	83	65	87	112	159	82	89	98	87	79	220	65	230	60	98	62	6	113	21	179	34	115	50	22	5146
M_5127_Target	266	198	218	178	203	149	154	144	199	141	147	145	103	154	141	115	110	175	99	78	100	83	97	97	97	97	95	123	112	117	100	107	44	93	115	85	2	76	95	52	0	73	0	0	49	0	73	42	5141
M_6701_Target	227	212	218	167	166	145	155	132	125	114	157	121	123	100	121	104	104	119	96	92	112	109	109	79	99	108	97	89	88	76	71	102	108	100	111	64	252	70	99	85	0	137	1	0	44	45	49	31	5133
RB_46_Target	213	156	170	165	158	176	166	135	116	129	114	150	156	124	105	78	104	2	105	98	89	85	73	92	80	71	99	74	94	94	77	54	155	73	99	74	268	76	92	62	167	0	120	157	34	116	0	34	5129
M_2133_Target	222	155	195	171	152	144	143	152	139	117	118	137	147	108	92	106	97	19	106	88	108	112	83	99	94	98	104	82	115	84	77	82	119	103	103	88	130	80	94	59	129	43	143	137	26	77	25	26	5128
M_6231_Target	209	179	169	178	174	167	150	166	158	148	108	114	130	162	112	122	131	135	88	105	93	115	84	106	104	81	83	84	90	105	81	68	91	84	89	84	72	113	89	51	20	151	38	71	40	38	75	22	5127
M_5341_Target	259	168	146	144	179	182	159	152	141	120	123	122	124	103	120	144	87	139	101	92	73	92	99	109	115	78	101	94	34	65	83	80	55	75	86	97	322	79	84	57	0	132	0	120	26	74	60	27	5122
RA_209_Target	203	161	180	168	141	148	148	146	101	92	147	110	116	102	111	107	97	3	111	76	92	94	58	87	110	73	84	72	91	92	84	51	88	196	101	91	249	81	62	65	127	0	197	217	38	125	0	25	5118
M_6814_Target	219	265	190	175	198	136	183	183	164	141	136	127	146	106	121	125	119	204	89	102	113	126	92	90	91	125	102	89	70	95	89	56	79	94	60	95	107	97	51	58	0	89	0	0	54	19	22	19	5111
RA_192_Target	232	108	288	183	100	175	174	169	140	160	199	141	130	138	141	160	134	2	64	105	74	138	93	105	87	117	98	113	118	102	110	80	110	94	137	113	0	75	86	71	164	0	0	0	61	0	0	17	5106
M_2114_Target	185	216	146	171	164	148	150	128	126	111	115	114	117	113	114	97	78	0	109	116	106	75	64	106	71	82	78	79	157	97	107	47	114	103	76	86	231	86	48	67	150	0	172	222	41	91	2	22	5098
RA_187_Target	204	196	130	149	148	140	153	141	138	132	128	133	99	108	91	92	69	18	93	75	99	88	86	105	84	76	87	78	119	88	72	103	134	79	119	100	244	51	79	70	106	102	120	121	47	117	64	19	5094
RA_204_Target	300	174	204	172	170	157	188	123	167	138	147	89	169	119	120	91	115	1	76	111	118	78	125	108	105	107	90	99	112	100	91	110	64	76	97	54	71	78	96	66	195	17	61	21	58	24	0	40	5092
M_5946_Target	157	200	200	179	185	143	143	139	146	141	108	133	150	132	111	126	106	147	104	84	114	104	55	94	108	90	86	92	114	86	84	46	97	75	85	85	205	68	40	72	39	37	82	118	47	100	13	19	5089
T_93_Target	252	206	168	156	164	175	184	155	164	146	127	118	142	125	104	122	105	1	124	85	111	111	91	91	99	69	70	96	96	85	102	73	72	62	86	81	93	79	79	57	186	48	172	8	34	73	9	29	5085
M_5695_Target	292	203	224	142	159	166	187	157	139	155	141	116	123	120	98	135	124	211	114	91	89	75	131	92	85	90	92	80	82	74	85	108	90	99	104	89	0	116	101	59	2	134	0	0	60	0	14	30	5078
M_8128_Target	265	195	184	168	215	139	155	173	136	145	118	123	111	127	102	118	99	121	114	125	112	90	90	83	108	92	91	84	59	76	83	67	87	79	151	95	111	66	72	67	61	96	4	73	31	35	48	33	5077
M_7851_Target	238	202	173	200	179	143	181	143	148	147	134	107	125	117	115	117	99	179	109	91	96	92	79	106	91	101	90	106	58	96	76	118	84	93	135	86	112	79	86	44	0	135	0	2	45	12	70	32	5071
RA_301_Target	219	199	200	208	165	164	203	129	164	128	136	125	105	123	133	116	142	2	73	87	110	105	100	92	92	88	83	93	95	83	68	126	107	84	48	84	2	62	91	69	158	1	159	145	41	38	1	25	5071
M_7410_Target	280	203	197	204	145	168	144	165	153	114	134	126	121	122	157	158	125	186	119	100	117	108	87	126	97	95	74	91	104	77	88	64	96	96	92	59	0	98	80	79	0	98	0	0	35	0	68	20	5070
M_7600_Target	250	172	216	165	186	180	188	133	141	118	113	114	119	119	130	109	109	165	117	116	89	87	93	83	91	96	103	60	48	100	92	86	69	104	51	88	123	83	94	83	8	112	87	0	53	40	70	17	5070
M_5683_Target	248	182	206	161	192	171	168	162	123	173	123	124	141	123	99	149	118	177	96	93	111	97	93	108	108	90	84	111	77	96	105	72	114	103	67	95	0	93	67	71	0	91	0	0	46	0	93	30	5051
M_4258_Target	225	200	193	208	143	173	209	153	145	128	144	107	110	122	145	155	140	183	103	100	107	76	70	91	104	67	74	86	112	109	88	85	35	85	46	107	47	83	77	60	24	125	19	20	49	17	80	21	5050
RB_102_Target	224	209	149	170	170	174	145	165	160	127	113	134	136	130	103	118	134	164	96	88	71	103	78	114	94	153	110	90	69	75	100	95	63	115	111	93	101	73	77	68	1	107	0	1	35	29	86	29	5050
RA_198_Target	194	168	183	139	170	135	173	142	110	129	144	125	126	126	104	100	106	1	86	99	80	99	90	83	85	86	101	90	95	60	92	71	119	77	76	83	184	76	61	48	181	1	182	198	44	88	24	14	5048
M_3017_Target	219	236	221	132	173	147	156	156	120	169	151	128	113	98	141	112	96	46	80	84	90	79	85	93	107	85	76	66	75	93	111	72	106	90	82	85	49	64	83	80	136	87	128	96	38	55	32	25	5046
M_4327_Target	176	174	147	129	132	149	112	140	107	117	148	128	118	126	94	101	82	137	174	74	92	80	73	72	79	86	80	73	175	67	64	68	115	84	75	48	8	61	57	59	26	126	282	306	33	105	61	25	5045
M_5153_Target	229	230	213	180	205	184	167	184	170	170	112	150	105	141	127	148	110	221	96	109	87	79	76	135	98	97	115	112	49	84	86	79	44	89	82	90	0	95	63	55	0	26	0	0	70	0	55	25	5042
M_6311_Target	225	203	146	166	161	179	130	165	135	116	121	120	141	106	94	102	101	154	103	106	92	103	64	96	83	116	92	77	90	103	63	70	93	93	117	64	412	61	46	44	0	44	0	18	53	79	57	31	5035
RB_26_Target	266	194	167	174	131	133	145	168	137	152	107	114	142	114	123	118	108	156	95	100	108	98	99	101	104	92	90	87	107	78	66	86	81	104	152	74	166	76	89	70	0	122	0	1	46	32	41	21	5035
M_5295_Target	300	207	153	159	175	153	136	180	132	149	172	136	126	139	100	109	117	156	88	97	109	97	114	104	98	72	89	116	40	79	98	101	41	97	114	88	93	79	78	67	0	110	0	0	35	17	76	36	5032
M_6612_Target	251	217	200	149	155	160	163	134	141	126	130	147	125	153	131	134	106	167	78	119	74	102	97	101	97	100	81	92	53	95	87	64	76	72	65	82	62	90	72	52	53	115	31	45	49	41	70	28	5032
M_5810_Target	224	207	180	176	166	162	149	139	153	154	111	97	99	100	108	130	110	147	111	95	94	90	99	109	110	78	98	95	98	107	82	108	97	47	97	65	113	92	80	74	14	94	45	52	37	46	66	24	5029
M_1853_Target	264	200	184	179	204	152	195	165	111	152	145	131	104	136	115	117	94	0	151	101	72	138	97	101	117	81	71	76	82	86	74	100	126	106	67	75	0	76	84	76	156	0	156	1	48	27	0	31	5024
M_3513_Target	253	202	160	166	183	122	152	161	124	143	141	129	71	139	138	108	142	0	89	89	77	96	141	127	94	102	82	97	68	80	86	110	107	77	70	87	0	71	82	69	191	1	130	143	41	49	0	33	5023
M_6635_Target	268	199	204	171	155	140	181	155	147	149	158	134	164	131	137	138	133	221	33	111	99	67	98	97	104	85	88	89	49	84	97	116	90	110	28	78	1	102	77	68	1	107	3	2	59	0	68	27	5023
RA_117_Target	264	182	192	158	129	204	150	149	166	136	136	117	121	117	115	130	101	3	104	97	99	108	81	79	112	77	111	101	106	88	112	117	107	96	0	93	2	70	51	74	185	0	147	127	40	28	0	38	5020
M_1460_Target	243	189	169	152	156	167	149	164	125	164	126	166	137	127	113	113	118	0	87	85	112	79	101	92	103	110	119	92	94	83	99	99	147	57	130	99	0	81	77	68	147	0	154	0	54	43	0	23	5013
M_5316_Target	257	156	188	183	190	137	164	141	117	144	151	146	121	128	118	96	143	227	100	107	94	101	108	91	107	92	94	141	56	89	91	91	42	67	94	105	24	82	104	51	0	133	0	1	44	5	61	31	5013
M_1381_Target	238	201	179	188	164	146	163	169	146	131	147	140	110	126	143	120	137	0	36	91	101	80	78	103	123	114	94	125	97	90	91	72	106	98	94	108	0	79	56	75	176	0	173	17	46	0	0	36	5007
T_162_Target	225	206	168	166	180	169	147	110	155	117	166	129	108	128	113	122	131	169	132	106	121	112	81	75	118	111	99	92	55	72	74	70	49	74	100	82	67	76	63	74	0	125	0	63	53	59	62	33	5007
RA_3_Target	224	206	158	168	148	132	164	147	107	122	135	123	114	134	136	123	114	73	83	98	96	89	99	95	86	87	67	101	101	90	93	94	88	100	92	73	90	67	88	79	106	38	122	144	20	44	17	25	5000
M_6554_Target	242	200	168	168	175	145	154	153	133	177	142	137	103	136	117	94	99	165	79	84	98	74	84	108	83	109	80	93	96	91	63	123	106	84	96	85	123	73	85	74	1	130	0	0	48	26	60	34	4998
RA_299_Target	202	189	175	178	152	158	137	125	101	150	109	142	87	114	128	97	135	3	131	75	79	115	118	92	98	78	104	96	75	75	94	81	80	66	67	82	114	89	65	75	138	0	134	180	36	99	63	16	4997
M_3738_Target	239	199	164	165	192	134	164	178	126	121	121	111	121	116	113	95	121	140	148	102	80	99	68	103	90	86	91	91	103	77	95	58	84	53	68	88	131	62	54	57	99	90	56	54	37	55	54	33	4986
M_7701_Target	218	189	159	193	145	123	167	157	116	150	130	126	112	121	125	99	88	143	104	103	87	104	124	110	92	113	76	82	89	69	77	79	109	106	123	88	214	55	70	42	3	149	1	1	38	43	42	32	4986
M_5157_Target	253	159	169	159	131	144	119	132	101	102	77	95	78	145	97	116	99	148	114	85	67	89	93	84	72	77	92	78	84	70	69	92	75	62	73	82	210	71	88	70	138	119	88	162	36	103	91	27	4985
M_5007_Target	243	269	192	166	176	42	166	137	166	144	147	149	144	28	149	111	137	153	123	98	101	95	112	118	101	112	96	116	43	83	91	120	57	106	125	103	0	87	71	63	2	108	3	0	54	0	44	24	4975
RA_25_Target	185	185	171	162	130	142	156	139	130	145	122	130	121	133	135	106	80	8	104	90	86	106	104	132	86	81	91	104	88	66	84	88	104	81	111	89	69	91	68	49	164	7	141	167	39	79	2	24	4975
RA_308_Target	230	200	184	151	163	144	135	138	125	121	134	147	119	115	119	118	93	3	107	70	108	88	106	99	92	83	91	99	104	105	66	110	81	82	141	71	2	71	72	84	145	0	139	200	39	62	0	19	4975
T_67_Target	203	170	187	167	134	138	179	149	131	124	103	95	119	120	109	173	95	7	93	63	82	78	99	88	88	84	79	112	132	91	95	69	112	79	83	54	112	97	71	63	159	72	157	99	35	63	32	30	4974
M_5040_Target	221	176	149	153	147	134	151	147	117	121	124	135	134	111	84	99	99	0	111	64	88	81	83	97	109	64	90	84	133	89	82	57	119	81	112	96	191	45	68	71	124	8	228	142	42	88	3	18	4970
M_1075_Target	244	243	195	192	176	143	180	136	109	140	152	118	149	132	124	96	91	2	104	128	96	75	99	96	102	68	90	87	87	93	65	80	72	89	55	80	0	74	66	84	157	0	112	146	35	65	0	36	4963
M_3832_Target	226	218	175	177	155	159	181	183	144	157	121	126	119	136	125	131	121	181	141	116	98	105	108	102	89	109	81	90	110	70	99	100	47	86	69	97	2	72	69	75	0	88	2	0	35	2	34	21	4952
M_7252_Target	228	216	188	165	156	147	183	148	150	188	134	150	138	89	119	114	141	158	92	106	83	91	96	109	96	81	81	97	109	96	101	83	107	92	64	78	0	61	62	74	0	145	0	0	32	0	70	27	4945
T_260_Target	237	199	200	164	145	150	183	140	124	133	145	122	128	141	93	110	114	170	57	79	81	119	71	122	105	85	82	103	53	103	68	99	105	90	76	74	2	70	64	77	3	136	167	5	41	1	80	26	4942
RA_352_Target	225	213	167	175	136	150	160	97	119	127	127	139	149	118	97	116	120	4	96	98	105	92	86	78	82	111	87	97	109	100	101	84	98	81	105	98	0	74	58	55	133	2	173	190	37	53	3	16	4941
T_126_Target	247	243	205	218	165	180	162	174	167	168	144	158	139	130	141	155	121	6	66	101	106	90	69	109	101	87	108	108	121	115	93	72	105	117	8	60	16	74	67	71	6	19	16	18	47	8	6	33	4940
M_2479_Target	215	182	172	169	155	137	157	157	135	157	103	113	117	128	100	98	102	57	87	86	80	102	83	93	64	88	93	82	103	86	64	63	93	76	106	61	172	89	56	54	109	43	129	140	48	82	26	26	4938
RA_14_Target	111	179	189	132	150	150	171	252	94	129	123	104	123	125	100	127	108	7	83	104	112	119	108	81	98	72	97	97	76	81	88	93	96	63	87	80	209	77	74	47	150	3	67	164	43	72	2	20	4937
RA_196_Target	246	218	159	178	159	152	148	139	121	130	146	142	126	140	125	99	80	0	97	86	103	92	89	92	101	83	62	92	106	69	74	76	130	66	75	91	3	78	106	51	172	0	191	145	41	23	2	33	4937
RA_159_Target	196	191	174	178	165	169	152	135	150	126	123	142	143	153	118	127	113	17	98	97	85	115	105	105	107	89	100	115	68	112	67	107	49	92	65	102	43	77	87	73	93	33	85	64	51	33	23	23	4935
M_6595_Target	220	223	207	173	134	142	151	131	171	153	110	93	106	102	125	113	137	16	127	80	72	87	123	75	99	77	68	83	90	82	75	108	91	75	136	48	116	89	111	68	151	66	94	0	24	56	18	33	4929
M_5445_Target	260	206	188	179	171	136	141	132	147	129	128	98	125	103	100	133	134	207	122	78	94	93	109	128	96	115	86	83	135	88	83	95	95	82	154	84	0	85	87	55	0	48	0	0	34	1	54	27	4928
M_3698_Target	218	220	151	162	165	158	143	133	162	114	124	107	125	116	116	90	123	148	101	91	101	99	104	79	92	90	87	101	105	90	90	78	56	86	126	78	17	73	62	45	21	86	89	129	48	48	47	30	4924
M_588_Target	264	180	192	156	168	156	159	161	166	142	151	111	118	137	113	133	128	165	90	98	112	109	90	106	90	94	109	89	134	93	96	73	47	85	63	94	18	74	72	64	16	47	27	1	32	6	63	32	4924
M_1326_Target	236	168	156	156	148	171	140	166	149	95	116	129	111	109	117	139	91	8	79	101	119	92	94	109	86	84	123	89	70	91	87	69	78	90	117	85	22	65	98	82	153	10	124	176	46	42	4	33	4923
M_7793_Target	239	223	192	185	178	167	164	168	144	137	131	111	125	100	103	119	114	158	109	95	102	99	105	78	67	72	113	121	67	78	113	105	100	87	53	85	0	98	73	66	0	112	0	0	77	0	68	21	4922
M_1656_Target	182	243	224	171	150	137	161	109	122	127	153	138	122	104	131	120	107	48	49	91	99	94	111	62	89	89	65	100	105	68	93	77	81	55	65	72	106	82	94	100	151	24	145	90	30	43	11	25	4915
M_1011_Target	192	185	179	191	192	148	158	162	147	145	127	106	115	115	104	114	127	1	151	117	95	88	118	87	82	89	91	86	47	85	98	80	87	182	101	108	1	80	68	59	48	0	178	35	50	75	0	18	4912
M_7065_Target	219	212	189	180	153	181	163	122	155	130	167	132	130	111	101	119	101	168	126	93	92	94	99	95	95	86	91	111	93	101	69	124	84	92	72	56	116	86	74	55	0	37	0	0	66	27	13	29	4909
RB_51_Target	317	162	172	113	143	158	123	119	133	113	105	101	111	92	108	76	88	0	85	131	81	86	96	70	86	90	82	81	86	83	88	62	123	65	111	81	207	72	82	69	144	9	140	184	33	102	12	27	4902
M_2385_Target	246	218	199	159	141	138	154	168	132	157	132	131	109	118	127	128	120	0	49	103	107	102	120	96	118	92	100	109	104	68	93	102	79	75	72	79	0	69	88	54	173	0	185	1	54	0	0	31	4900
M_7271_Target	275	229	160	146	159	144	143	169	112	124	121	130	141	123	134	108	132	177	110	94	96	107	117	85	101	73	70	87	97	73	83	106	106	105	109	76	0	99	74	61	4	126	0	0	44	0	42	28	4900
RA_61_Target	280	225	165	184	121	162	155	182	127	133	124	139	136	126	125	135	109	0	168	141	139	108	111	88	104	94	99	105	105	68	71	106	47	85	134	74	1	56	74	67	58	3	31	63	45	3	0	22	4898
RA_60_Target	226	200	169	162	149	147	143	124	146	134	121	106	107	108	100	135	106	1	96	94	88	94	90	90	83	73	61	95	67	68	101	106	84	68	43	55	126	85	84	64	115	62	138	185	42	89	31	36	4897
RA_1_Target	264	187	132	182	147	158	124	116	136	140	103	100	119	91	89	91	96	2	100	65	78	77	72	82	97	59	101	89	83	62	100	81	109	77	109	75	232	55	93	70	147	56	112	157	35	96	14	34	4894
M_1168_Target	207	246	193	162	193	173	189	127	115	145	128	154	100	114	134	126	108	0	161	100	86	88	75	114	84	88	91	121	71	101	74	71	59	73	91	91	1	85	51	73	156	1	55	98	51	41	0	26	4891
RA_274_Target	249	203	175	183	147	169	179	149	137	149	122	111	128	135	148	145	124	2	64	106	94	120	115	119	99	116	103	98	124	96	96	91	55	7	144	74	2	91	70	81	5	1	174	8	44	4	0	34	4890
RB_8_Target	227	201	150	174	136	107	152	141	109	101	122	143	111	127	108	96	99	114	172	101	93	86	83	83	89	90	73	90	90	90	79	66	72	74	123	92	223	68	67	66	0	135	0	34	31	94	74	29	4885
M_6960_Target	260	159	221	209	157	158	155	147	141	132	134	130	121	123	115	122	118	172	116	73	119	103	124	110	89	97	108	89	93	84	86	88	110	101	98	103	0	98	69	80	2	0	1	0	34	0	0	35	4884
M_3434_Target	237	177	173	172	181	146	154	161	127	130	143	105	118	152	124	114	123	25	106	82	112	76	89	94	92	89	83	80	99	83	99	93	86	65	134	89	87	88	94	55	70	24	102	8	36	60	15	28	4880
M_1116_Target	237	190	178	188	145	175	159	153	128	93	137	141	160	117	134	114	88	0	148	78	101	99	85	102	96	95	89	90	65	103	84	92	80	73	78	83	0	64	88	64	142	0	175	52	48	46	0	18	4875
RA_32_Target	210	185	152	142	116	159	156	132	133	118	91	91	115	76	122	102	120	0	82	75	68	111	85	66	92	92	90	74	89	74	73	75	131	77	120	83	248	53	94	53	178	0	164	141	54	86	0	27	4875
RA_89_Target	234	206	146	141	163	128	152	142	133	134	96	120	114	133	111	113	85	2	109	76	71	135	84	72	79	78	85	48	86	102	77	77	76	78	61	87	95	63	91	46	137	108	176	183	45	64	1	32	4875
M_1645_Target	206	208	160	134	186	285	145	128	116	126	128	95	97	228	136	116	71	3	85	110	91	98	94	99	92	81	86	76	51	92	90	107	70	95	93	53	1	63	95	69	182	67	0	117	46	72	0	31	4874
M_6296_Target	221	232	170	157	171	137	176	156	127	166	130	121	114	128	103	124	101	165	113	109	107	78	93	105	79	147	103	101	92	74	103	95	100	86	0	86	0	86	62	79	0	115	0	0	46	0	73	29	4860
M_2446_Target	221	207	174	166	158	197	163	169	144	110	119	109	113	120	132	122	110	6	87	106	84	87	84	127	69	79	95	82	92	92	79	83	85	92	85	77	22	79	51	77	184	6	64	135	40	49	3	24	4859
M_3419_Target	213	147	146	121	154	100	131	131	132	116	132	116	121	115	73	127	108	3	104	103	101	99	85	81	83	81	102	89	100	70	73	99	91	101	83	72	139	87	80	59	157	4	182	171	43	118	0	15	4858
M_6263_Target	217	223	213	181	140	160	150	154	140	158	114	138	100	115	115	139	130	152	85	81	101	84	62	116	92	73	84	89	107	103	81	63	109	58	122	80	76	75	56	57	0	112	12	0	40	14	54	32	4857
M_2052_Target	204	211	182	176	159	198	158	163	118	160	150	127	131	113	163	120	120	2	70	119	97	104	111	107	74	97	111	84	128	89	97	90	102	70	94	58	0	65	71	88	140	6	0	55	44	0	0	25	4851
M_28_Target	259	172	168	181	156	125	178	174	124	168	145	122	142	140	99	119	97	0	131	113	122	118	99	103	99	91	97	94	59	70	88	77	99	99	24	80	0	83	87	55	136	11	92	57	29	23	21	22	4848
RA_113_Target	208	176	185	148	145	145	145	149	129	138	113	114	79	106	120	105	81	1	159	87	100	97	92	80	82	84	87	100	97	101	80	82	91	97	83	68	3	76	97	53	145	0	171	225	46	46	2	27	4845
M_6018_Target	169	214	145	189	167	176	180	152	134	169	119	111	118	133	105	113	111	192	92	106	97	90	122	111	86	84	85	85	98	90	89	96	103	86	72	83	0	82	95	67	0	126	2	1	24	0	50	23	4842
RA_131_Target	193	176	150	135	136	124	132	116	143	121	139	131	97	115	92	103	78	0	95	67	96	84	101	67	73	75	69	61	115	73	69	69	114	78	95	63	252	61	67	57	154	0	138	167	65	71	132	33	4842
M_6636_Target	213	189	197	157	177	170	152	162	137	133	150	110	150	134	123	120	108	132	55	128	102	95	110	103	92	100	129	103	61	83	115	89	108	74	42	65	0	94	68	61	0	124	0	1	30	0	67	28	4841
M_6600_Target	212	194	183	161	156	184	180	163	154	116	114	134	144	120	137	135	97	172	83	102	87	92	112	130	101	105	91	77	100	81	84	91	48	96	48	100	4	60	63	57	0	112	3	0	60	0	67	25	4835
RA_220_Target	194	180	158	132	144	164	100	150	126	102	124	131	102	122	143	103	103	128	92	98	86	117	118	84	91	73	99	76	83	90	89	93	80	121	78	75	173	72	54	57	25	92	22	86	43	80	59	22	4834
M_2542_Target	189	226	188	147	179	124	195	147	135	130	106	132	109	134	119	103	112	3	95	114	96	96	74	87	113	70	106	99	96	66	101	51	74	77	90	82	2	95	56	64	96	5	131	164	48	65	0	39	4830
M_6354_Target	283	144	187	165	121	160	157	131	127	140	138	143	125	113	97	115	140	174	116	105	100	98	97	83	111	92	106	111	66	123	90	83	93	91	30	83	75	85	94	92	1	37	2	2	55	21	0	25	4827
M_6474_Target	249	206	205	165	178	142	194	186	139	137	112	139	124	107	144	117	111	166	63	95	89	106	119	97	121	117	89	105	45	91	96	109	92	85	72	66	2	107	83	62	0	8	0	0	39	0	17	31	4827
M_7785_Target	248	221	187	156	153	129	149	171	144	151	117	112	133	102	131	98	103	203	96	95	83	97	108	116	110	105	88	95	60	92	73	107	68	63	42	67	0	88	68	62	0	111	0	70	45	6	66	38	4827
T_128_Target	249	185	188	160	159	155	162	135	146	137	105	157	139	131	119	119	104	2	59	89	92	119	129	112	94	74	105	99	120	87	94	69	82	73	1	71	2	94	74	68	180	4	199	0	46	2	3	30	4823
M_7487_Target	248	186	186	157	164	201	181	157	130	128	142	133	102	115	103	114	115	172	90	97	105	90	99	103	110	113	94	99	41	102	85	109	97	97	80	82	14	63	85	75	10	9	7	14	60	14	5	40	4823
M_3234_Target	242	189	184	187	157	155	153	154	148	164	106	132	124	147	138	102	113	0	72	96	106	88	80	120	116	82	118	99	83	106	78	61	68	75	42	96	0	74	72	84	120	0	171	0	45	41	0	32	4820
RA_122_Target	218	178	168	156	113	106	182	156	145	112	113	148	128	119	141	134	111	0	145	103	95	91	91	61	88	98	76	60	95	80	90	108	112	81	72	88	7	77	84	92	185	0	160	11	46	67	0	29	4820
M_6705_Target	220	239	159	160	149	187	171	132	149	137	129	121	114	138	117	114	117	164	66	108	93	88	91	98	98	100	93	95	76	121	71	69	86	77	49	61	80	66	52	66	10	123	0	0	35	9	91	30	4819
RB_124_Target	218	220	164	171	157	160	152	150	126	148	111	171	120	128	102	126	114	184	98	98	89	91	90	88	90	85	114	70	64	115	106	77	56	97	81	54	4	75	82	85	1	172	0	1	39	1	51	23	4819
RA_313_Target	180	134	130	128	139	137	166	138	100	99	149	102	110	131	104	98	91	0	89	112	93	85	66	69	76	62	81	59	83	89	79	70	98	87	84	76	223	73	62	65	132	100	144	168	48	114	66	27	4816
M_3235_Target	222	226	215	153	202	145	199	135	134	138	123	135	139	128	118	132	120	0	66	121	95	83	90	112	107	88	114	92	95	112	94	70	89	78	47	103	0	79	66	67	0	0	160	1	50	46	0	23	4812
M_6824_Target	197	226	200	201	145	204	162	181	143	140	141	111	119	128	131	146	101	165	71	85	106	104	122	87	86	111	118	94	59	113	93	101	92	102	49	80	0	81	81	72	0	0	0	0	40	0	0	24	4812
M_6411_Target	277	225	181	158	145	159	156	169	142	131	138	138	143	134	107	119	99	185	39	85	97	92	135	97	112	111	83	103	31	97	113	103	118	82	59	76	0	81	102	73	0	0	0	1	34	0	51	30	4811
RA_227_Target	253	134	183	164	164	140	118	155	135	141	123	139	122	121	140	113	92	2	71	93	105	97	112	83	83	80	70	65	106	74	75	75	84	96	105	66	1	64	65	58	118	6	165	211	42	69	0	27	4805
RB_119_Target	237	192	176	158	140	161	103	156	134	133	115	128	99	112	118	130	105	140	105	94	87	94	96	62	53	85	91	88	98	83	94	115	82	73	95	70	215	73	72	81	0	79	0	0	38	60	57	28	4805
RB_49_Target	196	169	189	169	161	165	135	163	141	136	127	135	170	114	109	140	89	0	86	96	89	99	125	85	104	88	90	77	96	87	80	108	134	89	66	72	3	61	67	66	136	1	152	0	48	59	1	30	4803
M_5643_Target	193	197	159	176	172	146	156	151	140	120	104	116	133	92	127	109	119	165	106	99	104	98	99	84	97	84	107	100	121	108	92	101	104	88	119	74	9	82	69	75	23	37	19	30	41	9	23	24	4801
M_3122_Target	231	219	197	124	140	161	119	158	115	127	121	91	111	126	108	135	126	0	111	117	106	90	108	81	114	96	95	97	97	82	68	68	89	75	126	74	1	65	73	74	170	0	137	108	30	24	0	15	4800
M_3939_Target	201	173	176	152	150	122	139	160	132	123	129	104	123	92	133	109	88	112	87	72	108	122	89	97	72	105	95	84	102	84	73	82	74	98	36	77	97	62	62	52	92	73	64	129	60	48	63	23	4800
M_6188_Target	215	234	200	148	151	119	154	140	167	127	106	131	113	128	134	88	128	154	145	117	91	87	71	103	95	109	72	82	75	91	65	68	83	75	72	75	116	93	65	63	0	112	0	0	39	28	45	26	4800
M_5302_Target	181	202	171	170	192	147	185	129	134	107	131	116	146	146	98	103	100	146	122	96	103	80	65	96	76	88	85	99	51	74	73	62	52	81	82	70	210	65	47	65	12	148	0	37	29	59	49	19	4799
M_5121_Target	202	154	174	154	185	158	155	134	114	95	147	128	114	120	124	122	107	153	97	75	73	93	115	66	79	99	98	78	105	75	76	128	41	77	85	92	227	71	93	64	0	76	0	2	39	74	26	34	4798
RB_221_Target	208	170	130	142	139	140	136	137	121	126	140	102	95	118	110	106	100	146	102	85	93	86	109	74	90	91	72	74	128	73	78	81	81	91	84	87	169	84	104	73	34	116	29	48	50	73	50	22	4797
RA_101_Target	173	161	137	145	133	149	141	144	147	121	112	103	119	122	95	103	80	2	118	81	105	71	101	99	67	75	98	93	66	62	79	116	84	87	36	84	237	70	80	71	182	1	162	140	33	94	0	16	4795
M_6180_Target	189	220	174	157	164	153	137	160	151	151	113	143	132	103	172	142	112	165	92	107	114	93	77	105	85	93	92	100	87	89	88	77	69	53	63	92	1	92	44	74	0	117	0	1	53	0	55	37	4788
M_3179_Target	178	154	129	145	143	146	135	145	108	101	127	100	113	119	109	89	87	1	144	84	82	57	102	82	72	104	93	57	125	51	79	94	85	67	150	51	250	58	77	48	180	0	129	160	43	111	0	19	4783
RA_156_Target	274	195	164	160	172	140	130	139	111	112	129	128	114	105	121	109	89	2	88	113	93	108	90	90	80	71	78	74	96	83	92	76	94	84	80	72	25	69	56	66	133	2	171	153	46	72	0	34	4783
M_6832_Target	255	235	182	153	202	149	172	185	144	140	147	150	116	139	106	108	102	178	61	94	107	109	103	95	85	74	76	91	56	93	73	116	108	93	63	95	0	87	71	74	0	1	0	0	56	0	0	38	4782
M_181_Target	220	205	190	179	170	154	174	114	171	112	93	128	147	117	105	117	88	0	105	96	81	97	75	85	92	114	90	89	92	83	60	70	72	84	63	87	0	96	63	75	140	1	116	153	33	60	0	24	4780
M_6682_Target	256	228	190	168	143	149	190	158	153	141	137	119	126	100	93	129	120	190	58	86	82	107	101	119	63	105	88	95	34	105	83	76	96	103	27	79	0	80	63	63	0	138	0	2	45	0	56	36	4780
RA_197_Target	215	189	147	123	123	103	112	110	122	104	112	111	125	102	87	112	101	2	71	98	82	66	87	68	85	74	72	99	162	96	55	74	123	73	77	61	214	85	53	41	118	97	146	155	30	128	63	27	4780
M_6785_Target	238	180	184	150	162	168	163	171	148	173	124	119	153	141	127	106	115	180	48	77	127	107	81	91	83	91	77	88	57	103	108	87	99	95	40	79	0	92	55	55	0	109	0	0	47	0	59	22	4779
M_1907_Target	244	176	202	140	157	161	143	117	133	156	124	122	116	128	103	115	97	2	132	77	109	99	85	80	78	91	86	97	92	96	93	88	129	80	76	96	0	81	66	57	135	0	173	57	34	29	0	26	4778
M_4392_Target	253	158	161	161	155	153	133	140	128	155	115	139	105	96	145	119	71	113	98	76	76	90	76	112	91	118	86	60	82	65	93	55	88	85	129	69	193	68	69	67	22	104	15	16	42	49	68	16	4778
RA_110_Target	208	194	125	166	121	147	125	101	105	133	117	115	127	95	102	122	66	2	120	62	65	68	98	91	81	69	89	77	77	75	87	92	89	85	62	52	217	67	65	55	127	88	162	179	27	98	54	21	4770
M_1271_Target	298	168	155	112	122	163	147	120	130	112	122	102	112	124	116	87	84	0	99	92	80	94	63	74	89	76	98	78	114	84	73	90	126	81	135	82	155	66	59	65	149	0	142	82	45	77	0	27	4769
M_2819_Target	177	206	181	165	144	167	158	131	121	138	122	106	98	105	114	100	110	2	95	90	97	102	58	131	119	64	100	73	92	107	86	34	95	68	100	79	58	82	28	62	124	1	169	175	32	84	0	18	4768
RA_199_Target	171	166	166	157	131	139	125	119	96	127	115	113	129	112	122	106	80	0	114	78	91	87	61	71	82	70	96	89	69	69	86	42	147	91	71	68	200	71	42	44	157	115	147	155	28	100	45	8	4768
M_6222_Target	235	196	211	154	149	141	171	141	149	127	126	122	99	108	127	101	97	165	98	98	88	78	119	86	99	85	76	81	98	87	108	128	97	76	92	78	0	82	85	61	0	107	0	0	42	0	64	34	4766
M_7862_Target	252	180	163	141	209	146	137	126	127	130	133	132	114	138	127	109	108	163	101	98	103	82	82	78	94	111	101	102	60	100	88	93	91	84	59	81	73	95	69	48	0	103	0	0	45	20	50	18	4764
M_6258_Target	233	192	148	122	149	145	130	149	132	118	117	112	100	113	118	101	111	165	101	108	86	78	100	91	84	104	69	96	97	83	84	85	84	82	96	70	164	47	61	63	12	125	15	20	41	62	75	24	4762
RA_223_Target	202	182	152	143	169	164	138	128	131	141	125	121	125	129	97	119	103	16	70	80	68	87	85	88	104	69	78	94	87	79	68	78	84	78	81	106	185	63	37	65	121	25	120	114	42	79	15	27	4762
M_478_Target	209	200	159	173	148	163	119	134	108	123	119	119	107	108	91	93	101	0	69	105	65	83	113	84	91	100	82	107	84	60	73	97	83	85	109	60	33	79	107	54	158	12	176	189	26	72	6	25	4761
M_7281_Target	184	189	230	161	197	140	167	188	147	133	138	131	123	102	115	132	114	157	104	86	120	96	97	77	87	84	86	79	78	118	72	67	86	74	70	107	0	64	85	61	0	87	2	1	58	0	43	22	4759
M_4190_Target	189	172	184	166	150	122	128	106	103	129	159	109	125	111	113	116	130	140	94	110	74	102	124	95	78	90	86	93	121	73	54	111	54	94	85	70	180	71	77	53	0	121	5	0	34	72	45	26	4744
M_4709_Target	226	178	148	131	129	116	123	119	102	112	123	108	124	103	121	122	75	149	73	70	104	103	101	93	76	79	98	71	68	76	93	76	70	66	71	79	158	80	71	59	97	106	67	119	46	73	60	32	4744
T_163_Target	248	169	143	153	147	71	141	161	123	149	92	115	137	27	109	103	129	165	110	90	82	63	85	90	80	114	78	97	93	65	73	69	78	64	75	62	156	70	74	55	88	141	2	118	47	35	66	33	4735
M_5691_Target	235	196	186	143	148	140	155	166	145	106	135	101	113	110	109	112	114	169	111	95	90	90	108	120	109	78	94	77	102	102	87	89	92	86	93	72	0	84	58	54	0	141	0	0	47	0	56	16	4734
M_6374_Target	230	199	165	216	173	154	183	155	147	135	126	99	118	113	102	129	93	200	118	119	103	84	101	74	88	115	103	75	61	89	87	89	102	76	24	66	47	100	57	61	1	39	0	2	40	7	17	44	4726
M_6693_Target	259	213	188	156	169	171	135	139	151	132	133	131	148	142	98	119	109	156	42	94	109	95	97	118	114	99	95	110	53	86	69	104	70	86	37	78	2	72	61	65	0	123	0	0	29	1	46	22	4726
M_7636_Target	239	197	160	149	140	98	148	122	133	146	137	135	120	95	111	110	105	171	107	75	95	89	116	107	96	92	115	83	72	85	52	137	108	84	52	89	0	92	105	57	44	96	15	8	38	0	72	29	4726
M_3597_Target	187	206	197	136	154	163	171	153	148	134	120	142	124	130	128	122	140	0	90	107	97	102	120	79	67	80	86	91	89	76	94	85	109	79	55	64	0	96	68	58	166	2	14	77	51	31	0	37	4725
RA_191_Target	211	176	183	140	143	146	150	125	124	100	110	106	107	110	106	104	81	45	96	96	68	101	96	85	80	70	95	82	139	74	74	90	89	90	87	53	104	62	108	66	110	38	127	150	38	48	23	18	4724
M_5185_Target	260	202	177	137	143	88	150	125	141	111	125	102	110	95	122	103	92	83	101	52	75	94	85	61	100	61	94	62	84	44	82	96	99	77	90	59	221	81	71	51	86	66	85	93	40	80	39	21	4716
M_6465_Target	206	185	151	156	155	142	205	147	141	156	121	122	91	125	110	117	121	188	56	92	102	113	99	108	106	116	77	85	62	97	67	83	80	83	62	83	0	91	84	68	1	104	0	0	50	0	78	27	4713
M_7585_Target	174	187	175	184	176	176	191	129	148	129	117	136	136	121	144	111	113	212	99	94	97	89	91	90	108	97	131	90	45	82	86	51	82	65	35	99	0	66	50	57	0	124	0	0	46	1	45	34	4713
M_4200_Target	224	185	164	178	173	180	161	147	145	118	146	138	114	149	115	136	110	165	106	106	100	90	96	101	82	102	77	96	109	91	96	76	39	76	70	75	0	58	80	52	0	117	0	0	43	0	0	25	4711
M_1642_Target	172	251	253	136	168	0	187	98	89	164	165	128	115	51	119	129	81	124	75	57	101	66	83	76	108	66	54	103	61	64	98	80	77	57	59	112	227	88	70	71	81	41	2	129	65	41	50	19	4711
M_1982_Target	187	185	152	152	132	147	118	155	110	132	123	108	103	114	91	110	85	4	74	89	90	120	81	86	90	85	107	85	139	77	76	95	101	96	105	66	53	74	77	54	129	0	156	184	43	53	0	17	4710
RA_94_Target	279	217	182	150	121	157	172	141	123	131	127	122	97	128	83	108	101	0	99	100	104	90	69	106	99	69	114	84	93	71	98	115	81	63	42	69	2	76	69	84	187	0	110	71	38	40	0	22	4704
M_1561_Target	270	164	181	165	206	159	140	143	140	124	115	110	121	135	120	129	93	1	84	84	78	95	94	83	104	89	76	93	114	79	82	64	93	80	80	72	0	97	49	54	151	1	165	36	30	24	0	34	4701
M_2108_Target	231	165	182	134	132	157	165	151	144	109	131	163	137	114	126	118	142	0	58	100	93	117	118	105	97	100	91	100	117	75	89	92	97	104	89	84	2	64	94	68	153	0	7	19	44	0	0	22	4700
M_6327_Target	220	192	131	171	142	167	164	150	133	103	127	155	136	118	109	147	123	145	106	107	83	99	95	87	85	89	85	103	65	66	84	84	83	93	43	117	140	89	45	82	0	39	0	0	27	44	0	23	4696
M_3523_Target	217	235	187	183	189	149	168	168	138	136	131	140	123	130	119	121	151	0	47	113	81	106	104	72	91	106	73	94	95	67	96	92	77	69	0	82	0	71	81	86	144	0	97	0	33	0	2	30	4694
M_5303_Target	174	191	181	167	168	148	158	139	161	122	105	114	118	122	123	125	106	212	99	79	114	122	67	105	98	113	102	73	51	78	92	70	45	72	60	67	42	57	62	58	0	134	28	23	28	11	79	26	4689
RB_232_Target	206	189	171	121	169	111	141	148	112	104	102	114	97	104	92	104	93	200	73	83	98	103	98	76	86	63	73	86	114	67	100	72	88	70	84	76	295	48	80	55	1	135	1	13	19	68	63	22	4688
M_1904_Target	178	217	141	183	161	152	172	146	119	165	125	130	116	128	115	137	85	0	105	104	97	92	71	86	83	108	91	85	116	115	93	62	95	72	68	68	0	68	57	77	118	0	83	125	44	13	1	19	4686
M_2486_Target	193	186	167	154	174	122	158	138	125	128	101	121	98	122	110	110	123	0	102	126	57	91	105	93	97	80	86	75	84	92	73	58	58	89	79	76	0	88	41	67	150	0	206	143	44	58	0	38	4686
RA_84_Target	200	208	180	172	172	161	145	178	162	128	148	87	121	105	98	136	110	1	107	110	96	105	112	94	96	83	82	72	92	95	61	96	95	74	44	74	0	80	93	80	182	1	71	6	39	2	1	26	4681
RA_216_Target	203	199	190	190	138	146	158	116	135	121	130	127	122	135	123	102	133	0	46	100	102	92	87	76	104	87	111	60	88	95	68	62	91	99	101	96	0	71	63	86	129	0	139	98	40	12	0	9	4680
M_3053_Target	196	178	172	133	160	179	169	151	111	106	105	110	142	99	122	124	99	19	94	112	103	114	65	67	95	76	85	90	114	75	93	70	62	35	90	93	110	82	45	53	108	37	70	147	34	41	8	35	4678
M_7059_Target	235	217	156	159	168	134	139	145	136	119	102	114	118	99	108	115	132	179	111	90	55	60	93	114	68	82	92	86	81	78	85	91	114	66	82	71	113	73	84	75	0	145	0	0	39	19	0	35	4677
M_7045_Target	222	212	136	173	136	141	123	107	128	132	138	126	120	95	133	113	78	153	83	99	90	98	68	85	104	84	87	84	94	80	94	78	103	69	90	81	232	79	56	68	28	0	11	1	36	56	47	25	4676
M_2704_Target	204	197	182	154	160	123	171	140	149	114	112	120	144	138	102	78	108	21	92	76	79	98	84	78	94	95	84	106	91	76	79	114	60	66	65	83	29	78	66	59	83	17	91	188	47	37	17	26	4675
M_3058_Target	223	202	144	130	127	134	142	170	127	136	139	146	130	121	116	88	117	0	85	80	102	93	66	92	94	89	83	88	81	74	84	83	36	24	86	94	268	66	64	87	157	0	98	0	21	67	0	20	4674
M_1956_Target	219	201	173	191	151	153	138	161	131	101	132	103	97	138	114	114	99	170	128	100	91	82	106	101	93	77	79	72	90	102	103	76	78	73	93	82	20	72	86	69	2	81	0	4	58	12	32	22	4670
M_1103_Target	210	224	190	158	159	135	169	129	105	164	122	116	118	112	138	99	138	0	151	82	74	95	82	92	78	94	82	103	70	91	100	96	76	67	45	93	0	75	80	40	163	0	126	0	44	49	0	33	4667
M_4762_Target	198	168	133	145	164	164	147	163	134	121	127	129	142	92	62	120	89	156	81	73	76	82	50	72	77	72	92	75	144	80	75	64	127	64	60	68	196	71	52	50	0	50	0	2	38	217	74	31	4667
M_1066_Target	251	210	195	152	172	126	147	158	131	132	149	154	107	120	136	107	110	0	108	94	91	99	84	75	80	70	87	92	52	73	86	126	36	71	111	88	0	88	78	73	157	0	99	17	40	0	0	33	4665
M_8073_Target	208	193	181	170	155	121	150	139	139	152	95	105	109	117	112	135	86	145	129	96	84	106	115	78	67	67	82	86	60	99	74	87	92	90	93	88	173	73	56	58	2	64	9	10	25	34	31	23	4663
M_3184_Target	205	143	141	154	150	151	153	123	100	109	103	102	166	102	113	138	102	131	99	98	120	88	68	71	109	78	97	101	114	92	71	71	103	68	74	81	98	56	51	56	41	126	30	61	58	42	30	20	4658
M_4464_Target	203	153	175	164	158	131	182	154	123	115	109	99	111	107	103	120	101	143	62	92	66	116	68	94	81	110	90	78	81	94	68	74	94	52	103	71	148	64	58	72	31	139	44	0	30	44	61	21	4657
RB_13_Target	187	185	146	136	132	127	140	122	103	103	100	69	87	115	100	106	71	151	116	66	77	87	75	60	74	70	59	57	67	77	86	80	80	60	81	71	244	41	51	64	134	110	125	143	44	103	54	21	4657
M_6562_Target	199	207	202	176	143	119	171	110	146	112	112	138	111	106	106	118	117	144	98	88	77	73	82	71	93	92	94	79	79	72	62	66	58	99	61	81	205	80	70	62	21	77	23	0	24	58	46	26	4654
M_4674_Target	137	202	183	185	157	128	146	154	160	145	118	127	166	134	108	118	115	160	115	101	81	86	74	84	92	115	88	78	111	86	122	68	60	89	116	68	1	57	52	61	2	82	0	0	45	0	50	25	4652
RB_80_Target	180	160	117	110	146	148	119	110	103	92	129	105	113	92	122	96	75	123	97	82	86	88	103	62	78	62	77	76	96	60	72	80	102	53	186	67	216	75	62	70	88	121	76	89	28	72	55	29	4648
M_7076_Target	187	201	185	188	170	160	124	137	123	118	134	118	127	115	140	111	112	159	90	87	85	64	76	105	110	110	92	85	89	59	70	68	95	67	61	94	143	68	64	49	0	74	0	0	35	41	28	26	4644
T_2_Target	200	175	177	113	158	147	135	126	102	101	90	83	135	142	110	110	92	1	83	62	90	67	90	85	57	46	70	75	56	64	79	53	142	82	96	58	262	59	51	65	145	30	191	115	33	94	10	36	4643
RA_137_Target	198	161	217	139	139	158	135	170	111	109	121	107	118	106	94	114	93	0	90	109	80	90	116	88	81	72	64	67	115	110	81	60	112	81	122	47	43	84	54	68	141	1	165	85	40	51	1	33	4641
RA_292_Target	184	154	147	141	163	138	140	154	157	138	130	104	149	109	69	120	82	34	98	79	81	90	107	81	94	98	89	75	87	79	82	91	99	74	94	77	15	72	98	57	162	30	138	32	41	71	8	29	4641
M_2382_Target	138	220	174	163	162	158	165	157	143	112	105	109	119	122	102	106	105	0	85	89	125	89	82	126	89	86	103	103	95	80	95	44	83	73	54	96	0	81	51	59	99	0	146	146	40	37	0	21	4637
M_5015_Target	144	236	212	101	197	95	168	98	81	164	131	168	81	90	131	122	62	107	58	66	138	65	124	60	113	73	53	82	92	52	81	60	100	54	55	57	146	88	82	64	88	58	118	81	25	78	22	14	4635
M_3041_Target	189	179	172	136	128	174	126	136	127	119	108	133	128	114	143	110	89	19	67	100	95	96	93	92	94	68	75	67	90	67	89	73	77	96	85	87	5	60	70	58	136	4	177	184	41	40	2	13	4631
M_3183_Target	179	185	173	150	140	170	139	111	139	133	117	113	129	135	102	89	97	42	74	103	88	81	90	68	79	100	103	86	107	110	104	89	49	100	96	79	108	83	63	59	21	37	105	49	36	35	37	40	4622
T_167_Target	214	203	197	163	198	52	156	149	131	143	138	139	110	40	151	107	135	154	125	85	87	87	72	102	100	86	59	94	72	99	92	51	53	72	88	54	51	84	83	68	34	61	11	22	35	33	49	28	4617
M_6727_Target	234	197	181	178	190	171	153	142	163	133	116	130	79	98	128	86	103	159	44	109	77	81	102	100	85	57	89	92	63	83	88	95	91	81	56	65	44	79	79	94	1	109	0	1	34	13	40	24	4617
M_8150_Target	217	207	172	200	184	187	145	139	141	96	123	136	139	161	83	122	100	193	111	103	89	105	79	79	80	105	90	97	48	105	78	71	64	94	60	115	0	61	64	82	0	0	0	0	51	0	12	22	4610
M_1114_Target	162	160	173	119	116	113	116	132	97	115	95	78	102	98	94	97	91	2	101	86	72	72	84	81	77	84	78	55	77	74	73	84	116	66	104	58	371	59	96	59	155	2	135	157	30	131	0	12	4609
M_6118_Target	246	144	193	139	187	126	124	135	135	149	139	100	110	139	134	87	109	168	105	99	91	79	127	93	97	84	84	61	95	107	75	70	80	86	140	57	1	84	72	64	0	71	0	0	55	0	44	24	4609
RA_265_Target	212	170	154	157	167	155	137	137	133	131	116	146	93	133	112	125	110	19	146	84	79	93	67	82	84	85	95	78	68	80	88	89	102	69	80	92	18	78	72	60	105	11	114	23	35	82	6	36	4608
M_952_Target	212	199	174	148	129	127	149	121	111	155	111	98	80	79	105	85	104	160	74	95	72	85	103	86	65	96	97	90	145	83	77	93	112	79	85	51	228	51	98	65	0	63	0	2	37	85	23	20	4607
RB_94_Target	211	165	163	174	145	166	143	161	136	122	156	116	151	98	100	95	105	165	108	98	82	94	117	77	111	76	92	92	32	102	73	106	38	88	95	70	0	62	96	62	1	113	4	55	47	19	0	24	4606
RA_256_Target	213	149	139	142	114	135	137	136	116	128	156	104	86	124	91	107	82	20	88	94	95	85	76	80	79	77	81	66	77	82	87	38	86	102	112	70	187	67	54	61	115	94	120	35	33	99	55	27	4601
M_2116_Target	224	202	167	169	160	171	148	171	165	170	130	123	127	112	113	92	102	0	53	95	94	110	116	99	79	77	100	75	102	83	87	76	109	99	120	88	0	71	66	68	131	0	0	1	33	0	0	21	4599
M_6597_Target	225	183	210	159	138	165	175	158	116	117	101	118	109	122	124	103	129	188	60	136	104	95	86	94	102	86	73	86	39	120	77	82	76	62	42	96	0	72	90	46	0	115	0	0	35	0	54	29	4597
M_1829_Target	214	188	175	176	146	140	133	155	109	111	112	102	141	114	109	120	91	3	86	111	99	83	99	110	88	112	91	94	83	86	85	105	90	91	75	90	5	74	63	78	139	1	52	84	43	18	0	19	4593
M_6256_Target	183	194	172	164	179	173	170	146	130	140	101	114	117	106	128	147	116	177	104	90	98	83	67	98	83	52	124	101	73	86	77	72	61	75	42	75	1	82	53	80	0	121	0	0	57	0	39	35	4586
M_7359_Target	206	189	178	123	137	151	165	124	134	135	130	95	126	111	117	106	100	149	125	111	122	97	93	72	84	118	89	88	89	96	83	73	76	77	74	58	50	86	59	55	0	119	0	1	38	18	22	35	4584
M_5939_Target	224	206	183	157	181	138	156	160	114	117	143	166	117	132	118	108	105	136	72	127	91	75	91	84	107	91	115	94	120	79	67	95	83	87	96	61	0	105	56	58	0	0	2	0	44	0	1	19	4581
M_6085_Target	250	198	180	163	163	122	140	154	125	166	123	152	126	133	106	123	93	175	125	91	105	84	83	86	92	116	120	75	71	85	79	99	88	65	70	91	2	64	73	44	0	7	0	0	42	0	0	31	4580
M_7972_Target	191	193	171	155	153	173	151	162	133	125	130	112	111	98	101	131	99	160	110	90	90	100	113	87	86	108	103	90	48	80	82	93	82	82	36	63	0	87	82	67	0	136	0	0	49	0	47	20	4580
RA_248_Target	196	176	168	168	117	132	122	113	129	92	114	89	110	105	72	132	93	12	80	74	93	69	89	91	66	88	78	59	100	77	91	80	77	83	95	60	259	76	58	53	152	9	165	6	34	140	10	27	4579
M_4878_Target	265	203	174	166	174	153	153	159	118	128	113	94	131	129	83	128	110	161	120	96	83	73	68	84	72	116	94	97	43	104	69	91	38	84	103	75	2	72	59	52	0	98	0	7	45	6	51	34	4578
M_7587_Target	192	178	142	160	132	144	132	124	148	111	136	116	99	101	132	93	98	159	107	84	73	97	64	75	128	95	102	96	31	74	70	67	106	85	61	62	183	75	52	63	2	142	7	22	29	42	56	28	4575
M_4263_Target	201	187	169	152	174	161	147	160	137	147	139	112	126	140	126	113	110	147	83	78	82	104	143	105	91	95	98	73	83	65	92	112	46	84	43	74	0	67	99	50	0	39	0	0	48	0	50	21	4573
M_1991_Target	252	204	150	176	142	125	165	154	126	134	116	118	113	98	104	112	106	0	55	87	96	80	135	120	94	75	89	112	129	69	91	98	94	83	151	52	0	60	78	60	176	0	7	12	34	5	1	33	4571
M_1145_Target	185	165	211	142	184	143	146	165	126	156	105	107	135	131	100	116	77	0	109	91	96	97	132	95	96	79	109	97	74	106	79	92	67	89	96	74	0	79	84	65	89	0	81	0	39	39	0	19	4567
RB_243_Target	218	198	180	159	187	151	152	143	127	169	120	131	135	147	79	102	107	177	104	118	91	107	92	91	72	95	92	118	47	72	96	102	88	59	36	93	0	90	78	61	0	0	3	2	41	3	0	34	4567
M_5525_Target	225	182	175	145	119	145	146	129	125	121	104	123	135	125	110	109	101	140	82	95	86	71	105	101	69	77	98	66	85	76	99	85	68	67	65	69	135	74	51	68	67	60	59	0	41	23	33	32	4566
RB_95_Target	230	175	194	142	148	189	121	166	119	110	130	118	123	125	126	127	76	141	101	86	111	90	75	109	92	71	113	86	41	108	64	68	37	62	87	80	16	83	61	74	0	132	0	13	42	0	74	23	4559
M_2769_Target	200	159	177	132	139	121	113	149	96	103	115	89	111	87	118	100	85	7	82	104	85	87	85	94	76	83	55	83	70	86	83	90	93	67	67	56	97	80	72	55	146	63	148	188	38	79	28	17	4558
M_2301_Target	210	203	190	196	175	151	163	147	140	135	142	107	147	98	121	106	117	0	97	95	93	118	93	88	91	89	72	113	110	92	72	75	91	74	51	78	1	73	48	80	119	0	2	1	47	0	0	43	4554
M_4492_Target	251	208	184	151	170	173	115	138	124	110	114	140	135	118	104	96	96	144	52	97	106	113	108	76	88	69	96	90	94	68	74	84	78	73	75	63	78	74	74	59	2	89	0	2	36	19	23	23	4554
RB_204_Target	196	169	115	148	132	150	128	131	113	117	107	108	116	117	79	109	86	131	112	104	90	91	88	71	86	61	76	77	95	65	84	83	76	49	57	87	179	68	72	51	18	92	28	146	44	66	60	24	4552
M_2432_Target	203	187	138	139	147	169	125	124	122	149	138	116	132	87	103	132	114	0	65	96	100	91	73	88	85	94	96	94	76	79	93	69	94	83	61	64	0	72	68	85	130	0	178	115	24	25	0	28	4551
RA_240_Target	174	166	139	136	142	137	140	143	125	129	100	102	102	93	103	122	115	26	113	75	89	71	113	100	96	70	95	89	89	72	82	71	70	73	111	75	12	89	87	54	117	50	129	136	26	41	34	25	4548
M_2160_Target	207	213	163	167	138	181	166	142	122	164	119	132	112	126	91	114	82	19	97	95	102	83	84	102	82	66	77	94	104	100	60	103	110	101	61	72	0	87	84	81	148	13	0	0	52	0	0	29	4545
M_2240_Target	258	169	168	164	114	172	140	114	142	122	118	115	98	110	115	135	85	1	86	90	83	99	74	75	96	100	81	78	93	85	63	73	78	68	71	66	0	72	76	45	132	0	138	176	38	52	0	17	4545
M_6037_Target	114	176	313	97	169	217	83	86	76	264	71	284	61	174	71	137	112	89	57	48	181	52	51	58	45	134	157	182	44	101	38	35	42	40	44	41	44	144	28	138	29	60	11	19	56	14	34	14	4535
M_7442_Target	194	175	143	136	119	124	125	138	88	129	94	79	99	83	103	88	74	139	90	85	86	74	76	78	104	58	53	87	89	76	82	54	58	113	141	52	254	54	53	57	0	100	157	0	54	141	57	22	4535
M_991_Target	193	154	176	142	151	108	156	125	123	125	94	109	114	115	102	75	105	0	156	74	83	66	80	92	99	112	75	84	124	75	76	57	94	64	63	83	54	85	49	59	151	0	164	126	31	69	0	22	4534
RA_226_Target	219	150	151	125	142	113	116	141	124	106	127	86	80	86	111	95	102	0	76	76	88	63	89	67	100	71	85	67	82	60	76	61	78	70	93	68	249	70	52	49	152	1	138	183	28	136	2	29	4533
M_7322_Target	195	190	165	169	169	131	151	135	153	124	98	133	122	145	130	107	97	183	98	107	82	107	69	99	61	93	84	73	73	85	87	72	70	58	66	92	1	66	45	86	0	119	0	2	46	0	63	31	4532
M_2142_Target	237	230	167	170	163	137	158	173	166	138	119	154	134	156	131	133	82	0	122	101	105	73	76	131	108	93	84	89	97	103	75	62	78	74	69	76	4	74	56	52	11	0	2	0	35	0	0	31	4529
M_5569_Target	202	169	183	155	139	143	173	128	146	115	114	128	113	108	112	122	90	155	83	100	82	76	103	105	84	91	108	82	80	78	66	80	101	75	80	102	0	85	80	64	0	98	0	2	41	0	50	38	4529
M_6444_Target	269	224	144	162	137	123	182	168	156	132	119	119	111	97	96	107	129	136	55	82	92	119	79	88	80	93	89	85	73	99	92	84	75	96	40	83	0	82	60	56	21	51	20	2	66	2	26	27	4528
M_3323_Target	211	194	174	129	140	144	148	185	162	123	103	115	108	112	88	120	114	31	78	79	58	84	77	85	78	107	94	87	103	60	103	98	75	61	70	71	47	96	58	47	111	23	105	18	47	61	15	30	4527
M_5499_Target	177	238	184	173	173	158	146	136	140	145	95	142	154	109	108	123	126	176	85	131	66	89	77	109	92	82	83	68	97	74	104	64	73	63	80	75	0	70	56	62	0	25	0	2	58	2	9	28	4527
M_4989_Target	183	161	183	182	144	139	142	111	100	126	118	92	105	118	121	99	100	159	160	71	79	83	99	78	108	65	86	62	46	52	73	82	58	64	261	42	0	52	89	0	0	0	107	171	23	54	52	24	4524
M_7297_Target	201	206	173	134	144	135	160	135	149	142	122	129	125	114	106	88	100	151	99	104	81	79	116	91	80	76	71	81	109	84	66	84	100	79	105	86	0	87	66	42	0	108	0	0	37	0	53	26	4524
M_7310_Target	218	192	131	144	143	145	136	133	119	126	111	93	100	116	99	83	89	107	77	113	75	98	86	91	70	65	81	81	63	69	77	69	67	88	88	66	220	73	48	70	50	66	52	51	56	71	29	26	4521
M_4889_Target	199	181	155	165	127	133	114	135	156	93	101	125	119	112	90	84	110	148	115	65	88	84	74	74	89	70	54	63	86	73	72	69	71	114	89	93	239	67	72	41	0	125	0	2	47	45	57	29	4514
M_3044_Target	267	186	179	111	148	113	134	109	123	110	107	119	102	111	110	114	107	0	90	75	79	62	111	69	85	87	76	76	77	86	69	76	82	84	89	72	1	57	70	48	136	0	199	205	30	51	0	21	4513
RB_186_Target	247	256	181	171	156	132	138	130	136	135	122	144	137	97	112	113	101	165	62	105	122	93	85	93	72	92	87	94	53	81	74	60	74	89	48	96	34	59	71	61	0	30	2	20	46	10	9	18	4513
M_856_Target	210	176	184	136	139	154	142	167	159	114	117	132	157	127	121	109	111	3	72	98	108	76	95	65	86	55	71	74	83	79	69	80	62	70	38	80	9	51	57	57	177	1	177	26	43	62	0	33	4512
M_7407_Target	196	215	181	131	151	133	136	139	114	134	121	131	98	141	97	87	105	149	112	96	94	73	102	96	77	70	79	99	63	105	80	82	105	112	52	78	1	73	83	53	0	123	0	0	44	0	70	31	4512
M_2752_Target	202	203	171	154	171	144	143	143	149	150	84	125	121	119	106	129	106	0	74	70	127	85	91	74	84	111	87	75	95	79	85	78	69	85	77	65	0	66	79	49	151	0	118	0	46	40	0	28	4508
RA_210_Target	193	175	199	129	130	152	140	119	109	107	111	120	107	106	112	90	89	2	79	93	115	113	83	79	93	63	71	78	37	57	68	57	83	151	62	77	145	53	59	59	78	2	147	156	39	92	3	25	4507
M_4675_Target	114	182	198	185	147	142	146	142	130	135	124	130	121	126	120	125	82	163	99	78	89	89	105	97	62	105	91	93	76	95	114	78	37	84	80	96	0	70	65	49	0	106	0	0	44	0	54	38	4506
M_5292_Target	198	189	166	145	169	168	126	110	93	123	122	146	133	127	118	92	97	160	127	117	100	107	79	99	92	107	90	82	41	94	105	69	40	73	76	78	0	55	51	78	0	135	0	0	32	1	64	32	4506
M_2482_Target	209	193	158	140	156	145	120	134	112	130	100	109	92	95	73	96	90	20	106	85	113	75	71	108	78	89	76	82	90	80	63	51	98	86	79	82	22	84	63	64	152	5	136	169	34	48	5	38	4504
RB_158_Target	167	164	173	129	141	146	143	156	126	97	123	105	115	124	99	116	105	136	89	96	90	109	92	82	70	87	83	49	85	80	70	104	69	8	75	79	200	72	83	59	3	116	3	4	40	32	68	42	4504
M_4108_Target	188	174	141	118	155	159	139	117	140	121	104	136	126	110	95	98	100	151	113	68	87	69	78	75	70	74	89	138	72	82	76	69	31	68	50	77	237	127	58	59	0	0	0	100	44	43	45	32	4503
RA_132_Target	210	170	193	165	175	133	141	138	95	135	123	129	123	105	111	113	103	1	100	77	82	75	70	76	69	73	84	85	84	75	83	69	87	88	41	74	114	71	69	46	162	0	23	164	22	41	0	36	4503
M_2695_Target	207	150	170	129	150	132	153	140	124	120	143	134	116	152	100	93	91	1	95	92	102	82	111	82	79	97	70	77	107	81	85	85	66	90	64	88	2	78	86	56	157	0	101	73	33	31	2	24	4501
M_2669_Target	240	207	177	153	173	203	176	156	123	112	95	137	138	135	102	86	113	6	64	81	111	84	99	79	85	86	86	87	83	62	82	97	92	95	102	66	0	59	72	46	5	0	118	2	48	54	0	22	4499
M_4964_Target	211	213	131	161	171	142	166	151	123	127	127	124	128	117	99	108	95	162	99	93	83	102	85	71	86	74	85	64	60	100	85	69	64	76	47	70	89	66	52	64	0	117	0	4	53	14	48	21	4497
M_6749_Target	224	217	192	122	162	144	175	155	173	124	125	123	103	120	93	125	118	170	66	96	97	110	78	91	108	86	89	90	46	92	82	85	83	74	33	89	0	59	61	74	2	70	0	0	25	0	31	15	4497
T_8_Target	209	171	174	169	151	175	154	116	136	142	107	118	118	122	116	98	110	4	114	80	77	103	91	103	86	68	83	72	103	71	74	64	79	80	64	85	1	62	49	75	2	5	197	118	30	46	2	22	4496
M_7265_Target	208	182	197	155	156	145	184	151	137	113	106	104	113	108	124	109	104	149	76	94	84	71	89	80	100	84	72	93	75	90	76	118	94	73	87	61	0	63	78	66	2	108	2	0	45	0	38	32	4496
RA_23_Target	186	138	142	131	146	134	119	132	117	101	91	129	103	92	108	105	93	0	106	78	78	99	68	61	72	50	56	73	63	55	85	72	115	61	63	88	191	42	56	55	111	66	162	185	37	99	56	25	4495
M_1371_Target	188	177	164	158	136	167	123	107	142	133	89	113	101	132	94	91	89	0	91	100	83	90	63	99	105	98	82	87	131	104	85	69	51	74	74	88	1	80	52	72	138	1	158	81	38	64	0	27	4490
M_6606_Target	208	197	209	153	191	156	154	158	117	162	107	152	132	117	88	116	92	159	92	82	78	78	83	108	82	87	100	100	82	71	76	62	32	84	36	77	0	72	57	45	0	116	0	0	37	0	59	24	4488
M_6276_Target	211	174	178	129	169	147	148	140	128	139	129	113	111	103	90	108	91	159	139	86	92	88	87	82	89	88	77	100	82	80	60	94	117	62	143	91	5	75	69	66	0	62	0	2	42	0	23	19	4487
M_8184_Target	234	166	172	184	140	123	141	138	151	139	150	114	111	108	100	104	94	171	112	99	89	118	113	94	92	93	109	100	56	87	81	90	75	90	72	63	9	60	63	55	5	6	6	24	46	8	6	26	4487
RA_40_Target	201	217	148	190	157	132	149	138	121	140	120	111	102	86	115	111	101	0	120	91	95	99	91	75	75	75	98	63	87	73	65	111	64	74	68	47	14	59	104	58	129	0	167	10	51	71	0	14	4487
M_1157_Target	194	175	152	150	180	161	174	177	157	156	130	112	110	127	105	115	80	0	156	86	107	73	93	100	112	90	75	69	79	89	68	102	67	84	94	83	2	61	73	60	0	0	72	19	40	47	0	30	4486
M_3084_Target	211	162	129	102	117	171	119	156	123	100	143	106	108	120	106	126	106	0	103	77	108	83	123	93	82	93	67	65	80	90	78	79	130	70	80	88	0	74	75	52	134	0	103	144	31	44	0	33	4484
RA_176_Target	174	265	139	120	239	115	127	106	107	211	107	141	88	110	197	86	94	0	33	75	75	81	60	71	85	59	52	131	66	58	121	84	69	50	48	62	0	170	53	116	115	0	104	154	36	0	0	27	4481
M_892_Target	219	232	152	180	147	119	147	128	143	162	87	114	117	98	84	106	119	0	102	97	67	74	79	101	86	65	64	92	87	83	68	75	94	65	25	84	1	69	47	48	180	0	174	71	50	56	0	22	4480
M_4646_Target	179	201	153	189	143	188	148	142	116	124	119	87	91	123	87	111	104	172	94	75	105	99	97	95	72	107	88	87	82	114	74	72	36	78	98	94	0	91	65	74	0	125	0	0	49	0	0	32	4480
M_11_Target	206	270	263	124	237	110	209	107	134	185	86	206	126	126	88	80	107	0	63	75	130	91	71	85	99	77	51	120	43	89	41	68	58	69	18	75	0	114	78	94	21	0	28	66	51	12	0	25	4476
M_3010_Target	204	215	184	163	155	166	128	125	122	128	85	140	149	122	112	129	115	2	114	89	98	73	65	99	91	81	89	87	91	83	75	62	66	60	52	100	0	78	64	49	112	0	122	21	41	42	0	27	4475
M_6423_Target	221	213	199	137	157	161	163	166	163	128	144	133	102	111	95	129	85	220	65	102	116	101	67	90	110	94	82	69	63	88	99	47	86	79	38	92	0	82	44	74	0	0	0	0	46	0	0	14	4475
M_4194_Target	211	184	183	154	193	105	141	145	140	137	134	116	88	129	133	108	118	159	96	87	83	67	83	83	84	79	93	109	98	81	102	82	50	83	30	54	3	100	69	49	0	99	0	1	55	0	51	25	4474
M_6323_Target	267	205	191	157	172	142	178	139	122	136	119	122	135	108	114	99	99	157	112	92	76	81	117	87	64	101	90	77	106	81	92	86	98	80	0	76	0	106	62	68	0	0	1	1	34	0	0	22	4472
M_2495_Target	207	168	137	146	142	130	149	132	91	134	125	83	110	117	118	124	102	1	100	93	106	88	83	96	83	93	90	83	84	71	83	71	98	75	80	54	0	52	64	59	133	1	119	186	38	56	0	15	4470
M_4831_Target	195	194	181	137	130	154	164	141	130	97	132	136	107	81	86	147	100	185	78	84	86	97	69	95	85	80	80	79	73	69	64	69	78	88	59	73	151	67	38	40	0	76	0	0	45	40	58	51	4469
M_1500_Target	153	368	156	129	245	119	87	122	140	210	102	159	72	112	205	62	75	1	37	62	64	49	62	91	59	77	53	144	82	69	126	67	73	61	75	66	0	98	55	88	110	0	99	136	19	0	0	29	4468
M_5521_Target	137	164	110	106	94	170	141	113	109	101	110	125	83	89	94	90	80	121	91	86	84	76	87	76	50	63	81	65	83	59	62	72	118	70	64	82	34	53	51	53	0	31	203	423	48	92	52	21	4467
RB_134_Target	202	171	161	143	109	157	143	127	93	120	119	107	105	110	89	106	79	168	114	67	88	72	92	80	87	72	78	77	110	84	70	76	36	79	161	53	130	75	82	49	80	60	0	75	32	22	33	22	4465
M_2169_Target	212	181	218	140	165	175	142	155	123	127	121	117	112	118	126	122	121	160	66	74	75	85	72	103	83	108	85	67	29	84	77	85	48	78	62	78	1	84	65	59	0	151	0	0	40	0	48	19	4461
RB_247_Target	212	163	184	151	142	135	126	172	136	135	107	132	129	133	94	119	126	200	107	127	99	112	75	101	86	90	78	72	47	105	78	87	90	62	43	110	0	101	59	71	0	0	3	1	38	0	0	23	4461
M_7449_Target	134	187	145	168	163	133	136	123	109	100	73	107	104	119	85	112	90	197	78	100	76	57	67	77	73	70	81	78	90	83	65	40	54	54	88	84	205	68	44	45	94	116	45	68	35	60	55	25	4460
RA_311_Target	160	208	173	164	130	147	167	127	106	128	105	123	115	89	96	105	81	0	70	91	95	106	66	72	63	67	65	94	73	77	97	99	69	96	58	57	13	54	52	60	133	7	175	194	39	42	25	26	4459
M_5372_Target	214	169	173	148	154	143	154	180	118	117	121	131	135	103	89	111	101	166	71	84	95	107	110	71	61	82	115	107	56	84	91	81	66	87	121	73	0	66	77	48	0	70	0	0	38	0	44	26	4458
M_6761_Target	164	226	180	200	135	167	161	129	157	127	104	126	120	111	126	137	110	211	90	104	76	99	79	104	88	90	106	88	47	89	82	77	87	69	27	99	0	89	56	61	0	0	0	1	38	0	0	19	4456
M_5592_Target	224	154	196	133	124	136	111	136	116	110	101	130	123	103	114	133	108	161	90	95	77	72	118	86	103	77	105	88	83	95	79	97	81	93	109	70	0	68	82	45	0	109	0	0	36	0	54	30	4455
M_451_Target	138	206	172	139	135	164	130	152	104	130	131	111	122	116	126	129	105	0	83	76	72	107	101	86	80	79	69	73	96	69	72	77	73	79	101	79	0	65	74	63	170	3	34	157	38	29	2	37	4454
M_5652_Target	197	179	180	155	190	113	144	131	167	123	106	101	106	131	109	128	120	158	102	123	88	78	77	84	73	86	75	79	79	63	75	62	65	62	94	75	44	74	64	57	0	143	0	2	27	3	40	22	4454
M_7873_Target	203	164	149	120	166	152	123	161	117	114	105	123	104	128	120	103	107	138	56	106	96	83	100	75	90	95	88	69	27	63	79	60	95	73	36	61	10	67	81	71	0	236	0	0	18	2	196	16	4446
M_7806_Target	220	203	184	142	169	132	156	141	171	148	92	136	108	106	100	117	106	148	103	105	72	91	81	87	83	76	83	91	36	80	70	115	79	86	35	71	0	78	65	63	0	96	0	2	47	0	43	24	4441
M_6625_Target	161	196	140	134	140	155	142	135	106	97	121	113	98	111	118	104	100	135	65	96	101	93	84	79	54	93	76	85	61	79	96	94	99	77	60	88	204	67	62	49	0	138	0	0	30	37	48	18	4439
M_2987_Target	185	181	160	143	155	108	111	128	108	119	100	100	96	113	102	87	109	7	84	92	64	87	88	78	90	74	69	66	68	86	75	77	87	60	64	95	88	85	81	54	156	9	146	167	32	74	1	22	4431
M_1043_Target	202	186	170	155	134	173	134	122	129	106	91	117	142	132	99	107	80	1	139	106	79	92	90	98	103	76	97	88	64	81	55	76	66	92	68	73	0	70	69	53	134	0	145	0	29	82	0	25	4430
M_3403_Target	215	211	154	150	140	159	152	152	105	118	135	124	119	95	101	132	92	0	81	94	94	94	120	79	96	91	95	74	101	62	68	84	100	80	46	91	1	73	71	40	80	1	86	77	38	38	0	21	4430
RA_28_Target	200	188	138	116	119	137	147	112	116	101	97	104	94	81	104	79	97	5	87	58	71	76	73	88	91	78	53	63	78	75	61	87	90	56	70	65	224	68	58	50	163	47	134	142	24	114	30	21	4430
M_7978_Target	242	186	176	138	168	138	128	128	123	127	106	100	121	126	108	127	104	165	77	88	83	95	102	75	55	48	96	76	65	55	82	60	87	64	65	72	85	59	95	58	0	112	0	31	28	24	62	19	4429
M_2737_Target	256	175	178	173	153	156	154	133	134	122	132	126	104	139	96	138	121	0	110	110	95	91	102	127	74	106	111	92	127	63	61	113	46	92	0	73	0	90	76	85	0	0	0	0	61	0	0	32	4427
M_2958_Target	198	154	174	176	143	123	137	138	135	118	124	104	101	106	141	102	122	1	114	79	99	76	92	100	74	86	68	79	96	80	70	76	78	74	96	78	54	97	68	65	135	0	100	0	31	49	0	16	4427
RB_200_Target	227	218	158	144	153	154	139	113	117	120	105	83	86	117	104	113	97	172	100	87	99	90	92	80	85	81	65	86	85	66	78	111	88	69	113	59	2	98	79	49	2	108	2	7	34	6	76	10	4427
M_4566_Target	206	190	190	153	148	129	128	136	123	129	121	114	111	125	92	94	89	148	85	106	76	96	93	104	115	71	81	75	101	91	79	61	71	79	83	70	2	67	64	63	0	107	2	1	55	2	74	26	4426
M_3318_Target	209	167	183	164	147	169	140	136	127	132	102	97	133	129	116	136	103	1	78	100	94	86	94	109	96	99	80	88	97	74	102	85	51	81	29	62	4	64	68	60	128	1	118	1	37	18	2	27	4424
RA_49_Target	214	171	151	137	121	133	125	98	129	127	96	98	91	104	97	97	86	14	110	71	72	83	78	90	111	71	74	68	79	82	60	80	60	82	68	78	90	64	67	35	118	108	131	163	50	67	4	20	4423
M_3278_Target	219	169	162	164	153	145	131	149	120	152	101	104	116	109	79	112	94	3	79	92	66	95	77	84	87	97	88	99	65	89	80	87	63	94	46	85	0	58	54	78	160	0	121	58	53	66	1	18	4422
M_2953_Target	181	175	195	167	165	141	165	129	108	122	120	143	145	126	113	92	95	0	141	112	119	99	76	80	110	67	101	107	80	78	75	76	67	0	59	81	49	58	69	56	94	0	31	83	35	16	0	20	4421
M_7804_Target	203	134	147	159	163	144	130	139	126	109	124	107	134	102	126	100	84	164	92	85	84	70	80	87	87	86	88	58	57	80	72	96	91	90	89	78	69	82	81	53	14	83	1	16	52	32	55	18	4421
M_4767_Target	210	177	180	165	137	138	135	129	136	134	106	120	113	125	109	122	109	151	93	93	81	74	83	71	82	72	76	81	58	104	91	60	64	67	121	59	78	66	78	73	0	45	2	0	60	25	38	23	4414
M_49_Target	262	206	166	156	138	174	142	159	137	122	128	155	107	122	101	108	88	0	123	88	98	109	95	79	109	94	85	80	38	105	99	56	35	100	127	99	5	86	73	63	0	0	0	0	47	3	27	16	4410
RA_45_Target	168	161	180	135	138	118	111	124	104	109	105	93	112	121	99	107	102	10	127	83	82	76	83	93	83	50	75	64	63	82	99	95	70	51	56	78	19	57	56	58	104	15	124	319	55	58	5	29	4406
M_781_Target	149	194	179	128	182	140	128	129	115	116	119	96	86	99	105	87	76	0	104	82	101	107	105	100	76	83	93	68	54	74	69	88	133	76	99	69	0	74	73	32	110	0	123	157	28	68	0	31	4405
M_1243_Target	251	164	147	159	158	126	108	129	111	97	119	115	102	106	65	114	75	12	83	67	83	70	96	88	61	68	93	80	89	74	73	78	101	60	64	52	87	72	61	44	128	21	138	145	41	97	8	25	4405
M_2199_Target	210	157	160	152	167	133	119	147	126	99	132	94	100	116	91	90	87	2	93	71	80	110	106	108	77	69	80	61	131	79	77	106	120	66	81	61	0	63	86	43	94	0	120	153	44	16	0	28	4405
M_5915_Target	210	170	200	164	162	122	162	146	146	101	109	106	109	118	98	104	91	166	37	108	88	73	48	116	83	73	84	74	108	89	78	67	91	75	74	72	118	73	31	47	0	98	0	0	33	31	28	23	4404
M_837_Target	157	185	219	179	161	151	130	109	125	133	105	115	100	124	109	107	99	0	83	100	74	100	91	95	89	89	94	79	87	69	98	80	78	81	0	74	2	88	57	72	113	1	149	62	39	29	0	21	4402
M_4205_Target	200	151	192	142	141	148	171	128	134	130	104	104	98	112	132	113	112	215	105	88	93	69	96	80	91	89	82	70	91	73	57	114	32	60	50	85	0	68	77	45	0	126	0	0	28	0	75	31	4402
M_4816_Target	252	167	166	127	131	152	128	158	135	123	136	104	116	113	124	99	97	116	99	76	112	73	86	90	84	82	111	64	43	111	71	93	45	85	55	60	0	77	75	77	1	137	0	0	41	0	70	38	4400
RA_318_Target	224	160	179	143	117	148	150	127	134	74	135	92	122	115	107	102	85	0	94	70	62	77	100	95	94	101	71	73	86	83	73	64	74	84	69	88	3	71	51	77	89	0	128	181	51	52	0	24	4399
T_52_Target	210	140	139	151	111	158	122	112	116	117	112	82	94	86	91	114	100	44	59	86	66	79	87	85	92	77	99	76	80	73	66	67	122	122	115	78	1	59	77	59	61	219	112	58	24	22	56	22	4398
M_3093_Target	205	181	150	156	128	149	132	138	118	104	130	113	97	106	103	112	86	101	87	93	83	105	81	105	86	97	84	81	62	84	84	75	43	71	94	71	108	71	64	71	42	37	50	29	46	34	22	29	4398
RB_112_Target	199	200	156	134	167	163	130	150	114	127	126	113	117	121	120	107	99	172	96	80	92	100	81	83	97	86	65	78	53	65	73	119	44	65	66	76	6	57	81	83	2	101	0	3	52	2	47	27	4395
M_1814_Target	236	186	149	133	153	128	117	133	104	107	130	105	126	119	102	82	89	0	79	96	103	92	100	82	76	99	76	75	88	89	69	104	115	78	119	78	2	72	84	61	145	2	126	2	26	30	0	27	4394
RA_350_Target	243	199	179	157	147	165	163	123	160	123	135	106	141	115	113	106	98	0	63	87	75	85	96	85	120	75	76	70	78	61	68	94	82	78	12	74	0	77	88	60	120	0	77	34	41	16	0	26	4391
RB_180_Target	180	192	118	109	146	116	122	129	117	86	95	105	112	98	107	79	79	120	105	86	60	72	56	79	100	50	72	67	69	82	81	73	94	103	56	42	192	60	56	61	47	80	79	177	44	74	48	16	4391
RA_261_Target	157	193	150	131	99	131	137	127	114	107	134	96	118	91	70	79	108	0	81	90	78	80	68	75	73	67	82	91	53	73	74	66	68	70	56	68	199	61	58	50	134	58	161	176	43	77	0	17	4389
T_23_Target	210	149	129	156	113	147	138	112	122	90	98	98	116	91	99	127	89	0	106	65	73	74	103	75	62	63	84	51	68	65	66	77	102	75	96	51	126	62	90	41	163	1	128	173	33	97	0	34	4388
M_753_Target	219	223	156	154	172	136	187	130	148	149	126	125	128	101	114	131	109	0	53	91	83	76	79	77	94	76	96	76	52	67	109	65	122	78	44	74	0	69	70	83	134	0	0	50	37	0	0	24	4387
M_1876_Target	192	181	166	142	159	148	118	125	126	109	101	115	124	77	86	130	89	2	89	82	87	94	86	83	83	78	82	80	115	110	90	40	107	64	71	86	61	73	72	58	126	0	132	43	39	45	2	19	4387
M_2923_Target	189	169	187	164	135	171	150	132	108	127	108	102	115	110	100	87	104	21	72	83	95	84	53	96	81	77	80	97	96	68	77	44	60	77	97	84	144	66	33	75	100	21	60	54	27	57	15	32	4384
M_3129_Target	214	196	145	157	139	132	162	125	142	122	77	118	142	106	117	115	124	0	113	101	97	107	91	67	81	116	114	86	63	98	74	71	35	65	93	58	0	83	41	54	135	0	148	0	26	0	1	31	4382
M_3564_Target	237	176	134	156	118	156	138	120	150	124	112	111	113	116	129	121	85	0	77	77	88	76	111	1	85	103	81	91	81	80	70	107	81	85	49	72	0	66	66	52	167	0	113	124	31	30	0	20	4380
M_5754_Target	203	167	134	134	133	155	148	131	153	106	114	87	108	103	111	82	85	180	87	109	99	96	58	88	95	65	73	66	76	86	74	65	81	58	64	72	146	67	63	53	43	110	10	8	37	43	30	23	4379
RB_251_Target	182	191	151	115	131	135	129	137	129	89	100	94	91	104	87	97	93	135	104	81	86	80	95	72	64	67	50	64	60	72	72	70	69	59	161	68	161	36	79	70	21	102	0	120	36	77	52	40	4378
M_6409_Target	178	186	165	180	112	147	156	119	157	107	116	107	122	92	116	111	115	157	54	92	82	111	81	102	91	75	101	67	54	77	73	66	60	100	35	82	96	44	65	50	0	125	0	1	50	28	49	16	4370
RA_65_Target	243	194	155	160	143	139	140	142	87	128	112	102	92	104	92	98	96	0	101	100	87	94	62	76	80	85	77	88	118	74	65	59	78	72	104	64	0	65	68	55	96	0	134	115	28	34	50	11	4367
M_5423_Target	188	171	180	154	156	129	130	156	120	153	111	110	119	83	85	111	120	161	122	99	91	122	101	70	68	61	83	92	104	68	74	54	99	83	156	93	14	89	55	71	0	0	0	2	33	2	0	23	4366
M_2346_Target	214	189	152	146	133	131	128	134	126	134	119	126	118	110	78	100	83	0	54	98	75	73	72	90	94	101	78	71	95	90	75	102	80	67	49	59	0	65	68	59	134	99	107	62	50	2	53	19	4362
M_390_Target	188	191	162	163	170	149	150	160	144	115	122	104	142	132	87	102	95	0	104	97	92	96	85	91	94	100	76	97	55	72	64	72	44	93	83	68	4	91	65	61	158	2	0	41	42	9	0	29	4361
RA_46_Target	219	202	208	214	162	167	147	160	127	132	124	117	127	111	134	96	88	0	84	113	107	88	99	101	100	75	77	85	65	91	107	95	28	65	80	58	0	66	48	56	4	2	36	11	53	0	0	31	4360
M_4518_Target	232	198	183	153	149	148	137	126	151	118	105	95	102	122	107	111	111	133	48	77	76	91	88	92	70	56	83	108	99	77	66	85	82	78	63	82	2	89	74	42	2	130	0	1	44	1	48	24	4359
M_5253_Target	193	211	167	166	171	140	158	138	154	135	115	132	112	131	126	0	136	209	127	88	69	76	78	100	81	69	114	1	59	77	67	83	35	70	68	92	4	0	58	69	2	142	0	1	47	0	52	36	4359
M_6015_Target	212	140	179	148	126	152	136	127	134	136	95	123	123	99	99	99	110	188	122	84	74	91	99	100	110	85	76	56	84	44	52	92	85	74	95	88	1	56	78	66	0	104	0	0	33	0	48	36	4359
M_1846_Target	185	179	179	144	178	146	154	138	126	153	101	136	90	91	129	88	97	0	43	83	97	77	99	101	104	78	79	114	94	69	77	59	113	75	100	84	0	63	67	65	135	0	74	0	53	19	0	22	4358
M_6627_Target	206	149	122	114	109	117	124	125	67	69	100	101	86	123	81	109	84	152	64	70	65	132	72	57	71	111	106	53	101	82	79	60	80	75	75	53	191	73	70	36	87	91	68	97	36	66	62	33	4354
RB_117_Target	187	192	124	148	145	143	144	120	132	109	116	139	129	121	99	140	124	171	37	81	85	94	115	79	90	86	87	88	68	67	75	79	54	79	61	72	1	82	72	67	0	120	0	1	40	0	71	19	4353
M_5495_Target	271	219	184	160	133	129	155	134	143	110	109	96	111	132	93	94	102	139	76	89	74	79	77	78	94	88	84	102	79	73	58	58	66	77	74	67	0	69	60	64	0	107	2	29	40	11	44	19	4352
RA_31_Target	231	195	153	131	138	133	137	144	96	138	121	90	91	120	116	135	90	0	56	77	66	84	79	74	83	64	90	84	84	55	70	72	105	82	40	62	64	72	79	49	168	2	157	73	44	38	0	20	4352
M_6305_Target	206	192	142	164	157	154	100	111	129	104	116	114	119	130	74	100	94	154	91	88	110	87	63	88	100	111	78	79	80	86	88	73	82	81	22	76	128	66	43	49	1	74	1	0	60	24	37	25	4351
M_5027_Target	160	168	152	136	139	130	167	148	144	121	125	116	131	98	137	131	91	179	107	75	101	74	102	72	85	124	125	75	49	81	79	75	67	66	88	72	0	68	81	66	0	54	0	0	30	3	40	18	4350
RA_87_Target	86	144	127	105	108	134	124	116	100	110	106	97	108	109	98	77	76	113	125	66	69	90	88	70	90	69	87	74	115	62	72	81	61	73	102	60	199	61	86	54	106	79	84	118	33	80	38	20	4350
M_2334_Target	203	173	166	146	142	159	128	140	117	105	162	116	101	132	110	107	106	0	84	99	91	111	92	101	99	93	97	77	119	86	82	101	85	71	53	67	0	71	77	59	147	0	1	0	37	0	0	32	4345
M_5392_Target	225	174	167	149	174	151	177	134	154	153	124	104	138	112	120	112	112	149	82	103	85	104	76	83	76	101	76	104	53	90	64	70	32	85	73	74	0	67	74	61	2	1	1	2	57	0	0	20	4345
RB_64_Target	167	203	170	136	138	178	113	137	142	116	128	106	107	111	79	101	92	134	113	105	78	68	74	84	96	60	80	51	73	93	72	58	68	52	72	65	79	72	52	72	31	98	37	39	45	41	40	19	4345
RA_217_Target	165	185	171	155	159	149	153	147	124	105	127	124	98	93	91	110	86	171	60	71	84	103	87	82	90	74	76	63	87	76	75	78	102	75	121	75	0	82	87	61	4	99	7	5	23	0	53	30	4343
M_2356_Target	172	173	168	178	145	160	146	134	166	125	104	131	118	145	132	115	98	0	52	76	89	66	68	115	63	93	114	86	87	86	94	58	63	69	23	92	0	85	37	40	112	0	118	59	57	0	0	28	4340
M_3723_Target	171	185	163	149	161	143	150	122	131	152	141	124	93	88	108	95	98	144	85	89	75	95	89	71	97	104	67	92	88	67	89	77	55	97	48	87	79	78	83	45	0	20	0	0	58	20	32	33	4338
RA_247_Target	213	132	122	114	131	136	112	114	123	131	128	109	100	89	102	87	75	22	95	78	63	90	89	73	75	80	77	69	89	66	84	59	77	49	105	57	182	65	48	44	115	23	140	133	44	97	9	23	4338
RA_346_Target	209	166	128	121	149	139	104	128	82	113	96	108	104	82	96	93	93	2	88	102	76	72	86	60	62	43	72	80	127	59	82	71	78	88	156	67	69	62	60	39	87	65	146	139	57	68	32	31	4337
M_3623_Target	143	149	156	143	159	137	115	130	125	112	120	92	102	122	77	97	98	16	123	83	90	61	39	82	69	76	74	71	94	71	61	53	74	71	109	78	88	63	37	84	231	5	113	116	32	69	1	21	4332
M_7564_Target	170	144	155	125	142	135	124	113	108	106	87	104	110	105	104	135	73	141	43	77	71	81	61	88	77	77	91	85	99	89	56	60	89	95	71	69	162	74	73	41	4	58	99	80	38	69	42	30	4330
M_591_Target	184	152	173	140	131	157	101	148	89	106	109	115	121	105	119	100	84	151	103	81	66	83	91	76	65	90	65	61	86	85	64	59	56	71	99	80	170	65	68	36	16	104	67	0	40	68	0	27	4327
M_3605_Target	201	176	187	161	172	181	158	136	109	150	128	110	106	106	123	75	92	0	58	97	92	65	101	80	94	84	109	73	88	80	65	106	73	66	21	77	0	76	54	62	78	2	127	56	24	15	0	32	4326
M_7319_Target	190	190	167	129	144	134	127	164	109	131	110	102	116	129	114	102	85	191	105	76	98	87	94	94	65	110	70	87	90	98	78	54	77	70	81	81	0	69	48	59	1	107	2	1	57	0	19	14	4326
RA_29_Target	217	171	155	164	144	199	140	145	125	117	98	117	97	119	84	79	103	0	38	86	97	96	79	104	79	79	66	96	84	76	94	82	82	92	47	64	0	73	89	59	202	0	129	1	42	0	0	16	4326
RA_282_Target	184	159	155	134	149	143	132	130	109	110	89	97	107	136	90	107	75	3	103	81	111	86	76	79	54	91	69	64	124	65	69	64	69	39	118	56	242	81	73	40	145	1	1	108	32	53	0	23	4326
RB_29_Target	176	141	149	117	145	135	128	122	114	91	104	107	78	113	96	91	86	148	54	90	80	74	74	88	86	75	65	74	98	69	71	69	62	87	66	60	210	60	54	60	0	120	0	172	33	51	56	22	4321
M_8090_Target	217	176	155	155	146	136	147	167	136	115	108	122	130	119	94	111	96	161	129	96	74	70	79	90	81	76	74	73	39	97	67	61	82	74	34	75	0	72	73	62	0	126	0	0	33	0	64	25	4317
M_2051_Target	244	168	121	157	138	113	121	130	125	123	92	111	112	107	107	106	107	2	58	80	82	83	72	103	102	100	69	94	122	74	73	117	117	61	89	56	0	79	65	48	162	0	118	32	37	24	0	15	4316
M_7446_Target	153	157	107	99	182	131	192	108	84	155	90	121	101	90	135	78	101	55	63	63	84	75	91	44	73	64	66	69	69	61	81	67	52	46	40	59	233	57	72	83	99	47	134	131	14	94	38	8	4316
M_6722_Target	266	161	166	154	163	164	132	120	124	130	113	134	118	100	96	96	121	165	56	96	87	78	77	76	74	64	109	58	70	65	74	82	74	74	40	82	95	59	56	64	0	75	0	0	38	19	22	29	4316
M_8086_Target	187	175	148	160	115	160	132	153	122	122	113	101	102	97	115	94	98	138	116	86	80	74	81	101	109	111	67	106	54	85	64	85	62	65	81	65	0	59	57	56	0	104	3	59	48	19	50	37	4316
M_3063_Target	184	164	160	167	126	122	131	155	141	120	105	107	83	103	99	84	111	0	74	80	96	69	92	105	48	106	109	83	97	78	77	79	42	42	109	55	1	72	76	47	136	0	113	186	43	13	0	25	4315
RB_189_Target	184	149	175	159	123	133	157	110	117	116	128	111	84	115	86	98	86	129	75	80	84	60	75	91	68	88	75	69	73	81	66	73	77	71	113	71	129	81	62	51	11	82	12	106	42	29	43	17	4315
RB_238_Target	192	211	178	145	173	128	146	121	126	133	110	101	115	96	107	98	92	172	88	85	61	83	132	81	65	94	84	84	63	80	99	102	86	101	34	72	28	70	75	59	2	40	3	2	56	4	15	23	4315
M_2454_Target	164	217	189	129	140	140	138	138	131	110	107	125	101	126	94	107	83	0	89	89	70	73	79	94	68	96	77	66	77	87	73	65	74	67	32	95	20	56	51	64	97	4	139	168	26	62	1	16	4314
M_7799_Target	183	160	177	157	158	145	106	133	89	99	123	90	63	100	81	86	98	102	91	76	79	71	81	100	84	78	71	49	80	71	81	57	62	72	107	73	204	50	78	53	41	109	60	38	31	60	39	15	4311
M_3392_Target	182	196	157	137	146	114	126	114	141	118	105	96	107	122	104	121	89	1	78	76	108	95	80	90	79	80	66	67	103	48	70	71	71	71	62	70	0	57	54	53	124	0	160	172	37	64	2	26	4310
M_3899_Target	184	156	175	141	145	112	116	130	129	99	100	98	110	101	131	88	88	121	61	71	84	88	113	67	76	72	74	90	77	84	77	70	69	68	78	66	221	57	80	58	0	92	15	0	33	54	67	23	4309
M_5547_Target	188	194	150	138	165	134	157	142	112	115	99	134	90	120	114	115	95	159	88	86	72	57	86	71	110	75	80	65	56	80	71	106	82	81	73	76	45	73	67	67	9	76	0	19	30	13	55	19	4309
M_6295_Target	192	162	177	140	197	142	142	148	118	110	133	92	117	114	101	108	110	149	109	80	104	107	106	78	76	96	117	82	82	122	91	67	87	104	0	93	0	67	53	73	1	5	0	0	31	0	0	26	4309
M_2831_Target	232	165	179	143	121	114	138	130	129	105	130	105	90	125	87	84	99	10	75	87	76	71	105	73	91	84	81	63	65	82	94	117	64	73	50	79	2	63	96	35	146	7	85	132	45	45	0	36	4308
M_7718_Target	187	177	143	151	140	122	135	119	122	119	76	114	105	89	115	77	87	157	95	104	65	90	67	70	97	74	79	65	61	68	83	112	70	80	80	74	119	74	70	57	0	85	0	63	48	42	55	26	4308
RA_205_Target	174	182	130	115	147	126	134	132	121	113	109	120	110	114	90	114	80	22	85	74	77	60	64	74	70	97	71	70	81	69	69	59	82	79	61	69	147	49	56	61	90	21	147	148	33	79	6	27	4308
M_2855_Target	253	159	158	172	128	129	138	124	111	129	128	99	121	137	91	96	102	0	90	105	106	79	49	84	73	82	82	98	77	84	116	88	70	83	60	56	88	57	59	52	51	0	134	0	33	59	0	17	4307
M_3089_Target	192	174	145	137	147	109	135	137	123	105	110	107	105	67	104	89	87	0	87	64	78	80	92	75	71	75	65	62	84	68	62	80	78	88	73	58	7	47	71	54	117	136	139	160	36	52	47	25	4304
M_1614_Target	140	153	116	157	141	135	124	111	116	104	76	113	76	108	78	97	89	70	90	69	71	86	76	75	66	61	65	63	113	73	60	44	144	65	114	55	122	63	50	54	114	24	73	204	21	135	35	13	4302
M_5590_Target	172	167	154	149	187	142	168	143	117	119	112	99	131	150	122	110	118	137	92	111	81	92	54	99	82	88	80	69	65	62	78	52	73	87	72	77	1	65	59	45	0	111	1	0	35	0	46	25	4299
RA_124_Target	196	143	125	129	125	148	130	129	120	129	98	81	112	79	84	80	81	4	90	60	96	74	91	57	68	79	95	82	87	72	82	81	130	65	85	59	162	52	58	64	96	108	86	86	48	60	8	22	4296
M_985_Target	198	187	145	174	158	128	145	131	142	118	125	108	116	137	104	103	77	181	46	93	76	89	81	98	71	76	96	94	89	87	58	46	71	61	87	81	0	52	47	60	0	120	0	0	44	2	60	33	4295
M_5452_Target	223	179	136	163	136	135	149	147	135	106	106	122	118	105	93	99	121	177	115	78	82	102	71	117	89	84	76	111	91	89	79	61	96	76	95	69	0	64	68	69	1	0	0	0	30	0	0	32	4295
M_2732_Target	219	157	160	187	161	145	122	149	129	132	95	112	100	134	115	92	98	2	97	107	121	98	90	81	87	83	82	96	122	70	83	108	70	85	9	90	2	86	66	54	88	1	21	7	52	1	0	28	4294
M_4000_Target	190	136	169	170	124	112	143	133	121	133	120	103	115	115	90	97	83	151	84	109	76	116	86	91	71	95	79	70	72	69	80	66	63	72	68	66	95	53	79	64	0	98	2	0	36	37	59	31	4292
RB_45_Target	226	165	169	155	140	130	122	146	128	117	123	91	120	104	108	85	89	18	100	105	73	87	97	75	78	65	74	45	74	66	81	92	89	86	52	98	60	47	71	56	111	39	70	38	47	36	18	26	4292
M_3401_Target	193	174	153	156	155	126	140	148	104	137	118	100	110	97	74	76	112	0	93	78	80	68	78	89	64	96	66	75	102	72	80	98	77	61	84	46	0	65	64	51	137	0	143	165	33	31	0	19	4288
M_1117_Target	190	201	180	95	160	138	155	145	140	130	125	140	94	123	79	81	100	0	114	68	77	75	77	86	87	98	71	88	58	104	76	74	46	91	62	88	0	79	61	60	125	0	75	94	36	19	0	22	4287
T_269_Target	211	184	162	158	151	162	162	115	121	119	127	112	112	124	97	94	113	167	98	83	80	95	68	74	88	66	61	74	83	93	64	54	81	64	78	93	0	85	39	71	0	91	1	1	44	0	43	22	4285
M_4515_Target	231	187	146	141	151	128	159	132	115	146	85	107	85	100	133	98	89	172	58	70	81	71	100	96	99	75	98	96	83	51	89	82	88	62	102	73	0	73	63	40	0	125	0	2	33	0	40	29	4284
RB_245_Target	186	168	142	124	161	161	123	116	101	102	120	111	116	100	102	73	76	133	65	76	79	93	75	77	67	74	73	72	71	59	62	75	80	81	73	68	263	72	72	52	0	114	2	2	42	60	54	15	4283
M_7657_Target	172	191	159	170	153	142	133	148	112	156	106	110	121	115	111	93	89	120	123	88	93	101	58	105	75	87	79	68	61	68	65	74	68	60	40	51	0	74	51	41	0	114	66	43	42	18	39	24	4277
M_406_Target	256	221	163	188	169	161	139	164	121	136	115	108	122	99	119	112	92	2	46	88	72	97	105	96	81	81	78	51	61	89	70	75	29	77	68	79	0	57	94	55	90	0	0	68	49	2	0	30	4275
M_5765_Target	204	192	184	140	141	120	118	141	122	110	119	122	122	124	103	96	98	124	80	95	70	95	76	99	74	72	74	98	75	78	73	61	89	72	63	67	77	84	44	64	0	87	0	0	52	22	39	15	4275
M_6394_Target	215	166	173	125	151	170	129	139	136	137	127	120	132	120	91	96	67	152	29	77	125	83	90	95	87	84	79	110	56	88	78	92	53	95	0	86	0	87	54	82	1	57	0	0	52	0	66	21	4273
M_3099_Target	192	176	128	167	154	173	135	139	138	113	118	114	134	117	78	106	81	0	117	106	100	93	70	84	88	79	81	101	112	91	83	78	43	59	165	57	82	69	62	47	56	0	2	0	32	20	0	29	4269
M_7521_Target	200	176	139	141	136	147	125	108	122	101	80	115	98	103	112	83	85	138	92	78	67	68	86	81	107	81	64	83	83	90	63	51	91	56	76	84	213	62	61	58	0	115	0	0	41	46	41	20	4267
M_8151_Target	244	148	210	157	142	147	127	145	143	115	140	127	105	123	123	101	77	143	97	116	82	95	66	101	109	101	70	66	46	82	78	60	96	79	41	87	0	91	38	75	0	0	0	0	50	0	0	24	4267
M_2820_Target	183	168	123	131	149	143	143	142	96	123	84	98	126	103	87	85	98	2	81	74	82	63	73	91	81	81	98	80	91	88	80	65	67	47	82	66	36	87	56	67	146	0	99	219	24	39	0	19	4266
RB_87_Target	233	151	140	159	119	147	114	126	129	113	109	83	99	110	108	67	89	132	113	73	86	89	88	76	70	92	92	69	79	82	60	84	62	73	82	57	175	80	55	52	34	50	31	2	39	50	15	28	4266
M_6338_Target	195	198	184	168	167	140	122	137	134	128	120	127	93	130	107	112	94	138	98	91	86	71	85	69	114	94	86	59	91	78	57	76	95	85	17	86	61	62	71	71	0	0	0	0	27	18	0	23	4265
M_6883_Target	241	158	153	181	111	154	121	108	120	108	138	120	114	99	127	91	93	126	45	74	78	82	80	68	98	95	99	87	53	70	63	91	83	75	67	74	83	81	65	57	0	81	0	0	39	28	70	16	4265
RA_330_Target	184	161	151	143	129	120	134	127	104	121	107	116	109	91	92	82	99	5	88	68	80	84	80	77	93	68	91	77	81	70	91	72	78	62	75	67	3	71	88	57	138	2	160	176	32	49	2	10	4265
M_5183_Target	190	203	171	142	139	67	132	152	128	99	137	96	112	52	102	119	108	58	109	42	89	91	98	54	65	75	89	90	80	24	113	76	68	68	82	44	109	67	67	60	85	45	83	79	26	64	3	11	4263
RA_134_Target	194	165	156	154	144	138	131	135	126	118	140	118	104	107	110	107	83	0	56	122	86	130	106	92	73	85	111	97	87	73	85	82	95	78	121	70	15	76	89	55	3	0	47	10	36	6	6	36	4258
M_3213_Target	184	164	144	138	150	135	140	131	103	111	93	107	116	101	104	110	130	0	75	79	89	88	68	85	76	55	80	88	74	63	90	53	80	59	64	76	4	79	55	54	123	1	140	207	30	39	0	22	4257
RA_250_Target	195	163	147	146	126	134	123	121	111	94	105	118	101	93	92	80	95	4	87	59	79	80	94	69	77	59	87	64	75	81	71	70	76	66	68	74	129	57	75	39	154	4	146	133	33	85	0	18	4257
M_3984_Target	238	201	169	176	147	118	139	167	110	112	129	110	117	109	89	102	84	139	89	84	64	69	102	77	95	95	75	81	48	89	71	71	55	96	43	67	0	70	87	69	0	102	1	0	38	0	32	29	4255
M_7181_Target	190	158	166	149	155	139	139	106	130	131	141	124	113	103	102	77	92	159	83	88	70	65	116	71	84	72	69	72	107	57	93	77	88	59	80	69	0	71	107	63	0	123	0	1	32	0	43	21	4255
RA_207_Target	195	149	137	123	152	114	117	132	122	100	108	93	89	99	100	97	80	0	81	78	91	69	83	66	60	85	87	79	89	89	77	74	67	134	78	76	42	67	59	40	131	4	142	192	29	61	1	17	4255
M_2551_Target	229	171	152	137	126	133	160	146	129	100	119	125	106	130	112	115	131	0	45	78	75	93	66	61	78	71	73	78	77	90	81	91	69	67	29	68	0	79	77	78	169	0	161	2	49	2	0	24	4252
RB_71_Target	209	127	161	136	139	153	147	126	112	103	92	92	83	88	85	83	85	155	44	81	75	72	103	94	76	63	69	72	101	49	86	81	65	51	82	57	250	56	73	47	1	130	1	11	34	58	67	25	4250
RA_82_Target	171	144	147	114	149	100	118	102	101	98	91	100	116	76	87	96	90	5	117	81	57	72	74	57	55	64	82	59	80	84	67	89	71	79	49	106	146	43	72	67	148	1	177	145	40	88	51	21	4247
M_5555_Target	175	176	182	165	122	153	154	122	113	116	114	116	110	98	83	98	93	140	87	73	73	86	73	61	63	84	79	61	97	69	87	80	108	67	71	65	0	92	82	41	3	99	0	80	34	36	51	14	4246
M_6934_Target	209	189	138	147	109	118	154	113	136	136	92	100	130	120	119	111	118	188	102	89	101	78	83	93	58	106	89	105	51	65	55	102	90	90	137	48	0	70	76	54	0	0	0	0	46	0	0	29	4244
M_7581_Target	229	196	174	176	112	131	175	150	111	129	124	94	101	102	93	113	81	180	79	92	63	74	71	67	61	74	102	74	63	87	56	83	71	78	77	65	81	54	66	62	1	110	0	0	27	7	0	28	4244
M_5335_Target	154	165	126	153	137	108	126	115	116	114	83	87	101	104	99	79	92	134	90	79	68	80	54	68	66	84	75	64	69	95	59	45	62	64	61	67	247	52	48	67	2	101	109	96	36	95	27	19	4242
M_4229_Target	187	211	148	115	137	129	128	123	104	132	129	131	116	102	101	103	106	120	83	105	83	81	106	74	101	91	83	97	87	52	67	94	58	64	46	66	31	58	68	57	0	119	1	6	34	19	69	17	4239
M_4355_Target	188	188	149	148	123	143	140	139	97	122	102	77	93	129	84	99	88	133	67	71	88	96	62	81	71	58	73	87	80	65	67	67	76	80	111	84	147	47	73	60	0	107	0	0	49	35	55	38	4237
M_2026_Target	195	199	148	150	162	163	130	124	152	110	112	105	95	124	104	113	109	1	65	84	75	102	84	85	92	91	89	72	110	97	68	71	86	72	85	58	0	82	61	67	63	0	73	31	30	16	0	27	4232
M_240_Target	178	154	151	164	124	98	162	131	122	127	126	114	106	91	115	79	106	0	86	90	85	82	60	76	68	72	83	50	82	85	80	87	92	68	133	57	0	47	64	52	167	0	121	110	38	28	0	20	4231
M_5944_Target	214	174	166	125	116	146	120	135	123	111	132	82	103	116	99	99	68	172	99	84	77	76	94	68	65	93	65	74	96	76	81	78	58	75	93	78	73	63	81	49	0	111	0	0	33	27	30	33	4231
RB_1_Target	228	152	139	132	151	159	138	121	120	99	115	104	109	84	85	92	93	120	75	91	101	71	91	73	63	85	88	75	81	82	77	76	53	72	69	86	139	46	75	56	27	69	12	29	30	40	32	25	4230
T_111_Target	192	163	139	142	146	130	126	105	116	99	112	77	117	98	102	86	92	2	76	101	65	64	88	56	74	73	93	88	97	76	58	78	70	71	76	78	62	83	82	49	120	36	167	67	38	43	30	26	4229
M_7160_Target	192	187	173	160	160	142	158	120	123	155	112	77	112	115	119	97	118	162	107	88	88	53	73	118	101	89	81	80	102	59	50	59	62	51	69	73	0	70	40	73	0	88	0	0	20	1	30	21	4228
M_7871_Target	187	158	169	149	185	163	137	122	98	154	95	118	122	112	103	116	82	127	90	105	94	77	123	93	77	65	107	82	30	54	71	86	72	100	31	75	0	45	74	52	0	105	0	0	52	1	42	28	4228
M_1358_Target	178	210	199	154	153	145	153	120	118	173	94	101	92	102	120	110	113	0	93	82	98	67	67	99	64	76	99	77	61	69	78	73	71	67	37	70	0	66	52	58	117	0	123	0	38	47	0	34	4218
M_5550_Target	194	139	125	119	128	138	126	137	112	95	99	128	128	99	108	84	96	136	89	91	94	79	92	88	90	66	118	74	73	66	71	61	84	74	100	60	139	64	31	49	1	93	23	2	25	53	44	33	4218
M_7893_Target	224	179	169	144	131	158	101	138	132	127	96	88	94	125	71	101	118	157	89	88	91	73	81	103	71	73	86	85	53	71	79	88	76	83	59	78	0	56	89	65	0	139	0	0	35	0	20	33	4217
RA_109_Target	215	166	178	150	126	144	120	124	129	102	121	130	124	107	97	104	83	1	70	106	71	82	127	72	95	81	94	98	30	75	76	73	67	66	59	71	0	63	84	59	143	0	1	161	42	2	0	27	4216
M_3190_Target	217	182	178	125	176	182	152	148	107	132	113	109	112	149	72	123	106	0	62	71	80	88	103	100	64	65	67	74	104	62	67	88	48	59	64	57	0	73	72	47	159	2	84	4	42	0	0	26	4215
M_6246_Target	221	145	157	153	118	120	135	138	123	135	106	132	89	95	102	96	81	133	75	62	82	87	106	84	68	91	69	77	87	87	55	85	69	65	132	72	78	62	74	51	1	87	0	0	25	21	60	24	4215
M_2306_Target	165	211	127	123	135	104	126	110	116	101	107	115	124	97	101	114	99	38	94	101	78	69	84	85	83	105	101	64	76	83	82	56	74	76	56	84	0	46	45	89	97	24	81	142	33	44	11	35	4211
RB_113_Target	156	144	107	107	122	105	133	138	119	103	101	102	82	82	98	89	97	138	110	59	65	69	73	83	62	65	59	61	73	78	63	65	58	56	44	71	237	49	57	61	4	214	1	155	21	90	69	16	4211
M_5486_Target	180	188	172	120	154	149	132	136	102	126	130	129	103	114	92	107	111	163	68	93	92	75	58	88	94	89	85	89	63	86	85	63	79	75	81	67	0	61	52	59	0	70	0	35	42	0	34	18	4209
M_4791_Target	117	191	189	153	147	130	166	130	142	134	105	132	138	92	101	106	137	148	94	97	97	75	60	78	64	95	100	100	31	80	76	65	48	80	62	71	0	66	69	84	0	101	0	0	39	0	0	17	4207
M_7003_Target	170	172	189	149	139	115	132	108	139	106	107	120	88	100	108	123	87	176	94	99	81	75	77	83	76	74	57	81	97	83	64	74	74	75	61	65	2	67	48	81	23	115	46	0	26	8	47	26	4207
M_3096_Target	142	120	154	112	127	156	126	133	114	117	84	111	83	96	88	78	85	0	121	63	71	89	75	57	70	67	78	63	127	85	59	60	81	64	102	55	168	42	63	52	110	0	126	174	32	105	2	18	4205
M_3668_Target	223	206	156	137	156	155	152	110	168	93	121	108	103	102	104	115	116	164	105	76	92	111	98	85	91	73	77	73	97	56	96	76	28	66	43	66	0	80	51	79	0	0	0	0	35	0	35	26	4204
M_7152_Target	205	171	171	132	163	122	148	141	142	121	102	119	102	107	90	69	113	120	95	81	81	59	79	85	71	91	89	76	69	96	79	64	78	61	81	90	32	74	66	73	1	75	1	1	48	6	33	29	4202
M_4547_Target	199	195	159	140	127	124	142	147	143	113	118	105	107	95	115	79	86	139	57	93	98	67	83	84	60	89	67	76	79	74	84	91	82	81	100	66	0	96	46	52	0	105	2	6	44	0	62	21	4198
M_7456_Target	186	188	133	159	177	148	151	130	132	129	125	97	80	113	98	91	100	170	77	94	110	127	64	66	85	101	59	73	88	92	57	33	89	58	111	82	0	66	47	59	0	97	0	0	39	0	0	17	4198
M_4506_Target	212	173	149	173	140	123	138	187	100	114	100	120	130	107	94	93	81	145	45	108	85	71	69	67	71	93	81	77	82	73	66	48	94	76	114	66	0	62	45	73	0	113	0	0	41	0	68	27	4194
M_2602_Target	202	184	157	134	128	132	101	127	93	101	84	98	118	89	83	88	75	0	97	75	59	86	73	80	66	57	84	72	111	70	76	93	95	80	102	66	100	64	73	46	137	31	0	162	35	75	18	16	4193
M_3009_Target	215	180	176	147	124	138	141	140	107	129	109	113	79	113	88	88	115	2	61	81	67	57	74	85	60	93	83	69	80	76	63	73	76	68	75	72	0	74	55	58	134	1	135	134	23	50	0	12	4193
M_6247_Target	196	218	126	147	125	134	131	137	103	110	145	109	114	119	79	109	84	158	70	91	66	85	94	83	88	63	73	52	97	72	94	81	87	77	91	108	0	64	63	48	0	86	0	0	48	0	49	19	4193
M_8092_Target	192	192	167	124	135	143	177	142	119	107	124	115	131	122	96	89	95	177	81	93	76	74	75	114	76	84	77	76	56	67	76	58	92	73	44	87	1	73	54	65	0	94	0	1	34	0	19	24	4191
M_2171_Target	208	172	150	116	144	108	158	141	124	117	128	96	94	102	105	91	84	0	87	62	86	64	90	71	82	72	64	51	149	81	90	70	130	71	116	56	2	64	76	60	120	0	156	0	30	17	0	33	4188
M_5718_Target	175	188	188	141	152	110	139	148	121	120	98	103	141	117	87	74	89	155	111	82	78	107	93	96	52	79	73	69	72	99	54	88	73	93	57	71	0	53	76	51	0	110	2	2	28	0	48	24	4187
RB_101_Target	141	176	176	122	153	142	128	140	88	86	116	91	84	83	76	78	82	115	94	82	63	75	99	77	73	73	67	70	38	63	66	110	89	74	128	80	174	56	58	61	22	93	23	22	55	54	49	22	4187
M_3382_Target	196	170	144	129	114	115	125	124	90	115	119	96	92	127	57	92	99	0	85	110	80	98	84	62	84	76	84	66	80	77	82	67	64	74	80	53	115	49	79	50	122	2	139	80	39	82	0	19	4186
M_1039_Target	199	189	185	155	157	132	176	119	126	129	125	126	140	111	106	92	93	2	129	75	78	67	100	70	90	86	89	70	50	116	83	76	51	74	91	93	0	65	66	92	0	0	0	38	38	0	0	36	4185
M_1851_Target	162	161	199	134	133	160	153	146	131	137	122	112	87	92	103	106	98	4	63	94	76	90	59	91	60	99	80	54	91	91	82	46	92	72	85	73	0	60	44	56	117	2	83	103	37	16	4	25	4185
RB_139_Target	190	146	181	104	136	128	145	102	108	109	97	92	88	115	97	93	67	166	86	66	89	66	63	61	93	82	70	67	70	77	60	60	69	83	65	88	242	57	49	52	1	130	0	0	46	44	65	17	4182
M_1801_Target	189	142	125	138	136	152	135	172	132	109	119	114	89	120	122	110	120	164	80	91	104	81	105	79	67	77	71	79	89	88	69	85	41	60	58	70	29	71	59	65	0	68	4	8	48	6	18	23	4181
RB_39_Target	216	152	167	163	129	121	136	118	111	113	128	92	99	103	88	103	110	147	70	90	98	86	111	65	89	79	81	66	34	63	90	121	76	61	107	79	3	45	91	50	6	96	2	4	51	5	39	26	4180
M_922_Target	183	188	178	127	152	145	127	131	101	134	107	100	122	99	125	89	93	0	97	98	93	49	67	106	59	77	82	78	100	84	84	83	53	84	48	59	0	52	62	52	120	0	133	63	29	41	0	24	4178
RA_100_Target	195	178	138	108	160	157	155	115	115	118	129	93	125	125	131	96	69	0	77	87	88	79	73	66	72	77	72	69	72	76	81	63	84	78	34	95	0	67	36	66	162	2	154	82	36	0	4	18	4177
M_910_Target	226	135	156	183	150	153	144	148	136	118	112	117	91	129	131	95	91	0	107	89	80	96	81	102	85	90	115	87	39	78	81	113	51	69	54	73	2	81	75	64	94	0	0	0	43	0	0	12	4176
M_2925_Target	185	184	180	190	149	144	136	137	106	112	127	95	101	121	110	94	86	5	103	87	78	68	76	84	67	82	100	96	57	80	82	55	79	59	58	77	1	80	48	44	94	1	98	58	37	40	0	25	4176
M_5358_Target	229	185	141	168	149	134	188	163	124	90	111	129	97	132	95	106	128	160	61	70	81	85	85	77	72	70	72	67	33	53	59	77	36	65	56	70	0	73	80	66	3	115	3	0	27	4	60	27	4176
M_5501_Target	183	203	157	116	145	144	157	137	144	114	100	118	123	113	113	118	76	182	103	77	82	97	65	71	101	73	57	65	85	88	90	72	98	92	106	64	0	78	63	65	0	0	0	0	26	0	0	14	4175
M_7401_Target	192	186	157	130	142	152	120	146	95	122	125	110	108	112	109	94	84	137	79	91	89	88	95	67	76	63	80	77	86	65	76	109	74	78	67	43	69	53	60	37	0	88	0	3	30	16	57	38	4175
RA_67_Target	223	67	183	146	54	175	168	160	132	130	121	117	92	106	100	138	94	160	82	88	107	88	118	89	88	94	70	91	92	76	96	52	33	99	75	58	0	70	63	53	0	0	0	2	42	2	55	25	4174
M_7827_Target	207	151	166	149	129	183	146	94	118	103	113	135	88	102	124	108	88	152	86	89	101	62	100	109	113	68	92	94	39	78	77	70	81	61	38	62	1	68	66	64	0	107	1	0	24	0	42	23	4172
M_960_Target	207	173	163	139	94	131	138	125	112	105	119	88	126	101	118	114	104	0	140	86	80	83	91	79	79	77	109	70	76	79	70	90	66	60	107	75	0	79	82	56	74	0	60	44	36	42	0	24	4171
M_159_Target	201	181	181	147	145	120	125	131	123	134	101	153	126	118	103	103	96	0	110	96	64	74	77	110	137	92	95	81	30	68	68	77	35	59	77	81	1	92	52	53	151	0	0	26	45	0	0	31	4170
M_5846_Target	148	185	201	114	157	98	180	93	79	141	122	118	71	66	102	91	58	105	106	70	79	66	66	46	73	74	71	83	58	57	91	72	69	69	60	46	178	96	44	77	6	117	27	71	31	72	50	14	4168
M_7592_Target	203	137	140	143	114	163	106	122	130	130	118	123	111	108	86	97	106	134	77	76	71	100	89	75	78	91	74	83	51	76	51	97	90	82	66	61	109	67	100	57	4	51	2	0	43	26	37	12	4167
M_5984_Target	172	190	120	139	128	168	139	142	129	120	117	113	84	124	106	115	82	177	93	97	78	71	89	92	82	77	76	64	100	64	72	49	77	82	94	79	0	63	54	77	0	67	0	0	48	0	34	22	4166
RA_351_Target	182	148	148	136	145	155	127	119	112	105	93	73	72	92	90	94	78	0	59	97	81	74	76	82	86	75	66	81	100	75	65	62	74	80	116	86	5	75	52	60	122	66	105	146	41	70	1	17	4164
M_2821_Target	192	162	177	136	143	123	136	103	123	133	111	92	78	106	87	95	109	0	86	63	71	56	83	87	82	73	91	87	86	72	75	74	77	84	72	62	0	58	49	50	121	0	137	158	30	61	0	11	4162
M_4202_Target	194	148	190	137	145	141	138	130	145	121	127	117	81	93	112	96	112	153	87	100	57	96	64	105	82	105	67	68	119	73	79	70	51	89	61	59	0	57	41	43	11	36	18	23	33	11	51	26	4162
M_8096_Target	188	186	183	172	133	130	129	161	142	117	102	97	102	86	99	83	107	141	83	84	86	65	85	84	99	93	81	84	59	88	85	72	95	86	54	53	0	69	81	54	10	16	13	48	50	8	5	13	4161
RB_216_Target	170	157	148	117	132	112	122	140	106	122	92	90	109	114	91	89	92	158	97	75	59	104	83	59	76	67	56	71	72	85	58	64	46	72	62	80	225	64	89	50	0	98	0	0	41	63	53	30	4160
RB_164_Target	160	129	152	120	114	123	110	100	102	86	95	81	94	83	96	70	74	137	75	100	64	72	75	75	70	77	110	48	94	59	69	56	113	51	90	58	195	48	41	58	1	107	67	145	42	109	48	16	4159
RB_100_Target	159	160	104	126	115	125	115	124	84	107	102	74	108	100	105	109	71	108	87	54	46	75	81	85	63	61	85	61	53	60	80	128	91	67	109	120	220	72	75	62	9	90	14	12	71	72	45	14	4158
M_5684_Target	235	188	165	151	137	113	127	131	102	84	117	67	131	100	104	116	83	116	92	71	94	95	89	55	91	65	80	62	81	53	73	102	94	52	73	59	84	53	81	36	0	101	1	0	34	33	49	34	4154
M_2596_Target	156	143	144	107	120	121	129	96	121	119	93	101	78	112	89	75	90	120	79	80	63	93	99	67	87	66	77	64	87	80	77	81	78	116	73	77	217	59	65	82	26	39	21	58	18	76	16	19	4154
M_7086_Target	196	180	159	128	160	136	122	120	141	95	131	90	76	125	98	96	75	134	71	102	66	64	85	85	99	92	61	80	82	87	41	112	81	73	121	42	0	86	71	66	0	108	0	0	40	0	49	28	4154
M_5775_Target	206	145	151	115	132	150	126	131	105	102	84	89	119	102	95	99	68	154	97	67	91	93	82	97	56	68	87	72	74	73	55	73	68	73	90	77	139	63	57	60	0	121	1	0	42	23	65	16	4153
M_4155_Target	205	195	148	145	159	157	148	131	131	99	104	154	90	103	108	101	90	153	87	65	93	54	99	99	73	76	62	82	79	90	70	78	38	77	28	62	25	47	36	54	2	111	2	0	46	8	56	28	4148
M_1966_Target	212	185	180	137	131	152	142	143	116	122	116	127	112	99	109	106	101	2	39	87	97	86	63	97	73	88	87	90	84	84	61	56	85	75	108	57	0	53	58	94	152	0	0	37	30	0	0	14	4147
M_7726_Target	221	159	157	149	152	136	134	137	133	137	100	104	120	116	115	81	99	164	105	47	78	85	94	83	81	103	67	90	44	68	92	73	104	78	57	65	0	53	76	44	0	25	2	0	42	0	43	34	4147
M_7927_Target	242	204	163	129	131	104	120	121	107	126	117	126	103	104	92	94	113	161	106	89	95	100	68	105	71	80	94	97	38	86	69	51	87	100	40	74	1	48	29	50	0	103	0	0	54	0	39	15	4146
M_8048_Target	173	179	135	172	125	129	124	132	93	95	117	108	119	98	111	121	104	155	95	104	88	80	122	75	67	61	66	67	51	81	85	92	87	74	36	79	0	82	66	64	1	106	1	0	45	0	53	27	4145
RB_90_Target	183	126	158	120	120	113	123	122	117	110	65	119	95	110	80	85	100	157	112	89	102	67	80	80	55	71	80	77	76	58	60	60	66	70	61	67	238	68	65	62	1	105	2	5	36	63	43	23	4145
M_3990_Target	173	179	167	132	154	169	119	172	125	128	134	97	99	116	115	89	98	157	114	91	106	90	100	94	64	82	61	61	53	70	85	53	48	76	53	67	3	85	29	46	4	77	3	0	38	1	47	18	4142
M_4926_Target	198	199	200	144	137	121	159	153	156	110	109	108	88	113	83	85	100	150	80	108	57	58	67	74	90	58	75	97	62	68	69	62	36	67	84	65	3	85	62	69	0	91	0	1	44	0	73	24	4142
RB_194_Target	181	157	139	150	120	150	139	132	112	126	118	110	117	127	75	114	79	143	83	74	88	99	118	51	68	67	73	62	78	78	65	96	89	65	45	65	140	50	57	72	0	13	0	2	45	19	52	39	4142
M_4068_Target	218	165	139	131	162	184	121	113	139	119	93	135	116	119	82	110	74	157	76	96	97	90	91	82	81	125	100	99	64	75	78	88	26	73	69	80	0	63	66	56	1	0	0	0	33	0	36	18	4140
M_1791_Target	170	123	224	149	101	114	162	104	90	144	77	117	105	87	141	84	85	13	56	62	48	83	69	75	58	41	81	68	76	49	70	53	93	61	70	34	176	67	46	76	62	69	94	123	22	84	52	31	4139
RB_99_Target	183	163	130	118	117	122	136	132	107	117	90	98	93	82	110	77	85	133	85	91	66	73	89	76	68	83	59	78	52	60	85	157	70	66	120	101	62	72	84	62	6	74	7	41	64	18	55	22	4139
M_6398_Target	163	152	142	144	158	158	129	125	153	107	94	138	112	128	112	109	101	166	99	96	89	69	59	94	72	44	64	83	50	64	93	75	66	67	29	79	155	53	53	55	0	0	0	7	28	47	30	27	4138
RB_7_Target	161	132	136	135	93	93	136	131	110	106	128	67	98	99	89	87	68	142	95	64	63	87	66	86	80	84	79	64	107	79	63	78	52	78	103	55	221	85	64	67	0	114	2	38	32	43	61	16	4137
M_6405_Target	181	172	128	142	124	140	128	109	116	125	112	92	99	95	88	105	78	118	77	86	75	65	107	63	67	74	90	55	82	86	73	97	78	65	64	86	130	77	57	61	0	97	0	24	27	62	36	23	4136
RA_64_Target	234	134	151	101	123	113	104	115	134	125	94	113	97	156	66	100	102	5	72	78	77	77	107	81	52	80	67	89	142	91	67	78	68	62	95	44	0	66	67	46	173	1	121	46	42	54	3	21	4134
M_3590_Target	172	142	170	173	134	117	124	109	143	106	112	116	124	104	124	106	89	0	59	81	93	65	88	98	79	75	103	78	86	77	77	66	58	69	21	72	0	78	56	70	125	2	160	49	34	27	0	20	4131
M_1449_Target	180	292	118	97	237	94	101	132	85	158	78	143	69	82	160	81	75	0	70	72	70	56	55	73	64	68	56	122	83	55	101	81	66	63	69	55	0	122	48	116	61	0	92	126	46	41	0	17	4130
M_3560_Target	162	185	160	140	167	126	146	119	138	127	83	126	98	124	112	85	99	0	59	85	71	65	55	73	58	72	74	100	87	78	49	56	73	75	49	52	0	71	49	50	129	0	147	135	46	52	0	23	4130
M_6036_Target	187	145	136	119	128	127	147	103	105	123	117	103	135	86	84	100	76	138	81	84	70	76	67	97	57	80	84	63	88	97	64	57	67	65	69	85	91	60	51	76	4	129	14	11	55	39	66	24	4130
RA_267_Target	183	183	182	155	134	129	140	156	127	114	136	137	115	135	106	81	79	0	92	100	88	84	100	78	73	78	68	85	92	88	71	108	46	92	0	77	5	70	67	58	151	0	0	0	36	3	0	28	4130
M_1499_Target	160	184	159	168	127	137	121	131	120	139	125	123	77	116	111	112	97	0	56	121	89	71	48	105	72	63	71	79	64	74	46	52	66	76	52	74	0	72	62	55	80	0	127	180	30	19	1	15	4127
M_6970_Target	190	183	165	137	166	135	114	120	107	133	117	89	122	94	99	110	93	150	110	95	82	88	69	83	68	99	100	71	70	57	84	45	74	71	56	78	86	63	62	43	0	32	0	0	44	19	30	24	4127
M_188_Target	163	180	124	126	171	96	161	120	78	127	91	138	84	82	100	94	113	39	57	71	85	57	81	52	91	64	72	80	54	67	78	62	61	49	68	71	115	91	45	58	118	47	81	145	22	64	18	13	4124
M_5503_Target	202	178	148	163	131	155	122	147	132	103	138	108	105	94	100	95	89	135	99	75	119	81	97	80	64	85	92	73	108	78	86	78	70	59	99	101	0	64	55	58	0	4	0	0	34	0	1	18	4123
M_7763_Target	220	187	165	141	120	134	142	122	110	138	106	98	130	109	72	133	90	131	93	71	96	89	94	71	96	61	73	88	56	75	63	97	70	86	54	71	0	71	65	40	0	102	0	0	35	0	43	15	4123
M_57_Target	202	174	135	182	135	138	132	136	157	109	120	106	106	97	88	99	97	9	82	105	72	51	80	59	93	96	108	84	45	83	80	67	81	83	88	71	100	50	71	45	122	1	5	1	41	19	2	15	4122
RA_241_Target	233	150	152	145	148	144	118	135	100	104	121	112	90	101	103	106	81	0	87	69	90	79	112	95	86	75	91	70	79	75	84	83	35	31	118	60	1	63	79	58	138	1	142	0	48	3	1	26	4122
M_7713_Target	191	210	127	146	151	139	152	127	170	119	101	101	137	85	105	95	96	154	66	95	74	77	88	66	61	85	70	97	58	55	74	55	70	73	105	71	115	54	49	47	0	12	0	0	38	43	2	15	4121
M_2062_Target	187	180	174	173	140	127	135	119	144	95	107	125	114	122	109	91	91	3	85	72	72	67	98	75	74	106	85	79	119	66	77	75	93	67	75	80	1	75	70	50	0	0	134	1	39	26	0	23	4120
M_7140_Target	184	171	141	143	155	135	141	111	127	118	101	126	89	90	128	98	85	155	88	80	90	69	64	84	90	72	67	90	68	95	100	82	84	61	32	68	0	58	54	76	0	122	0	0	29	0	56	40	4117
M_7306_Target	177	174	164	148	188	140	170	101	108	106	113	121	95	118	103	97	102	139	80	113	91	91	87	92	100	77	73	93	63	84	73	57	49	63	52	65	16	60	46	61	0	52	0	1	31	6	43	32	4115
M_3774_Target	163	166	155	129	142	119	150	134	113	107	128	119	129	110	90	95	70	158	111	78	97	87	82	78	90	93	75	58	99	60	89	62	35	84	27	67	0	64	68	88	0	113	0	0	30	0	61	40	4113
M_2828_Target	214	132	138	144	129	148	111	134	100	96	125	99	126	103	96	91	85	0	83	86	71	68	94	71	67	53	80	69	95	64	55	64	82	73	69	81	0	52	68	47	150	0	107	157	49	62	0	24	4112
M_1891_Target	208	176	166	120	144	131	114	129	113	105	81	130	87	112	98	98	73	0	87	97	75	65	89	75	93	54	80	86	135	73	79	65	112	65	115	62	0	54	61	45	155	0	104	2	48	20	0	29	4110
M_1989_Target	188	153	164	122	142	117	131	127	98	119	117	125	98	117	100	86	87	1	57	60	65	80	100	82	73	60	99	69	124	70	51	69	128	65	98	72	0	50	91	52	168	0	131	30	42	25	0	6	4109
M_6725_Target	204	187	131	153	167	142	121	144	125	85	131	100	92	102	110	111	100	148	42	84	74	68	71	72	73	89	74	81	57	75	60	83	107	75	27	65	39	75	68	51	0	113	0	0	39	6	57	27	4105
RA_163_Target	228	176	151	169	140	151	131	113	116	109	104	117	106	78	112	98	75	4	47	83	102	79	79	82	85	86	85	69	59	93	74	76	83	3	83	83	4	67	77	53	146	4	147	0	42	3	1	32	4105
M_186_Target	216	170	167	153	162	157	175	143	140	120	105	96	107	80	119	85	117	2	74	90	89	76	79	88	86	85	62	72	25	83	72	101	46	71	82	53	1	105	66	79	132	0	0	0	36	0	0	37	4104
RA_42_Target	203	187	154	154	125	151	122	126	99	128	97	101	81	122	115	70	93	17	100	52	77	67	83	80	76	76	58	82	101	72	60	63	72	82	47	59	75	52	40	41	78	7	100	137	37	41	16	28	4104
M_1554_Target	204	164	171	135	149	130	152	118	134	101	107	122	131	79	90	122	98	0	40	86	101	73	111	90	81	57	63	62	62	73	88	78	87	68	96	68	0	70	59	71	130	0	95	27	44	2	0	12	4101
M_4283_Target	241	175	163	154	148	138	134	0	119	117	126	116	125	107	91	113	107	159	68	80	88	98	88	89	82	84	87	92	97	85	83	97	48	63	60	62	2	94	79	60	2	0	1	0	55	0	2	22	4101
M_6435_Target	183	152	163	138	183	114	146	131	130	116	107	112	101	88	109	127	87	185	40	77	93	87	76	101	90	91	60	68	42	91	85	73	99	57	44	68	0	84	52	51	0	94	0	0	57	0	30	19	4101
RB_21_Target	147	154	89	110	132	134	113	89	102	100	83	79	103	67	109	83	71	113	79	56	92	63	73	54	62	72	55	63	75	55	64	86	59	62	116	70	172	63	65	36	103	106	131	121	31	68	50	21	4101
M_706_Target	202	190	141	114	135	206	128	138	110	165	0	152	119	160	2	91	76	148	146	99	148	103	0	77	76	65	81	60	106	75	0	61	50	68	69	71	0	54	0	75	0	106	0	102	30	34	52	15	4100
M_6343_Target	183	192	163	154	154	105	142	137	121	156	126	82	123	113	138	104	91	151	101	81	105	105	91	75	93	89	56	81	85	92	73	53	83	100	0	54	2	57	65	62	0	0	0	0	38	0	0	21	4097
M_1438_Target	210	152	158	164	105	102	140	112	96	139	97	107	89	84	68	89	81	0	64	99	70	50	72	99	69	69	72	81	106	83	80	65	76	62	98	59	0	54	54	60	131	2	101	249	20	39	0	18	4095
M_2445_Target	183	150	130	128	114	104	133	113	118	99	129	102	118	79	91	98	76	8	96	81	77	98	78	75	66	65	95	88	98	99	73	72	72	60	92	79	9	52	51	70	158	4	91	99	31	57	1	35	4095
T_208_Target	181	152	127	118	157	97	130	105	125	110	114	82	89	103	102	76	75	147	77	85	76	66	99	71	80	62	75	87	80	75	55	55	55	64	79	85	202	54	42	45	0	112	3	0	48	89	52	32	4095
M_7771_Target	177	161	150	150	138	116	165	153	122	121	87	110	120	108	97	102	96	163	100	69	88	88	86	74	86	91	64	71	39	74	69	77	80	71	39	58	0	66	72	87	0	101	0	0	39	0	58	11	4094
M_4420_Target	174	147	148	142	126	121	157	146	100	118	115	122	81	101	83	95	61	142	80	86	98	81	74	81	81	75	86	70	91	79	68	47	90	54	112	59	85	54	56	60	0	125	0	0	33	15	62	11	4092
M_1166_Target	185	175	145	127	134	121	175	121	107	97	111	88	99	88	106	62	77	6	103	54	78	85	67	89	78	68	78	67	63	57	91	65	80	57	58	80	127	56	42	50	96	10	105	101	55	67	7	33	4091
M_7800_Target	195	167	160	122	134	162	140	158	108	112	118	119	94	131	93	105	102	165	68	89	92	75	65	89	91	83	96	96	39	81	52	62	84	79	39	55	2	64	46	51	0	96	0	0	36	0	52	24	4091
RA_58_Target	180	148	120	134	129	123	135	128	141	92	106	105	118	109	92	79	74	0	130	68	88	80	64	73	74	68	66	80	79	65	62	76	89	62	91	57	0	73	64	57	102	2	149	165	29	40	0	22	4088
M_7019_Target	125	187	158	178	134	139	141	125	144	138	73	134	90	108	88	121	116	151	91	94	97	53	58	87	65	90	76	63	84	90	71	41	51	79	44	95	0	66	39	55	2	131	0	0	20	0	54	38	4084
M_6848_Target	225	206	159	134	125	135	136	144	130	118	101	129	78	106	79	117	84	147	41	90	97	80	63	77	71	75	77	84	34	82	77	68	99	60	40	60	0	57	44	67	43	39	46	30	34	19	51	22	4080
M_2843_Target	212	205	152	135	111	146	157	116	123	141	117	118	111	141	104	95	87	0	85	83	110	65	71	87	94	80	80	70	62	76	61	51	37	63	22	59	0	59	58	49	156	0	66	84	45	11	0	23	4078
M_5845_Target	224	170	168	147	168	146	144	164	114	106	123	99	119	88	130	91	81	144	80	93	104	88	72	63	95	95	89	93	110	79	63	40	63	1	67	71	0	78	35	51	0	49	0	0	42	0	14	17	4078
M_2966_Target	201	159	145	141	146	127	120	97	130	80	106	96	65	106	130	92	97	0	100	101	64	56	77	67	80	65	81	95	71	82	54	99	83	47	72	63	0	64	47	46	134	0	122	164	45	32	0	28	4077
M_6206_Target	190	158	184	121	133	129	110	110	131	91	110	116	109	99	112	81	78	167	97	87	76	86	86	90	83	88	73	54	91	83	75	69	94	51	89	75	1	75	43	58	0	131	0	0	31	0	51	10	4076
M_1140_Target	166	163	155	132	128	109	130	110	122	116	104	94	78	91	98	99	110	1	140	95	92	86	92	93	79	89	53	64	69	81	63	65	56	70	88	69	4	97	77	63	122	0	113	20	48	45	0	36	4075
M_7633_Target	203	190	149	113	147	159	113	142	127	126	102	109	110	110	114	91	86	136	93	78	103	69	91	91	63	64	100	73	43	82	77	83	81	65	31	79	0	61	59	77	0	102	1	0	36	1	19	26	4075
M_1235_Target	184	154	130	116	118	111	97	107	121	115	97	102	110	94	92	86	69	1	63	100	84	66	81	82	81	82	77	98	62	75	50	72	120	66	72	80	27	40	48	56	85	103	120	103	59	71	24	23	4074
M_131_Target	191	168	146	126	144	134	170	143	124	96	124	94	125	78	125	96	80	0	85	81	73	96	113	84	88	93	92	103	50	55	95	99	46	73	76	61	0	61	81	48	70	0	114	5	40	0	0	25	4071
M_3346_Target	177	180	119	163	133	134	109	119	76	116	80	144	108	111	88	85	102	58	94	66	75	84	66	70	77	71	78	67	78	50	63	51	70	67	88	80	84	59	47	39	81	33	102	120	31	53	9	16	4071
RA_76_Target	113	159	131	127	134	135	126	166	92	136	103	99	125	110	104	104	99	162	93	111	78	82	75	76	84	72	89	69	94	75	89	73	36	90	104	71	0	46	49	54	3	116	2	0	27	0	58	28	4069
M_986_Target	169	181	153	166	131	134	136	127	125	95	111	149	112	116	90	104	91	139	46	101	79	87	79	99	95	73	68	59	70	61	62	48	75	93	64	66	2	57	48	63	0	129	0	0	29	1	66	19	4068
M_7430_Target	221	139	117	132	148	144	112	117	135	120	130	113	124	97	112	120	89	133	74	86	65	81	88	87	94	81	58	84	82	82	79	81	96	77	74	59	0	64	72	41	0	43	0	2	52	0	39	21	4065
RA_24_Target	177	169	156	127	124	138	121	126	102	109	98	113	85	97	81	100	96	3	75	80	72	78	64	69	78	62	65	59	72	72	74	80	113	65	67	55	41	59	41	47	118	1	162	149	28	68	2	27	4065
RB_235_Target	209	192	170	160	178	137	123	140	130	97	125	101	109	101	83	88	88	145	86	95	92	81	87	105	65	68	72	85	41	76	67	61	63	79	56	77	3	90	48	58	22	34	2	4	28	1	17	24	4063
M_915_Target	172	163	131	113	143	123	136	128	126	158	98	96	101	110	124	84	108	2	78	74	90	75	102	60	91	82	64	69	68	87	80	66	89	66	43	75	0	77	86	70	144	3	76	19	31	54	0	27	4062
M_1304_Target	206	146	139	150	94	130	122	111	109	92	120	108	108	111	96	102	87	57	71	68	73	72	55	83	72	76	71	73	80	79	74	35	82	47	104	72	121	50	45	46	63	62	75	69	49	61	32	14	4062
M_5412_Target	176	186	122	130	148	132	167	115	111	111	130	109	100	130	88	108	97	152	89	88	105	82	56	85	78	77	87	91	48	68	78	65	27	61	78	100	0	78	73	48	0	97	0	1	35	0	23	32	4062
M_2968_Target	175	141	149	138	137	116	114	136	118	89	107	108	116	104	75	89	82	0	83	55	90	76	52	81	73	80	76	70	76	88	61	58	67	69	84	48	75	55	53	53	103	0	129	175	43	76	0	16	4059
M_5490_Target	189	168	125	120	120	108	114	130	84	141	106	86	97	105	91	89	83	153	77	89	94	97	63	83	74	76	104	62	69	84	83	71	70	58	72	68	57	80	31	71	40	58	34	46	32	29	53	23	4057
RB_74_Target	211	161	134	128	135	142	138	129	122	126	91	133	127	126	97	88	79	149	41	73	88	75	83	83	77	101	84	83	70	80	91	49	64	65	72	76	66	69	38	47	3	38	4	28	40	24	14	14	4056
M_6677_Target	228	151	162	149	137	136	137	156	128	110	116	105	116	89	103	104	90	165	35	80	85	71	78	87	79	64	78	86	35	69	79	59	64	81	38	83	27	46	37	79	0	108	0	0	25	8	62	29	4054
M_7720_Target	245	211	161	135	163	132	126	106	136	121	121	117	123	134	108	114	78	152	50	97	87	88	73	87	77	83	83	61	23	69	84	49	48	67	29	65	2	57	81	56	0	69	0	0	29	0	34	23	4054
M_7082_Target	176	129	144	139	163	149	137	114	96	107	127	114	92	107	116	113	87	140	85	89	80	111	67	80	63	61	99	84	72	67	52	71	73	84	52	67	0	73	66	46	0	119	0	0	46	0	65	30	4052
M_3942_Target	176	154	162	136	134	117	127	127	146	123	106	103	123	106	115	111	99	161	89	85	82	93	66	85	81	106	77	118	49	83	70	78	46	81	38	74	0	80	55	53	0	23	0	0	57	0	19	34	4048
RB_35_Target	191	117	154	120	111	102	123	117	121	98	85	94	101	109	92	109	73	120	22	79	75	89	92	90	74	53	81	82	107	67	75	47	45	65	72	82	216	31	55	55	0	117	0	124	27	41	34	14	4048
RB_183_Target	183	157	165	164	126	118	139	118	101	105	97	90	95	94	98	83	86	143	51	66	86	79	63	74	86	77	47	60	50	61	68	57	101	112	81	58	81	74	70	55	3	73	3	102	38	61	32	15	4046
M_2412_Target	171	185	150	123	150	111	131	117	82	108	136	127	80	72	110	104	102	32	90	80	68	72	65	77	70	67	77	61	69	66	102	40	70	61	42	62	66	56	34	67	79	37	120	127	25	56	35	10	4042
M_1355_Target	191	177	154	129	157	111	99	100	103	132	96	106	110	82	67	105	64	19	64	80	101	80	62	68	60	90	71	67	56	95	82	63	86	74	55	41	112	48	55	49	115	36	96	91	45	56	8	32	4040
M_6684_Target	215	206	190	141	163	132	126	131	122	126	92	97	98	116	105	102	97	128	67	89	55	67	72	122	74	76	75	85	54	115	68	64	80	75	37	71	0	88	53	46	0	0	0	0	43	0	52	24	4039
M_2331_Target	187	190	162	140	91	136	117	98	124	120	90	90	116	100	92	92	94	0	67	54	92	65	69	57	57	67	78	65	72	61	47	54	59	45	49	67	51	91	29	51	99	95	137	170	32	49	39	31	4038
M_7049_Target	187	181	176	166	141	138	156	110	113	118	102	116	88	125	90	101	96	159	96	105	56	90	52	75	72	81	73	103	95	68	71	47	72	70	81	93	0	44	38	44	0	37	0	2	35	0	65	10	4038
M_3583_Target	211	156	131	135	174	107	131	115	107	114	105	120	92	94	95	82	85	0	90	83	63	73	95	63	59	85	75	71	73	58	64	80	85	67	82	59	0	54	67	50	128	0	130	125	36	47	0	21	4037
M_4163_Target	180	157	121	149	119	142	124	126	130	95	96	115	102	109	87	81	97	146	80	92	75	78	77	60	74	103	79	107	83	91	76	62	46	72	48	65	89	54	49	59	0	123	0	0	30	13	53	23	4037
M_2514_Target	154	178	168	139	130	144	125	132	104	99	91	154	117	122	104	91	59	0	50	68	84	105	76	78	89	87	89	60	79	89	53	62	78	71	33	48	0	67	62	54	110	0	129	116	55	0	0	32	4035
M_7270_Target	209	184	155	135	111	129	151	147	104	117	102	73	100	103	100	103	87	173	122	71	63	52	77	80	74	66	58	75	78	59	59	52	87	82	71	82	0	55	50	61	0	97	22	0	49	36	54	18	4033
M_3073_Target	135	148	133	133	132	134	134	101	97	119	64	101	114	109	102	94	110	0	81	72	72	77	53	68	78	72	63	81	72	71	75	31	81	61	63	88	0	55	29	62	150	90	91	189	32	52	50	11	4030
RA_245_Target	185	161	134	129	122	97	128	133	108	127	71	91	130	88	88	109	106	0	88	74	89	66	70	82	79	77	89	70	96	77	62	77	72	64	92	68	38	81	65	70	126	2	113	0	46	67	0	23	4030
M_5014_Target	131	162	163	92	116	77	173	70	76	123	130	100	60	58	124	126	41	64	40	50	120	56	80	47	82	53	37	85	82	46	74	36	67	42	74	44	305	82	56	73	68	85	98	94	24	115	13	14	4028
M_2703_Target	189	214	137	147	122	123	154	125	133	118	135	120	120	107	104	94	92	0	100	63	96	77	98	79	86	96	103	84	83	63	77	40	36	64	53	58	0	57	67	49	135	0	68	0	39	0	0	23	4028
M_3897_Target	200	160	143	141	116	155	137	90	107	143	117	98	81	82	79	74	94	172	82	99	78	71	83	54	97	99	71	91	74	72	70	105	62	86	21	72	1	59	64	66	0	121	0	0	35	0	82	22	4026
T_205_Target	177	173	143	121	92	102	97	105	93	95	99	98	93	94	95	108	86	146	68	79	90	66	68	67	61	64	45	65	50	69	74	73	45	60	60	50	53	52	75	41	100	107	104	196	30	40	46	11	4026
M_280_Target	174	123	192	116	146	121	137	133	113	133	124	108	93	112	108	81	124	0	92	87	84	104	73	83	64	86	73	58	52	88	46	96	35	86	110	59	1	84	42	74	108	0	134	0	45	0	0	23	4025
RA_277_Target	174	146	143	94	104	125	121	113	69	88	113	109	93	95	57	77	95	1	98	76	87	77	84	71	64	70	49	44	97	55	60	67	72	53	68	60	69	51	74	55	123	102	151	147	34	66	69	15	4025
M_2152_Target	188	137	139	139	112	115	141	101	89	106	91	72	108	99	94	116	79	0	100	103	73	80	81	91	79	62	60	82	113	84	67	80	96	68	104	74	9	57	75	71	140	4	90	55	27	23	25	24	4023
M_786_Target	183	173	144	142	140	168	143	109	154	106	91	103	131	82	104	82	88	9	96	69	86	94	93	47	83	94	83	52	77	89	79	65	87	77	1	51	0	80	76	56	0	8	112	101	49	0	47	18	4022
M_1823_Target	193	172	148	148	128	130	124	139	130	110	117	103	104	91	101	115	104	0	37	73	88	86	60	101	85	81	74	81	81	74	63	70	72	80	119	75	0	73	73	51	147	0	2	69	29	0	0	20	4021
M_6366_Target	161	192	146	142	149	153	135	105	161	129	118	96	136	122	105	92	117	149	116	99	73	78	73	109	76	96	58	80	39	87	70	37	105	81	0	54	1	80	45	61	0	8	0	0	45	0	24	18	4021
RA_219_Target	209	164	148	152	116	134	146	159	101	133	111	121	92	97	90	105	55	137	38	96	83	105	71	72	71	68	76	86	82	51	83	69	87	65	85	59	66	50	89	64	0	38	0	0	58	12	13	14	4021
M_5949_Target	163	146	149	141	139	123	102	131	115	108	97	113	90	93	81	74	90	144	78	64	68	82	65	76	76	63	59	54	70	53	68	88	72	96	77	88	2	45	77	47	127	87	16	126	27	0	50	19	4019
RB_32_Target	192	191	135	142	127	144	101	126	97	101	128	97	95	105	79	100	84	121	38	70	83	77	58	82	76	68	91	77	65	57	67	56	69	68	82	64	157	47	56	52	0	116	0	3	44	57	59	15	4019
M_3381_Target	156	175	137	123	110	132	134	142	130	86	99	76	96	105	99	82	73	1	83	86	94	51	64	81	67	56	77	56	64	50	96	42	69	69	50	65	79	47	52	55	122	59	144	131	24	77	28	24	4018
M_3232_Target	200	184	134	171	132	141	127	162	138	108	97	124	125	127	121	105	100	0	52	97	83	80	90	95	101	94	85	71	82	82	81	91	36	82	1	89	0	66	38	48	27	0	77	2	39	0	0	32	4017
M_7644_Target	168	133	118	143	113	123	140	101	132	114	89	87	110	93	104	120	76	92	76	74	72	71	82	66	70	84	72	54	50	79	79	47	75	68	32	69	341	56	43	41	0	47	0	0	36	106	46	23	4015
M_5264_Target	224	139	168	143	136	123	132	130	134	122	88	104	110	125	109	104	82	158	80	72	87	63	69	79	87	78	62	78	39	65	84	48	56	89	78	71	0	75	53	45	0	96	2	0	28	2	71	26	4014
M_7843_Target	218	204	188	154	136	137	143	123	112	98	98	109	128	96	80	114	77	149	122	85	65	92	59	90	84	78	67	68	27	85	90	54	83	61	58	68	0	50	40	76	0	61	0	1	37	2	25	22	4014
M_3811_Target	217	188	140	150	137	103	139	129	93	116	142	82	124	110	121	89	101	121	79	100	73	96	87	72	84	79	62	66	93	79	72	49	43	70	35	52	0	54	57	69	0	110	0	23	32	8	44	22	4012
M_2723_Target	231	178	172	132	128	161	107	133	114	103	102	104	103	112	90	99	96	0	73	87	70	96	89	75	85	107	91	52	83	70	69	56	61	59	83	83	0	58	84	62	0	0	150	0	48	37	0	18	4011
M_149_Target	170	201	165	155	171	147	148	110	112	144	67	121	99	139	118	110	88	3	103	102	81	96	75	81	69	80	90	79	43	60	68	50	29	61	51	68	0	53	29	53	88	5	116	25	45	14	2	26	4010
M_3404_Target	178	141	147	137	123	99	100	102	104	108	123	103	109	85	107	100	114	107	74	94	86	76	55	80	51	56	55	87	75	83	72	49	87	78	58	63	278	58	62	47	5	8	23	22	38	70	8	24	4009
RB_152_Target	166	260	157	121	247	99	196	115	121	98	94	89	81	97	84	135	65	105	73	67	79	84	69	51	50	60	59	106	75	62	74	68	63	3	58	66	103	81	37	80	8	107	9	1	17	26	25	18	4009
T_144_Target	215	180	128	126	130	117	118	108	91	104	98	119	106	125	95	109	83	160	93	75	78	84	117	67	77	86	73	89	83	63	86	85	25	62	68	57	0	51	65	51	0	131	4	29	33	1	46	15	4006
M_4423_Target	206	158	124	114	161	133	125	124	126	104	132	81	120	101	98	68	96	120	80	132	82	79	74	71	59	83	67	92	83	82	62	100	62	78	76	63	1	62	54	63	0	85	0	0	48	0	57	18	4004
M_3849_Target	200	176	144	141	122	131	117	111	119	102	103	106	114	113	104	118	79	172	88	113	68	66	80	59	88	107	69	68	64	60	62	83	40	71	23	66	0	59	52	85	0	120	3	8	40	0	57	31	4002
RB_11_Target	155	140	132	113	118	115	113	97	128	94	113	69	80	83	93	75	65	127	112	64	76	82	102	67	51	71	74	59	78	73	73	65	39	59	135	52	195	54	63	64	0	102	18	95	40	82	40	7	4002
M_8085_Target	184	167	148	128	128	130	129	117	120	102	123	101	129	129	108	117	99	131	102	72	88	63	111	68	92	76	81	73	35	80	73	67	92	79	43	74	8	49	52	59	3	7	46	4	50	20	19	25	4001
RB_258_Target	199	170	152	168	155	118	114	112	150	107	96	105	113	94	92	72	83	158	90	72	79	120	93	90	91	79	50	84	37	74	87	76	75	59	49	87	6	54	55	65	1	99	3	9	28	1	6	24	4001
M_6316_Target	211	176	174	128	123	155	147	146	109	116	119	112	96	93	85	98	95	153	72	73	94	76	86	90	83	82	82	62	84	88	100	73	55	64	2	66	0	81	51	67	0	79	0	0	35	0	0	19	4000
M_7620_Target	158	178	171	136	188	138	105	148	116	77	104	135	95	111	104	107	118	124	82	80	122	82	102	84	85	68	70	74	47	74	78	80	107	68	43	67	2	61	74	58	0	0	0	0	47	0	1	31	4000
RB_248_Target	191	166	133	131	144	156	113	134	103	110	102	67	87	111	120	78	82	125	82	93	87	73	72	77	60	68	78	61	50	66	76	52	73	77	164	68	118	61	48	45	0	44	32	4	34	26	33	25	4000
M_4254_Target	183	164	183	149	162	155	152	140	155	119	107	127	112	125	76	101	112	139	74	88	78	90	75	80	69	71	109	76	71	62	55	64	26	85	28	77	0	67	60	49	0	1	0	1	43	0	5	31	3996
M_7197_Target	196	175	160	149	152	147	145	161	96	122	93	110	105	92	93	78	100	137	93	101	70	69	67	92	69	75	73	53	90	74	55	74	65	56	76	63	8	85	54	47	2	101	2	0	43	0	0	28	3996
RA_166_Target	202	172	124	123	119	118	112	109	90	118	90	100	88	92	107	85	80	1	107	84	73	72	87	67	73	60	79	68	108	74	92	86	84	65	65	86	102	54	43	44	95	0	79	106	30	59	0	24	3996
K_5_Target	220	146	152	141	127	167	102	134	99	114	99	108	81	101	94	110	70	106	85	99	68	78	51	83	59	65	70	69	77	88	75	76	81	64	84	63	2	54	52	57	24	92	59	35	32	21	40	21	3995
RA_108_Target	202	186	125	133	115	151	132	131	115	81	100	138	117	95	84	108	79	0	102	74	80	70	72	81	79	78	89	53	78	62	62	63	76	67	50	93	0	56	57	55	133	3	128	55	32	47	0	7	3994
M_2019_Target	188	156	165	146	144	138	149	137	110	102	105	115	108	108	111	101	90	6	60	80	80	87	65	64	79	87	75	44	113	80	88	66	91	66	69	59	17	56	50	58	120	0	90	0	28	20	0	21	3992
M_4408_Target	213	155	139	154	149	140	110	128	139	132	109	107	114	101	107	95	88	127	98	87	63	98	77	66	77	98	93	70	104	83	83	64	59	62	70	89	0	73	63	54	0	0	2	0	32	0	0	18	3990
M_5582_Target	185	163	176	122	119	106	115	159	121	101	128	101	115	91	77	80	115	146	98	86	82	65	79	81	95	72	64	86	62	64	73	60	68	76	96	77	58	57	45	40	0	52	0	13	23	45	34	19	3990
M_3075_Target	191	166	158	146	144	135	113	114	102	159	108	94	114	113	97	84	104	0	73	73	83	86	60	66	70	83	79	77	71	51	69	41	59	57	72	55	0	88	49	45	77	0	118	144	39	25	0	37	3989
M_1981_Target	198	174	175	129	122	114	149	110	144	117	95	90	99	90	96	102	114	0	43	61	82	79	80	87	80	63	71	95	90	80	59	78	80	57	89	57	0	66	65	59	124	0	19	146	33	4	0	23	3988
RA_279_Target	227	148	183	128	159	129	117	144	117	113	116	125	85	98	103	91	114	0	72	87	91	81	88	60	82	67	67	83	73	78	70	94	65	62	80	92	0	64	64	47	84	0	62	0	24	23	0	24	3981
M_5598_Target	154	179	141	127	145	135	147	113	105	126	79	126	88	94	99	103	73	179	89	83	74	85	75	74	71	74	73	77	70	72	57	58	61	74	65	55	89	63	37	58	22	88	0	13	17	25	37	31	3980
M_1053_Target	218	184	140	122	149	134	144	143	115	110	83	133	104	106	99	104	93	0	93	69	56	78	50	63	60	75	63	79	67	76	66	71	54	61	73	87	0	49	63	45	90	0	135	76	31	33	0	35	3979
M_7470_Target	202	161	183	138	116	139	121	107	112	123	105	102	102	88	90	127	93	171	90	81	84	96	63	86	60	85	65	88	87	70	69	38	101	88	86	47	4	65	26	54	0	107	0	0	37	0	0	20	3977
M_5649_Target	184	157	141	118	132	157	159	136	113	106	111	136	85	81	94	79	86	160	97	75	80	71	76	93	72	75	77	71	64	76	73	76	62	54	56	67	0	60	69	39	0	134	0	0	35	0	77	12	3976
M_7567_Target	193	140	178	156	146	115	142	131	113	113	94	101	94	119	91	69	82	191	81	58	68	63	64	76	62	71	99	71	40	69	77	45	82	56	45	66	0	71	58	36	0	127	0	103	41	0	60	18	3975
RB_157_Target	161	143	145	138	93	94	120	94	80	85	108	85	100	95	102	69	96	150	109	65	61	91	90	51	73	75	68	68	88	60	49	74	56	36	70	78	210	51	63	29	0	101	1	87	24	115	44	27	3972
RB_81_Target	156	180	140	140	143	134	123	96	97	98	110	126	99	89	87	93	76	118	80	64	78	78	75	59	74	40	46	73	69	82	61	47	57	68	86	65	134	46	71	56	0	125	5	47	19	61	75	25	3971
M_1030_Target	190	167	147	154	135	133	142	141	93	104	95	129	121	88	100	82	97	1	122	72	100	71	74	83	64	57	75	63	63	58	51	83	58	80	53	73	0	70	74	59	85	0	113	41	42	48	0	19	3970
M_5281_Target	193	159	133	133	146	138	131	130	131	127	113	129	105	107	86	116	93	124	113	73	97	81	77	60	73	78	102	89	48	69	90	63	43	85	43	73	0	56	56	78	7	2	3	51	45	1	0	20	3970
RB_249_Target	213	140	141	110	123	117	108	125	123	126	106	82	70	100	85	108	105	161	104	80	86	74	58	63	79	94	71	73	55	57	60	71	89	49	175	54	89	63	41	41	0	40	0	51	34	31	23	22	3970
RB_132_Target	198	166	133	134	148	109	125	124	128	105	98	113	113	93	91	111	71	163	88	80	71	77	67	90	83	103	93	70	87	54	80	80	28	55	50	69	4	57	70	43	0	108	0	4	52	0	67	16	3969
T_49_Target	311	162	125	153	138	179	142	147	110	108	108	108	100	130	76	86	103	1	38	82	89	96	65	80	50	82	82	61	40	77	86	65	88	62	74	96	0	54	37	81	0	2	0	130	45	0	0	19	3968
M_7986_Target	147	185	133	142	111	148	119	127	149	113	115	128	118	143	80	124	93	149	78	88	58	93	83	69	79	85	85	78	40	57	83	76	84	83	29	73	0	58	47	60	2	74	2	0	34	0	26	20	3968
M_3949_Target	217	180	155	143	129	138	154	109	106	109	94	91	99	112	108	97	92	150	115	89	80	70	71	92	91	65	90	62	41	113	63	72	40	63	28	69	1	50	58	68	0	83	0	0	39	0	49	22	3967
M_5176_Target	211	181	146	130	173	148	123	136	81	108	109	124	118	94	95	92	89	128	84	91	92	66	92	84	67	86	84	49	35	67	68	47	49	50	64	67	0	82	42	49	5	116	0	0	47	0	69	28	3966
M_7997_Target	190	190	152	141	112	108	122	111	130	115	123	91	93	102	76	89	73	190	100	72	82	74	69	70	70	89	101	124	36	91	76	51	85	72	53	46	0	58	56	58	0	108	0	0	42	0	57	18	3966
M_2616_Target	168	164	179	131	146	128	130	126	119	88	108	127	112	92	84	91	81	0	117	83	115	70	68	70	89	64	80	86	74	83	55	64	70	81	64	69	0	67	59	53	149	0	1	76	43	18	1	17	3960
M_1664_Target	139	164	122	109	88	134	108	93	98	109	91	100	88	97	76	93	81	120	103	51	64	60	60	80	83	52	46	57	63	59	46	46	94	52	50	53	237	60	45	31	7	140	1	191	35	81	76	26	3959
M_6080_Target	211	156	171	142	126	123	127	122	118	103	100	99	108	94	87	98	84	123	83	70	69	62	101	75	78	88	65	64	72	75	52	99	61	95	97	55	0	77	69	51	0	98	0	1	28	2	53	27	3959
M_1965_Target	237	172	175	127	143	130	135	123	109	112	115	131	110	97	66	66	100	0	56	89	80	95	74	79	64	91	87	71	84	92	54	89	102	75	87	63	0	55	50	80	128	0	8	9	31	4	0	12	3957
M_2763_Target	200	168	187	147	163	114	118	143	133	142	96	111	100	109	88	98	115	0	97	88	57	92	94	77	62	63	66	58	73	84	61	97	66	91	2	94	2	82	78	45	144	0	0	0	37	0	0	15	3957
M_6745_Target	149	224	150	153	140	120	147	121	103	100	86	106	117	98	80	75	98	143	58	95	83	57	48	93	65	93	82	82	58	80	74	55	60	47	32	85	138	55	59	48	0	103	0	0	33	28	21	13	3955
RA_146_Target	184	141	143	123	166	251	101	94	97	117	110	103	93	162	103	89	87	1	61	50	68	72	84	74	69	83	90	73	13	53	69	52	85	45	79	45	0	72	63	49	135	53	128	62	31	21	0	11	3955
M_7603_Target	157	141	164	144	143	111	117	130	120	119	103	88	86	97	100	54	87	127	97	61	70	64	56	77	60	73	70	65	47	76	73	73	63	87	37	48	34	46	80	49	41	81	198	48	25	7	39	20	3953
M_7435_Target	184	192	149	136	161	143	149	145	109	116	95	117	91	87	93	108	109	158	78	77	90	78	84	69	91	73	63	83	85	50	65	65	69	64	54	77	0	68	68	50	0	27	0	0	46	2	14	20	3952
M_7117_Target	176	127	164	156	108	128	101	130	141	108	88	89	101	111	96	90	107	146	80	79	73	79	67	67	72	61	79	86	49	55	48	49	98	43	57	67	196	55	50	43	0	111	0	0	20	33	43	24	3951
M_3251_Target	189	142	123	153	147	122	105	122	98	144	100	114	93	115	72	116	89	0	85	86	81	61	85	61	108	78	67	59	66	61	75	123	84	72	73	55	3	56	82	52	50	0	135	37	30	53	0	28	3950
M_4293_Target	166	189	144	128	140	134	150	52	125	102	114	114	110	103	106	92	87	143	88	77	83	96	106	87	75	74	54	54	86	60	67	66	35	64	50	66	95	55	58	48	4	41	28	30	41	24	17	21	3949
M_7148_Target	154	197	176	143	131	125	135	121	121	101	102	95	85	105	109	109	88	122	93	76	80	67	69	57	71	86	72	68	85	68	59	78	61	58	67	63	4	61	51	61	1	124	5	37	36	1	51	19	3948
M_6981_Target	173	189	140	130	150	114	152	126	122	110	98	96	108	97	103	95	103	157	98	67	96	87	65	76	71	94	61	74	94	69	63	48	79	50	81	66	3	83	36	54	0	69	0	0	34	1	48	17	3947
RA_26_Target	188	153	158	161	113	141	123	132	112	128	80	111	90	99	99	104	86	0	55	76	60	98	63	77	92	79	52	68	69	71	67	77	59	77	27	75	59	79	66	62	154	8	75	27	40	16	24	16	3946
RB_27_Target	178	144	137	134	112	125	90	122	101	91	75	94	75	83	100	70	99	128	52	77	85	105	73	63	66	55	69	69	74	49	74	70	71	50	111	53	182	51	46	62	15	100	2	141	16	43	45	19	3946
M_7097_Target	201	159	155	158	118	132	161	125	117	124	76	105	98	94	100	94	82	137	86	79	75	68	66	83	70	78	84	75	94	83	49	71	73	69	75	66	0	68	50	61	0	98	0	0	32	0	46	10	3945
M_7911_Target	194	162	178	130	142	98	136	134	141	103	84	92	92	99	95	71	87	136	115	86	74	94	73	88	88	55	87	88	40	60	58	39	78	90	66	36	0	51	63	59	0	96	1	43	32	28	66	15	3943
M_3304_Target	121	171	172	127	143	126	160	138	109	157	110	110	103	118	116	106	105	0	54	58	67	69	58	82	82	61	85	71	65	83	81	50	35	98	33	57	0	76	45	79	84	1	171	0	39	28	0	38	3942
RB_20_Target	196	148	138	133	148	130	135	120	117	124	126	104	90	113	87	104	101	114	62	93	73	82	96	59	91	68	63	64	51	86	73	106	36	61	52	53	2	47	108	63	2	114	0	0	24	0	70	14	3941
RB_10_Target	174	154	122	125	136	99	134	89	89	100	110	105	99	107	81	100	100	114	110	81	69	71	74	53	69	66	68	74	57	61	80	78	68	83	98	95	33	76	61	59	0	55	0	120	42	56	27	18	3940
RB_48_Target	184	161	155	126	147	104	114	100	103	112	110	106	101	107	84	85	56	1	75	74	76	65	79	59	73	78	67	73	65	58	55	56	85	67	88	52	225	69	44	54	100	28	6	103	35	46	12	17	3940
T_45_Target	188	133	165	117	142	137	139	123	123	110	98	117	96	67	102	98	92	0	108	84	82	79	105	56	73	78	52	71	97	82	60	53	67	83	82	65	80	63	48	40	130	2	29	2	46	59	0	16	3939
M_3361_Target	178	171	164	137	146	117	138	110	115	96	107	121	112	124	76	118	80	2	38	74	103	84	66	85	88	97	67	67	77	73	93	49	36	81	7	67	0	58	53	66	148	0	73	117	31	6	0	23	3939
M_573_Target	189	172	119	166	134	110	121	143	83	124	95	90	115	116	74	110	94	0	74	74	79	77	80	75	75	78	84	60	77	66	68	85	98	58	31	53	2	56	66	48	137	0	119	71	38	32	0	22	3938
M_4950_Target	184	179	217	137	140	126	125	103	111	103	88	114	108	99	101	88	97	123	80	74	95	77	65	73	72	69	87	58	44	81	63	67	51	79	45	64	25	66	50	57	0	134	1	1	39	3	60	15	3938
M_4681_Target	78	165	164	140	150	157	125	109	113	117	130	99	114	117	89	91	97	147	85	73	71	122	90	84	84	85	76	52	85	81	70	69	43	60	100	56	1	34	51	46	0	107	0	0	27	0	66	17	3937
M_7929_Target	192	171	152	140	146	109	160	123	115	113	102	95	109	115	125	82	91	138	114	111	67	66	64	78	65	75	62	65	81	68	72	70	83	68	45	67	10	49	45	62	1	92	1	0	34	5	26	12	3936
RB_6_Target	192	175	168	143	140	123	114	3	117	92	94	120	112	103	102	101	78	137	88	93	87	83	90	93	82	87	80	49	78	88	89	100	46	85	62	78	84	49	84	62	2	0	0	5	47	13	0	18	3936
M_1410_Target	230	127	127	133	156	90	124	82	98	108	93	111	85	92	105	101	98	2	61	82	79	69	82	96	91	67	67	55	80	78	55	62	82	57	87	53	3	60	58	50	135	0	148	120	49	23	0	23	3934
M_7537_Target	265	162	158	142	136	115	122	120	110	109	130	78	103	100	99	79	111	143	81	98	70	92	122	66	57	91	60	77	33	109	79	91	79	78	70	61	0	64	53	55	0	0	1	0	45	2	1	14	3931
RB_224_Target	144	144	142	121	120	126	104	92	112	101	98	122	82	102	89	83	78	111	73	70	86	64	58	70	69	46	69	91	64	79	66	74	67	84	40	75	173	72	49	37	17	87	19	129	29	57	16	29	3930
M_7495_Target	182	173	148	175	205	166	138	122	110	108	102	103	93	87	85	76	106	149	80	91	88	85	66	80	84	88	93	79	42	56	77	51	88	78	84	59	0	84	18	60	0	0	0	1	26	0	30	12	3928
T_36_Target	191	164	124	121	147	149	127	122	127	90	113	117	85	99	96	97	106	18	77	68	83	84	66	76	80	78	75	65	35	63	73	58	45	73	50	72	39	56	47	64	125	43	68	50	34	39	27	19	3925
M_3458_Target	173	170	152	130	96	134	144	114	104	101	127	100	85	110	86	98	82	0	110	88	75	87	62	93	56	67	82	82	78	66	80	49	78	50	90	71	2	63	37	54	113	0	124	94	45	0	0	23	3925
M_5602_Target	209	133	159	155	145	118	140	117	120	99	94	85	88	93	115	98	83	130	78	63	74	97	86	116	64	65	76	97	79	64	54	79	70	61	88	68	1	51	59	57	0	77	0	1	50	0	45	24	3925
M_7010_Target	181	206	141	132	114	107	131	112	117	133	105	87	106	87	100	93	97	150	92	85	67	67	97	77	88	56	91	72	69	81	58	80	80	65	78	80	0	55	79	40	0	109	2	0	48	0	0	8	3923
M_2866_Target	204	185	185	143	132	149	137	118	121	117	88	110	93	84	99	93	97	0	80	84	80	88	81	73	115	105	73	93	91	77	95	83	41	77	0	56	2	58	66	73	113	0	0	0	32	0	0	31	3922
M_6432_Target	229	193	139	139	157	112	123	133	120	109	89	97	97	128	102	106	84	126	34	85	84	77	86	101	92	86	64	61	28	89	50	65	81	67	50	50	4	84	70	71	0	66	1	2	38	1	26	25	3921
M_2414_Target	181	148	135	145	152	120	137	167	88	96	107	87	80	124	101	68	84	0	128	80	78	64	69	100	92	74	79	66	82	71	73	67	63	60	82	42	0	79	67	52	135	0	106	0	35	30	1	25	3920
M_396_Target	208	135	117	133	99	127	120	94	131	111	71	82	100	80	74	94	77	0	74	70	109	87	70	87	76	58	80	61	68	75	86	84	62	45	85	68	18	66	46	59	173	0	112	149	26	55	0	16	3918
M_2552_Target	172	146	145	119	139	133	114	104	71	100	92	90	90	109	101	106	110	0	70	65	72	94	79	74	78	67	54	61	58	52	70	51	66	69	77	74	3	74	58	59	137	0	181	123	36	60	0	15	3918
M_4576_Target	169	166	166	148	112	131	160	117	94	92	108	87	126	100	113	102	102	150	32	90	79	75	58	77	69	57	86	79	80	67	56	60	66	61	47	63	107	60	53	66	0	67	0	0	38	22	45	15	3918
M_4691_Target	194	130	158	142	122	134	112	118	134	122	101	122	132	117	117	104	89	177	86	113	93	82	88	64	71	60	58	100	48	65	62	67	72	67	33	56	0	55	56	66	0	48	3	0	42	1	27	9	3917
M_4944_Target	200	153	141	166	120	101	121	154	106	114	98	106	90	115	91	115	91	147	77	73	104	72	85	95	69	96	86	81	43	66	60	66	18	69	69	66	2	67	78	59	0	107	0	0	52	1	0	27	3917
M_536_Target	191	161	144	134	124	135	109	125	130	132	95	131	106	97	100	87	72	3	43	90	61	93	72	82	102	79	70	71	78	86	65	59	81	0	67	77	0	69	71	53	119	0	192	0	38	0	0	22	3916
M_6510_Target	199	159	153	134	119	135	127	112	110	130	102	133	85	102	89	86	87	156	34	62	54	64	115	113	72	87	84	95	43	70	48	112	95	64	29	65	0	64	74	60	0	92	0	0	47	0	28	27	3916
M_7693_Target	189	171	143	117	140	109	110	144	111	120	114	117	108	101	95	93	117	113	89	99	77	80	94	70	64	103	85	81	40	61	60	82	66	72	26	62	0	60	63	73	0	86	0	0	39	1	40	31	3916
M_6547_Target	180	144	167	139	107	122	150	107	133	138	105	83	110	102	107	79	101	129	62	59	79	107	62	79	96	74	74	85	49	71	56	65	86	53	44	59	54	68	59	49	0	99	0	0	40	17	38	28	3915
M_5169_Target	198	165	158	158	150	126	128	160	116	102	86	137	114	103	99	81	102	133	78	72	70	64	68	82	78	91	90	97	31	54	78	68	39	59	79	80	0	50	47	52	2	75	2	0	29	0	39	20	3910
M_7563_Target	177	181	167	136	142	132	173	111	98	109	96	119	114	99	144	101	77	139	77	73	81	79	61	65	84	80	60	79	30	73	80	76	70	71	48	69	0	60	53	83	0	85	3	0	34	0	0	21	3910
M_4489_Target	197	168	185	118	138	126	150	135	101	126	105	83	115	114	91	70	86	135	37	77	69	67	62	76	66	104	66	77	61	76	64	86	73	70	57	68	0	58	62	75	0	114	0	1	43	0	30	27	3909
M_5473_Target	207	146	123	173	127	144	117	148	116	111	101	100	113	114	108	85	81	96	68	92	73	74	86	84	80	100	96	76	88	66	57	76	85	73	92	70	34	52	64	42	0	0	0	0	36	14	0	21	3909
M_6750_Target	209	179	137	134	117	129	127	112	144	122	101	131	117	105	84	96	101	151	16	91	77	67	59	87	60	87	54	95	53	71	67	72	86	78	29	60	0	53	69	46	0	98	0	0	45	0	67	24	3907
M_5196_Target	224	183	135	157	129	125	154	131	144	114	116	108	102	129	88	89	86	173	99	49	78	65	83	55	100	80	87	52	38	86	85	39	37	69	75	79	2	72	57	39	0	0	0	0	33	0	31	28	3905
T_218_Target	172	137	140	118	105	114	130	142	102	135	105	106	86	89	59	70	58	133	34	76	84	74	63	58	85	98	73	85	82	63	52	55	48	65	66	56	182	51	58	57	14	93	25	43	35	64	38	24	3902
T_35_Target	185	121	136	109	131	138	94	107	100	83	104	102	79	87	82	88	72	7	68	96	74	77	55	60	75	62	51	66	62	55	45	39	64	77	48	75	232	53	54	33	113	6	144	124	58	88	4	18	3901
M_6273_Target	177	183	154	154	145	133	91	87	120	111	83	118	89	85	111	101	81	155	82	89	81	52	58	93	88	73	70	85	94	62	79	52	75	74	56	65	2	52	57	51	0	119	0	0	34	0	50	29	3900
M_7502_Target	171	186	173	95	117	139	134	118	91	114	141	104	67	82	87	93	82	126	86	64	86	74	67	73	84	49	68	87	49	63	57	44	61	63	82	64	63	67	74	60	16	77	34	40	26	31	49	22	3900
M_3033_Target	167	166	145	146	134	135	112	149	101	109	103	116	128	115	120	110	80	0	71	89	75	100	96	74	112	66	77	58	81	80	62	66	47	40	63	62	0	73	58	43	131	0	87	5	27	0	0	18	3897
RA_148_Target	175	150	143	102	108	129	114	101	95	100	110	118	126	81	98	133	70	0	62	90	73	77	76	67	59	69	58	66	76	49	76	82	58	54	47	77	2	66	60	39	113	1	92	195	31	50	41	37	3896
M_7309_Target	170	137	130	143	131	103	116	134	85	116	135	97	81	129	80	127	94	143	82	80	103	66	82	72	95	100	51	64	96	88	85	71	65	58	67	61	10	61	54	62	1	84	0	0	27	0	48	11	3895
M_3352_Target	163	182	134	141	121	107	125	115	111	120	120	111	124	124	98	105	105	0	43	84	74	82	95	72	85	64	62	81	100	70	79	82	31	62	0	77	0	74	64	71	118	0	75	84	36	0	0	23	3894
M_7035_Target	192	146	148	120	128	132	131	127	126	132	107	84	98	100	91	88	82	124	59	84	67	91	97	70	90	92	47	82	72	62	74	95	45	75	54	64	0	51	70	72	2	97	0	0	46	0	53	27	3894
RA_281_Target	232	194	139	158	136	141	104	126	93	116	122	101	121	107	101	103	71	2	105	87	82	73	89	68	69	83	81	65	76	46	80	65	47	47	64	91	2	74	59	56	156	0	0	12	28	0	0	22	3894
RB_141_Target	203	136	156	101	118	135	123	92	85	102	83	82	114	77	96	93	79	128	86	82	63	67	100	73	55	83	73	74	79	69	63	73	44	56	78	56	193	70	61	51	1	90	0	21	22	52	30	24	3892
M_6281_Target	134	131	162	163	123	133	153	129	117	117	92	108	93	131	75	130	59	147	68	76	92	99	47	97	61	76	53	70	90	71	87	57	43	50	38	68	98	57	52	57	1	83	0	0	28	21	45	9	3891
M_6290_Target	189	151	150	132	147	122	132	92	118	101	112	126	114	117	78	89	80	127	73	82	70	75	73	68	71	76	86	87	77	81	70	54	72	88	80	80	0	63	53	54	1	82	0	0	42	0	27	28	3890
M_2912_Target	207	135	154	116	135	134	144	128	114	110	81	97	90	96	115	78	89	0	93	58	93	53	80	86	66	60	75	68	83	77	75	56	78	67	73	58	57	67	62	42	118	0	121	9	28	54	0	9	3889
M_5124_Target	161	156	188	123	126	127	134	113	143	113	131	98	94	103	93	93	82	132	85	66	75	88	75	70	73	62	80	48	59	81	44	58	39	77	71	73	158	50	44	59	0	46	2	0	32	39	5	20	3889
M_2979_Target	185	155	125	113	117	146	124	120	86	120	107	103	100	116	92	79	87	3	67	63	70	74	75	73	71	61	81	72	86	67	72	83	52	52	46	52	28	46	58	50	102	0	116	184	26	48	0	35	3888
M_6237_Target	140	150	144	136	136	129	123	128	118	96	146	108	97	87	119	101	92	111	102	83	75	91	82	73	80	46	68	70	73	74	87	70	72	65	67	53	0	64	66	78	0	101	0	0	28	0	44	14	3887
M_7944_Target	197	167	137	153	118	102	186	102	106	108	110	102	96	111	94	108	92	121	91	103	85	93	64	68	104	88	52	77	30	59	74	66	53	91	27	71	3	64	46	53	0	119	0	0	34	2	40	20	3887
M_1252_Target	251	145	114	124	154	125	120	114	106	102	104	91	93	97	96	97	64	0	83	69	61	83	73	54	89	76	59	65	88	79	67	63	88	65	74	64	8	55	43	37	176	0	82	112	25	23	0	26	3884
M_1265_Target	240	136	149	134	148	119	137	105	128	75	86	109	110	108	83	112	104	0	68	72	66	84	69	61	75	85	56	60	58	61	69	66	96	69	79	78	1	63	45	51	126	0	79	86	34	31	0	13	3884
RA_347_Target	188	133	147	167	89	173	93	140	138	86	67	106	132	120	73	58	114	0	85	87	60	107	50	91	81	88	79	67	84	75	53	53	98	68	40	78	0	62	32	55	113	0	5	151	41	33	0	24	3884
M_5743_Target	177	174	157	136	126	123	126	119	124	107	87	102	106	132	100	113	76	153	98	86	86	74	66	80	53	81	103	92	69	69	62	59	62	53	69	70	15	45	34	72	1	73	0	2	28	3	25	15	3883
M_6558_Target	135	190	145	154	148	156	137	124	97	123	87	97	111	96	85	97	76	197	45	77	84	78	61	95	85	71	70	102	38	80	47	46	39	62	41	63	0	76	53	62	0	127	0	2	37	0	70	17	3883
RA_211_Target	192	175	142	116	119	139	125	86	121	98	90	82	94	84	75	101	102	0	92	65	79	65	73	72	67	62	76	69	70	77	66	61	61	150	61	56	1	63	69	40	125	0	132	93	34	54	0	8	3882
M_969_Target	142	146	155	134	138	157	134	120	139	135	62	145	117	108	109	88	75	3	94	92	70	72	50	72	64	83	67	76	38	74	67	50	46	58	39	66	0	71	50	48	79	0	178	78	38	41	0	13	3881
M_5332_Target	210	126	155	172	126	117	141	140	109	118	101	106	92	112	108	109	84	151	99	83	82	61	73	78	72	110	92	69	50	72	63	67	35	67	130	57	0	75	63	44	0	2	0	0	37	0	0	23	3881
M_2091_Target	150	156	160	127	153	150	117	112	104	111	82	74	103	106	94	101	101	2	100	53	64	84	68	51	67	71	71	74	115	90	60	73	83	61	67	53	0	62	45	48	115	0	137	71	54	21	0	19	3880
M_7918_Target	172	175	140	121	123	94	136	137	104	107	107	84	102	122	95	89	83	162	77	109	90	55	89	56	75	81	89	98	40	71	64	85	82	61	30	76	0	54	75	54	0	84	0	2	37	0	71	22	3880
M_6073_Target	174	175	151	132	144	137	123	109	102	110	95	91	103	104	96	99	73	157	90	79	88	77	60	63	85	56	73	69	75	64	65	56	64	52	67	61	82	48	62	77	4	35	22	4	29	55	20	22	3879
M_8066_Target	187	150	142	115	160	112	132	125	115	114	100	132	117	70	130	76	91	137	80	81	75	94	73	79	80	70	49	72	41	71	68	69	97	54	39	61	0	63	79	59	2	115	2	0	42	1	41	17	3879
M_4259_Target	224	170	151	183	149	123	85	126	131	88	139	111	102	105	109	66	79	139	76	85	73	99	102	75	96	70	73	33	91	47	58	55	31	72	51	55	1	50	100	58	0	109	0	0	30	1	0	7	3878
RB_37_Target	124	140	135	124	123	119	122	113	64	100	102	103	104	107	78	89	80	135	69	81	75	59	56	59	63	77	67	66	109	65	49	52	87	67	41	43	157	64	36	37	0	67	105	132	33	76	2	20	3876
M_5599_Target	191	138	136	98	155	105	109	124	116	101	131	118	90	109	82	98	110	107	80	105	86	98	96	58	58	65	61	80	88	60	51	77	70	74	80	76	0	79	51	56	1	119	0	0	31	0	41	16	3875
M_4662_Target	69	179	149	136	136	142	111	137	108	128	100	98	115	139	105	100	84	165	90	82	94	76	47	80	87	95	79	88	86	71	72	62	32	68	59	85	0	79	49	63	0	42	0	0	37	0	24	26	3874
M_1520_Target	173	159	126	150	120	118	111	122	136	127	100	89	110	85	79	60	73	0	62	85	71	76	57	96	82	62	87	82	89	61	63	72	94	60	140	73	0	50	51	43	135	0	110	56	41	20	0	17	3873
M_5647_Target	193	148	155	133	143	118	129	120	95	111	107	114	97	96	95	109	102	145	68	80	55	70	84	65	81	82	85	63	76	63	62	85	54	60	70	71	2	44	52	58	0	108	23	1	29	0	54	18	3873
M_5708_Target	182	180	155	135	92	106	97	120	111	98	90	104	77	68	113	97	91	145	62	73	77	92	63	63	63	61	61	71	65	71	62	52	45	60	71	70	254	61	47	48	0	56	1	1	24	73	40	25	3873
M_7024_Target	181	156	140	157	124	138	163	127	102	114	126	117	79	96	100	111	78	150	82	78	98	69	46	84	75	90	72	68	82	66	61	53	65	72	114	52	0	57	60	65	1	38	0	0	30	0	0	36	3873
M_5430_Target	174	148	128	126	143	127	130	139	101	94	99	104	102	103	98	68	91	134	95	89	109	77	51	72	54	87	56	71	89	66	65	55	66	93	73	76	0	62	48	62	0	116	0	0	45	0	54	31	3871
M_7776_Target	190	197	134	153	135	119	95	119	114	131	101	104	99	97	99	101	75	121	108	87	75	74	73	93	62	72	59	80	58	70	72	47	67	64	39	75	27	43	68	53	0	120	0	0	38	1	47	14	3870
M_3618_Target	194	156	145	137	141	145	134	120	121	109	114	89	87	83	104	102	92	4	64	84	92	86	80	67	55	70	108	61	97	61	57	92	79	69	38	62	1	60	65	33	142	0	63	36	29	22	0	17	3867
RA_158_Target	167	160	124	121	128	129	129	138	125	104	120	90	101	74	90	92	92	2	67	88	73	73	83	67	91	51	73	71	71	72	80	72	62	42	76	47	14	60	46	66	116	0	159	69	29	33	0	29	3866
T_151_Target	165	168	129	133	150	95	116	104	90	128	98	112	80	106	88	65	82	156	38	72	80	84	48	95	55	75	80	63	64	73	66	64	72	68	44	57	102	62	36	61	0	105	35	71	26	46	43	12	3862
M_2117_Target	204	165	138	112	118	102	105	111	110	128	80	103	100	114	83	105	107	0	59	65	79	79	70	79	60	81	71	56	120	68	58	90	126	44	87	64	0	47	70	41	120	2	153	22	26	21	0	18	3861
RB_4_Target	220	162	146	120	162	130	123	4	110	86	106	98	92	97	109	128	95	161	84	63	94	87	104	75	82	66	95	78	83	55	63	72	38	81	34	38	1	51	69	66	1	120	1	14	27	3	40	27	3861
M_5692_Target	175	159	148	115	134	118	138	107	102	102	102	96	100	85	80	64	94	0	69	72	71	71	78	71	70	53	71	82	87	70	47	70	92	65	75	89	0	64	51	44	126	0	130	125	34	44	0	20	3860
M_6649_Target	158	165	129	127	99	114	171	109	136	112	100	91	90	101	97	87	97	143	57	76	83	73	56	55	65	85	59	88	50	81	72	55	70	60	57	57	122	64	71	55	0	97	0	0	24	24	64	13	3859
RB_130_Target	191	161	132	117	91	98	113	99	97	83	99	86	97	102	69	96	73	113	58	71	62	77	91	74	68	61	92	59	90	59	90	73	53	58	76	63	148	64	76	49	28	85	7	73	26	54	35	21	3858
M_1278_Target	263	136	164	118	133	118	119	118	117	76	107	68	94	90	65	73	81	0	74	70	79	86	82	86	94	41	67	53	56	71	73	51	81	68	84	62	0	65	51	52	115	0	105	153	43	39	0	16	3857
M_7915_Target	188	184	134	156	144	133	129	142	98	126	103	125	106	92	94	82	77	132	75	73	99	66	65	67	70	68	57	61	35	66	58	64	80	83	20	87	0	58	83	71	0	101	0	0	39	0	38	23	3852
RB_182_Target	194	161	142	142	131	117	131	102	101	124	119	118	103	102	81	102	108	135	63	75	65	73	96	93	83	72	89	73	66	62	74	89	71	60	42	74	12	64	70	50	9	26	6	2	31	7	18	21	3849
M_3828_Target	179	175	152	134	137	169	114	144	120	126	76	69	88	123	97	80	92	148	101	98	71	100	50	78	72	84	89	86	96	67	95	54	14	59	31	67	0	67	44	76	0	35	0	0	36	0	45	10	3848
M_6644_Target	183	191	139	133	104	113	99	97	123	133	101	101	88	69	69	98	89	164	55	76	69	84	85	81	88	62	57	60	83	68	35	74	65	75	53	67	118	64	57	66	0	87	0	0	27	38	42	18	3848
M_208_Target	144	162	163	132	120	94	120	126	114	111	95	103	90	85	95	98	92	0	74	91	78	69	76	91	74	57	68	92	75	64	71	73	62	90	45	77	3	63	49	66	134	0	0	138	35	70	0	18	3847
M_1238_Target	181	167	170	135	117	118	127	121	116	101	110	105	109	99	93	86	85	0	102	70	72	74	103	69	53	78	62	57	49	59	50	78	107	68	56	56	0	65	48	43	116	4	101	64	32	39	9	22	3846
M_6382_Target	188	162	169	137	159	109	140	127	151	118	133	115	120	110	81	98	66	134	39	69	76	102	81	68	76	88	59	86	85	91	79	52	51	58	6	52	48	68	41	60	0	0	0	0	41	11	20	19	3843
RA_74_Target	76	156	141	134	118	149	111	138	88	116	105	103	120	101	70	93	89	113	83	69	71	60	78	68	71	60	73	66	62	70	67	77	34	65	68	66	187	57	46	38	0	85	0	111	32	37	1	20	3843
RA_34_Target	180	150	152	144	122	132	121	137	103	103	106	101	87	92	87	113	100	5	53	68	91	63	74	96	83	62	58	72	40	65	61	106	62	85	39	67	18	74	58	35	138	2	149	3	42	8	3	32	3842
M_2481_Target	160	140	141	112	115	121	100	112	103	102	134	71	84	107	68	78	70	6	81	75	63	66	65	88	55	68	65	67	77	65	64	76	62	90	84	72	58	57	63	67	94	13	104	148	24	76	6	22	3839
RA_6_Target	173	160	131	122	119	120	146	110	94	102	86	88	108	96	84	125	71	0	103	51	71	73	63	71	99	72	62	75	74	88	81	84	99	52	52	63	4	69	66	56	116	0	135	42	24	43	0	16	3839
M_6686_Target	206	181	154	151	151	137	135	104	86	124	110	84	70	86	92	83	96	161	37	94	38	66	65	90	85	79	61	64	47	77	67	95	65	44	46	64	0	56	45	58	0	166	0	0	26	0	64	24	3834
M_2960_Target	157	165	145	115	141	138	112	120	132	114	113	101	100	85	93	79	78	0	85	65	71	87	67	88	81	77	50	85	80	59	60	82	83	60	79	71	0	55	70	51	151	0	66	2	55	33	1	28	3830
M_4394_Target	195	179	124	119	132	135	97	128	103	116	137	77	91	101	83	78	80	124	119	71	83	75	68	64	74	73	95	62	71	78	89	74	83	64	104	69	0	84	69	55	0	54	0	0	19	0	9	22	3827
M_2781_Target	154	150	137	134	124	114	152	121	104	113	63	107	94	103	75	96	88	0	77	68	70	95	90	71	62	78	68	70	65	54	54	68	77	54	61	60	0	54	60	46	100	1	140	158	41	36	0	18	3825
M_3814_Target	212	191	151	142	109	112	111	98	106	107	96	108	109	87	119	92	99	144	84	85	59	73	81	97	91	101	67	87	48	71	61	64	34	66	30	75	0	56	46	60	0	95	0	0	38	1	45	17	3825
M_2047_Target	200	141	163	116	123	131	78	98	98	110	116	89	91	75	69	73	90	2	66	55	90	80	85	78	55	66	68	66	115	66	73	76	92	66	73	46	0	44	40	43	116	65	123	127	16	22	29	19	3823
M_4705_Target	178	155	122	112	116	125	108	114	111	117	106	90	92	94	95	97	76	109	41	84	103	91	84	72	78	65	72	64	85	62	58	64	69	64	71	89	147	49	46	46	5	64	10	10	24	33	39	17	3823
M_1586_Target	184	177	157	131	147	145	160	109	121	140	92	106	99	96	123	86	96	0	43	112	87	67	71	89	68	60	60	84	68	64	61	65	61	66	52	77	0	76	54	56	10	0	155	0	31	0	0	16	3822
M_5971_Target	205	163	153	156	114	151	119	129	81	79	88	121	100	109	91	99	88	124	91	74	77	56	94	65	90	69	46	53	98	64	69	82	78	68	57	57	0	55	67	48	0	90	0	0	37	0	49	17	3821
RB_133_Target	144	122	134	128	123	135	109	107	88	105	105	90	107	87	84	90	81	113	73	63	71	66	71	78	54	74	55	55	83	74	49	65	22	46	37	60	185	65	59	64	0	97	2	134	28	75	49	14	3820
M_4973_Target	174	126	119	103	116	110	114	99	116	110	128	89	89	78	73	83	76	107	51	83	104	78	72	74	72	65	86	44	89	52	62	69	54	79	63	76	190	81	73	57	0	72	0	2	37	60	41	23	3819
M_5476_Target	182	149	134	143	113	137	132	132	97	97	98	70	83	97	106	68	79	119	100	75	65	79	64	73	70	67	81	67	74	75	70	68	62	87	55	66	134	58	50	41	2	64	0	1	33	43	41	18	3819
RB_234_Target	157	145	140	114	128	112	100	159	75	89	127	75	84	90	82	62	77	129	70	63	75	78	77	75	80	70	72	60	33	59	61	71	65	58	79	45	190	44	73	59	5	56	7	115	26	51	34	23	3819
RA_260_Target	158	163	123	90	106	99	85	133	81	103	110	79	89	90	79	118	57	0	67	65	77	75	99	68	65	65	49	72	79	75	79	70	58	46	66	67	160	65	56	44	139	3	91	145	27	61	3	19	3818
M_4262_Target	237	150	146	143	104	142	114	126	102	103	109	101	104	91	86	102	101	143	83	67	68	84	92	59	62	79	77	64	60	74	71	65	51	64	32	93	0	66	75	42	0	84	0	0	29	0	46	26	3817
M_5282_Target	207	154	173	136	139	138	115	124	84	104	100	98	89	82	106	121	85	144	112	94	68	73	60	84	55	57	70	78	50	57	42	112	44	89	97	68	4	81	51	54	10	5	0	44	31	2	0	25	3816
M_6688_Target	171	142	139	110	119	130	140	144	114	105	85	115	125	110	129	105	92	138	62	94	98	92	98	65	27	71	62	77	21	101	104	82	89	84	34	58	0	81	65	56	2	42	0	2	21	0	0	15	3816
M_7214_Target	136	192	155	166	143	112	122	115	135	138	98	92	86	96	90	85	60	110	84	67	86	82	71	89	83	62	60	89	45	57	54	66	75	59	52	55	0	75	64	64	1	101	0	57	31	0	35	21	3816
M_3025_Target	165	183	156	129	157	139	117	136	104	113	83	117	104	101	97	94	96	0	105	88	94	69	66	88	50	82	71	53	83	78	59	58	37	28	71	81	0	55	46	45	147	0	122	2	26	0	0	20	3815
M_7369_Target	182	182	166	132	135	92	126	121	112	119	108	100	83	83	92	103	69	120	65	60	53	94	86	47	101	72	60	59	57	78	67	43	72	68	55	77	128	50	62	51	1	72	0	0	26	35	34	17	3815
RA_280_Target	165	154	107	117	96	96	73	101	94	74	75	79	71	87	99	87	69	0	81	53	66	61	85	57	67	66	58	67	109	36	47	64	71	58	99	55	171	57	67	46	89	98	117	136	26	108	37	16	3812
M_1387_Target	122	197	151	146	156	123	155	124	104	97	91	120	106	121	87	91	98	0	51	100	104	79	45	75	73	66	91	68	85	49	81	52	71	80	42	84	0	66	59	56	86	0	104	9	27	0	0	17	3809
M_2260_Target	180	172	134	148	121	137	101	104	110	97	71	96	89	111	89	86	118	4	87	68	63	96	78	69	84	66	92	79	71	96	72	61	50	49	69	42	0	63	67	68	135	0	146	0	31	24	0	12	3806
RA_86_Target	107	149	146	128	113	121	116	108	107	109	135	106	105	107	98	89	102	135	89	93	77	85	63	53	98	57	83	68	80	68	72	75	55	108	99	63	16	66	68	70	8	14	16	6	28	11	6	27	3803
M_2216_Target	183	135	133	131	123	122	106	115	85	87	95	81	93	92	91	79	45	0	56	62	70	56	58	75	77	71	52	72	90	52	57	40	81	43	66	62	236	51	39	54	108	0	148	131	26	55	0	17	3801
M_2835_Target	174	166	141	143	149	82	101	125	111	125	95	129	97	103	100	96	101	0	90	77	86	100	64	69	70	69	52	66	93	68	56	80	51	60	47	69	0	73	56	60	113	0	93	0	38	44	0	19	3801
M_6519_Target	180	184	209	131	122	115	144	128	142	150	118	114	100	107	91	95	52	147	51	78	77	82	77	77	93	78	74	73	41	64	72	65	75	50	19	59	22	55	41	73	0	0	0	0	41	10	0	25	3801
RB_97_Target	161	171	150	126	107	117	116	117	109	111	60	102	98	112	92	101	71	107	61	87	81	95	94	69	84	67	65	60	32	76	78	85	44	57	68	72	2	67	74	55	23	82	39	120	22	0	2	11	3800
M_7149_Target	218	177	114	107	152	104	90	127	108	90	90	105	80	94	91	127	99	141	110	81	69	60	82	74	57	62	79	83	77	66	50	75	67	66	59	74	5	56	52	60	3	110	5	2	25	1	46	29	3799
RA_119_Target	171	145	147	155	154	104	106	120	127	102	113	93	82	78	95	94	73	0	84	78	60	63	89	90	48	64	64	71	98	62	74	67	93	76	17	54	17	51	66	45	100	0	97	111	21	37	19	24	3799
M_3969_Target	181	152	139	126	145	151	110	122	121	111	121	103	133	108	115	98	82	151	104	95	92	95	76	58	82	81	67	84	40	86	63	82	39	66	26	78	0	46	68	49	0	0	0	1	30	0	0	20	3797
M_4337_Target	172	168	130	145	136	90	102	76	110	84	88	94	110	74	99	87	55	106	67	89	68	58	66	57	53	74	56	53	84	57	56	65	85	65	122	60	216	47	41	56	3	101	5	5	41	56	43	20	3795
RA_189_Target	193	152	126	148	109	153	112	111	115	118	109	117	126	101	97	109	88	0	92	108	87	74	99	72	77	77	73	73	63	74	65	85	86	66	100	76	2	63	67	63	3	0	0	0	35	0	1	28	3793
M_2422_Target	168	185	133	144	132	148	280	110	93	95	80	125	79	63	62	53	93	0	83	68	91	70	75	79	79	54	60	55	77	53	52	71	45	66	38	44	2	61	54	33	95	0	97	121	34	50	0	41	3791
M_1035_Target	176	124	144	103	97	94	129	100	112	112	105	106	91	96	62	82	74	5	96	69	70	76	60	64	65	59	70	64	78	84	65	58	73	80	59	59	22	53	69	49	93	56	119	133	48	45	20	21	3789
RA_175_Target	118	246	128	94	179	80	108	93	68	199	100	108	78	96	161	55	75	0	51	67	65	55	47	41	55	70	46	127	69	64	127	46	65	65	67	43	1	100	37	89	78	0	103	137	28	53	0	7	3789
M_1615_Target	160	168	144	144	102	110	143	82	108	74	78	77	83	76	99	87	84	2	66	68	64	60	42	61	93	49	67	43	109	56	65	53	69	44	66	66	186	39	48	54	42	80	78	169	28	83	0	18	3787
M_2954_Target	163	149	141	139	130	142	138	140	107	94	93	73	101	94	78	79	96	1	67	74	66	69	74	66	59	76	95	69	66	64	80	71	95	0	67	64	0	74	57	56	149	0	80	132	34	0	0	25	3787
RA_206_Target	207	147	143	140	153	98	119	90	130	93	105	95	89	98	99	76	119	5	41	64	78	88	102	65	69	64	85	61	76	69	57	70	100	67	63	66	10	67	67	58	128	2	111	2	29	7	4	10	3786
M_7542_Target	210	199	155	120	145	138	116	118	116	105	115	102	91	110	101	94	65	122	79	86	107	90	55	83	74	63	72	74	23	78	69	42	80	84	32	55	58	60	49	83	0	2	0	0	32	11	2	20	3785
M_3509_Target	204	172	186	164	153	134	137	123	100	110	116	116	89	100	84	84	86	0	39	88	66	73	67	89	71	81	88	62	90	54	74	61	89	71	1	65	0	84	69	53	138	0	0	0	26	0	2	24	3783
M_6726_Target	194	158	115	126	127	110	111	104	129	145	79	122	94	113	106	86	98	153	74	73	82	60	62	67	96	103	59	75	25	92	68	76	55	86	34	55	0	68	54	53	0	92	0	0	39	0	35	29	3782
M_2207_Target	174	158	132	131	119	111	135	90	113	104	109	112	105	94	81	78	72	0	104	73	96	92	75	76	65	77	52	74	85	83	66	82	103	93	105	64	0	48	68	50	138	0	17	18	25	1	0	29	3777
M_4694_Target	187	159	127	144	163	153	109	110	90	92	109	89	76	98	86	85	102	148	39	75	73	88	102	70	64	68	77	65	44	72	55	77	43	64	118	59	0	84	68	45	0	109	0	0	35	0	39	16	3776
T_79_Target	182	162	169	119	103	138	131	107	123	94	93	98	99	88	87	90	74	13	92	82	81	59	79	62	73	80	44	59	66	69	66	66	93	37	40	58	62	78	62	44	63	9	66	84	49	55	5	22	3775
M_7408_Target	142	149	144	158	114	140	144	106	118	139	118	115	94	78	71	89	95	143	91	65	81	55	56	93	76	73	49	53	92	73	84	66	44	62	66	54	0	58	30	65	0	115	0	2	41	2	50	22	3775
RA_342_Target	149	108	122	79	84	107	114	111	77	68	73	57	71	80	62	67	54	2	68	61	66	66	61	43	79	55	60	46	137	52	46	41	62	53	151	45	426	52	47	35	3	190	86	76	33	130	0	20	3775
M_5522_Target	165	130	144	136	111	113	107	137	77	97	80	88	105	79	76	95	72	96	73	65	58	60	54	60	65	52	80	76	67	63	72	39	67	66	96	51	173	51	64	43	3	157	12	15	39	31	96	18	3774
M_7073_Target	210	143	115	151	119	145	129	121	88	106	117	89	111	114	76	94	84	122	65	81	58	85	66	91	78	73	60	47	75	80	72	89	94	62	83	61	44	49	68	41	0	27	0	1	24	4	51	11	3774
M_5935_Target	160	131	128	116	122	110	100	84	121	100	109	86	84	87	71	84	67	135	63	60	65	61	66	77	78	67	57	57	84	74	44	68	93	61	59	70	211	48	65	36	0	2	31	146	36	79	0	20	3773
RA_91_Target	156	123	140	121	139	124	131	109	82	89	106	90	90	85	102	64	84	5	78	83	85	61	67	71	73	72	76	71	80	64	70	77	64	69	39	52	5	72	56	45	132	2	103	139	40	55	5	25	3771
RB_241_Target	153	175	134	108	121	128	117	115	102	61	89	76	112	103	72	87	71	155	60	75	96	75	80	82	86	46	69	80	83	63	50	72	62	74	58	47	187	45	42	55	0	67	0	0	26	53	41	14	3767
RA_244_Target	177	151	127	147	118	97	119	124	99	97	89	77	85	95	88	112	79	2	84	64	63	87	72	77	76	86	89	64	95	76	70	67	73	70	71	66	0	68	63	59	115	0	88	30	29	48	1	31	3765
M_6837_Target	119	148	154	147	135	117	355	93	103	124	71	114	116	110	82	73	57	170	44	77	70	78	39	84	77	61	85	66	53	71	68	24	62	71	32	56	2	52	21	118	0	106	0	0	27	0	19	12	3763
RA_105_Target	143	145	133	117	129	129	121	91	75	101	76	96	87	76	101	102	68	4	64	62	70	68	67	57	63	51	50	72	70	68	76	73	69	57	65	53	168	53	69	49	112	1	100	119	35	90	0	18	3763
RA_164_Target	166	152	136	112	147	134	143	155	110	112	106	61	124	83	84	75	89	0	44	68	81	67	86	69	67	65	61	80	98	61	80	90	79	2	64	88	7	44	83	45	130	0	146	7	33	6	2	20	3762
M_3799_Target	170	133	177	105	124	98	140	117	93	111	107	119	88	91	95	106	84	137	66	75	71	66	68	70	76	72	64	76	68	79	90	78	48	72	50	52	75	59	55	51	0	65	0	0	30	23	45	20	3759
M_39_Target	142	157	130	128	119	113	111	113	117	96	100	75	98	98	74	80	90	0	78	74	74	93	47	69	66	52	52	78	45	66	47	50	73	40	59	62	296	40	37	46	97	0	110	35	28	71	17	15	3758
T_139_Target	168	148	149	138	124	139	121	121	131	103	97	113	87	84	78	95	80	141	72	80	81	68	51	65	89	98	57	69	100	72	79	45	26	62	82	74	4	41	29	58	0	91	0	25	35	1	53	34	3758
M_7910_Target	206	145	158	149	117	108	137	123	107	110	92	117	96	98	94	81	77	149	100	99	70	59	68	74	65	75	85	82	36	65	64	66	84	75	37	64	0	47	49	40	0	92	0	0	35	0	46	17	3758
RA_8_Target	169	118	117	106	129	117	124	114	113	117	97	88	102	77	85	80	78	2	76	75	81	73	78	79	52	51	81	48	64	60	77	80	90	61	57	50	1	58	70	57	134	1	121	150	29	55	1	14	3757
M_7849_Target	178	129	118	138	138	120	110	116	99	95	80	68	72	92	89	66	86	124	83	81	56	48	61	56	73	70	52	47	53	51	63	63	65	59	69	73	143	38	49	67	2	102	2	117	29	60	81	25	3756
M_8183_Target	174	163	161	129	118	111	117	129	119	107	106	94	91	106	94	106	79	125	84	63	86	80	83	91	70	84	86	77	49	94	55	75	76	52	50	62	5	68	65	43	11	13	5	17	39	12	9	23	3756
M_3448_Target	207	148	108	123	122	126	101	118	89	86	92	80	88	91	74	97	77	0	91	77	65	68	61	71	62	72	52	67	106	58	72	58	85	57	137	48	2	50	59	41	121	0	131	138	29	39	0	9	3753
M_2945_Target	172	171	159	113	97	131	128	110	95	123	101	103	97	106	87	119	81	0	80	77	76	71	74	88	79	85	63	84	74	69	60	66	61	69	29	55	0	62	51	59	110	0	60	95	21	23	0	18	3752
RA_317_Target	242	150	129	133	104	138	87	135	81	86	74	84	90	88	70	64	59	0	58	79	75	71	78	58	49	62	58	79	80	67	69	77	83	54	54	61	1	71	54	58	135	0	122	167	34	67	0	16	3751
M_7176_Target	172	184	145	118	143	99	114	149	103	101	90	105	111	92	68	67	67	135	91	86	67	75	72	61	80	71	70	72	97	91	83	45	52	64	76	68	0	50	54	53	0	112	0	0	27	0	53	16	3749
RA_269_Target	194	126	126	94	108	107	135	117	91	106	82	111	67	94	82	87	79	14	99	100	62	63	80	84	81	55	92	66	106	73	57	72	64	49	43	51	127	59	47	49	51	19	85	94	33	54	5	9	3749
M_8_Target	217	128	136	135	103	140	94	114	112	111	99	86	100	77	87	63	95	0	88	58	83	78	82	54	75	91	66	50	84	78	69	76	73	63	73	43	0	45	72	59	108	0	100	118	29	20	0	13	3745
M_707_Target	180	161	130	100	111	110	133	114	75	98	119	105	101	84	89	92	82	146	76	66	87	82	89	61	67	65	60	58	78	60	69	53	37	64	49	65	108	87	67	60	0	112	0	4	20	30	27	14	3745
RB_147_Target	153	140	116	106	92	147	109	115	117	108	101	87	98	85	69	70	81	118	112	72	64	72	83	77	65	42	60	66	66	62	64	57	79	46	117	58	59	57	53	49	61	86	2	79	48	56	6	15	3745
M_1351_Target	139	178	137	89	115	97	125	100	81	112	94	104	85	89	78	83	73	3	60	49	71	46	81	69	77	74	65	71	101	72	58	60	80	37	55	70	145	75	53	55	91	5	91	134	33	68	0	15	3743
M_2880_Target	164	156	170	135	167	129	118	173	119	99	115	128	99	85	99	81	67	0	78	96	85	81	70	79	61	64	64	54	61	69	82	51	75	66	27	58	0	45	48	64	121	0	50	0	47	30	0	13	3743
M_1564_Target	188	145	155	138	126	96	136	90	136	112	98	137	103	94	111	78	87	0	60	73	83	69	69	80	95	53	90	72	61	76	60	53	67	76	68	73	0	64	31	54	109	0	108	0	44	0	0	24	3742
M_3991_Target	182	167	132	137	146	126	121	129	119	123	117	118	119	108	117	100	89	132	67	66	73	85	66	90	66	64	90	62	47	73	77	63	32	77	21	72	0	71	71	65	0	2	0	0	38	0	0	20	3740
M_6020_Target	160	161	147	119	138	111	105	143	95	90	111	89	101	128	90	76	109	154	61	99	61	57	68	71	66	67	84	73	63	61	49	85	76	60	68	53	3	72	62	59	2	94	3	2	33	1	42	18	3740
M_678_Target	213	130	127	125	132	126	140	109	120	114	99	87	92	89	95	89	90	0	62	75	82	79	41	115	69	69	71	102	57	69	43	46	90	59	78	65	4	54	39	41	66	0	120	82	37	26	0	21	3739
M_6492_Target	173	191	158	142	125	128	111	142	113	127	87	124	96	131	101	111	70	139	55	94	67	74	80	99	67	56	73	77	35	68	68	66	85	79	24	77	1	55	68	43	1	0	0	0	30	0	0	27	3738
T_84_Target	160	162	113	132	113	107	136	110	116	121	88	95	110	106	88	85	102	38	85	59	77	57	97	62	61	78	85	71	93	91	69	54	58	53	107	66	8	66	65	55	89	24	32	33	28	9	8	15	3737
M_8153_Target	152	138	109	119	108	108	122	117	97	100	103	93	84	103	67	74	76	101	91	65	74	64	53	85	74	88	47	61	31	64	76	59	67	64	78	66	143	65	49	63	0	60	11	123	34	59	36	16	3737
RA_185_Target	182	181	149	147	136	103	123	133	111	116	109	87	102	89	106	101	74	0	40	81	104	79	91	67	96	55	80	80	85	95	69	83	79	66	74	48	8	71	63	64	4	5	9	8	42	6	2	33	3736
M_1161_Target	203	141	146	99	106	133	117	121	105	102	103	82	111	93	66	79	72	2	121	73	75	62	83	80	80	52	79	55	77	72	77	86	89	50	107	52	0	63	77	49	112	0	116	0	19	31	1	16	3735
M_5844_Target	139	103	203	108	108	68	100	92	100	158	160	140	44	79	132	82	58	106	71	44	102	57	100	45	99	69	42	101	45	56	113	58	47	8	50	46	156	99	53	29	0	61	69	19	25	38	35	18	3735
RB_239_Target	147	121	128	114	122	108	109	127	124	92	87	77	76	89	64	88	60	121	87	85	59	63	82	55	58	75	57	71	62	36	75	77	66	86	116	72	177	45	74	39	0	112	0	0	23	44	71	14	3735
RA_5_Target	139	134	125	105	105	97	110	157	98	102	95	91	86	74	80	84	82	10	80	49	68	90	73	69	70	67	63	66	61	59	59	65	91	40	68	74	93	44	55	60	105	50	82	122	25	71	19	21	3733
RA_309_Target	158	139	142	116	138	127	93	124	90	88	99	114	103	99	99	101	85	23	84	78	75	73	81	72	75	67	69	71	73	57	60	75	59	79	54	67	4	37	70	46	108	12	126	21	28	43	5	26	3733
M_5363_Target	205	177	158	122	145	133	107	108	101	128	92	103	97	115	97	78	91	145	80	85	93	79	85	62	66	60	55	69	52	77	77	83	36	52	67	69	0	45	84	62	0	24	2	0	31	0	17	17	3731
M_2977_Target	181	137	158	132	140	98	97	134	107	97	104	106	79	118	96	81	69	0	92	66	71	42	68	78	75	44	77	73	68	75	43	61	58	86	94	52	0	48	71	60	123	0	112	82	34	26	0	17	3730
M_6609_Target	179	227	132	126	150	125	114	123	88	119	97	76	100	90	91	76	81	151	60	70	56	94	81	84	93	85	71	63	51	68	63	56	83	73	40	65	0	47	50	50	0	108	0	0	33	0	18	23	3730
M_4740_Target	193	177	150	125	105	112	128	127	146	108	105	124	74	105	85	91	100	143	104	62	82	86	91	80	78	60	74	71	37	96	45	71	34	78	82	65	2	82	46	53	0	0	1	2	29	0	0	19	3728
RA_202_Target	164	126	121	121	93	123	136	95	94	103	122	87	90	97	85	102	100	1	110	92	69	54	71	56	58	77	61	54	79	58	55	52	61	65	77	62	0	67	41	53	80	43	123	143	31	49	15	11	3727
M_5259_Target	160	138	151	153	120	135	118	123	124	107	90	115	104	88	95	79	91	125	95	89	63	91	87	56	65	72	66	77	40	68	68	73	47	55	72	77	2	68	57	42	0	81	0	0	25	0	53	17	3722
M_6355_Target	242	168	130	130	152	105	133	143	92	95	86	106	86	124	86	82	75	126	86	80	83	76	97	66	80	54	71	70	39	100	63	81	91	63	2	75	6	54	92	60	0	0	2	0	32	1	0	37	3722
RB_67_Target	201	141	147	107	94	118	111	93	92	97	96	117	109	85	79	100	80	131	69	79	71	75	82	70	62	69	63	70	74	62	59	64	68	61	66	45	62	39	45	46	0	76	0	98	35	45	53	16	3722
M_2870_Target	191	150	176	137	119	123	133	123	120	138	100	109	108	91	103	91	116	1	84	73	66	96	73	90	88	54	73	63	105	77	76	82	32	54	0	60	2	73	51	55	119	0	0	0	27	0	0	18	3720
M_4009_Target	151	121	169	102	105	97	105	94	104	94	92	113	90	116	69	111	62	153	68	80	95	54	48	73	61	51	76	76	66	76	74	51	83	67	40	59	131	39	49	54	0	82	2	59	34	44	56	24	3720
T_71_Target	248	199	1	173	146	170	0	164	142	0	0	1	98	115	1	134	109	0	108	124	0	103	71	83	112	90	98	96	118	107	75	59	105	88	75	100	2	86	44	2	187	0	4	0	42	0	0	36	3716
RB_150_Target	161	150	158	93	133	109	105	111	95	119	88	90	67	102	77	81	86	118	77	71	70	60	88	51	66	81	67	83	83	45	54	80	61	62	93	63	64	52	71	59	22	63	34	31	24	36	35	27	3716
M_5336_Target	187	143	146	140	141	111	129	142	97	105	112	111	86	99	119	77	80	131	85	86	71	93	81	76	62	57	73	84	35	77	61	97	47	61	77	65	0	58	80	33	0	54	0	0	28	0	4	14	3715
M_2015_Target	170	153	150	172	134	157	120	108	152	136	91	119	111	84	101	86	92	0	54	88	84	81	60	95	90	89	58	72	88	65	45	70	76	73	40	74	2	99	56	53	0	0	0	0	37	0	0	27	3712
M_7925_Target	189	150	134	120	131	122	99	98	106	115	110	113	86	110	93	101	89	136	93	101	101	80	31	74	61	92	76	78	42	76	67	47	73	83	43	71	0	59	42	53	0	83	0	0	38	0	27	19	3712
M_74_Target	183	186	180	157	143	119	145	125	137	111	101	102	92	126	95	89	109	0	89	79	62	76	74	80	83	79	85	69	46	70	74	64	32	71	104	39	0	49	47	50	10	0	2	0	55	0	0	22	3711
M_5733_Target	177	163	148	138	130	119	128	132	116	105	122	108	67	70	107	86	86	156	89	62	67	62	77	66	75	82	68	89	101	65	46	54	66	55	65	88	0	79	39	53	0	60	0	0	32	0	0	13	3711
M_7494_Target	206	117	150	126	159	140	109	145	95	105	104	117	101	86	96	70	71	110	39	86	71	93	90	69	74	82	57	65	26	100	60	77	86	57	91	53	1	74	65	54	0	98	0	0	20	0	0	14	3709
M_2590_Target	181	169	127	108	125	112	134	120	105	100	111	87	100	83	117	78	74	0	85	82	82	67	84	70	87	53	64	81	92	81	69	42	89	14	43	61	76	73	64	47	35	45	29	58	41	38	18	6	3707
T_58_Target	160	172	137	126	128	107	120	110	76	97	130	92	69	101	96	94	94	23	74	87	84	70	68	80	73	59	75	71	66	73	71	68	76	67	73	51	38	50	73	58	18	24	113	11	36	43	12	12	3706
RA_73_Target	184	142	144	132	134	99	111	123	86	94	105	77	77	112	85	87	81	106	67	54	88	54	65	79	45	52	70	56	62	68	59	67	26	44	70	68	143	32	59	52	2	94	1	116	35	30	52	16	3705
RB_202_Target	142	116	110	121	111	78	72	103	71	72	68	85	99	97	68	88	37	106	101	67	68	55	64	50	65	51	51	60	64	38	54	58	95	67	134	44	162	53	50	51	119	90	90	119	22	57	40	22	3705
M_286_Target	241	144	143	170	130	147	114	143	126	96	115	93	101	80	104	104	83	0	89	82	67	79	99	81	66	84	41	72	39	80	71	60	25	77	59	61	0	77	54	51	109	0	0	0	31	0	0	15	3703
M_5310_Target	148	189	126	113	109	116	100	113	100	95	97	131	101	102	80	63	95	105	120	80	52	68	48	68	75	54	81	75	35	64	58	51	52	47	61	28	177	41	29	44	2	97	3	2	31	77	74	26	3703
M_3712_Target	141	154	135	125	111	93	141	105	102	90	81	79	118	76	89	72	77	150	85	79	69	86	47	56	73	74	74	69	67	63	45	45	36	56	27	54	207	46	37	58	0	152	0	0	22	51	64	18	3699
M_3206_Target	177	177	173	154	114	137	142	118	137	101	88	97	90	128	92	80	105	1	40	74	83	59	71	88	93	85	51	85	130	66	78	63	30	59	0	69	1	73	38	61	59	0	66	1	34	0	0	29	3697
RB_24_Target	207	108	75	121	85	162	91	115	149	65	70	146	134	125	41	60	72	142	44	90	42	81	39	84	42	70	76	35	107	69	38	86	93	112	76	121	80	31	31	61	0	80	0	0	57	13	39	29	3694
M_7576_Target	195	156	141	147	144	131	125	115	112	136	102	89	102	80	74	94	74	160	89	92	88	63	62	52	80	52	61	76	40	68	67	59	82	79	15	44	2	66	67	66	1	68	0	15	13	0	31	18	3693
RA_139_Target	175	188	136	108	105	126	115	142	119	103	109	99	113	85	78	84	82	2	54	79	87	77	77	80	70	54	54	79	44	65	62	41	74	76	72	75	3	68	49	60	118	4	148	1	37	1	0	14	3692
M_7516_Target	184	137	130	116	127	93	108	90	129	94	127	76	103	79	84	82	68	141	87	97	75	69	68	89	100	59	74	56	72	74	86	49	67	60	70	46	95	60	43	64	0	41	0	0	32	20	44	25	3690
M_24_Target	167	121	169	121	145	101	77	123	86	101	104	104	67	101	80	89	61	0	54	72	96	74	56	54	87	81	71	87	78	58	71	75	60	43	64	54	0	62	55	39	95	0	118	158	44	40	0	25	3688
RA_118_Target	172	152	129	128	149	121	93	113	109	113	104	101	93	95	82	71	79	1	66	49	70	112	107	80	77	47	63	79	69	53	69	83	43	63	4	66	4	56	69	52	135	0	135	30	44	39	1	17	3687
M_2444_Target	178	146	129	126	113	101	148	119	92	107	79	107	117	73	118	88	91	0	47	94	73	90	79	72	82	98	61	55	77	77	71	65	85	83	27	63	2	66	47	62	121	1	87	0	44	0	0	23	3684
T_55_Target	163	140	144	127	119	119	134	106	93	99	93	96	90	94	86	96	84	0	68	73	79	76	47	80	61	83	60	57	92	65	52	57	57	49	112	58	1	68	61	44	93	0	119	58	36	67	0	24	3680
M_2485_Target	168	164	106	106	111	87	101	105	89	93	123	91	91	101	89	90	97	0	83	64	66	57	64	90	55	66	73	61	78	72	43	39	68	53	55	67	7	35	45	78	101	0	151	181	52	53	0	11	3680
RA_322_Target	148	164	122	111	106	109	92	114	109	109	87	99	117	89	65	71	70	2	52	59	80	91	64	54	72	53	91	56	72	46	61	73	67	66	72	49	133	47	61	54	38	46	52	132	20	61	57	16	3679
M_3985_Target	175	153	157	122	121	137	99	128	98	79	93	84	97	84	76	115	116	146	109	77	86	73	60	70	76	72	69	75	39	54	66	79	57	59	24	59	5	53	43	69	2	16	15	80	53	24	17	17	3678
M_6774_Target	129	186	133	150	125	146	157	87	122	122	72	94	144	134	117	96	99	153	33	82	73	54	69	81	71	70	85	90	28	76	49	42	62	80	34	79	25	65	46	59	0	0	0	0	40	1	0	17	3677
M_6171_Target	167	160	142	151	137	126	114	115	80	116	96	80	81	97	87	86	92	142	103	67	50	100	38	91	83	81	64	59	81	73	57	29	74	70	77	62	2	59	32	49	1	97	0	0	33	0	57	18	3676
M_6559_Target	170	149	185	147	150	117	179	138	97	98	115	115	106	98	99	100	82	115	35	68	95	78	64	78	66	78	68	58	42	44	47	52	68	90	29	80	0	62	49	36	2	41	0	6	35	0	30	15	3676
RA_172_Target	163	166	143	139	164	145	128	110	109	127	116	107	87	101	81	106	86	1	34	93	90	99	67	81	68	86	67	59	87	67	85	75	53	4	69	69	1	54	39	74	126	2	1	2	34	0	1	10	3676
M_7931_Target	184	149	164	134	125	87	118	96	102	102	114	73	112	87	94	83	88	118	82	62	64	60	57	60	95	72	65	73	42	64	49	59	77	78	64	58	1	74	44	78	0	94	0	55	30	19	53	7	3666
M_8081_Target	182	150	141	117	123	122	117	96	94	83	101	117	104	91	110	79	80	122	118	76	87	59	82	72	68	103	60	63	48	73	61	69	63	72	39	58	12	66	57	52	43	23	27	11	31	8	14	20	3664
M_6747_Target	198	142	153	152	112	111	126	125	102	119	90	109	127	78	99	82	83	113	36	92	109	81	80	87	105	51	79	87	42	53	68	62	91	85	36	63	0	86	56	34	0	4	0	0	35	0	0	19	3662
T_279_Target	124	196	197	84	189	86	167	56	68	91	136	132	57	75	122	41	54	92	73	45	89	42	109	36	100	47	41	37	41	67	96	22	53	44	95	45	162	57	59	66	0	50	1	72	29	80	30	6	3661
RA_262_Target	172	142	147	122	124	126	155	108	118	89	109	95	104	98	96	93	70	132	60	73	75	91	76	66	83	82	66	87	79	78	66	63	30	60	29	64	62	36	44	48	1	47	1	1	22	24	25	22	3661
M_689_Target	120	161	161	115	124	111	111	112	117	116	89	110	115	90	110	102	110	0	78	86	67	64	55	80	66	60	64	75	72	45	54	61	36	59	30	51	0	38	53	45	108	0	116	144	29	33	0	17	3660
M_6371_Target	179	164	138	139	139	137	160	107	92	81	100	96	86	99	105	90	81	138	80	111	68	75	87	81	83	85	67	74	33	69	75	69	66	94	0	40	0	77	62	69	0	0	0	0	46	0	0	18	3660
M_4995_Target	177	191	147	159	120	0	133	134	122	115	75	131	102	0	93	90	112	111	84	55	73	80	108	66	70	75	66	62	50	90	86	76	42	66	35	69	107	78	80	55	0	1	0	0	39	22	0	12	3659
M_7327_Target	201	146	131	144	100	124	122	124	110	83	75	115	85	91	112	77	83	106	73	58	71	88	61	66	72	76	73	83	75	63	63	61	82	73	57	72	60	81	33	38	2	58	0	0	37	8	16	29	3658
M_7662_Target	176	196	161	129	136	103	95	128	134	120	97	73	75	92	91	87	86	138	85	75	80	71	79	90	73	70	69	65	40	73	58	61	73	68	27	68	0	71	60	54	1	30	0	0	32	0	49	19	3658
T_131_Target	187	150	122	143	92	123	111	111	110	114	112	95	87	100	84	72	82	126	70	68	91	93	73	74	78	70	93	70	73	60	63	61	37	66	31	72	11	58	33	67	0	111	2	2	17	2	68	22	3657
RB_83_Target	174	143	139	110	100	117	88	106	99	101	72	83	73	101	71	64	85	109	55	65	65	75	84	65	80	61	79	51	80	62	80	91	62	60	109	71	160	53	53	35	0	76	0	9	31	47	51	12	3657
M_4578_Target	185	170	144	134	126	103	105	108	86	91	105	89	72	89	81	101	55	155	27	73	82	62	70	70	84	66	65	76	70	73	67	74	55	80	72	47	62	58	53	58	0	104	0	0	29	12	50	17	3655
M_3816_Target	171	141	135	137	117	122	115	108	115	93	84	83	78	123	104	96	81	153	74	84	95	73	69	78	70	72	93	63	57	47	65	65	33	87	27	68	1	62	46	58	0	106	0	0	29	0	53	23	3654
M_1372_Target	147	138	143	153	132	87	112	91	96	108	79	99	90	110	111	59	76	0	81	67	55	59	53	79	65	68	47	66	69	75	44	55	73	55	63	72	1	71	38	46	115	1	150	165	34	29	2	23	3652
M_4833_Target	174	193	155	121	148	116	125	134	80	107	97	93	98	82	84	119	82	140	99	70	75	69	73	94	66	47	76	74	49	66	64	82	34	44	44	49	12	62	59	47	0	40	0	0	22	2	66	19	3652
RA_147_Target	177	150	146	134	130	237	101	128	106	99	95	88	89	198	98	101	76	4	28	77	66	93	77	51	54	70	97	76	29	82	75	97	64	65	86	56	3	43	74	50	6	0	3	14	29	1	1	27	3651
M_4260_Target	205	180	163	140	145	106	138	133	123	99	94	110	87	113	87	84	98	120	75	68	59	74	61	65	69	80	77	89	79	68	59	67	44	75	43	60	0	42	60	50	0	1	2	0	39	0	0	18	3649
M_6330_Target	174	163	105	110	114	122	125	118	96	122	121	99	92	101	83	63	69	129	63	102	80	74	97	73	80	91	72	73	59	56	65	82	83	66	4	82	13	67	70	46	0	52	2	0	35	5	30	21	3649
RB_244_Target	172	172	130	140	125	95	141	99	95	69	99	102	92	83	102	99	73	146	103	74	89	80	64	86	61	76	60	78	36	76	72	77	54	67	31	72	1	45	77	42	2	78	2	0	30	0	70	8	3645
M_6831_Target	178	155	144	163	109	125	116	128	92	100	95	96	94	107	95	97	107	154	34	60	65	87	83	72	60	70	78	75	52	90	57	84	65	89	48	78	0	50	57	66	0	0	0	0	49	1	0	19	3644
M_6221_Target	177	142	153	134	141	110	99	97	92	117	73	77	77	93	98	93	74	124	62	99	61	58	56	73	50	58	67	63	51	84	44	61	68	58	55	63	156	54	33	59	4	95	1	5	33	35	48	18	3643
M_7383_Target	152	152	139	134	117	135	98	129	108	96	109	98	107	106	101	74	78	130	67	87	85	66	85	76	68	51	53	70	71	78	77	84	68	78	42	49	29	47	49	59	0	56	0	0	31	13	12	29	3643
M_5461_Target	185	140	113	122	114	108	108	110	83	96	88	93	105	109	87	69	85	143	72	61	63	66	82	93	66	66	66	54	80	74	60	89	64	49	79	63	97	48	53	62	0	46	0	2	27	33	46	22	3641
M_5849_Target	141	129	129	108	90	73	99	76	80	78	79	77	62	73	61	57	78	125	65	40	39	55	54	69	37	60	59	41	75	53	59	73	90	0	92	50	607	55	45	48	0	0	16	0	25	164	44	11	3641
T_24_Target	157	154	128	111	127	98	112	109	96	76	102	86	114	91	72	62	75	2	76	84	55	70	67	76	47	81	74	68	66	60	58	40	96	73	48	75	23	51	34	61	116	21	125	126	24	45	8	19	3639
M_7041_Target	189	183	137	136	109	107	113	115	90	102	103	93	99	67	81	103	78	150	72	56	62	80	87	81	72	78	67	52	58	53	73	65	77	54	56	58	0	74	59	42	0	106	0	0	29	0	52	21	3639
M_5181_Target	212	154	126	120	146	79	120	123	121	86	103	81	104	55	85	104	86	74	72	54	71	79	89	32	62	66	76	68	71	31	73	78	70	55	70	28	0	52	73	45	60	64	58	76	26	13	25	21	3637
M_1944_Target	196	141	132	129	91	122	162	104	89	93	103	104	100	98	109	96	72	0	67	92	88	73	78	78	61	72	79	68	97	78	59	50	89	55	76	68	0	53	40	55	99	2	53	0	32	7	0	23	3633
M_7344_Target	174	140	155	103	154	134	119	97	123	124	115	85	124	92	85	87	77	130	62	46	71	67	71	65	85	72	62	85	86	68	59	64	67	65	70	59	0	46	51	53	0	48	0	2	32	0	47	12	3633
M_6782_Target	189	132	147	170	139	114	119	130	109	120	87	85	109	87	118	105	101	123	57	56	74	72	65	104	59	71	70	88	45	78	60	76	79	75	35	47	0	60	59	59	0	0	0	0	37	1	0	21	3632
M_1672_Target	146	108	115	106	132	117	97	124	96	90	93	86	86	87	88	75	78	2	82	70	61	67	62	68	81	89	68	59	60	77	61	49	63	43	60	78	0	40	40	68	113	93	125	86	28	68	29	16	3630
M_3219_Target	171	159	129	125	119	118	88	109	95	100	127	86	88	76	84	102	71	0	61	72	84	75	79	65	86	72	81	72	59	59	70	65	48	59	47	45	72	60	29	44	110	0	116	65	28	41	0	19	3630
M_3165_Target	136	153	150	168	116	138	120	118	103	85	101	97	104	108	79	110	99	5	60	90	83	75	83	79	85	81	82	59	84	69	67	69	46	2	62	64	7	59	39	57	112	4	32	29	37	3	1	19	3629
M_6196_Target	148	160	151	107	150	118	126	136	101	112	86	100	77	100	95	99	65	122	77	76	85	57	82	85	52	69	66	73	86	55	64	62	78	59	64	69	0	49	44	48	0	86	0	0	23	2	45	17	3626
M_270_Target	180	151	117	129	130	133	115	118	116	87	102	92	90	93	89	79	98	1	99	69	67	75	82	64	59	66	74	77	48	57	88	47	47	73	70	72	1	67	34	42	142	1	104	19	39	6	0	15	3624
M_2115_Target	163	114	116	121	102	118	90	108	92	80	93	91	67	69	74	81	87	0	72	55	62	63	56	60	67	52	69	54	70	54	61	77	80	47	51	43	164	32	36	52	101	0	128	168	47	78	48	10	3623
M_3555_Target	189	136	140	123	113	106	117	127	135	93	76	108	110	81	80	117	95	0	44	95	85	61	88	70	81	81	56	63	68	77	55	54	83	53	49	51	1	55	51	54	89	0	0	98	31	52	0	30	3621
M_6463_Target	233	168	158	135	89	96	127	105	105	106	100	91	102	81	89	104	87	159	32	71	85	65	72	77	62	81	60	55	32	53	60	70	77	52	37	52	0	66	46	54	1	110	0	0	33	0	52	31	3621
M_974_Target	194	187	116	149	144	126	125	102	101	105	100	89	73	88	98	91	117	4	95	70	104	73	70	63	65	79	69	61	50	95	69	65	38	54	67	82	0	60	43	42	101	0	0	0	26	47	0	21	3618
RA_236_Target	186	147	166	128	100	114	102	126	121	80	115	94	105	71	76	107	58	2	87	55	83	77	90	77	60	55	55	82	82	51	59	94	56	60	0	55	2	49	61	29	118	1	108	91	38	27	0	18	3618
M_4444_Target	193	155	111	114	102	112	101	100	124	79	95	101	126	101	76	81	62	132	90	61	66	63	69	76	47	78	72	51	61	68	54	58	63	44	67	78	167	59	41	42	0	69	3	8	30	29	25	12	3616
M_1601_Target	208	133	138	103	118	139	88	125	107	101	134	98	113	83	105	104	75	0	48	79	90	73	71	74	71	71	69	68	88	62	77	60	65	75	91	60	0	69	82	43	44	4	0	23	43	23	0	20	3615
M_6494_Target	184	155	151	110	142	135	133	116	97	108	106	120	101	89	85	82	78	130	43	62	69	81	114	60	72	67	69	50	37	81	84	81	91	68	56	63	0	45	64	57	0	0	0	2	35	0	25	15	3613
RA_221_Target	170	138	117	113	111	153	127	74	103	114	84	95	87	79	102	108	88	0	69	87	71	72	74	51	61	62	66	74	53	58	53	68	69	40	31	63	0	48	52	58	95	0	122	145	43	45	0	19	3612
M_3319_Target	180	173	113	129	119	127	106	112	116	150	109	75	91	90	97	114	78	7	41	76	88	96	63	65	83	77	70	58	72	55	90	71	32	61	5	68	22	51	45	68	128	4	74	1	33	10	0	17	3610
M_5739_Target	155	146	138	127	114	119	118	113	92	76	97	89	110	98	76	86	87	141	90	78	64	75	82	70	67	90	70	62	73	60	51	52	60	65	62	59	43	47	49	63	0	81	2	0	45	16	29	23	3610
M_380_Target	203	135	123	104	121	118	110	103	109	113	97	93	89	90	97	90	85	0	73	56	88	55	84	96	68	66	74	55	55	56	57	83	66	76	77	47	0	54	63	38	102	0	103	49	31	35	0	22	3609
M_7404_Target	206	173	139	123	146	105	110	105	122	87	106	102	93	86	86	84	107	115	78	71	107	70	97	48	69	72	77	72	76	78	57	71	75	43	61	49	0	42	71	41	0	30	0	0	23	0	23	13	3609
RA_62_Target	165	163	101	100	99	100	101	118	71	68	83	91	92	84	96	76	82	2	111	95	77	66	100	54	55	52	68	51	92	66	58	69	62	60	72	43	3	54	63	41	150	0	135	120	35	45	0	19	3608
M_1228_Target	176	117	120	131	119	102	107	123	100	88	110	90	88	79	79	74	79	7	65	51	68	72	87	75	68	59	66	80	61	57	62	62	88	73	91	52	0	45	67	65	104	42	109	57	33	38	0	20	3606
RA_272_Target	152	140	97	137	103	107	123	124	84	85	96	69	77	92	79	63	76	10	97	62	55	64	83	87	56	84	41	65	93	72	68	55	57	55	76	58	14	58	61	50	101	4	107	110	30	51	61	17	3606
T_92_Target	162	130	125	138	111	126	88	94	90	93	95	80	61	71	91	75	60	2	93	64	58	58	67	76	51	54	46	53	96	77	84	61	85	50	88	38	93	58	55	41	100	0	117	108	20	64	40	17	3604
M_5433_Target	179	161	132	126	135	127	106	106	80	132	99	97	99	117	105	101	81	125	93	91	76	74	70	59	75	78	66	55	67	79	69	76	64	63	38	59	0	61	65	57	0	0	0	0	41	0	0	20	3604
M_6217_Target	237	189	140	99	128	97	139	91	79	102	93	109	82	96	77	73	91	93	65	60	75	55	78	80	61	80	76	58	52	38	55	59	69	61	71	31	57	72	48	40	23	86	13	17	33	11	38	25	3602
M_7795_Target	138	122	124	127	134	127	112	118	106	136	88	101	91	92	88	62	93	166	57	62	69	79	71	59	83	54	70	78	44	75	74	45	80	51	64	55	6	70	58	36	2	52	0	43	44	26	39	30	3601
RB_68_Target	183	132	124	103	134	152	105	123	109	104	96	114	95	91	72	93	84	132	82	84	82	85	97	64	88	52	69	75	54	66	56	72	56	76	66	62	24	43	61	60	0	7	0	4	36	6	4	24	3601
M_4175_Target	161	149	128	131	125	130	133	124	112	79	88	124	97	90	104	92	87	112	84	78	74	66	53	65	71	82	78	66	87	63	76	60	43	45	19	63	0	76	54	78	0	61	0	1	29	0	43	19	3600
M_7756_Target	92	161	148	136	122	121	118	99	121	96	64	106	88	74	100	96	71	135	73	67	64	59	47	92	79	84	63	70	66	69	54	36	42	76	41	58	99	48	53	68	1	90	0	27	13	20	70	23	3600
RA_239_Target	131	120	126	72	142	102	98	87	89	102	92	67	65	67	65	76	73	24	73	43	73	62	66	66	73	59	50	42	75	67	58	53	64	62	128	76	137	55	70	56	80	63	79	107	22	78	49	16	3600
M_4378_Target	153	109	111	108	99	128	91	118	94	87	85	85	105	77	67	84	83	100	66	75	60	79	67	73	68	42	54	59	67	59	48	53	84	46	92	56	291	47	32	37	34	2	49	3	26	132	2	12	3599
M_6198_Target	172	132	140	100	110	103	111	104	112	102	106	63	122	81	80	81	74	129	65	64	86	75	74	86	78	73	52	77	73	79	50	68	62	73	112	54	0	59	65	46	0	115	0	0	28	0	50	12	3598
M_5694_Target	169	138	149	114	116	105	76	98	96	63	111	106	78	108	72	65	54	88	94	70	45	48	59	52	54	48	50	54	71	69	41	57	56	48	70	58	149	65	43	59	63	50	78	87	18	64	51	20	3597
M_2801_Target	159	149	145	113	123	118	85	137	91	120	120	93	97	84	82	75	73	0	82	51	62	67	58	73	79	94	76	74	66	66	53	62	61	56	77	69	0	66	36	60	123	0	86	40	33	43	0	19	3596
M_6566_Target	167	157	155	135	126	138	133	112	91	109	114	102	99	89	109	83	107	126	60	68	64	60	83	74	63	57	80	74	26	73	71	87	63	48	36	50	0	72	35	46	4	94	0	0	24	0	9	22	3595
M_1064_Target	156	189	158	124	124	121	108	116	111	120	122	94	109	92	75	106	60	0	74	77	88	94	82	63	69	61	73	86	30	71	53	59	34	87	49	73	0	77	51	54	126	0	0	34	19	0	0	25	3594
M_4653_Target	183	162	110	115	97	131	129	137	91	121	91	91	103	100	49	97	78	98	57	62	63	68	71	55	59	56	60	48	56	66	76	44	29	41	79	77	196	52	45	53	0	57	0	0	26	38	53	23	3593
M_6214_Target	168	154	118	109	95	127	121	129	96	84	117	80	90	90	90	80	81	109	73	55	69	56	75	68	73	73	63	47	73	77	72	71	70	67	56	62	88	60	41	54	0	87	0	0	23	28	52	16	3587
M_7550_Target	202	177	126	134	133	139	125	114	89	110	129	92	89	99	75	76	87	142	83	67	73	112	53	76	96	67	73	76	49	67	57	50	66	54	46	54	0	47	64	57	0	0	0	0	43	0	0	19	3587
M_7747_Target	179	175	155	114	108	152	117	107	98	76	90	117	118	78	84	82	79	142	105	44	66	112	57	82	58	48	54	72	52	75	41	34	78	66	34	71	0	51	38	55	0	105	0	0	43	0	48	27	3587
M_7594_Target	164	120	134	139	114	140	122	110	111	101	74	106	105	105	69	93	84	153	58	102	102	73	83	62	49	61	68	74	26	56	69	70	75	69	24	65	2	53	67	44	0	94	0	23	52	0	0	21	3586
T_152_Target	156	136	145	128	121	103	106	94	109	98	71	79	69	86	64	74	72	104	41	77	65	90	40	73	60	69	66	63	69	56	68	65	67	67	84	51	132	36	47	39	25	79	33	107	18	34	36	13	3585
M_2918_Target	156	159	141	154	141	130	144	108	130	84	98	114	93	101	98	112	87	0	39	69	72	50	66	90	79	73	87	76	36	69	59	55	47	71	56	90	1	53	36	40	87	0	46	22	27	21	0	17	3584
M_7970_Target	204	120	165	130	124	97	119	95	108	108	88	82	62	92	86	92	77	157	64	79	84	77	90	75	55	67	65	72	55	65	80	65	68	64	44	81	2	54	73	57	0	75	2	0	24	0	23	18	3584
RA_35_Target	163	143	144	122	123	100	105	120	111	91	109	84	77	107	74	107	84	0	31	63	86	72	69	55	67	69	74	74	76	51	75	79	65	76	43	44	2	61	84	61	114	0	125	38	42	4	0	19	3583
RA_303_Target	141	131	116	80	115	102	109	99	98	101	79	71	80	77	80	88	70	5	63	50	68	66	86	54	43	49	52	64	62	68	58	64	63	53	70	55	186	43	53	48	94	3	113	155	37	101	1	16	3580
M_6241_Target	159	153	117	96	112	102	107	93	108	85	81	85	91	78	103	71	82	104	90	64	67	57	70	54	58	61	72	58	64	74	52	75	77	50	40	75	196	57	47	46	0	107	2	0	28	52	46	9	3575
RA_83_Target	180	157	144	152	118	122	131	110	113	108	104	108	93	84	85	77	83	9	60	83	71	84	85	56	53	56	65	90	90	71	64	89	71	76	44	89	15	58	69	54	7	10	5	15	24	5	13	25	3575
M_2934_Target	180	150	133	136	106	90	137	112	104	109	126	132	97	76	88	91	105	0	97	86	62	61	79	72	82	52	70	79	59	65	54	71	29	71	81	51	0	71	58	58	134	0	0	0	36	0	0	24	3574
M_2714_Target	196	142	111	106	108	98	110	112	73	109	75	79	87	89	86	69	63	0	85	74	67	70	43	61	77	57	60	70	81	58	67	27	86	61	69	70	0	44	44	49	109	85	88	113	21	62	46	16	3573
M_2128_Target	167	155	128	135	137	136	100	115	125	93	112	102	80	83	88	88	100	0	65	58	91	72	92	81	68	68	70	88	56	68	64	67	86	58	63	67	3	42	69	50	0	0	57	58	38	5	0	24	3572
M_4142_Target	175	135	131	109	106	121	82	119	114	125	93	78	66	103	81	70	65	104	61	96	66	58	68	75	61	31	69	49	71	83	62	64	23	52	57	46	134	31	42	57	0	200	0	2	43	27	41	23	3569
M_7056_Target	141	127	121	128	110	111	84	117	94	122	84	84	99	86	79	91	84	111	85	75	68	66	55	71	65	71	70	66	53	75	70	64	92	66	107	49	0	66	42	51	6	79	27	54	26	16	39	22	3569
M_6718_Target	168	137	134	109	108	105	115	135	103	140	110	112	93	83	106	92	78	129	62	85	65	85	59	62	83	77	59	60	42	81	65	57	78	52	43	64	0	66	71	48	2	86	0	0	32	0	16	11	3568
M_2975_Target	224	164	139	131	139	124	102	98	92	88	79	84	70	79	64	87	80	1	62	54	59	62	81	65	65	70	69	67	80	48	69	70	75	56	79	63	0	70	56	51	108	1	75	79	42	25	0	21	3567
M_3371_Target	178	173	152	113	148	142	99	98	74	129	58	92	102	78	101	96	78	2	44	78	72	71	66	84	74	57	72	72	93	64	61	71	27	78	12	70	4	65	46	57	129	2	83	43	28	9	0	21	3566
M_4696_Target	141	108	106	77	107	142	98	84	75	93	110	74	87	122	72	102	69	89	33	72	77	93	55	77	75	83	72	49	53	55	69	70	65	54	72	48	96	42	36	51	49	97	55	65	35	58	43	10	3565
M_5802_Target	176	170	174	168	99	113	106	113	110	84	102	98	101	89	99	99	77	124	91	81	67	105	99	44	75	63	91	59	83	76	51	78	61	1	59	77	4	57	51	45	1	0	1	0	27	0	0	14	3563
M_5519_Target	154	143	142	119	110	105	115	113	107	104	82	87	83	86	72	80	90	117	97	83	58	91	77	77	44	70	68	89	72	99	51	68	48	50	51	62	18	45	39	50	0	96	11	20	36	12	49	21	3561
M_7278_Target	157	155	130	128	139	119	128	97	91	103	124	104	103	93	75	55	76	133	71	75	60	56	82	66	71	80	54	65	75	77	69	73	54	64	48	54	0	59	56	52	0	90	0	0	29	0	56	15	3561
M_3759_Target	204	108	159	100	131	110	120	103	95	95	98	99	75	66	96	78	90	139	86	52	54	65	84	75	66	73	93	50	66	86	72	74	38	56	43	55	0	67	69	48	0	106	0	0	29	0	69	18	3560
M_3868_Target	191	147	150	145	131	106	122	104	127	99	107	117	113	70	85	76	81	123	70	72	65	70	45	66	76	86	47	75	63	55	50	73	24	57	37	63	2	59	46	53	0	102	0	0	37	0	44	28	3559
M_5730_Target	163	140	140	111	96	109	129	113	93	114	98	91	97	108	105	93	63	142	81	80	107	64	63	69	74	63	63	56	66	74	65	78	68	52	63	72	0	47	48	61	0	51	0	0	33	0	31	25	3559
M_1022_Target	189	121	132	164	113	124	99	118	120	119	111	94	85	75	92	78	76	1	79	79	72	63	79	88	87	83	73	84	46	84	79	42	43	83	100	45	2	57	47	29	0	0	145	0	38	0	0	20	3558
M_5180_Target	200	160	149	129	113	66	107	108	102	115	107	94	113	56	82	102	70	62	99	30	69	80	73	37	78	73	65	61	70	25	55	74	61	53	62	30	0	60	62	64	62	52	59	64	34	16	38	17	3558
T_148_Target	165	145	123	116	117	119	116	129	100	126	71	79	81	100	81	88	75	167	41	72	72	86	73	56	52	66	48	75	70	73	66	77	58	52	38	45	33	72	62	62	0	102	0	0	34	5	52	17	3557
M_6458_Target	169	165	119	108	103	133	99	88	97	121	93	123	88	77	98	95	101	140	37	104	85	67	75	73	79	91	49	59	34	87	58	46	62	65	17	61	0	48	53	51	0	103	0	0	46	2	67	18	3554
M_584_Target	173	165	138	122	129	62	105	122	51	132	112	90	114	74	97	71	68	59	98	31	63	85	65	47	72	70	65	91	89	29	57	37	47	57	95	54	79	58	42	56	5	141	9	27	36	32	16	16	3553
RA_136_Target	133	124	124	87	132	107	131	119	90	80	83	73	64	80	80	88	71	2	64	68	67	67	48	55	59	67	86	48	94	76	53	47	71	68	81	30	116	48	43	46	90	48	95	139	20	61	7	23	3553
M_1128_Target	152	155	145	117	107	141	123	127	80	100	84	90	96	100	100	100	91	0	86	77	79	70	67	98	63	72	69	81	45	47	85	60	36	69	72	68	0	58	53	56	135	0	17	17	31	13	0	20	3552
M_5184_Target	191	174	135	122	124	108	121	107	77	119	79	75	77	87	99	88	73	126	72	63	78	82	90	76	83	37	60	70	41	47	80	82	31	68	58	56	10	48	80	42	15	74	15	12	31	5	43	21	3552
M_5244_Target	179	166	118	115	121	96	118	107	95	109	88	120	105	116	90	76	98	101	62	77	67	76	95	52	68	61	79	107	41	79	67	55	47	65	74	48	0	48	49	75	0	56	0	0	31	0	29	25	3551
M_3508_Target	170	186	151	125	113	91	135	108	96	96	125	96	128	98	87	81	90	1	50	89	72	66	61	98	65	90	89	60	51	76	77	68	85	61	0	73	0	54	42	56	133	0	9	0	31	0	0	17	3550
M_6568_Target	119	140	100	84	122	98	105	101	93	93	95	75	72	75	48	90	75	100	103	63	65	50	44	71	66	65	47	48	87	56	41	70	85	48	83	43	159	59	56	41	0	87	82	56	38	80	48	24	3550
M_5993_Target	173	177	137	107	129	119	110	94	103	128	121	82	90	78	81	101	71	136	73	60	77	58	90	47	65	77	72	73	100	61	44	65	72	47	84	56	0	56	75	32	0	62	0	0	24	0	22	19	3548
M_4716_Target	190	137	153	104	141	112	122	140	108	124	87	122	84	95	101	86	79	125	40	58	88	80	81	75	65	78	68	68	13	63	48	82	43	70	56	58	8	51	56	59	0	66	0	0	34	2	0	27	3547
T_127_Target	165	136	140	108	114	106	115	102	99	98	121	97	102	110	83	67	87	0	97	46	60	58	99	74	67	88	100	67	53	51	74	50	87	85	29	61	34	42	52	47	0	0	0	158	38	64	0	11	3542
RA_312_Target	159	130	126	100	98	108	94	117	80	97	118	81	111	96	82	73	65	0	83	61	71	79	65	55	78	66	82	63	71	60	61	63	57	58	52	67	2	63	45	53	102	0	137	115	32	40	0	20	3536
M_6365_Target	191	160	137	97	120	75	131	108	83	99	116	68	93	104	60	95	96	138	80	66	66	68	52	84	77	103	66	60	52	65	59	46	59	83	34	54	71	75	58	64	1	61	0	0	27	21	0	12	3535
M_3297_Target	186	159	160	126	103	94	142	115	126	126	124	108	119	102	73	74	98	0	33	82	65	71	66	82	59	67	69	77	101	78	55	64	36	54	1	74	0	51	63	48	108	2	44	0	29	1	0	18	3533
M_7922_Target	157	163	162	127	127	107	113	117	97	114	91	97	95	103	73	86	79	132	94	80	71	69	53	107	72	61	74	61	41	53	53	55	54	52	27	65	0	76	31	47	0	91	1	0	34	0	58	11	3531
M_249_Target	170	150	116	138	111	136	123	116	105	99	97	97	103	107	82	77	110	0	93	58	96	63	92	80	70	64	85	68	30	59	68	92	45	50	75	69	0	55	50	61	1	0	110	1	39	0	0	19	3530
RA_253_Target	150	133	105	102	107	90	82	94	89	76	96	75	84	74	61	67	60	1	53	73	65	71	63	42	61	45	49	69	73	57	86	52	37	56	56	55	181	44	49	52	85	97	74	146	43	75	53	22	3530
M_3844_Target	189	152	136	119	123	123	142	116	108	115	76	89	89	86	97	61	63	125	83	59	87	73	75	78	63	65	55	66	84	56	62	88	40	66	46	67	0	54	73	41	0	86	0	2	18	0	9	23	3528
M_4658_Target	124	180	86	173	155	115	130	155	87	70	71	63	107	79	52	145	92	107	118	79	45	67	62	104	82	67	99	39	99	79	72	44	40	77	58	55	20	36	19	39	0	64	0	0	38	2	20	13	3528
M_4720_Target	165	158	165	122	86	121	131	121	102	111	97	99	107	89	89	85	88	168	90	80	72	57	88	71	78	76	72	81	29	55	56	56	35	42	62	53	0	74	64	49	0	1	0	0	26	0	45	12	3528
M_7308_Target	180	164	120	116	133	102	127	99	118	93	85	78	94	72	89	66	97	138	81	68	72	55	80	81	49	75	73	55	61	77	68	74	70	78	80	61	0	50	50	44	1	98	2	0	37	0	0	17	3528
M_8099_Target	182	150	138	116	105	113	120	109	101	104	123	108	87	117	74	73	103	136	98	62	73	62	78	75	74	68	108	80	40	51	77	44	58	50	41	79	2	78	50	48	0	16	0	0	37	2	8	10	3528
RA_121_Target	159	150	126	102	93	126	115	105	78	83	96	67	88	91	84	79	65	10	103	53	69	64	87	58	64	75	90	49	73	66	65	70	97	61	104	56	7	42	59	54	130	4	96	10	28	50	9	18	3528
M_4793_Target	155	164	140	114	115	113	137	111	112	92	91	82	108	97	85	82	107	127	85	57	70	76	56	75	53	44	71	71	52	70	43	65	30	43	63	54	77	60	70	53	0	75	0	0	30	19	10	23	3527
M_6763_Target	174	134	159	126	122	123	101	122	107	114	94	74	99	83	98	76	87	161	42	66	74	75	97	92	64	87	64	54	37	76	58	88	60	75	36	74	1	79	64	41	0	5	0	0	29	0	5	28	3525
RB_211_Target	177	121	139	120	108	131	98	115	92	89	101	92	89	93	90	84	86	117	82	65	62	83	69	57	65	51	63	57	83	63	68	60	79	69	74	57	9	55	39	51	0	93	2	2	44	4	58	18	3524
M_5179_Target	212	140	141	127	108	100	138	85	87	100	114	90	85	66	75	86	87	104	64	74	75	66	87	57	76	71	65	88	47	55	58	66	33	71	65	44	35	53	61	39	42	83	5	8	29	10	30	20	3522
M_7622_Target	196	170	122	112	135	112	139	116	102	91	108	96	86	70	90	73	64	165	79	77	90	69	60	69	82	78	59	61	33	73	98	71	65	73	30	65	0	51	77	56	0	1	0	0	39	0	0	18	3521
M_5665_Target	200	161	147	112	128	105	90	82	114	83	118	120	91	85	83	77	74	148	66	60	59	81	95	81	63	70	69	72	94	69	74	97	64	65	59	46	0	57	78	44	0	0	0	0	23	0	0	16	3520
M_900_Target	172	150	133	113	114	123	121	134	123	102	118	97	124	93	99	94	89	0	83	71	74	59	58	61	64	94	58	80	59	78	87	42	45	57	43	59	0	46	34	48	0	4	120	9	40	23	3	21	3519
M_3877_Target	203	176	148	104	108	128	107	130	110	95	92	74	89	120	101	73	81	109	62	67	81	66	70	49	71	87	60	60	62	43	58	90	36	61	52	47	0	57	60	47	0	96	0	0	27	0	34	22	3513
M_1643_Target	128	146	112	131	129	196	77	120	111	111	69	116	82	127	126	57	95	63	63	71	69	82	39	53	57	70	60	79	39	60	101	37	55	79	41	71	0	59	35	51	96	1	0	69	27	19	12	21	3512
M_4554_Target	167	130	125	102	119	117	106	112	112	90	96	119	95	100	77	89	62	129	39	77	58	72	69	81	61	65	65	60	80	67	41	76	71	74	88	67	1	38	53	47	0	93	2	0	54	0	46	20	3512
M_2883_Target	206	157	155	104	142	137	138	108	120	112	111	99	119	100	74	105	84	0	88	71	96	61	78	84	78	71	79	80	61	71	44	70	38	55	0	61	0	39	64	61	44	0	0	0	20	0	2	21	3508
RB_168_Target	142	152	129	167	146	149	102	115	102	120	112	113	81	105	85	98	98	148	58	82	75	71	71	59	68	74	61	46	70	53	75	80	78	50	0	58	1	51	70	49	0	0	0	0	26	0	0	18	3508
M_4977_Target	163	141	128	145	137	107	134	122	106	98	105	88	101	88	59	91	78	109	80	68	53	66	63	86	67	80	76	65	34	57	75	64	28	50	43	70	2	69	64	51	0	116	0	0	20	0	40	19	3506
M_2692_Target	204	166	136	135	90	91	125	122	90	87	87	107	93	95	102	107	87	0	56	55	72	61	65	76	92	73	77	60	81	66	68	88	38	54	76	55	0	65	58	38	116	1	34	0	28	0	1	27	3505
M_394_Target	196	134	140	119	130	111	108	133	135	101	91	86	94	106	78	105	80	0	78	81	71	59	78	68	77	75	55	66	26	49	44	48	38	77	57	66	40	74	61	54	123	0	26	14	32	8	0	12	3504
M_5344_Target	176	169	120	154	105	97	121	132	97	121	93	90	90	107	116	83	92	128	88	86	94	80	80	64	67	67	74	54	25	65	68	73	40	68	60	70	0	57	49	37	0	0	0	0	31	0	0	15	3503
M_6787_Target	170	130	164	148	138	114	126	109	99	85	95	99	105	103	92	78	85	142	37	76	80	77	90	71	73	58	84	49	47	72	92	89	68	75	31	62	0	55	43	55	0	0	0	0	26	0	0	10	3502
M_2894_Target	202	158	146	135	105	121	88	102	98	103	83	87	84	75	97	69	68	0	89	78	74	68	57	66	65	66	63	68	72	69	52	58	49	77	62	48	3	62	37	41	102	0	111	57	30	42	0	14	3501
T_272_Target	153	129	125	110	113	111	115	99	93	95	107	80	103	88	86	68	78	122	74	83	73	64	64	53	49	51	70	77	66	63	52	55	51	53	74	62	126	72	46	40	0	90	0	0	19	23	51	23	3499
M_7477_Target	172	123	118	116	110	126	109	136	102	73	104	74	98	99	86	79	91	109	82	75	69	67	92	71	66	92	50	49	94	66	64	75	88	66	85	56	0	53	51	32	0	76	0	0	35	0	0	20	3499
M_4710_Target	183	127	128	102	134	136	140	124	88	126	88	120	94	117	104	84	72	132	54	85	86	56	90	81	74	62	85	68	34	62	86	67	29	50	53	65	1	50	66	53	0	0	0	0	23	0	0	19	3498
RA_203_Target	176	155	169	124	122	126	109	106	74	102	97	83	83	93	85	80	69	0	102	54	93	86	65	76	75	77	76	70	73	40	61	60	76	63	56	61	0	53	53	55	11	0	84	29	34	38	0	23	3497
M_495_Target	4	140	124	136	122	101	168	116	95	126	114	98	105	117	95	110	83	0	40	79	69	68	81	89	70	74	74	61	90	81	69	58	33	69	67	69	0	48	55	60	133	0	0	42	42	0	0	18	3493
M_1972_Target	144	170	148	123	90	129	109	115	91	108	95	88	117	96	77	104	89	0	34	75	59	58	87	75	61	55	81	94	74	57	78	88	85	48	76	62	0	64	75	32	130	0	0	1	35	0	0	16	3493
M_6450_Target	213	177	121	137	125	103	126	145	100	74	124	89	91	100	104	80	78	143	50	71	62	67	79	61	58	70	92	78	32	74	56	66	71	70	23	44	0	51	56	49	1	0	0	0	47	0	10	24	3492
M_3042_Target	181	131	135	98	121	97	118	129	102	95	94	87	125	99	78	66	81	0	91	68	69	55	76	75	60	56	65	68	67	85	60	47	65	46	79	74	0	45	61	43	88	0	71	83	32	14	0	11	3491
K_3_Target	153	156	135	123	97	88	116	108	120	116	78	103	129	85	83	73	99	0	71	83	68	65	88	75	59	73	70	64	102	59	83	72	89	53	57	58	4	83	42	67	2	0	53	0	24	39	0	26	3491
M_585_Target	188	154	129	137	125	59	98	123	72	152	99	105	90	49	99	67	65	64	77	30	71	74	60	30	80	59	60	75	61	49	66	37	44	56	86	59	78	65	39	42	2	154	16	31	56	28	13	18	3491
M_5407_Target	134	137	128	110	86	89	141	108	90	96	108	92	93	101	88	86	68	123	76	63	57	76	71	71	51	75	72	48	32	69	85	59	30	59	48	51	125	61	32	48	7	92	6	13	30	41	51	14	3491
M_6274_Target	147	153	147	132	78	92	97	119	104	83	91	77	95	110	70	90	55	123	76	65	56	70	60	74	55	33	50	44	67	56	77	55	65	40	72	69	194	62	38	23	2	77	0	41	19	45	33	10	3491
M_804_Target	192	140	140	123	141	125	97	76	89	95	95	93	97	106	91	72	71	0	53	72	90	66	85	85	79	65	92	77	90	61	67	54	83	27	46	56	0	55	54	35	69	0	62	50	34	32	0	8	3490
M_2862_Target	191	163	112	129	121	108	106	114	108	155	115	119	93	85	52	92	73	0	78	74	94	96	61	75	86	69	88	75	100	74	66	77	46	69	0	74	0	52	45	52	41	2	0	0	34	0	0	26	3490
M_8185_Target	169	162	129	125	103	119	101	101	114	107	110	73	99	111	76	89	82	103	71	83	67	84	62	63	64	65	80	52	39	70	67	78	74	56	45	66	5	41	68	38	0	74	5	0	38	1	41	19	3489
T_216_Target	165	110	116	119	125	104	92	87	107	93	102	83	84	82	61	86	85	125	62	84	52	80	63	61	47	58	68	68	57	58	54	65	67	46	59	60	119	67	49	52	22	53	18	46	29	37	41	19	3487
M_6622_Target	180	170	126	97	116	97	142	126	123	113	92	100	72	87	91	88	68	97	42	73	72	67	67	70	54	58	73	62	42	70	56	52	73	89	27	73	0	60	49	76	0	106	0	0	37	0	45	9	3487
M_3412_Target	172	143	143	106	116	118	85	114	83	98	97	119	112	112	84	80	56	124	70	70	78	54	68	54	54	76	51	57	39	54	56	74	60	53	73	68	60	35	41	60	33	46	34	33	25	28	8	12	3486
M_7523_Target	171	149	133	116	131	122	106	88	107	88	124	100	97	100	73	77	72	108	70	66	73	95	69	64	67	84	53	73	45	60	86	61	54	63	78	78	1	70	66	62	0	44	0	0	20	0	0	22	3486
T_65_Target	164	131	113	125	99	127	111	107	72	82	77	78	84	86	79	65	80	8	73	69	78	56	100	87	58	59	63	51	96	43	57	78	94	67	46	69	82	36	38	49	99	7	129	13	23	50	0	26	3484
M_4166_Target	153	174	152	130	117	78	124	119	96	100	91	93	74	92	96	81	85	112	72	78	80	50	80	63	64	78	72	100	85	56	64	78	44	58	37	50	0	44	61	48	0	76	0	0	22	0	45	11	3483
M_6999_Target	147	156	157	124	107	130	138	95	98	98	95	80	106	71	85	75	81	141	91	60	67	61	53	85	68	82	72	68	75	75	67	89	58	72	61	39	2	53	45	47	3	26	2	7	36	5	7	23	3483
M_7599_Target	169	168	148	127	125	133	101	105	73	95	110	86	83	98	84	103	74	144	92	69	89	52	80	81	80	62	61	87	39	88	60	47	66	66	27	57	0	68	53	47	0	23	0	0	26	0	14	23	3483
M_5673_Target	206	141	131	120	98	120	132	95	103	88	96	88	115	93	79	67	61	115	97	74	70	80	88	76	57	64	68	47	79	75	36	66	60	61	73	74	0	54	73	47	0	41	0	0	40	0	19	14	3481
M_6240_Target	149	161	133	132	129	104	149	93	124	109	81	96	85	82	93	89	77	118	84	84	67	70	37	73	59	89	72	77	57	75	73	60	39	33	47	62	0	62	35	41	0	78	0	0	36	0	35	31	3480
M_7780_Target	145	154	110	104	110	89	92	116	81	102	90	71	93	83	77	96	69	121	63	50	56	69	90	74	51	70	56	84	81	64	33	65	45	71	102	49	161	45	55	48	0	59	0	4	31	58	27	16	3480
RB_153_Target	137	151	132	103	105	101	132	115	116	90	81	90	78	91	85	99	85	101	88	48	76	75	62	60	57	58	58	64	61	48	69	45	73	28	61	53	38	48	49	47	0	88	71	38	34	26	49	16	3480
M_3930_Target	188	152	145	114	143	130	105	112	134	93	92	100	104	86	90	71	75	140	91	71	74	84	69	60	84	82	72	64	65	46	64	48	30	77	34	68	0	62	61	57	0	0	0	0	24	0	0	17	3478
M_4580_Target	157	156	121	125	142	113	115	116	115	101	93	96	97	97	102	99	94	143	37	76	81	68	59	64	69	65	71	56	51	49	56	63	59	71	66	69	3	67	66	61	0	1	0	5	37	0	0	25	3477
M_8164_Target	118	210	169	96	135	101	173	74	84	130	80	105	61	69	73	53	61	83	95	68	117	65	54	54	57	51	50	46	24	55	83	45	39	58	42	50	40	53	29	80	27	87	21	88	15	45	57	7	3477
M_7374_Target	166	156	137	113	112	120	121	128	102	113	101	93	102	66	79	70	64	128	71	76	63	72	88	54	80	60	65	57	67	78	72	77	64	64	61	56	0	53	62	51	0	52	0	4	24	1	22	11	3476
M_2146_Target	119	174	164	130	141	113	91	113	98	110	94	100	86	82	112	78	79	0	85	77	53	73	53	67	77	88	97	74	83	76	67	41	93	82	42	82	0	78	34	40	79	0	15	0	19	2	0	14	3475
M_1589_Target	133	138	139	131	91	117	121	72	130	86	83	89	95	96	79	86	73	1	53	72	77	59	43	52	77	85	76	48	80	55	68	51	70	60	53	50	49	36	42	68	73	2	126	86	34	55	0	13	3473
M_3490_Target	185	161	110	124	134	108	124	113	107	126	79	118	63	92	80	86	52	0	43	67	58	75	65	67	62	58	65	79	66	75	64	57	78	63	2	75	15	49	61	45	114	0	116	50	18	5	0	19	3473
M_2527_Target	186	151	155	123	133	99	128	103	74	135	101	96	95	72	98	61	78	2	57	64	72	58	62	85	93	62	56	78	52	78	63	47	63	58	23	54	33	47	49	65	62	0	99	28	41	15	0	14	3468
RA_323_Target	174	143	139	133	122	72	141	85	91	82	75	108	107	79	93	89	55	1	78	67	82	60	47	52	74	69	80	54	88	59	60	74	49	50	86	46	3	48	60	55	132	1	110	0	30	45	2	16	3466
RA_178_Target	138	140	160	96	106	105	111	128	108	106	97	76	86	114	92	100	105	1	29	67	65	73	88	77	76	63	61	79	80	84	52	95	71	69	53	58	2	44	76	41	132	0	0	0	31	0	0	30	3465
M_1700_Target	130	130	132	142	106	137	98	113	109	90	101	105	108	94	110	77	72	134	81	86	76	72	59	70	65	64	45	101	50	75	65	70	52	59	0	56	0	53	58	49	0	68	7	2	25	0	52	14	3462
RA_98_Target	175	147	135	121	117	126	109	117	97	93	82	86	85	102	87	81	88	5	98	67	64	78	70	61	92	84	70	49	72	58	77	58	67	48	44	63	6	56	43	47	114	5	56	4	37	2	2	17	3462
RB_121_Target	166	134	158	115	135	81	131	117	94	83	72	90	91	96	97	60	83	108	39	79	81	83	81	50	71	75	72	74	39	65	70	63	35	66	62	69	48	41	55	41	0	86	1	2	30	5	50	16	3460
M_3526_Target	136	164	139	104	145	139	114	111	134	140	89	111	93	89	123	85	80	0	50	111	85	85	51	80	68	68	78	64	82	69	64	63	69	73	0	68	0	50	46	57	0	0	0	0	32	0	0	49	3458
M_7572_Target	166	143	143	96	106	118	122	105	85	99	100	102	92	85	79	64	77	116	62	77	65	76	96	65	65	34	59	85	45	55	70	64	54	72	51	52	59	52	51	52	21	32	42	32	27	21	10	13	3457
M_6025_Target	123	129	149	138	142	84	113	96	72	119	92	71	85	89	72	76	93	120	62	93	87	70	73	71	63	53	81	50	53	61	55	64	67	49	52	53	77	36	39	59	5	98	7	8	22	18	46	21	3456
M_6336_Target	173	147	110	137	139	117	123	106	105	99	87	102	94	82	76	85	75	139	89	77	78	73	61	78	80	91	75	65	51	50	70	66	77	79	0	70	8	57	41	53	0	16	0	0	32	1	10	11	3455
RA_12_Target	63	164	137	106	119	131	116	138	98	49	94	86	106	102	73	97	96	9	58	50	75	92	75	76	64	69	56	63	48	89	72	89	88	27	42	64	56	41	82	63	51	1	52	52	32	27	4	12	3454
M_5943_Target	198	131	129	132	124	86	114	93	88	115	100	93	76	94	81	68	67	116	80	68	59	69	79	63	66	58	69	71	64	61	50	58	68	69	64	50	0	66	56	38	0	107	0	0	36	0	31	48	3453
M_6584_Target	131	116	132	114	113	122	105	96	94	114	80	117	74	127	124	87	64	109	40	67	90	63	58	80	52	75	75	87	53	64	51	54	72	66	35	54	50	55	43	53	0	89	0	0	45	14	32	17	3453
M_7163_Target	156	163	158	117	125	106	101	103	107	116	90	78	72	89	78	85	68	131	86	58	62	77	56	65	76	69	48	74	65	72	66	66	55	51	56	51	0	55	67	59	2	84	0	0	39	0	29	20	3451
M_3123_Target	171	119	114	94	126	77	117	101	85	85	82	81	86	71	77	78	83	0	85	72	65	63	71	78	53	58	73	64	88	40	56	52	25	47	92	69	115	44	65	49	94	1	101	124	27	22	0	10	3450
M_2911_Target	166	159	127	139	134	117	119	118	131	96	105	66	83	101	105	78	61	0	41	94	68	44	65	84	80	56	64	71	36	60	90	59	39	81	57	60	2	87	51	54	125	10	2	0	40	6	1	17	3449
M_6112_Target	162	157	105	138	105	118	112	93	113	80	94	101	84	78	81	98	70	134	84	80	70	74	65	83	82	104	64	91	60	44	56	54	49	64	70	59	0	48	44	53	0	48	0	0	33	0	25	21	3448
M_8108_Target	161	134	151	123	135	110	128	79	98	97	88	102	103	84	77	65	78	131	52	75	87	61	70	69	64	90	77	72	43	67	62	75	56	56	24	57	0	56	67	41	0	87	1	0	35	2	46	12	3448
RB_38_Target	145	141	88	91	93	95	91	74	95	67	108	89	79	80	63	59	76	96	63	51	68	46	74	68	61	48	45	59	49	59	41	71	51	41	80	32	101	61	50	42	90	60	104	133	33	72	50	15	3448
RB_167_Target	204	189	134	132	112	135	111	133	79	118	107	103	88	105	83	103	71	112	88	74	70	62	68	54	60	78	46	52	85	62	54	60	67	54	0	78	0	56	65	55	1	0	3	0	23	0	1	13	3448
M_3622_Target	191	158	115	112	131	145	128	137	97	99	80	87	110	115	72	78	73	0	48	93	70	58	62	82	70	65	50	72	65	46	63	62	62	76	0	73	0	59	41	53	97	0	65	37	36	0	0	12	3445
RB_22_Target	146	112	145	139	110	111	76	126	90	88	97	72	102	73	70	74	86	111	27	59	58	65	58	65	69	62	60	52	62	47	59	56	84	45	57	62	147	62	57	57	4	83	8	12	28	26	65	21	3445
M_7500_Target	142	165	151	97	124	98	146	86	89	90	105	87	85	77	97	109	56	91	43	63	77	66	71	61	55	53	58	74	38	69	67	44	50	66	36	46	100	48	52	58	41	71	34	29	25	28	10	15	3443
RA_249_Target	151	112	106	104	80	96	94	96	98	91	122	83	80	63	82	63	76	19	69	58	69	59	89	61	52	50	73	50	71	58	72	59	29	50	57	62	163	28	46	36	98	56	83	69	33	75	34	18	3443
M_7398_Target	131	172	113	107	105	120	105	90	114	85	115	81	102	83	85	113	63	131	60	85	48	56	59	56	73	54	51	50	78	47	69	41	79	53	48	64	111	35	62	47	0	77	2	3	29	21	53	15	3441
RB_250_Target	152	134	103	83	98	123	92	96	76	84	68	61	72	72	64	63	46	69	67	50	65	53	56	56	65	56	49	51	48	50	49	38	63	42	131	37	284	46	50	40	0	205	58	8	32	92	25	18	3440
M_4439_Target	121	142	128	102	133	114	109	92	115	96	79	94	77	77	92	76	99	92	58	71	59	55	44	59	65	69	57	81	68	70	49	32	51	71	100	54	146	36	28	62	15	41	28	17	22	34	41	18	3439
M_6386_Target	122	139	116	110	91	89	116	91	106	91	63	77	88	87	89	81	84	70	71	61	63	58	73	76	63	50	66	46	83	68	62	83	55	35	62	45	156	70	59	44	21	61	9	41	31	61	36	19	3438
M_38_Target	179	141	131	133	139	128	141	78	109	81	104	80	85	111	106	108	91	0	74	53	53	84	65	66	41	58	68	66	37	77	62	68	36	61	2	64	0	67	33	66	115	0	120	9	28	0	0	18	3436
M_1921_Target	154	135	109	120	110	126	109	109	90	135	76	88	92	77	83	87	78	0	50	90	67	69	67	71	70	66	87	64	113	64	66	52	58	58	59	77	0	55	65	32	76	0	54	58	41	10	0	18	3435
M_7586_Target	198	140	111	107	97	115	88	124	82	96	86	73	69	116	71	87	78	111	107	60	75	50	66	85	68	75	60	63	52	67	46	40	79	57	49	57	49	47	47	43	6	109	4	20	45	15	37	8	3435
M_7705_Target	139	154	122	123	119	102	108	121	107	98	98	102	111	86	87	88	79	159	64	54	78	42	85	79	75	63	84	71	31	57	60	79	41	67	45	60	5	51	53	68	0	41	1	6	20	8	25	12	3428
M_5464_Target	154	143	116	125	137	138	107	145	102	108	94	104	81	86	87	74	82	127	69	74	89	62	71	91	56	61	70	74	66	58	62	61	61	55	66	52	0	55	41	67	0	0	0	2	30	0	0	24	3427
M_7629_Target	172	157	140	95	143	108	107	88	119	100	110	81	84	99	92	96	100	123	94	64	84	83	66	75	71	63	80	74	38	58	65	55	88	61	36	63	0	50	53	49	0	0	0	0	21	0	0	21	3426
M_2544_Target	110	132	114	102	133	118	120	113	112	92	80	87	67	81	74	67	58	6	62	48	85	58	62	59	76	78	67	66	60	34	58	50	43	44	59	55	137	68	40	45	78	11	60	138	32	58	6	22	3425
M_4811_Target	177	170	157	121	80	119	111	117	127	119	66	88	88	92	79	97	97	133	72	63	62	83	54	73	84	88	71	61	49	64	50	55	48	58	60	51	1	52	49	41	0	0	0	0	25	0	49	19	3420
M_6657_Target	126	181	132	133	143	123	135	94	84	113	112	86	85	93	104	90	81	132	27	78	84	70	54	61	38	55	64	59	31	34	50	49	66	66	32	58	2	67	48	51	0	110	15	3	33	12	38	16	3418
RB_43_Target	156	133	128	103	124	119	105	114	79	98	89	78	73	91	64	79	82	8	67	62	62	77	68	63	65	46	70	64	76	45	37	52	84	47	60	79	0	34	44	44	113	13	87	147	36	28	7	16	3416
M_1210_Target	182	129	114	119	133	100	109	138	118	112	83	78	101	58	67	100	63	31	85	66	43	67	64	56	61	64	66	92	71	57	73	66	47	58	89	69	0	57	51	41	126	31	17	1	31	0	16	15	3415
RA_314_Target	150	183	107	106	104	105	89	107	114	85	75	60	95	67	80	80	71	2	52	59	41	55	63	48	58	46	60	40	89	61	53	63	52	58	64	50	121	49	45	44	41	64	122	73	22	79	44	18	3414
M_1286_Target	165	156	135	122	110	122	108	121	80	73	87	85	89	82	76	90	81	0	86	69	76	68	64	86	69	50	72	53	67	74	65	74	66	63	66	53	5	44	36	46	120	0	5	91	23	28	0	12	3413
RA_326_Target	150	133	119	107	105	95	118	95	84	101	119	97	80	50	85	72	67	7	86	74	57	67	52	67	73	74	66	49	68	56	60	58	79	58	70	62	10	68	69	32	86	6	137	10	49	52	9	24	3412
M_7081_Target	144	118	133	131	108	128	96	117	94	89	116	98	91	86	73	81	71	117	88	79	74	73	61	63	57	68	71	68	77	50	68	75	62	61	53	60	0	40	47	51	0	69	0	0	39	0	40	26	3411
M_7155_Target	197	121	107	113	117	104	106	111	76	85	101	99	81	68	77	88	75	124	87	70	79	60	50	88	49	76	56	57	53	57	49	74	75	63	63	57	0	64	57	69	0	97	0	0	42	0	47	20	3409
M_505_Target	2	171	148	137	144	125	130	109	110	110	71	91	102	84	60	94	106	0	43	90	74	61	55	84	76	54	66	62	51	60	81	34	43	74	35	67	0	77	42	43	88	0	125	70	33	3	0	22	3407
M_5552_Target	162	169	135	102	119	87	105	104	127	84	115	80	95	93	103	74	90	113	68	56	68	68	55	61	100	83	48	69	82	68	54	43	64	67	64	51	0	50	44	62	0	76	0	0	23	2	0	24	3407
M_76_Target	147	162	141	112	160	137	145	94	109	122	87	98	112	87	91	74	75	0	73	96	72	70	54	55	81	48	81	60	41	68	53	42	22	42	47	60	0	48	54	78	92	0	61	0	31	0	0	23	3405
M_3217_Target	179	143	150	110	132	119	148	101	124	113	105	99	93	100	92	88	71	0	50	82	63	84	73	71	78	58	60	79	59	70	55	78	40	60	0	68	25	68	60	19	23	0	22	28	40	4	0	21	3405
M_3614_Target	166	114	118	125	123	110	113	96	94	109	101	83	90	101	110	69	78	0	56	58	51	86	71	65	59	62	65	61	77	69	59	91	85	71	19	39	0	68	59	51	106	0	70	40	32	15	0	19	3404
M_6134_Target	163	125	144	95	104	102	104	123	98	92	85	93	94	78	79	67	73	102	77	84	64	56	71	36	64	71	55	55	54	66	50	76	60	51	112	43	65	68	74	24	0	84	0	0	29	19	48	21	3398
RB_199_Target	146	140	124	109	110	106	98	99	88	107	100	67	87	103	57	77	98	124	60	45	63	60	73	51	37	66	56	71	75	49	96	54	69	63	47	62	85	67	58	56	0	80	0	1	29	29	45	10	3397
RB_246_Target	135	131	124	97	97	101	122	116	111	89	84	96	90	96	94	78	72	112	84	72	57	80	65	55	67	71	56	50	57	49	47	52	64	41	54	61	61	61	37	63	11	39	48	43	26	35	26	20	3397
M_1669_Target	154	140	147	135	88	107	118	104	85	112	95	88	98	75	91	84	56	0	37	67	95	71	74	82	72	67	53	67	71	64	66	93	53	58	69	65	0	68	73	40	39	0	118	2	26	13	0	15	3395
M_3132_Target	203	181	152	102	115	109	118	98	144	106	98	110	68	77	67	94	96	1	77	63	58	69	58	76	67	75	71	82	67	85	60	62	25	52	65	56	0	48	53	48	4	0	73	0	40	0	0	22	3395
M_5206_Target	212	141	118	131	110	132	117	84	88	89	90	103	102	100	58	73	82	88	65	69	72	73	76	80	66	61	72	68	20	75	62	74	39	74	45	66	0	49	44	43	0	90	1	0	38	0	40	15	3395
M_4689_Target	72	145	108	106	105	119	114	115	90	93	86	82	61	88	78	97	66	110	72	75	68	63	69	80	51	70	54	65	72	61	61	55	40	61	113	53	90	40	71	54	0	92	4	0	40	25	39	20	3393
M_7569_Target	143	155	136	164	92	118	108	99	104	88	94	109	90	76	84	94	103	150	85	102	91	80	47	79	78	83	49	54	52	71	59	55	62	59	22	49	0	57	31	54	1	23	0	0	28	0	4	9	3391
M_729_Target	144	129	129	111	96	116	100	97	113	83	62	71	79	88	82	86	65	5	96	58	55	72	53	64	50	76	66	60	78	58	37	37	95	33	84	40	151	60	26	27	95	4	78	71	25	65	0	18	3388
T_143_Target	147	122	110	104	84	83	91	42	103	108	100	75	102	71	61	69	66	115	107	54	59	62	55	56	46	40	59	52	79	55	65	57	64	113	76	60	89	46	45	51	1	40	115	99	24	52	2	11	3387
M_4533_Target	159	128	148	101	127	111	129	90	99	71	73	82	72	100	82	74	91	127	40	62	71	65	94	59	70	76	77	70	58	74	81	69	74	46	63	53	3	49	60	48	0	57	0	0	39	0	39	26	3387
M_6983_Target	164	149	136	113	115	124	117	116	97	98	99	88	95	102	78	78	76	120	73	81	72	58	52	70	61	73	86	67	75	66	44	64	66	56	60	75	0	60	56	37	0	0	0	0	44	0	0	26	3387
M_1365_Target	181	126	125	132	80	101	101	125	93	91	91	96	75	99	78	68	51	0	56	71	46	96	79	69	46	77	78	61	69	69	69	56	63	37	57	49	0	48	55	38	114	0	115	93	18	33	0	11	3386
M_1984_Target	175	158	111	130	140	120	135	99	111	84	83	81	96	76	94	87	71	0	30	43	67	61	66	69	81	53	97	64	86	47	47	71	58	57	34	71	8	58	46	57	135	2	0	76	41	0	0	10	3386
M_5523_Target	172	127	117	102	146	91	120	116	95	86	100	104	74	88	83	74	64	111	71	65	57	55	79	58	75	61	65	55	55	81	69	38	61	63	85	66	36	45	41	55	0	87	0	0	45	1	26	21	3386
RA_99_Target	138	111	98	103	108	106	83	121	100	64	87	69	75	85	78	77	75	15	68	46	38	55	81	63	50	67	48	65	60	49	40	62	52	51	45	60	131	29	50	37	120	60	102	115	32	79	24	14	3386
RA_229_Target	155	137	141	118	143	126	80	93	90	85	68	67	103	79	58	60	82	100	39	61	78	56	66	71	64	55	37	51	92	52	40	51	55	57	113	49	179	41	35	26	3	82	28	0	30	42	33	15	3386
M_4996_Target	187	154	151	114	126	0	96	122	107	101	86	111	109	0	73	92	87	139	96	62	85	82	92	97	85	63	101	89	39	73	55	96	39	47	84	53	0	44	52	54	0	0	0	0	33	0	0	7	3383
M_6946_Target	164	149	132	111	109	100	119	111	104	92	86	82	95	87	56	79	90	154	66	80	53	63	88	69	40	63	61	79	92	61	58	93	69	80	69	35	0	66	43	53	0	36	0	0	30	0	0	16	3383
M_6089_Target	183	112	114	126	115	98	111	83	84	92	107	78	76	84	89	72	75	120	79	67	53	78	93	54	53	60	72	53	75	47	59	42	61	62	39	40	120	65	53	33	0	81	0	1	31	35	40	17	3382
M_4933_Target	160	128	141	121	97	128	110	105	96	79	105	82	93	78	72	91	77	126	60	61	94	84	68	49	79	66	61	61	43	76	73	50	39	63	93	33	0	69	44	54	0	99	0	0	23	0	37	10	3378
M_6319_Target	151	133	137	146	127	128	109	118	104	105	111	87	110	104	98	82	72	121	91	86	50	62	61	57	46	88	75	74	67	94	44	60	70	49	0	68	0	43	50	46	0	0	0	0	43	0	0	11	3378
M_34_Target	199	153	153	125	93	115	113	145	115	111	102	80	109	117	87	74	90	0	72	84	73	100	92	98	46	94	83	75	39	79	52	45	19	58	0	45	0	70	41	59	0	0	0	0	47	0	0	25	3377
M_7382_Target	159	124	122	123	107	105	107	115	97	107	113	123	88	83	65	103	96	140	86	73	61	68	65	84	72	48	61	69	59	41	51	66	69	55	88	50	2	69	67	51	0	0	0	0	27	0	0	18	3377
M_4422_Target	181	119	131	104	107	81	103	83	90	113	103	90	80	90	85	68	83	92	55	78	54	87	89	78	66	95	55	65	49	70	40	79	55	44	45	46	42	58	42	55	3	79	2	40	26	11	47	18	3376
M_8161_Target	179	175	138	110	111	115	111	104	93	66	97	99	78	111	113	90	60	111	93	71	61	63	72	64	68	54	73	68	50	60	90	105	55	68	27	55	0	57	59	53	0	0	0	0	26	0	0	23	3376
M_1597_Target	160	146	114	126	130	139	90	103	97	64	79	83	91	90	82	101	76	0	40	62	78	74	70	67	64	62	74	57	62	64	58	41	65	70	71	58	1	61	46	47	107	0	81	76	30	0	0	16	3373
M_4988_Target	177	141	128	103	118	118	109	102	117	106	95	73	80	92	80	100	105	145	61	73	71	60	82	61	69	92	72	59	29	56	60	65	38	68	83	65	0	64	40	50	0	21	0	0	31	0	0	13	3372
M_5982_Target	168	121	156	156	116	111	128	89	116	107	87	83	71	89	109	79	75	119	76	54	48	56	74	62	60	53	54	60	71	55	49	45	56	66	62	53	0	49	41	58	0	89	0	0	33	0	40	28	3372
M_3140_Target	168	143	133	119	107	112	95	101	88	74	93	75	96	87	89	96	92	0	60	74	87	62	60	57	79	93	86	50	88	69	56	59	38	40	48	54	2	47	43	48	109	0	15	113	24	25	0	17	3371
M_6186_Target	110	152	144	109	105	110	130	113	96	91	77	75	90	92	90	75	86	122	75	69	69	61	47	67	71	47	79	58	58	82	60	51	82	70	49	55	0	43	44	50	0	87	0	0	36	0	75	18	3370
M_6752_Target	147	131	145	103	101	122	106	136	99	95	89	108	95	76	89	75	77	129	49	53	69	49	63	95	65	61	68	70	38	61	68	54	62	97	40	59	0	35	46	59	0	106	0	0	35	0	35	10	3370
M_1_Target	171	146	128	128	142	93	128	126	88	88	90	86	85	88	86	86	67	110	79	63	56	59	58	72	61	52	66	70	49	71	73	46	57	75	30	51	0	60	43	49	0	90	0	0	39	0	48	15	3368
M_56_Target	137	124	110	103	100	89	107	85	105	107	93	101	69	106	56	98	84	0	112	62	57	75	68	50	61	74	60	51	65	61	58	62	40	59	68	40	2	41	56	45	93	2	120	121	23	58	0	9	3367
RA_180_Target	161	150	126	141	112	119	112	137	88	90	97	86	101	99	89	64	67	4	53	58	60	62	64	48	78	73	52	54	62	72	51	63	85	47	81	48	1	47	69	44	116	2	7	70	37	3	0	16	3366
M_1009_Target	152	108	116	115	103	143	87	83	99	90	65	73	97	106	91	65	92	0	87	54	65	61	49	48	75	76	71	63	36	60	61	38	58	103	36	59	13	57	35	42	129	1	115	85	42	40	0	20	3364
M_5375_Target	135	143	159	127	102	102	112	112	93	115	98	92	103	94	102	92	83	109	69	63	73	73	73	70	81	65	73	60	35	57	73	77	30	47	39	43	0	57	42	31	0	75	0	0	27	0	37	21	3364
M_1894_Target	154	142	98	91	98	91	114	123	73	86	89	86	84	107	84	84	67	0	65	64	64	58	62	81	78	75	48	60	93	63	71	68	67	72	72	47	0	38	48	47	132	0	88	66	31	21	1	10	3361
M_6232_Target	158	133	138	92	120	131	107	118	91	77	132	66	81	96	79	69	68	109	71	98	73	56	58	67	70	60	78	67	84	53	80	60	55	55	66	51	0	60	46	67	0	38	0	0	30	0	33	20	3361
M_3619_Target	141	144	113	110	117	152	152	111	102	112	75	85	105	107	88	93	102	0	43	82	81	83	62	43	63	76	55	55	61	69	79	40	59	54	0	56	0	54	45	30	99	1	112	1	32	0	0	16	3360
M_6769_Target	169	141	90	95	95	141	128	92	95	83	69	96	73	70	88	71	71	126	54	74	70	52	82	55	64	59	47	69	57	71	66	71	74	62	46	50	138	42	42	41	1	77	40	0	26	22	1	12	3358
M_1998_Target	147	145	158	85	97	124	86	114	105	88	84	81	68	68	80	81	79	0	61	74	62	66	69	75	57	66	58	88	93	75	58	35	93	63	52	49	30	58	43	44	114	0	98	11	36	19	0	20	3357
M_6328_Target	134	148	130	142	118	86	115	107	81	114	90	63	77	71	75	59	72	98	56	70	54	59	71	53	62	63	58	70	50	44	49	65	65	71	39	43	84	56	45	27	38	27	66	64	33	49	35	9	3355
RB_34_Target	129	140	104	103	103	130	109	118	102	98	90	59	96	81	73	65	71	149	43	69	56	53	60	70	73	69	74	76	65	68	59	65	54	71	74	62	4	47	47	55	11	81	5	4	40	7	42	25	3349
M_3442_Target	144	135	135	115	112	86	84	111	83	92	78	65	86	76	77	97	70	3	65	77	64	74	92	54	51	48	48	61	51	67	56	72	80	48	84	40	0	38	60	54	105	0	109	125	31	37	0	8	3348
M_6998_Target	109	131	112	108	95	102	90	86	94	72	70	77	83	82	69	78	68	103	71	41	61	47	49	65	56	57	67	54	64	58	45	53	48	42	40	51	257	52	41	40	17	89	14	46	27	71	74	22	3348
M_2307_Target	174	134	134	102	109	105	126	107	110	116	91	78	91	96	90	87	77	0	81	54	85	77	70	69	53	79	55	82	69	72	59	67	52	67	23	62	0	81	49	42	44	0	72	1	27	5	0	22	3346
M_8035_Target	138	115	106	96	96	121	101	88	105	108	81	79	99	83	74	89	65	105	78	68	49	44	51	71	60	50	81	63	42	59	51	49	60	42	53	71	110	36	31	42	0	128	32	23	41	37	50	25	3346
RA_103_Target	140	124	127	120	94	104	96	105	91	114	100	85	87	93	55	79	88	0	70	72	54	73	59	55	66	63	51	85	64	52	69	66	56	51	45	44	52	65	51	43	105	2	92	58	31	19	3	26	3344
M_3189_Target	169	141	169	151	103	105	129	97	99	102	93	84	81	85	89	77	84	0	30	66	61	85	57	80	61	67	78	52	62	87	71	54	48	70	62	66	0	55	52	48	114	1	0	2	37	0	0	16	3340
T_277_Target	138	129	146	116	112	93	95	101	100	105	79	83	64	90	91	84	54	101	58	56	55	73	69	51	63	36	74	61	44	78	65	62	71	55	26	51	172	36	54	56	1	73	0	0	26	34	41	15	3337
T_108_Target	161	140	116	132	113	130	125	119	91	106	92	108	72	78	71	85	81	1	62	64	79	79	40	79	68	62	64	62	66	57	56	54	25	62	19	51	20	52	47	38	120	0	67	58	24	23	2	13	3334
M_4112_Target	152	150	143	111	105	132	129	116	108	109	82	67	96	120	79	103	80	130	79	78	88	45	42	69	67	58	69	72	83	51	72	57	33	45	54	57	0	64	35	58	0	0	0	0	19	2	0	24	3333
M_7085_Target	171	129	122	106	134	120	103	102	101	95	82	74	85	85	77	110	68	128	60	49	71	63	65	54	72	70	87	64	63	70	66	59	55	61	44	65	0	43	49	37	0	77	0	0	37	0	47	9	3329
M_6599_Target	188	156	110	102	100	98	99	95	81	86	77	72	75	62	71	73	60	131	55	55	60	59	48	77	56	45	61	65	47	47	65	75	92	52	48	40	124	47	45	36	0	87	56	20	23	41	50	16	3328
M_6740_Target	158	131	157	145	108	101	131	97	78	90	97	96	98	70	84	93	82	114	57	55	74	60	48	58	56	72	63	59	42	48	49	49	72	42	34	51	59	44	38	46	4	88	2	3	39	28	46	12	3328
RB_181_Target	153	127	130	117	97	107	111	127	95	98	75	96	112	71	75	92	72	109	49	64	74	97	56	64	58	82	51	64	43	101	53	74	72	62	31	52	0	47	64	37	0	81	0	1	19	0	50	18	3328
RA_18_Target	159	128	104	94	72	98	96	213	101	103	96	101	85	73	75	89	74	0	66	84	72	66	46	50	72	41	57	62	69	72	50	61	89	66	64	40	8	43	35	35	109	0	122	0	35	40	0	11	3326
M_3644_Target	144	127	154	126	109	111	85	100	124	74	78	86	93	75	61	82	55	1	41	61	70	63	66	70	53	68	41	58	84	73	52	59	60	69	22	53	50	48	63	42	110	0	112	75	30	34	0	13	3325
M_1979_Target	156	150	150	158	141	98	101	107	93	126	81	73	89	75	63	81	81	0	42	36	71	61	83	71	59	74	50	61	72	54	55	70	80	58	97	55	0	65	50	66	120	0	0	0	31	0	1	16	3321
RA_170_Target	128	107	125	111	95	117	109	85	102	76	79	63	100	119	70	53	75	13	55	74	84	62	60	74	60	67	41	51	77	64	60	69	74	22	60	54	64	46	54	40	126	27	35	93	23	38	19	21	3321
M_2322_Target	141	127	97	88	117	89	119	134	83	115	88	64	97	87	80	55	61	7	65	72	54	58	60	58	59	66	59	39	37	48	73	59	51	62	70	60	71	65	51	49	113	31	37	65	32	78	13	16	3320
M_4460_Target	178	131	134	141	111	102	109	145	104	86	71	120	96	81	74	61	71	113	34	58	65	57	57	72	48	56	49	59	60	89	44	54	57	52	61	83	0	65	42	37	0	102	0	0	29	0	46	16	3320
M_767_Target	157	164	130	124	105	94	132	87	95	88	79	81	88	57	68	76	61	0	45	53	69	69	77	66	66	45	73	70	54	50	61	75	96	79	63	35	0	43	49	43	128	0	111	47	32	19	0	14	3318
M_4132_Target	156	137	128	87	104	123	93	115	90	90	87	100	75	93	75	77	81	141	71	68	51	68	64	73	70	65	57	58	58	53	55	56	40	69	56	70	22	37	59	36	1	117	0	0	31	4	39	18	3318
M_3222_Target	173	156	142	136	116	132	145	129	87	120	86	84	82	88	94	70	52	0	46	66	62	89	73	85	80	74	84	64	86	81	62	61	28	67	0	57	0	49	57	34	42	0	22	0	28	0	0	24	3313
M_1847_Target	152	162	137	112	137	122	134	118	98	114	83	71	98	101	80	86	58	0	37	72	66	65	80	61	61	54	65	49	72	71	70	68	68	64	50	68	0	35	47	50	122	0	2	7	26	0	2	16	3311
M_2451_Target	190	182	134	124	119	119	127	106	103	87	81	63	95	84	117	70	67	0	47	58	73	81	71	75	63	60	67	39	69	58	52	53	60	66	39	63	0	54	54	40	74	0	33	27	29	15	0	23	3311
M_4218_Target	153	151	118	111	122	128	117	94	98	109	108	105	60	107	113	95	100	92	82	59	91	88	74	70	61	65	35	70	72	59	74	51	24	68	26	61	2	55	43	47	2	0	0	0	32	0	0	19	3311
M_4353_Target	167	155	160	101	106	124	108	106	70	109	84	81	89	106	98	109	74	137	63	67	77	78	74	65	74	50	70	49	63	54	70	53	32	48	58	57	2	70	39	59	0	2	1	0	29	0	5	16	3309
M_4455_Target	173	153	167	119	119	76	121	103	98	64	107	96	97	66	81	90	75	133	32	74	62	69	64	77	69	55	43	84	69	70	53	64	81	61	86	61	0	56	45	46	1	2	0	0	34	0	0	12	3308
M_5485_Target	169	114	109	130	110	98	99	106	104	97	88	87	85	98	92	64	79	135	54	57	73	85	70	55	63	82	83	63	62	44	66	63	65	55	62	42	4	58	49	41	0	65	0	9	27	4	25	18	3308
T_25_Target	172	143	133	142	116	113	97	97	69	89	88	91	123	63	92	75	65	1	57	49	54	70	47	59	70	64	62	55	64	71	57	55	75	56	89	48	0	44	49	0	100	0	42	104	34	45	0	14	3303
M_4106_Target	151	129	140	109	95	125	105	120	112	75	99	81	66	84	82	73	83	125	99	61	70	58	66	80	76	67	58	53	84	71	66	64	30	60	110	42	0	58	37	52	0	0	0	2	29	0	42	12	3301
M_5746_Target	179	138	107	108	115	113	102	133	92	83	127	87	60	120	92	84	104	85	79	64	83	66	69	56	72	47	33	50	69	57	51	85	71	51	78	80	0	37	62	54	0	0	0	0	43	0	0	13	3299
M_1219_Target	163	152	134	118	81	103	106	101	71	105	103	93	99	79	87	83	70	0	73	61	82	55	97	77	52	62	51	67	47	29	77	80	92	44	95	62	0	50	66	58	93	1	29	0	29	10	0	11	3298
M_3616_Target	172	135	104	121	103	88	116	105	101	94	96	98	91	85	76	91	89	2	56	66	57	55	73	75	65	58	65	70	61	44	43	60	58	64	12	64	0	69	72	49	115	0	39	51	46	14	0	30	3298
M_3200_Target	155	136	109	85	108	98	108	118	106	91	75	69	76	85	97	71	82	0	27	66	78	63	53	74	53	63	71	44	78	50	52	68	36	59	75	60	0	48	58	39	125	0	3	235	16	0	0	32	3295
T_80_Target	142	214	115	112	194	94	200	91	109	161	60	56	64	75	71	120	123	0	80	67	56	52	40	61	48	61	50	101	31	62	38	38	44	15	49	43	0	111	22	82	77	0	0	20	30	6	0	8	3293
M_5958_Target	159	150	155	118	94	97	117	117	102	107	81	94	74	77	76	80	74	126	91	60	81	79	90	60	55	60	47	59	62	48	62	70	71	50	96	39	0	52	71	43	0	0	0	0	24	0	0	25	3293
T_202_Target	141	140	99	99	91	114	135	123	92	105	87	97	113	82	89	79	74	108	62	81	69	47	47	46	70	51	55	50	64	69	60	57	42	56	48	58	39	49	38	36	16	86	13	5	26	17	45	22	3292
M_3691_Target	177	171	133	124	107	122	126	81	103	111	92	76	88	80	89	108	75	117	55	70	75	83	66	56	81	83	76	61	66	70	58	57	21	71	23	62	0	45	31	32	0	0	0	0	28	0	27	14	3291
M_702_Target	124	229	186	75	179	78	161	80	77	133	61	132	76	59	50	125	46	90	48	59	91	49	34	51	73	56	56	99	50	47	66	46	21	50	28	36	76	75	20	54	0	72	1	0	23	8	22	18	3290
M_2705_Target	127	133	129	115	126	110	131	91	98	84	72	74	86	100	78	93	70	7	74	65	58	83	65	55	62	75	59	60	78	45	45	56	50	51	41	73	1	75	52	37	52	3	61	95	32	36	7	19	3289
M_7601_Target	165	176	156	116	117	111	134	93	99	89	86	83	96	64	70	88	59	101	81	64	65	63	58	55	87	68	61	50	49	54	64	58	49	55	55	37	3	54	39	60	5	52	8	9	27	2	40	13	3288
RB_91_Target	140	143	117	108	113	108	107	106	71	88	86	73	81	73	89	81	78	110	83	69	77	66	67	65	70	79	70	69	32	54	48	50	50	48	53	49	19	77	37	58	4	98	3	7	22	12	49	31	3288
M_1833_Target	156	167	120	122	122	95	139	116	99	92	75	73	83	113	88	85	80	0	36	96	56	74	63	74	48	61	67	89	93	56	58	68	74	67	71	48	0	57	57	46	31	0	0	21	32	0	0	19	3287
M_6220_Target	161	131	146	117	111	101	86	87	105	85	94	117	82	85	86	63	63	114	55	79	68	58	52	59	59	56	54	64	65	73	63	84	52	54	52	67	0	54	56	29	0	101	0	0	38	0	42	18	3286
M_6413_Target	137	145	133	115	133	112	116	117	94	95	66	117	97	81	89	72	87	125	55	66	57	87	57	65	68	81	82	59	39	75	57	56	54	43	24	67	0	57	31	47	0	42	0	0	35	0	27	21	3283
M_5608_Target	165	137	143	124	127	97	133	92	91	94	89	111	77	73	74	63	77	87	83	76	69	58	75	81	66	49	39	77	64	60	62	83	61	63	77	42	0	73	58	54	0	2	0	0	35	0	1	19	3281
M_5487_Target	139	147	98	119	101	102	101	105	101	86	79	78	73	82	84	82	83	101	40	69	54	56	97	56	64	63	64	60	50	53	58	24	49	57	70	78	2	49	29	57	0	92	2	112	28	44	29	13	3280
M_8181_Target	138	128	89	111	112	122	111	97	88	78	73	64	90	85	62	76	70	129	62	64	59	53	49	66	72	45	55	53	58	67	44	48	65	51	78	67	103	48	32	58	54	0	56	67	17	50	1	14	3279
M_7286_Target	110	148	164	137	106	81	99	112	117	98	64	113	73	63	85	67	58	94	75	77	78	56	61	62	61	68	61	52	80	48	61	51	64	57	52	57	70	44	50	26	0	61	0	0	27	19	47	23	3277
RA_228_Target	148	120	109	104	103	92	124	82	76	99	85	77	83	80	88	70	63	4	74	73	72	70	55	53	67	59	45	38	50	58	58	44	72	49	94	37	19	63	51	49	104	1	128	103	21	41	1	21	3277
RA_214_Target	181	137	98	108	114	90	99	90	86	100	79	96	72	70	58	82	73	0	74	78	66	57	75	51	58	71	70	44	67	47	50	54	50	97	52	39	29	43	48	39	90	0	95	87	22	66	0	23	3275
RB_28_Target	174	150	105	121	118	99	94	100	107	98	84	81	81	78	64	97	58	111	41	69	55	70	81	82	53	47	51	83	57	61	62	73	47	48	72	47	26	41	45	49	0	74	0	2	39	17	48	15	3275
M_4220_Target	151	105	128	115	88	131	127	122	90	105	90	80	77	99	84	79	57	114	63	55	93	83	74	53	44	53	60	76	82	55	56	57	36	58	44	39	40	52	54	38	0	78	0	1	47	9	20	12	3274
M_3088_Target	141	151	128	130	108	141	117	105	99	108	82	92	87	87	75	84	79	0	75	70	65	66	63	55	71	63	69	76	70	58	65	64	38	43	58	57	0	45	56	44	66	0	25	47	22	6	0	19	3270
RA_235_Target	142	119	111	107	112	95	89	95	111	55	73	63	84	84	89	67	67	0	59	75	63	71	71	60	71	58	54	61	83	73	54	77	58	60	1	53	0	43	62	47	120	53	126	77	32	26	0	17	3268
M_384_Target	208	140	139	145	107	117	126	122	76	93	95	84	88	109	70	89	95	0	77	52	45	91	86	71	93	82	56	39	32	57	54	55	29	68	100	51	0	64	63	52	0	0	0	0	24	0	0	23	3267
RB_104_Target	138	111	106	96	73	96	91	107	82	76	101	88	78	68	63	88	55	87	83	59	48	56	63	55	68	63	62	62	41	44	55	53	72	40	41	55	144	48	46	38	0	96	0	141	15	50	56	9	3267
T_54_Target	146	155	112	130	108	102	123	102	112	105	102	82	74	88	81	79	67	2	24	66	72	62	60	89	64	43	80	51	53	65	78	80	66	66	33	53	12	58	59	67	2	91	26	2	43	4	0	26	3265
M_2707_Target	168	102	100	117	123	104	87	92	206	66	96	59	91	81	52	76	53	2	69	46	59	61	57	59	53	68	54	44	77	54	64	50	62	56	57	47	0	54	67	58	43	0	116	109	43	42	0	21	3265
RA_2_Target	156	145	117	124	106	112	109	88	90	109	91	95	98	81	71	70	60	0	31	61	47	66	66	56	60	58	78	68	34	83	54	46	66	53	38	68	0	53	62	56	137	0	111	28	36	6	0	19	3263
M_2545_Target	126	142	115	120	131	119	109	101	91	104	81	99	80	85	75	64	79	2	40	81	60	67	55	62	51	57	61	48	57	74	57	31	80	41	42	43	4	51	34	63	129	12	56	113	32	15	1	22	3262
M_883_Target	146	156	175	116	107	116	114	101	89	119	84	92	95	99	87	81	72	0	52	70	75	74	62	72	59	70	64	56	95	58	57	68	93	72	36	56	0	41	41	32	15	0	12	12	39	7	0	22	3259
M_906_Target	127	119	114	131	97	107	99	88	78	75	100	80	79	83	70	83	74	0	64	69	62	51	77	74	88	55	78	73	87	57	46	66	56	62	29	47	0	57	42	45	65	0	116	100	29	46	0	14	3259
M_5789_Target	111	142	134	138	101	100	154	97	112	105	57	97	83	80	85	79	87	112	84	65	59	60	47	61	57	65	62	53	75	49	57	30	53	56	41	65	72	43	16	36	0	78	0	0	34	20	22	23	3257
M_2832_Target	177	133	137	134	128	92	116	89	90	90	65	102	87	100	92	87	87	0	65	68	68	63	61	64	60	72	61	74	62	75	50	62	35	55	15	46	0	53	37	58	107	0	37	0	46	28	0	28	3256
M_6687_Target	189	121	130	111	110	116	111	122	85	104	110	93	111	81	81	97	58	110	42	52	62	70	67	72	65	57	40	66	49	74	56	85	43	62	34	46	0	44	66	46	0	72	0	0	37	0	0	9	3256
M_2536_Target	180	107	104	99	109	129	117	97	93	99	116	71	99	102	85	68	61	0	66	60	87	76	76	67	80	88	58	61	61	57	64	66	71	61	53	58	2	65	69	49	17	0	26	14	30	19	0	18	3255
M_6035_Target	153	136	119	110	114	103	113	114	81	98	86	83	85	81	81	70	65	128	82	83	54	57	80	58	58	56	52	68	75	45	48	48	65	46	41	37	11	53	50	38	5	103	10	9	42	9	35	17	3255
T_7_Target	152	127	120	134	119	106	94	110	74	83	68	106	83	88	72	88	55	3	63	82	57	78	72	64	70	51	57	63	59	54	42	54	55	63	61	57	26	65	38	37	80	38	5	79	31	31	18	18	3250
M_5787_Target	146	139	134	98	80	127	84	129	88	98	96	79	86	99	74	79	69	129	77	56	71	61	79	66	87	47	63	69	73	46	45	60	62	56	50	36	0	37	59	44	0	82	0	0	25	0	38	27	3250
M_2850_Target	122	136	95	143	91	79	133	66	94	101	91	77	84	65	76	104	67	0	46	62	60	60	75	41	54	51	68	60	57	67	42	78	63	52	55	74	0	57	55	42	133	0	117	62	40	37	0	17	3249
M_4992_Target	202	139	135	134	101	0	118	108	100	121	90	97	74	0	63	85	89	153	70	49	93	65	72	81	56	83	80	77	33	35	39	56	56	68	102	59	0	58	60	34	0	44	0	0	29	0	22	18	3248
M_6422_Target	158	147	130	122	108	119	110	107	98	113	62	97	96	84	96	87	82	140	42	49	54	59	94	66	73	75	76	59	44	68	39	56	55	57	42	53	0	72	50	53	0	0	0	0	28	0	21	7	3248
RB_162_Target	162	132	120	117	120	109	117	126	125	85	92	82	73	68	82	69	48	114	77	62	82	65	43	57	77	64	55	50	45	61	52	54	45	62	34	55	1	61	45	36	3	101	5	3	31	0	56	22	3245
M_3220_Target	163	126	137	104	125	131	121	107	110	118	66	109	83	93	81	85	79	0	75	68	69	65	73	57	66	45	50	59	56	60	46	49	45	61	17	41	0	34	45	56	116	0	82	15	30	13	0	13	3244
M_8050_Target	147	128	143	116	105	98	112	106	115	86	88	86	98	93	66	98	85	124	73	90	62	50	70	66	63	65	65	52	26	71	55	62	62	65	27	64	0	42	54	43	0	58	2	2	26	0	21	12	3242
RA_190_Target	141	145	133	130	110	138	121	110	101	77	74	76	70	113	70	77	65	0	65	52	65	77	70	57	71	62	73	74	91	70	54	47	59	57	84	51	0	43	50	30	0	0	0	121	47	1	0	20	3242
M_5850_Target	151	124	144	82	101	104	123	88	131	108	83	83	83	104	81	93	76	127	78	61	97	57	56	52	73	64	63	57	55	70	56	42	47	0	57	56	5	62	52	44	1	90	0	0	40	0	3	17	3241
M_7029_Target	152	134	110	135	122	96	106	78	80	93	64	81	78	86	91	73	54	107	50	79	43	63	58	71	87	60	42	80	67	56	38	78	48	43	41	57	42	64	27	48	0	92	0	72	42	19	24	9	3240
M_1867_Target	169	134	106	89	97	84	105	98	82	84	86	92	54	72	100	64	80	0	56	90	67	65	55	49	71	74	67	52	68	65	32	56	116	60	73	58	2	39	52	47	122	0	60	102	25	1	0	19	3239
M_6583_Target	167	118	146	118	119	102	118	96	100	103	91	73	85	111	69	62	88	100	43	64	72	56	52	75	67	61	68	71	27	64	58	41	49	48	22	39	62	48	44	49	0	92	1	0	30	19	37	14	3239
M_4334_Target	103	136	82	102	100	114	82	69	89	86	110	99	106	90	66	66	66	115	87	75	65	50	38	69	61	62	62	38	53	44	53	24	29	72	48	63	63	52	26	39	18	101	53	85	37	44	28	18	3238
RA_324_Target	133	100	123	118	104	81	95	102	81	76	104	77	98	85	65	56	64	5	47	65	62	53	81	53	69	80	81	51	81	52	52	76	57	49	91	59	21	51	75	42	92	4	101	44	19	45	4	13	3237
M_7141_Target	154	167	142	117	105	61	105	123	75	99	100	80	75	103	69	82	75	116	77	63	68	54	44	71	56	68	56	57	60	57	51	43	85	53	38	65	0	49	39	55	0	81	1	0	33	0	40	23	3235
M_1132_Target	183	135	104	121	100	98	122	102	88	91	63	101	67	121	53	58	84	0	103	73	85	43	73	66	80	61	54	58	55	65	43	53	44	57	36	57	0	44	39	33	129	2	72	50	26	16	0	24	3232
M_816_Target	185	137	108	105	70	92	99	34	82	96	84	81	92	64	59	70	67	120	97	60	66	65	51	53	61	62	56	51	86	42	41	32	47	61	56	51	44	53	31	44	36	100	49	79	22	27	40	24	3232
M_7655_Target	159	145	143	113	139	105	109	91	108	109	84	104	72	78	79	78	67	146	69	84	63	64	90	58	67	81	71	68	38	89	56	53	54	49	19	50	0	54	44	45	2	1	0	0	30	0	0	4	3232
M_8165_Target	153	147	140	91	127	120	113	104	91	89	88	104	90	77	79	90	104	92	63	63	66	67	41	97	77	52	72	59	29	71	58	33	50	59	35	74	28	56	38	53	6	0	12	0	39	7	0	26	3230
M_7884_Target	151	152	124	110	101	79	139	105	98	96	89	85	74	72	95	64	82	145	80	72	66	68	59	73	64	51	58	83	22	74	52	52	31	57	31	54	0	53	59	42	0	86	0	1	32	0	25	22	3228
M_3046_Target	147	116	106	77	89	78	81	87	108	90	91	88	88	86	77	75	38	0	91	65	74	45	74	40	63	67	55	54	50	59	65	29	84	44	72	46	80	42	60	36	63	2	113	105	27	75	2	23	3227
M_6234_Target	132	146	112	96	115	106	108	91	100	77	85	91	96	60	76	99	66	127	72	41	66	68	71	78	74	71	52	53	73	60	54	56	59	71	50	59	0	38	49	62	1	72	0	0	35	0	43	16	3227
M_3808_Target	153	145	152	80	113	90	99	94	102	113	81	69	93	67	91	84	68	107	76	91	66	72	66	55	79	65	71	63	52	62	59	44	20	57	36	69	2	56	42	46	0	80	0	0	25	0	53	18	3226
M_6447_Target	152	132	140	108	88	120	101	98	80	105	94	69	94	87	73	85	64	132	27	48	95	45	77	60	62	60	74	78	33	77	77	42	55	48	33	57	20	43	66	48	0	78	12	0	41	7	27	14	3226
M_5768_Target	159	154	105	101	106	89	96	105	103	95	71	84	97	101	84	76	84	123	85	68	73	53	52	67	59	55	58	54	59	62	44	53	45	51	58	62	0	55	53	66	0	82	0	0	27	0	32	19	3225
RB_187_Target	144	125	124	84	86	100	77	99	88	92	54	76	71	88	61	64	39	91	90	57	33	67	57	49	38	62	56	52	40	57	51	30	83	104	49	57	166	59	40	35	2	83	2	103	23	62	38	16	3224
M_3593_Target	151	131	120	94	87	77	87	76	78	51	73	87	68	68	52	71	48	2	80	54	65	66	49	68	44	57	43	65	109	61	39	45	73	41	72	54	0	37	41	48	0	0	116	305	34	114	0	21	3222
M_6021_Target	133	125	125	132	116	112	124	98	110	115	72	73	95	62	90	83	92	114	84	77	71	51	77	50	63	58	69	61	63	55	41	48	58	52	79	48	0	63	40	32	1	24	2	2	26	1	27	27	3221
M_6997_Target	111	148	133	100	138	116	110	85	105	94	90	75	83	86	91	69	59	106	106	84	76	55	58	77	58	52	66	75	63	66	58	74	70	38	44	48	2	61	45	47	0	42	0	0	32	0	0	23	3219
RB_9_Target	135	126	96	93	91	73	91	113	83	81	84	62	97	62	91	77	52	83	67	64	56	54	45	33	50	49	55	41	65	50	46	60	37	36	105	35	74	64	47	41	82	72	57	101	26	53	46	18	3219
M_5756_Target	189	157	122	117	101	107	97	119	89	114	88	112	75	64	78	94	66	101	67	81	55	71	68	66	62	61	63	55	63	65	50	52	76	53	57	80	0	56	45	46	0	0	0	0	25	0	0	10	3217
M_7175_Target	155	141	149	106	95	118	106	96	100	99	82	75	61	76	79	88	50	125	72	63	37	72	71	62	78	63	63	67	65	61	71	62	48	40	48	57	0	39	43	29	0	94	0	1	33	0	58	17	3215
M_175_Target	142	150	150	99	139	74	134	120	126	116	98	79	93	67	93	75	59	2	75	81	62	59	57	67	50	73	56	50	43	45	48	62	39	53	72	66	0	48	51	56	104	0	26	5	25	3	0	22	3214
M_2838_Target	161	166	137	104	134	114	90	103	114	107	100	82	59	94	90	93	81	0	83	85	57	77	85	68	82	50	81	73	76	70	79	78	27	64	0	66	1	46	44	48	0	0	0	0	26	0	0	19	3214
M_8168_Target	160	130	131	106	136	88	107	105	81	104	95	83	88	72	71	76	71	144	70	70	52	70	53	76	59	56	52	79	53	51	60	48	47	78	36	50	0	83	34	38	1	87	0	0	37	0	0	26	3214
M_3055_Target	146	114	113	103	114	126	106	85	100	100	81	93	65	82	66	89	79	0	79	60	77	61	67	72	68	79	58	56	69	41	39	62	33	58	51	52	0	55	42	49	119	0	131	14	25	8	0	26	3213
T_121_Target	177	116	104	104	101	94	148	126	76	64	62	79	82	87	78	61	64	2	71	65	56	67	63	61	61	55	51	45	56	56	44	43	62	54	59	67	104	48	32	41	2	67	92	74	21	47	9	12	3210
M_1055_Target	145	139	101	102	121	123	95	98	92	79	78	78	81	68	67	76	92	1	82	74	66	46	75	44	54	74	74	50	53	60	57	51	33	51	73	77	0	62	33	53	97	0	97	88	24	2	0	18	3204
RA_232_Target	129	111	107	102	105	70	101	96	111	71	114	83	86	99	83	74	79	1	72	59	78	61	60	77	47	66	65	47	57	45	54	43	55	35	19	61	48	45	36	56	100	14	105	85	29	37	9	16	3203
RB_142_Target	158	134	72	105	117	123	70	106	106	63	72	51	71	97	69	76	72	112	59	70	40	60	77	73	75	58	47	34	48	48	62	67	37	60	74	47	150	29	50	37	20	65	17	18	34	42	18	11	3201
M_4_Target	132	131	132	90	96	92	97	86	83	77	83	60	80	71	57	72	63	4	68	64	45	49	65	57	58	58	62	37	49	51	56	60	81	47	99	56	118	51	44	29	96	2	87	104	26	62	0	12	3199
M_2039_Target	139	161	111	113	103	109	84	83	85	74	71	77	102	91	79	90	81	2	52	61	75	65	55	60	64	53	64	61	83	45	75	48	63	55	43	50	49	65	44	38	81	0	62	55	24	35	0	17	3197
M_5859_Target	173	125	98	98	149	116	69	99	97	110	66	86	97	104	87	89	68	111	28	82	79	75	75	61	57	66	61	65	52	62	79	83	66	70	66	40	3	41	49	36	0	0	0	0	17	0	27	15	3197
M_5460_Target	124	163	174	127	118	109	74	101	93	97	77	91	69	92	81	109	77	117	67	87	70	66	64	73	50	50	62	55	77	77	43	26	26	45	54	49	0	61	31	60	0	28	0	14	37	5	7	15	3192
M_4632_Target	155	123	127	101	120	101	104	106	110	91	75	84	95	77	62	92	61	131	55	53	72	82	60	67	69	73	64	52	37	67	60	48	59	64	49	46	0	53	45	66	0	33	30	0	17	6	31	17	3190
RA_116_Target	182	113	99	100	118	101	88	103	73	79	84	80	62	81	75	80	76	0	98	63	74	52	49	61	55	44	68	60	50	59	44	54	63	38	46	36	49	37	58	36	90	0	95	106	36	59	0	14	3188
RA_271_Target	184	167	104	123	111	93	111	102	109	98	108	78	95	99	67	92	87	2	101	67	68	69	70	74	79	62	67	67	60	53	86	48	31	0	60	46	0	59	54	41	21	0	1	1	52	0	0	21	3188
M_1247_Target	212	117	107	109	125	83	96	68	84	75	70	71	65	104	64	88	73	3	65	55	66	75	65	45	55	45	50	59	55	43	63	50	79	46	91	53	0	48	70	32	84	2	90	93	30	46	0	18	3187
M_3007_Target	128	109	108	107	110	106	114	101	81	83	57	56	67	73	83	61	73	0	92	50	39	35	59	59	66	53	46	54	47	60	45	28	45	44	44	51	174	47	28	48	83	0	104	132	26	87	0	24	3187
M_5128_Target	200	111	124	99	123	114	110	99	104	107	107	84	106	88	69	75	88	110	64	63	62	73	77	74	57	72	57	70	77	55	43	54	25	55	52	29	0	64	52	31	0	0	0	0	35	0	9	19	3187
M_6743_Target	161	153	130	102	116	118	100	97	102	79	77	92	77	91	93	81	74	104	49	53	63	54	59	69	54	57	47	67	49	64	50	60	56	51	33	48	100	44	37	36	0	64	0	0	17	23	27	9	3187
M_7665_Target	129	144	115	120	116	85	98	103	95	79	83	80	77	79	72	71	55	117	61	54	81	47	72	74	74	78	69	66	42	48	49	71	75	57	36	60	0	58	50	62	0	76	0	0	36	0	48	20	3182
M_2722_Target	175	116	110	131	109	133	92	109	74	90	102	78	72	90	84	84	68	0	81	69	62	82	72	69	66	79	61	60	75	84	84	77	26	72	25	56	0	57	42	57	0	0	19	31	39	0	0	18	3180
M_1996_Target	144	140	98	109	133	111	87	109	95	93	98	76	68	70	77	80	64	20	64	44	49	60	56	51	52	66	49	55	111	66	54	53	63	42	47	25	21	55	45	49	75	13	99	54	32	32	3	20	3177
M_3488_Target	167	173	125	104	116	112	126	93	114	105	93	83	79	99	96	87	76	0	44	81	71	60	73	66	61	62	80	64	67	59	44	76	74	53	0	43	0	39	69	49	48	0	0	0	37	0	0	8	3176
T_210_Target	157	121	125	94	109	103	89	106	71	74	117	77	105	70	62	78	56	112	68	66	60	56	62	46	76	65	57	54	63	59	56	66	37	46	49	78	81	47	54	39	0	79	0	0	35	16	22	12	3175
M_4043_Target	139	134	131	111	115	128	194	79	91	92	0	86	72	88	75	161	50	97	78	59	56	61	1	62	1	48	55	120	73	64	146	73	38	68	75	59	0	96	4	35	0	0	0	6	26	1	1	25	3174
M_703_Target	118	199	174	93	140	79	143	81	65	129	61	137	73	57	67	112	40	93	73	53	101	40	36	39	103	50	55	88	54	43	44	51	23	54	37	36	80	66	29	44	0	31	1	2	16	16	24	17	3167
M_6346_Target	147	111	123	130	119	107	97	139	82	114	82	79	84	70	100	78	89	115	75	62	61	61	84	33	63	73	56	72	58	61	46	59	57	54	6	49	0	64	56	59	5	29	6	5	21	0	9	17	3167
M_7444_Target	145	127	103	132	121	98	95	117	94	80	66	85	73	78	87	76	79	146	80	68	58	61	39	69	69	76	43	47	59	58	43	62	67	63	53	31	0	42	45	44	0	100	0	0	37	0	43	8	3167
M_6927_Target	173	118	133	133	133	116	111	120	74	93	76	78	68	87	99	99	83	126	47	39	50	49	63	39	63	62	53	66	64	73	54	47	69	52	68	53	0	47	40	53	0	28	0	0	37	0	16	13	3165
M_5370_Target	140	146	126	139	95	105	111	154	126	96	90	78	77	81	81	86	92	118	81	64	59	59	47	55	79	84	67	61	41	64	39	44	22	64	42	43	0	54	34	52	0	2	0	0	33	0	0	30	3161
M_4343_Target	153	132	136	83	111	112	106	120	89	112	69	123	87	98	70	96	68	109	99	78	70	51	30	66	45	90	54	74	72	58	50	37	28	46	80	63	0	71	25	38	0	0	0	6	22	0	0	33	3160
M_2580_Target	159	124	160	95	130	79	106	101	83	100	72	71	89	88	75	68	65	0	34	64	63	63	46	64	71	41	61	54	41	77	45	38	58	94	42	48	0	51	44	40	129	0	89	67	32	22	0	16	3159
M_6358_Target	148	154	138	118	103	112	121	118	105	103	82	75	76	74	90	63	105	157	71	81	61	75	70	55	68	65	58	50	47	83	61	58	36	56	0	47	0	49	42	43	0	0	0	0	24	0	0	15	3157
M_6057_Target	152	153	117	101	116	119	104	81	100	112	85	68	87	66	84	92	57	124	51	71	58	60	44	63	56	60	74	55	68	50	61	58	59	48	64	42	1	59	47	49	0	51	0	4	35	1	19	30	3156
M_3612_Target	119	148	144	129	111	112	116	82	92	96	67	95	81	71	64	95	74	0	32	72	78	51	57	50	58	81	73	57	70	67	42	44	83	59	0	49	1	40	43	39	91	0	110	61	39	1	0	11	3155
T_160_Target	146	156	107	87	105	104	127	107	102	91	77	85	78	105	88	66	80	103	60	81	66	59	38	60	65	65	55	89	31	55	56	47	33	59	52	57	1	62	36	56	0	74	0	0	31	0	32	17	3151
M_1346_Target	156	135	122	102	110	130	109	111	100	90	86	110	75	89	86	96	70	0	30	64	55	70	66	52	50	48	55	51	62	64	41	64	58	47	43	56	0	45	43	47	106	1	37	77	20	7	0	12	3148
M_6218_Target	139	109	130	115	91	112	100	75	84	76	87	85	84	72	67	72	86	114	71	59	57	51	58	73	58	58	63	61	70	72	65	60	63	55	63	57	10	31	68	44	0	83	0	1	31	4	47	14	3145
M_1178_Target	137	113	115	109	88	97	94	78	83	93	70	94	75	75	90	77	75	0	77	67	56	73	40	63	85	46	74	67	55	71	78	53	55	57	44	51	0	53	53	42	94	0	128	6	25	40	0	26	3142
M_6216_Target	150	102	123	93	98	132	76	103	87	78	78	63	92	85	70	69	82	120	68	65	55	92	64	60	59	56	25	64	86	56	48	49	74	54	96	56	1	43	44	39	1	72	0	4	37	0	57	13	3139
M_6393_Target	175	145	117	124	121	118	106	107	103	92	70	88	77	104	93	94	72	161	23	74	103	46	59	62	59	35	60	60	29	85	68	51	24	69	0	45	0	64	54	40	0	0	0	0	39	0	0	22	3138
RA_168_Target	144	160	123	96	82	110	121	69	107	83	78	66	87	97	91	89	57	1	36	57	51	72	51	87	73	53	43	70	52	53	73	54	70	12	48	45	20	60	39	42	136	6	67	37	24	15	12	19	3138
RB_254_Target	168	114	90	98	119	94	88	82	80	99	74	73	79	83	63	75	66	105	53	57	60	65	63	71	48	43	65	53	46	47	69	53	44	65	37	43	82	53	59	29	0	46	125	4	33	12	45	18	3138
M_1610_Target	104	199	98	61	171	60	76	70	66	149	85	126	64	46	122	76	73	3	31	82	68	51	54	48	67	46	28	79	65	37	75	35	38	48	55	46	62	83	43	78	60	19	99	34	22	23	3	8	3136
M_2856_Target	192	141	134	126	123	102	154	99	130	98	74	66	104	80	105	80	87	0	98	70	54	62	69	50	74	60	59	59	51	68	48	83	36	55	0	52	0	60	49	38	0	0	0	0	25	0	0	21	3136
M_2924_Target	160	154	91	113	86	132	94	111	80	93	73	72	91	64	83	74	81	3	53	58	50	54	44	78	45	69	100	73	56	65	60	32	32	61	55	29	3	66	47	52	78	1	64	63	39	34	2	18	3136
RB_201_Target	137	124	96	86	102	69	78	86	71	93	86	76	85	80	54	91	61	109	61	67	73	67	58	74	48	58	43	27	55	51	58	49	73	53	66	53	161	45	56	44	5	71	7	6	19	33	40	29	3134
M_2063_Target	162	137	96	102	116	102	102	94	87	73	95	83	56	82	69	69	66	0	44	55	75	56	59	64	54	55	48	38	84	75	38	53	82	71	34	36	5	50	64	50	117	1	56	128	19	14	0	17	3133
M_2275_Target	135	109	108	118	118	83	98	91	100	81	74	91	83	66	73	60	66	2	60	72	68	58	43	66	52	48	62	53	51	51	62	43	39	53	50	42	3	63	48	45	95	0	106	157	34	43	0	9	3132
M_4786_Target	135	114	122	134	108	102	101	86	114	85	86	74	76	86	67	92	74	117	74	67	51	58	52	74	68	70	68	58	38	70	60	49	15	62	57	57	0	49	45	50	0	74	0	0	21	0	47	25	3132
M_6717_Target	163	127	119	118	113	94	129	81	126	86	79	85	88	93	79	93	88	106	24	60	46	66	61	72	65	49	53	77	42	61	43	51	55	55	23	59	2	50	34	51	0	84	0	0	37	0	34	11	3132
M_2450_Target	140	104	115	89	142	94	88	83	89	82	81	91	71	99	55	107	61	0	50	75	67	49	75	28	51	45	76	56	51	65	46	60	47	45	36	51	0	36	60	39	105	0	107	150	13	44	0	11	3129
M_6412_Target	176	104	126	110	121	105	142	88	94	87	58	87	96	88	72	69	69	107	33	59	66	54	64	80	41	79	53	58	44	47	56	51	74	65	31	49	1	39	51	33	0	77	0	39	35	23	21	6	3128
M_147_Target	174	134	135	124	96	109	104	74	91	115	72	95	72	55	82	67	81	0	98	62	51	62	65	72	70	53	56	68	38	76	64	74	47	52	108	43	0	53	54	36	94	1	1	0	28	0	0	21	3127
RA_302_Target	131	132	109	108	95	88	88	73	66	72	80	74	70	71	85	79	66	19	61	42	66	47	50	49	59	51	39	64	55	59	46	60	60	52	42	55	131	47	52	47	80	18	80	87	34	56	11	20	3126
M_2162_Target	165	121	134	120	106	136	112	87	99	85	95	99	101	67	73	67	76	0	61	56	52	86	67	48	73	60	90	65	70	68	46	57	55	71	54	52	0	42	53	55	45	0	0	0	32	0	0	24	3125
M_1840_Target	123	113	99	109	83	100	95	89	70	81	49	54	82	65	84	77	46	0	65	67	50	70	22	73	46	60	59	45	80	66	49	44	96	57	41	67	142	33	25	45	60	2	93	111	30	97	0	9	3123
M_7353_Target	170	60	63	127	43	110	51	107	92	33	25	38	102	95	39	94	88	151	76	83	32	73	35	65	37	66	76	32	78	70	32	57	67	74	79	72	199	21	30	22	2	90	0	2	37	52	68	8	3123
M_8018_Target	137	139	96	83	103	79	108	109	98	74	77	84	88	87	77	85	60	120	81	59	65	46	44	52	66	60	49	49	60	56	58	74	63	39	58	59	69	29	51	43	0	92	0	0	33	8	40	14	3121
M_5577_Target	126	111	127	111	123	106	101	121	70	72	83	93	62	77	63	88	79	102	79	56	56	73	77	68	66	55	48	35	61	52	47	57	80	48	102	47	0	55	60	21	0	93	0	2	13	0	40	14	3120
RA_56_Target	164	121	112	93	103	82	119	83	85	69	66	82	99	65	85	85	73	0	108	50	56	61	35	62	43	81	58	70	57	64	58	30	40	58	45	62	0	48	30	56	96	2	112	52	36	43	0	15	3114
RA_349_Target	166	159	146	109	102	137	109	114	106	89	85	60	99	83	83	75	63	0	78	75	70	59	57	57	67	42	65	72	69	58	76	41	72	58	74	37	0	44	28	51	0	0	0	42	24	0	0	13	3114
RA_16_Target	102	142	103	100	101	106	90	180	73	98	80	82	75	85	79	97	67	0	51	62	53	52	75	71	48	57	73	69	53	59	57	43	79	55	41	49	3	52	51	51	76	0	104	1	24	31	0	12	3112
M_2884_Target	130	128	116	117	125	103	108	117	82	115	95	84	89	100	79	87	58	2	74	74	70	91	59	61	68	69	52	60	81	71	62	72	31	63	0	58	0	51	35	35	89	0	0	0	38	0	0	11	3110
M_1285_Target	164	183	146	124	114	119	89	114	92	95	102	104	91	59	77	93	82	119	39	64	82	59	59	38	60	50	36	48	30	59	50	54	35	57	65	76	0	59	27	43	0	0	0	0	33	0	0	20	3110
RB_128_Target	156	133	137	126	103	117	96	94	103	114	73	69	101	100	67	77	60	114	65	64	64	69	43	71	62	43	68	35	33	41	63	59	17	63	70	65	12	59	42	64	0	6	43	0	29	1	0	17	3108
M_6720_Target	162	154	124	105	114	112	91	111	80	94	89	94	78	94	66	76	72	104	33	66	55	64	63	63	57	39	51	58	30	58	55	55	57	73	28	59	0	46	33	50	0	81	7	38	30	0	24	14	3107
M_2969_Target	120	150	130	108	104	106	100	119	96	121	89	91	79	76	72	62	59	1	65	60	63	57	71	60	61	63	74	55	74	50	52	41	47	50	52	46	0	51	38	31	29	0	75	101	24	14	0	18	3105
M_3719_Target	164	125	128	103	106	121	127	112	100	90	80	77	80	89	82	90	51	122	63	79	60	56	59	46	57	58	64	61	59	74	66	40	39	61	20	66	1	74	40	60	0	0	0	0	29	0	0	20	3099
M_6653_Target	145	128	97	97	85	93	93	104	95	72	85	95	88	53	62	87	67	121	57	57	62	67	61	70	64	56	68	59	50	45	47	45	49	59	19	55	102	55	52	33	0	83	0	0	34	30	30	23	3099
M_6372_Target	168	125	140	130	125	98	119	133	94	98	74	65	89	83	69	74	60	133	85	39	59	74	58	70	58	76	72	66	50	83	60	41	76	67	0	36	0	31	38	52	0	0	0	0	21	0	0	8	3097
M_6641_Target	163	141	146	126	126	124	104	97	98	91	83	97	75	110	66	76	70	101	31	68	47	72	78	58	80	71	49	52	30	61	54	47	72	60	40	55	0	44	51	32	0	0	0	0	34	0	0	15	3095
RA_96_Target	137	118	105	97	99	88	72	93	78	65	61	58	72	67	73	70	60	15	36	54	50	58	70	50	48	50	42	57	58	64	53	41	53	59	72	46	129	35	59	19	88	72	81	93	18	64	27	19	3093
M_2092_Target	109	100	101	81	95	79	95	72	65	81	64	80	84	71	71	53	80	3	53	69	60	42	32	61	46	56	56	61	83	49	48	54	46	47	36	44	132	59	36	48	101	1	99	187	22	68	0	12	3092
M_3008_Target	155	126	126	133	84	78	121	85	79	92	72	88	55	65	72	78	67	1	67	74	66	57	71	55	47	69	60	63	85	61	54	58	39	25	74	53	0	36	51	27	84	0	60	115	24	24	0	16	3092
M_695_Target	177	126	114	102	113	119	92	104	103	68	86	80	87	90	89	82	82	0	33	58	60	63	59	61	65	63	82	49	30	69	52	65	66	45	39	59	0	42	60	53	51	0	90	1	34	0	1	27	3091
M_6841_Target	161	133	125	89	116	103	101	94	85	73	61	71	76	61	58	54	57	109	59	63	48	62	90	68	53	59	46	45	56	54	57	67	37	51	31	52	172	46	41	36	0	48	0	0	27	39	40	17	3091
M_4527_Target	137	118	102	100	108	120	115	115	98	81	106	13	88	75	77	86	82	104	35	78	77	86	54	51	67	40	70	78	87	47	55	34	51	55	66	60	0	56	29	6	1	72	0	0	33	0	47	22	3082
M_1940_Target	114	129	125	109	90	97	105	113	91	91	66	75	75	71	107	59	77	0	67	66	64	48	36	75	62	69	64	51	77	52	51	52	76	47	45	56	0	41	43	39	85	0	121	37	29	16	0	17	3080
K_2_Target	114	98	95	76	69	87	81	77	81	94	59	64	77	41	52	63	62	0	121	52	32	63	82	54	34	58	54	54	54	52	51	48	107	34	54	44	9	27	48	28	94	0	284	121	25	88	0	18	3080
M_5479_Target	152	144	112	113	104	97	113	87	70	90	79	74	80	77	64	72	53	122	41	58	55	53	77	68	59	59	81	70	79	42	32	74	46	37	51	37	0	59	68	51	0	111	0	0	26	0	25	18	3080
RB_31_Target	100	119	129	115	89	106	106	85	94	104	68	99	52	73	57	86	62	99	25	45	74	68	55	49	57	68	62	65	60	66	49	32	74	47	41	54	150	47	30	39	0	85	1	0	22	28	35	9	3080
M_887_Target	152	144	117	95	123	116	123	79	100	111	90	98	97	81	69	66	75	5	66	59	49	55	57	75	63	53	73	62	72	62	49	46	53	54	31	47	13	51	54	40	62	2	4	1	52	6	1	25	3078
M_1671_Target	134	156	136	99	118	100	86	79	78	77	83	99	76	90	60	75	74	0	46	68	78	47	40	80	62	51	58	52	91	33	58	54	29	59	35	46	113	61	33	21	81	1	98	0	32	18	0	10	3075
M_2197_Target	122	122	96	90	80	108	89	77	89	75	68	67	64	64	44	59	62	117	48	39	61	55	46	53	44	71	46	47	60	52	40	42	44	37	42	36	139	51	37	45	29	78	96	107	14	55	48	19	3074
M_6776_Target	135	156	97	83	111	79	82	73	78	93	77	81	76	94	85	72	61	94	43	49	58	54	52	52	67	59	45	52	34	58	49	56	65	44	68	47	140	46	41	32	0	73	0	0	29	69	43	22	3074
M_7499_Target	158	103	125	115	119	119	106	112	73	77	84	116	76	88	69	71	67	91	75	53	56	74	70	64	71	43	48	53	52	50	62	61	57	52	52	50	6	51	56	45	10	3	9	11	35	8	2	25	3073
M_2593_Target	140	141	124	100	85	92	130	87	82	66	69	104	90	85	90	82	79	12	64	66	42	74	65	71	61	39	49	55	58	44	57	62	72	14	48	46	37	43	47	54	79	19	78	21	18	10	2	19	3072
M_6741_Target	155	130	135	108	103	124	90	102	84	67	87	63	66	120	85	57	94	128	30	80	53	61	53	62	62	74	52	78	30	68	48	47	63	60	22	63	0	63	35	34	0	48	0	0	16	0	50	19	3069
RB_218_Target	143	111	116	83	105	107	89	96	67	86	93	97	85	74	84	65	82	92	80	77	35	75	50	53	66	67	60	54	70	85	63	62	40	54	60	56	0	46	41	46	1	74	0	0	31	0	34	13	3068
M_6496_Target	166	151	115	71	125	82	129	113	116	104	86	85	63	74	82	89	54	104	30	70	76	66	76	75	67	62	62	38	43	59	61	65	72	67	14	54	0	46	52	49	0	0	0	0	21	0	0	31	3065
RA_106_Target	160	138	124	85	125	123	101	95	69	100	66	80	70	82	90	50	53	0	64	44	50	69	77	63	57	61	53	67	61	62	48	41	57	56	27	52	0	48	34	52	127	0	91	2	26	44	0	21	3065
M_4115_Target	130	103	114	103	104	120	84	103	84	82	63	66	94	54	78	77	66	98	69	63	58	76	54	56	45	60	50	54	58	54	44	58	41	47	77	38	116	53	53	49	0	65	0	0	21	44	21	16	3063
M_185_Target	150	118	117	109	96	102	103	79	89	87	79	109	90	85	87	85	60	0	88	68	62	66	89	75	70	57	60	34	34	56	75	65	32	33	65	40	0	50	84	33	104	0	24	6	32	2	0	13	3062
RA_55_Target	113	155	83	68	153	81	137	90	74	77	52	117	55	56	124	57	65	0	81	41	101	73	37	29	34	47	37	26	47	59	53	37	45	43	51	35	116	34	29	68	79	0	98	117	17	61	0	9	3061
M_71_Target	141	111	104	105	105	102	89	72	86	59	78	53	60	97	67	63	60	0	49	33	58	41	52	66	55	62	56	54	74	57	57	61	56	53	85	43	0	51	43	60	76	7	144	128	32	37	0	14	3056
M_177_Target	168	122	126	74	96	119	86	107	87	104	79	82	63	94	101	96	65	1	51	62	63	46	59	60	71	64	65	62	24	52	57	74	49	50	52	52	0	46	56	48	107	0	0	52	23	12	0	29	3056
M_1107_Target	124	122	153	113	98	95	109	106	94	100	66	70	92	77	74	58	72	0	84	42	37	50	41	78	46	57	54	67	59	54	39	68	49	56	37	57	0	49	40	35	127	3	48	59	19	53	0	25	3056
M_6506_Target	116	128	124	113	120	102	107	103	86	105	73	82	80	92	77	80	79	113	29	75	50	63	40	69	67	63	56	55	35	71	60	53	65	44	20	67	45	57	46	45	0	44	0	0	29	1	13	13	3055
RA_177_Target	140	135	130	127	117	118	87	97	116	98	76	84	56	102	80	81	65	0	35	64	54	58	56	81	44	51	42	56	72	58	66	69	70	40	70	63	0	62	30	45	2	0	28	77	20	14	0	19	3055
RB_192_Target	161	139	103	100	106	107	78	98	85	81	81	90	86	70	82	69	69	133	41	81	69	72	79	58	60	60	70	65	34	65	71	58	37	46	12	45	35	51	43	30	16	19	7	0	19	16	35	20	3052
M_82_Target	140	105	129	102	101	113	107	95	99	64	77	74	94	63	63	79	72	0	69	59	65	62	39	83	67	52	46	77	63	61	49	34	38	50	61	52	0	29	47	39	85	0	95	79	31	25	0	17	3051
M_2876_Target	148	86	100	94	80	78	90	86	85	67	76	74	82	89	69	64	79	0	73	51	36	70	50	46	52	59	44	56	56	55	57	52	47	73	45	54	76	39	44	54	93	0	111	103	31	48	0	29	3051
M_3326_Target	141	119	131	106	125	90	113	91	92	92	68	79	71	61	78	75	72	2	51	46	52	63	65	82	37	37	72	63	37	73	33	61	51	31	39	50	0	49	32	46	97	0	84	124	27	32	0	11	3051
M_3929_Target	135	138	98	145	92	90	104	106	82	86	86	76	74	69	101	54	68	103	76	77	64	55	54	75	75	57	62	50	69	59	62	75	26	55	33	45	45	48	34	30	0	52	0	0	13	7	27	19	3051
M_2439_Target	166	130	140	136	129	112	87	90	76	104	72	67	82	97	79	78	71	0	45	62	69	72	49	62	62	62	53	41	57	56	44	46	52	54	53	47	1	19	44	65	93	0	61	7	33	6	0	18	3049
RB_65_Target	168	146	128	104	103	89	94	72	79	84	82	98	83	76	65	89	52	101	55	63	50	59	35	56	52	45	46	36	53	52	58	24	62	64	58	41	93	37	36	28	18	32	14	60	32	50	13	12	3047
M_4807_Target	130	106	108	90	85	87	67	79	62	71	80	82	69	61	42	62	44	74	50	57	47	36	63	30	49	44	51	45	11	28	59	63	41	45	45	39	148	29	42	32	1	390	0	0	14	37	138	12	3045
M_6228_Target	145	124	141	122	111	119	126	103	100	94	81	97	68	97	92	60	54	121	68	81	61	55	44	57	47	49	47	63	50	55	46	46	57	56	42	58	0	41	57	51	0	0	0	0	42	0	0	16	3044
M_3663_Target	183	129	23	177	99	82	77	140	83	73	11	85	99	67	13	9	94	89	112	89	13	60	7	100	15	90	76	6	111	87	12	50	88	69	19	65	36	8	11	6	0	0	12	91	43	63	146	24	3042
M_326_Target	55	153	131	117	95	69	106	69	87	102	63	119	88	65	88	82	80	0	94	65	71	64	49	81	55	55	66	59	37	50	67	40	22	37	64	51	0	44	41	39	104	2	130	15	36	18	0	16	3041
M_2533_Target	134	136	115	115	119	93	98	80	70	46	81	69	88	65	92	63	59	1	27	70	73	58	73	93	88	70	49	48	70	59	59	89	68	58	45	48	0	68	54	49	135	0	27	0	29	1	0	9	3041
M_2758_Target	208	84	79	130	72	53	61	138	117	58	126	56	87	41	134	55	38	6	82	96	26	98	108	85	84	39	25	85	72	41	75	102	40	83	1	99	18	60	68	14	49	0	0	0	17	5	0	25	3040
M_5285_Target	149	155	131	108	80	92	118	102	61	87	98	90	76	82	58	71	87	107	72	45	81	39	63	57	74	66	63	68	41	72	67	63	38	65	62	51	0	52	35	42	0	0	0	0	33	1	29	9	3040
M_479_Target	0	171	128	99	89	88	137	105	108	74	76	91	117	94	87	103	60	0	31	69	68	61	78	54	70	48	48	63	72	54	55	74	41	56	64	54	0	60	67	44	110	0	21	0	31	0	0	19	3039
M_8112_Target	150	120	132	112	126	127	127	90	102	97	86	71	55	109	67	95	72	122	77	74	53	72	55	43	78	67	46	64	33	60	51	34	69	48	32	56	0	44	43	43	0	0	0	0	24	0	0	13	3039
M_3467_Target	116	143	116	115	143	99	126	117	84	119	80	80	106	94	54	76	88	0	69	80	61	63	60	68	71	55	69	56	53	57	64	31	39	60	29	52	0	47	37	43	75	0	0	0	31	0	0	12	3038
M_3581_Target	148	109	102	81	90	103	100	84	80	97	66	92	57	71	89	73	54	0	64	61	55	56	53	55	71	71	60	44	62	67	45	37	47	53	26	57	82	69	31	52	83	0	75	71	24	61	0	10	3038
M_4172_Target	151	128	125	117	107	96	99	60	77	83	93	90	82	91	80	78	79	105	68	73	65	59	62	69	57	43	65	50	69	71	59	58	27	35	38	43	0	69	49	53	0	67	0	1	22	0	0	21	3034
RB_70_Target	83	122	113	72	81	99	78	69	75	55	57	51	88	50	60	60	53	92	36	61	54	51	59	62	47	40	56	40	65	33	57	46	54	54	37	54	138	55	52	41	83	52	112	135	26	36	32	8	3034
M_3067_Target	154	155	143	120	104	86	107	106	98	102	90	95	73	82	94	92	62	3	82	58	66	47	42	67	70	71	40	59	70	54	61	52	25	25	67	45	1	37	28	43	0	0	120	0	21	0	0	15	3032
M_6619_Target	129	162	90	112	97	108	97	77	89	94	74	97	84	80	61	60	53	92	47	84	64	71	58	61	58	74	65	74	28	57	60	57	50	54	25	81	0	46	38	39	0	87	0	0	32	0	47	16	3029
M_914_Target	151	102	112	93	115	80	92	115	93	71	116	78	81	55	66	72	84	0	56	48	64	59	85	41	67	55	50	37	60	40	65	62	60	42	35	48	0	32	63	44	110	0	100	39	32	35	0	22	3027
M_4680_Target	74	154	120	104	123	114	93	104	61	94	81	83	107	83	83	82	52	110	56	64	63	54	86	52	75	43	53	52	85	59	66	72	37	48	71	37	1	41	67	45	0	33	1	1	20	0	11	8	3023
M_7164_Target	153	158	99	85	105	90	128	103	90	92	67	88	82	80	69	74	74	95	57	57	73	70	37	67	63	49	51	45	72	52	46	36	65	39	25	57	0	66	34	59	0	105	0	8	26	0	19	13	3023
RA_107_Target	110	119	120	70	105	87	87	90	79	61	74	64	45	77	79	56	65	0	49	45	59	62	57	63	52	46	49	48	82	61	51	53	53	47	60	43	139	37	46	31	96	0	79	123	16	73	0	14	3022
M_3628_Target	165	125	125	97	114	101	94	103	86	70	75	87	104	89	79	62	65	0	46	72	57	69	57	67	54	75	70	47	64	71	57	55	60	47	15	64	0	41	59	47	84	0	0	48	24	9	0	19	3019
RA_17_Target	119	128	115	109	99	95	101	185	85	79	69	77	69	70	67	84	73	2	59	76	61	74	40	56	79	59	35	22	66	50	45	36	72	47	27	48	0	60	38	60	97	0	107	0	16	43	0	20	3019
M_7094_Target	137	117	108	94	110	97	100	81	74	81	81	90	83	86	56	74	64	97	68	52	61	59	53	64	77	62	54	59	50	60	54	65	73	60	55	61	2	59	42	39	0	88	0	0	23	0	33	15	3018
M_4323_Target	134	140	117	127	127	104	87	91	90	74	74	68	76	83	88	93	69	0	69	50	60	73	31	63	46	78	53	63	50	42	67	40	56	37	36	45	0	64	52	34	87	0	29	93	18	16	0	23	3017
M_6324_Target	147	122	135	106	112	93	114	87	101	102	103	92	61	77	112	69	68	117	68	80	48	56	53	69	75	59	56	74	68	54	58	45	70	42	0	48	0	71	36	30	0	0	0	0	24	0	0	9	3011
M_7317_Target	137	140	85	100	113	146	67	87	111	94	101	65	78	67	61	77	93	107	70	68	50	59	49	53	53	76	55	46	82	48	54	59	49	69	55	56	4	27	47	38	3	44	8	6	11	3	22	18	3011
M_1932_Target	150	142	128	106	114	112	109	88	100	84	71	62	65	86	94	53	92	0	39	77	72	57	62	72	46	62	47	50	61	49	54	46	64	56	42	41	0	43	35	35	130	0	19	56	24	8	0	7	3010
M_709_Target	166	125	106	102	118	100	87	69	105	84	99	80	69	70	61	84	43	125	62	42	70	34	62	51	45	50	54	61	63	61	45	48	25	64	66	47	91	39	47	33	2	83	1	0	18	14	31	8	3010
M_4565_Target	126	131	116	92	103	101	92	84	106	102	53	66	57	68	81	84	95	112	33	70	62	58	60	75	52	50	59	55	46	60	50	45	59	56	42	78	0	47	38	59	0	87	0	4	35	3	38	18	3008
M_6340_Target	143	150	115	101	88	80	95	90	103	98	67	51	77	96	68	88	69	118	74	54	71	96	51	50	65	61	69	56	68	55	60	45	61	73	0	49	0	41	43	42	0	67	0	6	21	4	20	7	3006
M_6097_Target	150	117	111	98	77	93	117	70	93	65	73	65	57	86	76	66	81	109	56	55	41	64	70	62	62	53	54	39	68	55	58	75	84	56	88	34	2	54	60	48	0	71	0	0	42	0	29	20	3004
M_2972_Target	97	152	107	99	98	87	93	85	90	70	60	77	77	81	67	61	74	1	71	53	63	57	45	67	57	83	54	59	78	46	48	52	36	38	37	59	59	36	35	56	45	0	82	132	26	32	0	21	3003
M_150_Target	129	158	138	141	122	127	136	99	119	81	36	84	78	71	75	81	90	0	91	47	62	31	45	92	72	74	73	75	34	42	53	29	26	62	44	41	0	50	31	45	71	0	4	0	21	0	0	18	2998
RA_155_Target	130	101	110	73	88	78	73	89	89	71	78	58	90	54	61	85	34	0	64	49	39	59	49	59	53	52	59	36	85	57	45	34	63	60	41	33	122	42	52	30	93	0	108	127	23	85	0	15	2996
M_3029_Target	125	134	116	87	142	76	102	75	74	91	88	78	62	55	78	82	58	0	67	67	80	49	53	66	64	65	70	73	58	38	44	51	57	48	1	40	0	55	41	50	89	0	86	98	17	33	0	12	2995
RA_242_Target	116	134	116	88	92	72	106	61	90	86	77	49	74	68	71	65	56	0	69	57	33	31	64	56	64	42	46	53	81	42	50	51	40	36	48	27	106	47	36	46	104	58	71	85	20	62	34	14	2994
RB_79_Target	113	135	117	107	91	92	108	87	73	79	99	90	70	98	63	70	55	117	40	37	51	54	63	70	70	65	59	45	53	46	51	60	65	50	69	36	9	56	33	58	3	64	8	5	38	6	41	25	2994
M_3262_Target	151	137	97	102	79	110	109	87	79	74	107	96	75	86	64	69	53	0	46	68	75	52	57	60	65	56	69	59	59	54	60	56	34	66	37	42	0	55	38	46	110	0	77	10	27	15	0	21	2989
M_604_Target	131	145	133	105	104	115	109	110	107	86	87	73	86	75	78	75	67	0	34	61	67	70	65	51	56	51	82	57	81	54	38	56	51	63	35	50	0	64	66	42	60	1	2	0	25	0	0	19	2987
M_7302_Target	157	115	99	114	119	80	112	89	84	78	84	87	74	77	51	59	63	119	71	49	37	44	44	64	52	38	35	71	58	62	48	28	51	46	54	54	0	51	40	40	0	203	0	1	21	1	46	17	2987
M_2818_Target	131	143	123	101	112	115	106	113	98	93	93	86	55	86	100	82	75	0	87	65	58	80	50	66	68	78	66	54	60	53	61	36	24	46	4	52	0	43	22	42	106	0	7	0	22	5	0	19	2986
RA_57_Target	110	160	108	95	106	70	103	100	76	79	93	71	54	95	79	57	73	8	103	54	57	67	62	54	57	67	57	81	38	56	57	35	55	40	45	55	11	55	43	30	90	10	69	5	25	44	6	20	2985
RA_329_Target	145	110	115	101	114	119	119	76	92	69	85	64	98	82	78	96	44	0	31	64	67	69	69	49	56	65	63	55	72	54	55	50	65	48	26	74	17	54	40	27	89	13	13	43	13	16	8	12	2984
RB_223_Target	144	99	116	124	78	83	60	70	78	66	75	60	46	75	73	46	74	86	78	48	69	50	80	55	55	39	49	55	65	62	52	46	69	63	75	52	92	34	56	28	0	53	0	81	24	67	13	20	2983
T_103_Target	124	73	98	88	99	86	80	105	81	68	76	63	107	72	61	85	43	16	70	61	70	73	48	53	50	39	48	40	78	44	48	57	41	49	49	51	108	31	44	31	85	7	92	101	20	46	6	15	2980
M_7617_Target	144	109	113	103	115	86	77	109	112	82	104	58	69	108	55	73	72	137	89	57	62	53	31	96	50	96	44	59	27	80	50	35	62	57	26	51	2	39	19	33	0	67	1	0	31	4	28	5	2980
M_1255_Target	211	89	135	81	99	86	100	85	97	79	77	58	77	81	87	84	64	0	37	68	76	60	59	62	69	48	44	46	37	56	45	51	70	64	35	49	0	56	44	39	87	1	51	75	22	20	0	17	2978
M_3514_Target	147	118	104	122	96	100	118	70	83	88	85	67	98	77	76	67	68	0	67	44	56	44	54	65	62	72	45	50	59	46	50	40	41	48	43	50	1	42	36	37	84	0	91	109	23	29	0	6	2978
RB_208_Target	137	96	85	81	72	106	80	71	68	66	59	67	53	76	59	62	66	77	60	60	60	48	43	34	61	55	59	28	49	47	42	41	124	84	72	39	58	37	31	53	0	55	109	120	30	47	42	9	2978
M_2728_Target	164	118	124	132	100	97	122	118	114	80	87	87	74	80	78	79	67	0	93	53	71	53	67	74	51	67	67	83	74	43	55	45	29	56	0	47	0	53	40	49	0	0	0	0	60	0	0	23	2974
M_3107_Target	141	144	128	103	88	105	114	124	82	94	88	76	73	68	77	89	79	0	81	74	46	54	37	61	64	67	64	51	62	62	50	45	25	49	40	33	0	42	38	50	36	0	124	0	32	0	0	10	2970
M_125_Target	176	142	117	105	113	90	92	84	93	98	67	102	55	61	61	71	65	0	99	46	59	58	59	65	60	63	53	55	28	55	46	68	25	57	36	58	0	36	42	41	110	1	100	0	42	0	0	15	2969
M_2293_Target	163	118	110	97	112	110	121	98	86	87	88	95	82	62	65	96	60	0	70	73	77	61	69	69	69	72	53	62	52	47	65	69	34	88	38	47	0	58	51	45	0	1	1	0	28	0	0	20	2969
M_7100_Target	135	110	117	92	104	111	91	100	65	92	69	79	78	81	78	78	78	83	72	73	58	53	50	61	56	57	61	64	44	34	46	41	61	53	49	71	0	38	46	48	8	74	4	36	24	0	36	10	2969
RA_289_Target	153	124	110	99	93	101	99	97	71	86	80	89	80	67	73	68	59	0	67	73	54	48	57	36	56	64	71	59	54	58	76	54	38	65	63	50	0	31	46	32	75	0	107	3	38	36	0	7	2967
M_6850_Target	161	36	60	107	28	121	78	116	104	28	38	29	98	101	23	88	72	127	78	57	31	72	28	70	23	53	79	74	78	57	23	51	60	85	48	59	212	47	16	13	0	111	0	0	30	33	39	20	2962
T_142_Target	135	117	118	88	92	105	95	99	83	93	75	82	79	52	68	72	53	104	63	69	73	57	46	52	61	47	60	53	53	41	45	37	28	51	51	50	110	49	41	38	0	67	0	0	18	26	49	15	2960
M_4815_Target	134	117	134	114	112	112	116	91	85	81	92	97	81	81	59	80	88	111	57	59	77	54	45	59	69	63	64	48	28	57	39	26	25	51	67	28	0	26	39	59	1	63	0	1	12	1	46	11	2960
M_1362_Target	139	120	114	130	76	103	87	115	109	59	99	83	84	59	73	75	76	0	55	60	88	82	52	43	61	61	69	51	62	52	55	52	61	56	44	55	0	37	51	42	104	0	1	2	24	12	0	25	2958
RB_222_Target	144	125	108	98	95	105	80	105	80	92	66	79	82	98	65	57	64	119	56	54	61	65	53	69	62	61	48	65	45	58	43	40	36	57	41	48	35	63	32	50	0	66	0	1	27	11	34	14	2957
M_2942_Target	155	125	125	105	106	101	124	77	86	90	76	64	70	83	69	71	59	0	64	64	73	67	75	52	65	69	54	47	57	50	43	58	48	61	15	54	0	44	54	32	87	0	50	0	49	14	0	19	2951
M_5747_Target	113	113	129	111	112	96	106	97	91	64	70	69	71	77	74	68	80	115	65	70	65	73	48	57	64	47	63	39	40	47	52	36	34	48	43	73	62	51	44	41	0	34	0	1	36	9	36	16	2950
M_6472_Target	136	130	125	105	113	107	119	105	107	86	87	59	63	72	63	78	67	87	29	64	65	47	55	56	60	70	35	55	33	61	87	52	66	47	36	38	0	35	43	53	5	48	0	1	30	0	37	19	2936
RA_13_Target	24	120	126	117	112	98	112	112	79	88	86	87	100	81	72	88	101	0	57	68	51	80	71	70	54	70	53	84	27	69	58	61	65	14	18	67	19	72	52	42	16	1	16	15	34	8	12	7	2934
M_4890_Target	126	134	4	101	88	99	99	114	96	87	83	0	84	79	6	72	71	109	61	66	2	36	49	67	51	36	57	53	59	46	48	60	50	42	51	58	97	56	45	49	0	160	1	0	18	49	105	9	2933
RA_254_Target	94	119	117	96	106	102	94	83	108	77	83	81	71	90	75	58	53	9	61	55	64	65	53	65	58	52	59	49	45	38	50	48	38	31	53	52	46	36	44	38	91	29	75	38	22	29	14	19	2933
M_2488_Target	164	118	92	104	122	98	81	70	73	74	81	88	90	53	62	96	95	3	34	47	51	53	73	77	55	66	57	53	42	60	60	37	50	46	41	31	1	41	46	61	96	2	36	42	50	34	1	24	2931
M_3_Target	213	2	0	150	0	119	2	135	112	2	2	0	117	88	0	1	1	0	76	112	0	2	0	64	0	71	56	0	67	63	0	69	117	64	125	75	236	0	0	0	143	108	143	167	27	130	63	5	2927
T_129_Target	230	1	0	196	1	195	1	159	181	0	1	2	154	114	0	0	112	197	130	102	0	120	0	80	0	107	77	0	101	117	0	0	81	73	54	98	51	0	0	0	1	26	2	1	54	19	69	19	2926
M_7630_Target	142	125	120	115	120	88	89	94	94	86	82	94	68	94	100	74	62	96	60	64	47	76	74	50	49	55	55	72	23	64	40	46	53	47	42	37	0	46	41	51	0	33	9	0	26	0	1	22	2926
M_5794_Target	172	119	128	115	101	73	110	93	72	88	88	68	63	55	78	52	58	120	86	52	46	55	60	60	55	64	43	76	56	54	48	50	70	0	64	70	1	53	29	37	0	53	0	0	33	0	29	28	2925
T_122_Target	72	148	162	71	126	72	140	65	78	96	94	112	58	55	81	88	44	1	30	99	67	47	97	39	58	27	28	60	15	23	77	40	36	35	65	33	49	60	78	29	125	30	31	40	13	22	0	8	2924
M_5447_Target	129	100	114	98	100	88	90	105	85	86	79	63	93	72	87	70	58	114	52	80	70	66	58	56	64	60	47	56	72	45	67	71	63	62	55	49	1	43	46	53	0	12	0	0	24	0	0	21	2924
M_559_Target	131	122	96	108	97	74	107	107	81	96	101	87	87	79	67	79	76	0	52	67	65	47	63	56	54	53	52	57	90	59	59	51	62	76	33	55	0	40	33	50	64	0	29	0	32	0	0	29	2923
M_1156_Target	139	113	126	93	108	79	112	91	75	68	75	76	73	63	48	54	58	0	74	54	76	59	61	51	51	54	43	55	47	62	59	41	64	47	49	49	0	43	26	37	75	0	91	115	29	45	0	15	2923
M_6738_Target	140	150	131	106	102	93	111	119	89	79	78	68	78	71	89	76	71	71	35	50	83	53	58	70	76	48	61	56	33	57	51	58	48	49	38	60	0	54	33	30	0	51	0	0	36	0	0	12	2922
RA_169_Target	157	142	102	96	85	86	108	112	71	92	78	77	68	91	64	60	67	9	46	72	58	57	70	69	61	52	48	64	54	54	49	50	61	8	73	44	23	30	27	37	98	19	11	37	29	20	12	22	2920
RA_179_Target	130	102	109	77	86	89	114	101	108	78	82	105	72	81	54	63	81	1	41	53	73	67	85	58	58	48	47	56	53	62	49	70	71	74	58	51	4	45	53	39	106	0	0	0	48	0	2	15	2919
M_5088_Target	140	91	95	100	84	87	93	92	64	73	31	71	69	57	46	59	75	83	78	48	50	44	39	59	36	66	55	34	59	48	31	33	37	67	71	38	30	27	32	28	3	1	134	210	29	91	4	23	2915
M_7248_Target	131	129	133	111	73	127	71	64	88	88	82	77	58	54	73	72	56	118	68	43	55	53	43	57	57	59	33	54	59	55	50	57	64	73	53	60	0	62	36	42	0	83	0	0	30	0	40	24	2915
M_6513_Target	162	137	117	113	94	87	99	99	105	86	78	87	93	56	88	61	64	121	37	70	56	56	63	41	42	74	49	54	23	61	65	53	52	39	15	48	0	50	42	35	0	52	0	1	33	0	37	18	2913
M_3423_Target	145	125	104	95	79	95	107	87	69	46	80	77	76	66	75	50	73	0	53	64	60	52	57	46	52	38	50	55	66	43	45	26	60	62	75	60	12	36	15	42	83	0	118	108	19	48	0	18	2912
M_661_Target	129	134	120	88	96	86	104	126	103	87	85	86	67	73	74	88	57	0	41	49	45	46	58	76	80	55	48	62	39	70	79	57	64	57	36	50	1	54	40	42	100	0	0	0	30	13	0	16	2911
M_1094_Target	134	146	72	71	107	89	86	94	64	80	61	88	78	74	70	41	65	2	77	61	49	42	59	57	58	48	55	57	55	65	42	71	62	55	33	40	0	54	51	31	100	0	71	109	29	38	0	19	2910
M_6044_Target	126	113	110	131	92	71	116	67	76	84	50	67	60	83	78	60	62	86	70	89	49	66	59	54	50	52	64	60	63	54	46	62	60	47	56	48	8	41	59	40	1	75	4	10	32	1	47	11	2910
M_5820_Target	133	89	90	91	86	78	88	77	78	76	65	66	70	96	72	60	51	77	73	54	56	50	52	37	45	54	51	69	35	44	35	47	43	11	32	50	205	51	35	50	12	68	21	52	23	60	37	14	2909
M_6656_Target	126	136	106	122	96	101	114	93	89	91	76	62	81	81	37	86	73	138	36	59	68	60	49	58	50	65	49	53	44	61	51	46	50	56	27	49	0	54	24	41	2	74	0	0	36	0	32	7	2909
M_2926_Target	162	1	0	165	3	141	0	129	120	114	0	114	128	114	96	0	113	131	106	82	76	81	0	77	0	70	98	76	49	90	0	83	65	51	33	82	0	53	0	0	0	82	0	0	49	0	53	21	2908
M_3926_Target	97	132	115	123	103	111	106	84	94	111	68	98	75	73	87	93	74	99	75	70	56	53	48	61	72	68	59	57	66	50	67	34	24	65	14	50	0	47	29	52	0	0	0	0	31	0	0	15	2906
M_2904_Target	144	130	122	111	92	102	92	96	64	79	93	78	94	70	70	74	73	0	41	64	77	53	63	60	52	68	47	60	36	42	35	56	42	50	60	47	2	42	65	35	98	0	64	2	20	20	0	19	2904
M_3358_Target	143	111	105	108	88	95	77	76	80	89	76	75	60	69	75	67	76	0	59	64	62	53	53	40	77	79	66	38	53	54	47	54	51	45	32	43	5	55	36	21	79	0	44	156	37	15	0	15	2903
M_6211_Target	137	113	111	78	79	75	88	72	52	66	76	67	74	78	68	87	72	91	47	60	61	51	64	69	60	56	49	46	59	42	36	45	45	44	57	58	163	66	31	35	0	68	0	0	28	39	36	4	2903
M_1646_Target	123	144	92	81	83	150	75	103	70	81	84	59	60	148	65	60	70	7	57	77	36	57	63	76	55	52	62	59	24	61	45	40	56	54	52	33	3	38	42	29	86	6	2	81	36	49	4	12	2902
M_3952_Target	155	123	138	100	114	76	83	96	59	82	64	86	88	102	74	57	59	97	75	64	32	60	68	80	57	50	61	55	36	41	50	61	31	53	29	50	0	50	36	49	0	72	0	0	31	0	43	15	2902
RA_95_Target	115	105	123	81	84	98	60	96	73	82	61	95	63	89	51	67	73	4	50	43	51	49	68	54	61	41	61	51	63	54	44	39	67	42	52	33	63	42	47	38	95	0	94	88	23	54	4	10	2901
M_6565_Target	160	134	143	136	117	73	82	78	92	58	74	76	67	76	72	58	58	109	38	77	48	36	70	64	56	52	48	53	30	58	70	51	68	56	42	46	0	50	23	48	0	60	0	0	31	0	41	21	2900
M_6994_Target	131	128	135	95	85	98	113	78	88	84	92	70	61	78	59	66	43	84	49	61	37	63	44	45	69	42	49	55	45	41	58	43	56	42	44	49	88	51	52	37	0	63	0	0	42	34	38	14	2899
M_7510_Target	122	92	80	140	82	95	84	94	85	83	88	60	67	60	50	76	56	86	94	38	60	50	47	65	52	35	44	40	57	45	61	58	48	54	79	50	106	36	44	28	0	44	15	41	22	46	20	20	2899
M_5146_Target	159	163	103	115	86	100	129	79	77	85	98	68	93	94	91	91	48	103	32	57	45	54	70	49	70	55	59	47	48	50	46	56	19	46	37	52	3	27	33	58	0	19	0	0	27	1	28	28	2898
M_498_Target	94	122	120	122	109	87	104	81	81	89	73	88	53	77	83	59	59	1	41	51	66	51	49	53	75	60	66	70	45	42	51	48	35	50	45	60	0	40	30	40	95	0	66	105	29	19	0	11	2895
M_6392_Target	103	137	121	80	121	91	107	83	108	95	74	76	76	74	59	75	78	100	39	70	54	65	53	64	41	47	46	61	59	51	53	48	43	50	20	40	77	55	38	26	0	51	1	0	21	23	22	16	2892
M_2935_Target	130	115	160	102	123	101	97	96	99	120	80	89	68	81	64	71	63	0	86	63	59	69	47	72	43	67	57	69	35	42	55	41	22	66	56	37	0	52	41	34	70	0	0	0	35	0	0	14	2891
M_2908_Target	146	140	114	103	102	82	77	99	73	97	72	63	54	72	83	60	63	0	56	63	47	58	72	59	46	39	61	60	69	50	58	53	44	62	62	40	0	26	52	26	109	0	102	0	35	27	2	13	2891
RB_252_Target	119	96	92	86	90	74	68	67	72	67	52	69	60	57	39	46	74	94	99	67	66	39	55	66	44	26	26	38	39	60	57	37	47	40	119	26	116	37	29	37	0	62	93	99	22	60	39	24	2891
RA_291_Target	158	116	101	80	89	76	77	80	60	76	65	70	72	74	65	75	53	2	55	54	59	40	64	47	49	34	56	44	76	51	28	36	60	48	45	63	134	41	45	32	102	2	76	43	19	73	3	22	2890
M_115_Target	117	114	80	105	99	102	91	103	93	90	86	82	81	77	66	64	68	0	73	66	58	53	63	59	42	66	34	57	39	55	51	41	20	57	86	44	0	43	56	36	118	0	94	9	36	4	0	11	2889
M_231_Target	172	112	91	99	86	105	89	91	118	84	83	85	83	90	72	57	57	1	72	62	63	53	47	57	48	60	59	70	37	62	49	48	41	54	49	65	0	49	48	35	79	0	40	19	21	4	0	17	2883
M_2905_Target	124	150	103	116	87	98	83	107	88	89	80	78	92	89	87	64	95	0	39	75	80	55	55	60	53	45	54	55	48	57	48	51	22	51	56	53	0	48	36	56	101	0	0	0	38	0	0	17	2883
M_6846_Target	108	144	130	66	119	92	122	57	60	92	114	107	69	70	81	59	55	62	60	34	65	58	53	57	69	47	45	39	59	37	55	31	54	54	37	37	132	21	65	45	0	69	0	0	15	28	0	9	2882
M_6387_Target	137	121	112	99	76	95	113	87	130	90	87	73	77	86	74	80	71	136	46	70	62	61	48	57	53	69	58	65	72	46	57	37	35	55	0	38	0	44	33	57	0	39	0	4	15	0	1	15	2881
T_10_Target	106	109	115	100	110	65	103	73	75	80	72	65	81	41	68	53	65	2	64	75	55	47	42	55	50	81	43	47	65	57	34	51	37	48	56	38	0	47	36	50	99	0	102	131	27	41	0	19	2880
RB_125_Target	132	140	119	101	103	92	82	91	93	91	129	90	75	75	90	88	72	108	54	45	86	45	48	62	36	52	49	59	29	47	63	51	37	35	39	61	2	49	47	47	0	0	4	1	34	0	0	20	2873
M_6342_Target	142	106	115	106	95	99	120	103	105	92	75	73	89	75	89	73	65	108	77	55	49	45	79	54	60	59	63	60	63	59	51	46	61	38	0	36	0	39	51	49	0	0	1	0	29	0	0	17	2871
M_2005_Target	142	128	95	97	118	86	108	80	96	79	86	88	67	67	59	74	57	0	48	54	39	50	41	59	47	34	54	62	91	48	49	42	84	42	45	46	0	31	42	30	105	0	109	34	23	16	0	18	2870
RA_251_Target	135	124	95	93	76	84	81	82	82	80	57	93	61	74	75	51	66	0	56	62	67	68	52	49	42	41	46	46	70	48	48	54	59	56	52	56	2	50	45	27	70	0	104	130	22	32	0	6	2869
M_6133_Target	163	113	124	115	127	88	75	97	75	93	100	61	55	59	68	56	80	103	60	45	58	70	51	61	61	47	48	59	53	41	56	32	55	38	61	38	0	45	43	44	0	67	0	0	31	0	32	20	2868
M_867_Target	163	114	114	106	90	98	78	97	105	74	66	74	73	79	76	78	77	90	46	64	46	49	42	74	53	69	63	60	25	56	45	49	78	59	44	57	0	43	41	25	0	57	0	0	30	0	17	24	2868
M_760_Target	156	168	108	105	93	97	98	107	61	76	69	66	68	63	70	60	70	0	80	50	55	67	43	71	50	46	58	70	46	59	56	54	65	41	45	50	0	42	27	36	120	0	0	0	37	31	2	28	2864
M_3241_Target	146	160	117	120	109	112	104	120	82	104	69	79	85	104	63	77	59	0	37	49	56	57	40	75	72	45	46	48	74	54	26	36	21	49	11	49	1	33	34	40	50	0	93	0	30	13	0	15	2864
M_3494_Target	157	131	103	145	95	122	94	69	80	95	77	84	59	71	66	64	82	0	66	65	70	61	27	71	56	59	41	48	57	64	59	29	53	43	0	47	0	55	29	50	69	0	71	26	31	1	0	22	2864
M_802_Target	147	146	92	88	117	104	109	95	71	93	86	78	83	77	71	52	76	0	65	53	59	71	46	34	52	62	56	55	60	55	60	21	73	32	59	48	4	31	42	48	17	0	25	38	22	37	26	26	2862
M_2127_Target	144	127	90	77	102	94	94	80	94	85	96	96	62	75	88	70	65	0	61	53	55	60	44	77	45	67	49	52	76	56	42	35	71	46	61	39	0	49	40	51	62	0	50	15	33	19	0	14	2861
M_3496_Target	171	131	110	94	91	72	87	103	86	100	75	78	76	76	79	78	71	0	49	58	60	48	51	86	60	75	50	66	58	37	62	55	58	40	0	43	0	44	52	36	96	0	55	1	33	0	0	10	2861
M_83_Target	124	113	83	106	93	99	80	102	54	94	44	50	77	42	74	87	55	0	78	67	63	49	65	63	50	47	54	63	49	52	53	32	49	52	44	36	0	36	23	51	89	0	99	127	22	52	0	17	2859
RA_233_Target	114	140	94	90	84	95	78	71	82	89	67	67	61	83	64	58	79	0	52	52	73	58	55	53	55	46	53	54	49	46	55	53	48	54	6	34	3	45	44	46	95	1	100	121	31	35	0	23	2856
M_5642_Target	141	106	90	106	94	91	84	92	72	89	73	71	78	69	64	59	64	75	68	57	42	45	67	58	53	62	61	56	57	59	45	35	67	41	56	47	3	41	47	46	26	62	31	37	30	7	20	11	2855
M_6063_Target	128	101	82	107	98	92	71	89	69	88	80	88	82	100	70	51	54	104	85	63	63	61	67	44	51	56	54	46	62	62	42	64	52	43	60	42	3	50	36	29	4	83	2	3	33	3	25	13	2855
M_7190_Target	153	140	92	90	132	81	79	93	77	77	53	66	79	67	64	76	81	114	76	53	38	57	55	52	53	97	47	53	45	54	57	54	49	48	50	31	0	37	59	60	0	49	0	0	33	0	17	17	2855
RA_284_Target	108	94	127	115	85	77	116	68	70	95	56	76	50	65	85	61	76	1	57	50	47	69	64	46	56	60	55	36	38	49	48	66	52	61	43	39	5	59	50	36	82	0	78	98	34	37	0	13	2853
M_830_Target	114	106	98	105	103	75	98	99	96	70	58	95	77	60	48	59	64	114	55	48	68	64	54	72	47	52	45	52	49	53	63	54	48	40	47	47	26	40	30	37	28	20	16	46	26	14	41	25	2846
M_2921_Target	119	125	94	116	115	106	98	84	74	71	68	94	95	73	81	67	45	1	45	52	49	51	35	70	60	46	52	70	46	56	43	34	52	49	62	59	5	67	27	27	65	0	72	47	34	29	0	13	2843
M_930_Target	144	104	120	88	104	99	63	81	89	80	72	73	60	73	88	70	58	2	59	56	72	74	50	51	60	53	42	56	44	60	56	50	46	67	30	39	0	40	42	40	103	0	118	0	27	24	0	12	2839
M_5506_Target	128	149	130	126	109	90	103	106	77	74	78	83	69	62	78	63	82	93	65	56	47	56	48	74	37	52	46	49	67	86	47	42	54	60	26	65	1	47	32	45	0	0	1	0	24	0	0	12	2839
M_8095_Target	160	132	99	107	83	92	150	92	77	72	83	63	79	83	47	71	70	94	81	56	73	58	71	53	64	86	62	50	24	42	66	41	59	45	32	46	2	44	47	35	0	0	0	3	32	1	0	12	2839
M_6059_Target	143	95	102	110	102	101	75	83	73	52	61	77	72	73	66	63	70	110	69	59	48	54	69	57	66	52	52	51	43	59	73	38	56	45	63	45	9	59	48	27	2	66	5	9	30	4	36	14	2836
M_7263_Target	124	116	78	99	108	85	96	105	65	63	67	54	73	60	80	78	90	113	70	79	65	57	34	73	53	80	38	68	67	37	49	43	48	47	75	20	0	38	45	43	0	94	0	0	18	0	33	7	2835
M_4493_Target	195	117	109	95	104	71	77	91	76	73	86	64	67	76	77	67	41	95	48	50	49	43	43	37	42	46	68	47	67	45	59	67	54	54	54	41	0	46	32	36	2	89	4	39	23	22	38	7	2833
T_63_Target	106	141	96	112	98	104	96	68	95	76	61	86	77	74	58	75	78	26	58	71	60	45	33	38	61	51	36	63	58	45	43	36	50	45	56	41	44	47	39	46	41	33	63	32	13	24	15	18	2832
M_2122_Target	145	118	109	91	80	92	98	86	72	92	62	81	68	69	72	63	59	5	54	55	63	52	51	48	51	52	53	49	92	61	42	45	73	41	30	58	9	42	30	40	85	13	82	28	24	15	6	25	2831
M_2123_Target	125	100	107	104	89	66	75	98	82	79	74	53	73	59	60	63	54	5	58	52	48	47	60	48	51	71	44	49	95	51	59	32	70	35	49	41	42	42	24	38	49	26	103	90	30	28	9	24	2831
M_1912_Target	164	124	137	113	105	86	109	88	98	84	106	79	74	85	94	67	68	1	38	66	55	43	47	54	66	70	54	53	45	48	47	38	72	39	36	68	1	56	26	37	13	1	21	0	38	5	0	11	2830
M_69_Target	145	123	130	103	86	105	58	106	95	71	68	77	85	74	62	72	81	113	64	52	71	61	52	67	55	56	67	51	63	27	37	37	43	47	39	67	56	41	30	34	0	0	0	0	34	13	0	12	2830
M_7964_Target	124	137	127	106	97	98	89	93	90	82	72	71	75	64	84	81	63	90	58	55	54	77	33	49	41	55	57	50	25	51	44	50	61	53	26	48	6	47	42	39	1	77	2	2	28	7	34	15	2830
M_3465_Target	118	116	97	82	101	71	84	83	89	64	76	69	52	66	45	64	55	0	44	53	43	42	60	39	62	45	45	38	72	40	59	46	37	42	75	59	65	35	48	39	96	1	105	87	32	46	27	15	2829
T_217_Target	105	85	106	97	98	84	66	88	90	83	80	96	68	66	43	44	62	67	38	69	54	54	41	43	63	48	55	53	54	45	38	52	62	52	54	43	114	44	32	25	22	66	20	29	36	44	29	18	2825
M_2830_Target	140	123	141	99	91	89	88	83	97	81	92	96	83	74	76	50	70	2	52	40	67	49	52	51	60	61	36	67	72	57	58	49	32	44	0	43	2	69	40	35	108	0	0	67	21	0	0	15	2822
M_5001_Target	155	110	115	100	107	0	61	86	63	102	60	56	65	0	64	75	75	108	74	58	65	66	71	61	57	57	51	43	27	68	58	55	33	43	53	41	0	35	50	36	0	92	81	50	20	25	41	8	2821
M_3848_Target	133	101	118	129	110	72	91	82	95	80	76	84	69	69	79	70	65	133	72	55	50	59	65	47	59	52	58	32	36	52	53	64	24	45	19	50	0	45	51	36	0	74	0	0	32	0	23	9	2818
M_4886_Target	141	131	125	98	94	84	99	103	79	88	72	80	111	73	67	62	53	106	82	47	54	44	33	57	63	53	69	59	41	57	46	61	30	47	56	41	0	34	41	55	0	7	0	0	38	0	16	21	2818
RA_52_Target	146	91	91	98	93	82	116	99	81	64	65	55	63	64	66	74	83	1	101	68	59	56	46	61	47	57	46	22	66	43	47	24	41	38	67	56	67	37	21	34	99	0	27	50	20	69	0	17	2818
M_2153_Target	139	114	112	112	79	80	93	78	90	63	79	56	66	65	46	77	63	0	77	55	64	62	62	89	44	46	54	47	68	49	56	62	45	76	74	47	2	51	55	49	126	0	0	0	27	0	0	18	2817
M_3487_Target	140	127	124	110	108	90	108	85	74	89	87	98	64	54	101	77	71	0	40	62	56	60	50	50	32	59	67	52	93	56	55	48	70	51	4	43	1	51	56	55	34	0	10	17	21	5	0	11	2816
M_6219_Target	83	102	118	71	101	102	82	71	63	63	57	68	69	59	58	76	64	96	54	79	56	61	52	53	59	50	57	64	62	54	40	59	58	41	47	48	77	44	56	43	0	87	0	0	39	27	37	8	2815
M_7422_Target	132	129	92	86	86	95	102	93	93	75	92	66	74	89	68	53	89	101	52	55	51	66	52	55	64	31	58	44	48	46	50	39	49	39	53	56	0	47	34	47	2	55	0	0	29	0	54	24	2815
RA_331_Target	105	98	97	71	72	93	88	91	72	51	76	77	60	51	44	79	59	1	46	48	43	62	56	47	40	36	45	55	80	52	39	48	37	25	72	55	120	23	26	21	65	73	89	94	18	60	38	14	2812
M_757_Target	150	139	139	120	123	96	108	105	89	83	81	66	74	79	75	65	75	0	23	70	56	67	63	68	50	80	59	66	29	39	48	51	52	51	34	48	0	41	53	46	1	0	2	0	32	0	1	13	2810
M_6993_Target	136	121	111	101	116	64	98	97	90	98	51	75	100	79	71	55	70	94	44	51	44	45	39	59	66	54	68	45	56	39	57	39	47	48	39	57	0	52	20	47	0	78	0	0	26	0	37	24	2808
M_7891_Target	151	111	97	78	97	65	74	92	45	74	89	51	61	63	68	45	56	94	78	61	54	57	58	59	31	44	47	62	52	50	46	77	38	38	68	43	131	55	45	33	0	69	0	0	17	28	32	23	2807
RA_276_Target	121	110	108	75	96	94	80	110	95	67	96	62	61	76	73	75	66	0	53	79	59	54	69	43	40	54	52	51	58	48	45	73	53	22	33	35	0	66	48	39	123	0	91	7	25	4	0	18	2807
M_2810_Target	164	112	101	112	98	113	86	108	64	67	66	81	90	102	64	87	72	0	87	66	51	59	35	41	41	68	49	61	84	66	61	48	34	35	2	59	0	39	45	42	101	0	0	3	24	0	0	16	2804
M_94_Target	149	119	100	110	84	85	98	100	55	97	61	75	95	80	88	78	60	0	42	67	52	62	63	64	78	62	58	59	35	59	49	56	39	54	53	54	0	56	41	37	49	0	33	10	21	2	0	14	2803
M_3188_Target	153	126	120	82	103	107	86	86	99	99	83	65	87	84	68	80	54	2	45	79	76	55	59	57	42	56	61	61	49	55	50	37	33	52	42	48	31	51	35	45	38	3	7	17	9	13	0	12	2802
M_596_Target	151	103	100	77	97	102	96	106	81	90	73	73	86	111	78	63	51	0	33	62	52	53	61	41	40	63	40	77	58	49	52	60	60	39	25	34	3	44	46	38	101	0	73	0	42	0	0	17	2801
RA_332_Target	115	107	127	96	71	79	80	74	63	79	51	69	76	82	74	43	62	11	61	51	72	33	46	54	49	48	50	42	64	56	38	39	34	52	59	42	51	34	25	46	89	17	82	117	24	38	16	13	2801
RB_86_Target	122	98	87	98	86	119	64	63	92	69	63	83	55	64	53	44	65	85	67	41	31	37	50	43	35	56	53	64	46	60	52	38	46	43	55	53	125	36	40	49	0	71	48	52	18	23	34	22	2798
M_2224_Target	165	117	87	95	123	109	70	73	80	90	79	70	71	83	50	60	64	14	65	65	61	56	50	55	52	38	63	28	46	59	81	39	45	51	48	54	11	45	53	31	86	5	17	22	35	8	4	23	2796
M_7103_Target	125	114	119	102	107	91	99	68	90	89	73	80	43	69	52	73	64	78	84	47	81	51	56	53	60	47	59	54	43	34	41	46	51	52	56	39	68	36	45	31	0	41	4	3	23	21	16	16	2794
M_7350_Target	129	121	92	63	112	104	84	71	69	68	58	85	89	64	84	80	79	119	61	75	48	55	47	55	62	74	52	56	81	52	50	58	40	55	31	47	0	30	35	22	0	74	0	0	34	0	12	17	2794
RA_353_Target	142	99	88	84	65	92	84	68	71	76	74	72	60	52	69	85	48	9	57	46	48	49	44	61	56	47	61	48	62	62	54	43	52	45	70	45	9	41	42	30	87	9	96	112	31	39	2	6	2792
RA_264_Target	148	113	97	93	81	119	99	97	64	71	102	103	73	78	72	70	90	3	72	49	64	50	48	58	72	43	50	64	49	41	58	48	32	40	39	48	4	39	50	37	79	1	6	18	37	6	0	15	2790
M_768_Target	138	118	121	76	99	97	95	90	81	64	75	71	69	55	63	60	64	2	33	64	63	61	69	44	65	60	63	57	19	43	59	36	41	64	39	54	27	44	48	45	63	1	117	9	24	12	6	16	2784
M_2583_Target	122	123	107	107	91	70	77	121	70	78	79	69	73	82	64	62	74	5	51	64	52	68	71	44	38	48	60	25	39	35	29	44	38	76	51	64	1	48	50	45	90	0	71	27	43	17	0	21	2784
RA_152_Target	121	108	121	87	97	93	100	92	97	86	88	61	65	74	61	82	50	1	27	49	65	64	44	67	63	63	44	59	54	39	56	65	49	49	71	60	12	45	46	40	88	3	21	3	32	4	0	17	2783
M_3625_Target	127	81	128	68	74	77	93	70	60	66	99	59	45	50	82	53	45	0	26	48	71	55	71	48	69	47	48	69	47	54	68	27	52	36	26	37	147	45	51	32	110	0	70	48	17	69	0	13	2778
M_4812_Target	137	126	127	75	119	86	84	77	76	85	65	58	65	70	70	80	56	61	54	63	57	57	57	69	46	47	65	59	48	69	59	57	36	40	74	61	0	41	32	46	0	0	15	41	30	0	21	17	2778
M_6415_Target	166	96	102	103	105	125	81	98	47	65	67	71	117	112	59	60	87	98	25	45	46	58	39	59	35	64	75	64	48	56	36	63	46	50	34	59	1	47	36	37	0	35	0	0	38	0	15	8	2778
M_758_Target	138	102	99	81	95	79	101	106	66	84	83	54	75	47	60	69	49	0	24	39	63	58	54	44	44	58	57	56	28	54	46	57	46	42	50	43	121	48	31	32	9	0	101	112	22	32	5	12	2776
RB_59_Target	108	126	113	79	100	92	100	94	77	75	98	81	70	66	64	56	76	90	75	43	62	71	64	47	41	66	42	55	53	55	53	49	58	45	53	50	1	62	54	39	0	31	2	0	25	0	0	11	2772
M_1975_Target	133	104	151	102	125	106	106	90	93	99	63	87	91	58	89	61	79	0	30	63	61	45	44	63	58	66	54	40	36	74	49	68	49	29	36	43	1	40	23	36	93	0	0	0	17	0	0	15	2770
M_2815_Target	164	126	109	85	85	90	87	93	60	94	59	73	78	65	71	43	69	0	57	58	63	57	51	46	44	49	43	55	49	39	40	32	43	44	48	44	0	50	31	36	113	0	82	55	30	42	0	15	2767
RA_63_Target	137	78	94	84	116	77	59	61	75	66	63	40	68	64	47	74	46	1	54	36	50	50	61	45	54	53	39	40	78	56	46	56	48	32	54	40	76	48	37	35	84	18	120	122	16	49	0	20	2767
M_6803_Target	170	129	120	101	80	71	80	114	58	94	81	76	94	69	81	74	53	101	21	70	54	34	69	49	76	49	62	41	28	69	56	55	71	54	20	55	0	39	29	39	0	13	0	0	28	0	19	19	2765
RA_243_Target	122	104	102	67	78	94	73	82	77	69	72	71	78	79	78	45	68	0	55	58	46	45	70	67	64	47	46	60	72	40	66	48	28	37	68	34	0	40	38	35	82	0	95	112	19	24	0	10	2765
M_8075_Target	130	133	93	103	126	107	124	94	83	90	60	78	81	83	44	61	65	108	64	65	63	53	43	53	56	56	63	58	28	50	36	60	63	64	23	38	0	37	22	31	0	5	1	0	31	0	22	15	2763
M_1361_Target	153	114	120	107	80	68	99	87	78	81	70	61	83	83	62	57	85	1	43	50	66	71	63	40	44	54	38	40	34	55	55	67	52	51	45	41	0	39	44	47	104	0	63	2	19	39	0	7	2762
M_2321_Target	160	112	118	71	80	100	73	99	88	68	85	81	51	81	42	65	73	1	61	52	65	46	58	46	64	52	39	46	67	41	36	48	49	63	37	41	0	42	58	44	116	0	95	0	34	0	6	8	2762
M_3384_Target	157	128	106	77	102	118	88	104	78	96	81	81	71	61	75	93	62	2	24	55	60	40	45	48	53	47	38	47	48	43	58	73	58	46	0	55	3	53	54	42	96	2	48	4	26	0	0	7	2753
M_1004_Target	127	101	129	125	100	90	80	109	68	81	76	98	97	75	81	69	58	0	66	52	53	55	27	65	58	51	66	55	36	68	40	44	33	64	48	31	0	41	15	50	43	0	84	0	26	0	0	17	2752
M_4499_Target	125	127	106	83	82	79	86	96	104	74	67	53	83	78	47	77	63	70	28	64	41	45	57	64	40	46	56	44	52	52	40	61	47	49	35	54	30	56	36	55	0	105	0	0	26	11	37	20	2751
RA_72_Target	124	108	94	72	108	74	101	84	80	67	76	74	70	79	75	58	70	98	50	58	52	47	54	46	62	74	37	45	57	55	39	57	22	50	43	72	4	39	45	38	0	84	2	0	35	0	55	14	2748
RA_7_Target	145	115	100	111	102	77	104	82	72	75	75	82	86	79	65	55	74	6	30	66	50	58	57	46	60	66	49	46	34	70	51	59	66	15	9	38	14	33	39	51	81	7	5	100	22	6	3	11	2747
T_203_Target	115	103	116	87	109	105	75	99	62	91	72	88	83	75	82	54	66	83	43	61	63	54	63	53	73	33	53	62	19	23	39	46	35	50	58	42	0	45	44	26	85	1	0	53	25	1	9	22	2746
M_1955_Target	139	106	99	90	89	61	65	57	57	48	67	47	57	57	57	57	50	93	73	43	42	41	43	44	49	49	54	36	80	37	53	51	89	42	42	44	79	33	41	40	66	36	76	77	18	29	31	10	2744
M_507_Target	148	87	135	93	101	82	104	98	78	73	70	82	71	65	80	54	54	0	44	46	63	50	60	66	68	43	46	55	51	57	76	50	54	52	46	60	0	31	34	34	2	0	22	85	21	39	0	12	2742
M_7488_Target	151	129	102	108	104	102	87	67	78	73	78	73	79	71	74	61	59	100	85	37	51	74	56	52	60	57	52	33	30	56	41	66	52	51	104	40	8	35	34	39	0	0	0	0	18	0	0	15	2742
M_905_Target	154	121	91	100	107	108	96	105	74	87	74	67	88	95	56	69	57	0	74	53	62	66	74	72	61	61	74	57	31	47	68	45	28	57	15	63	0	60	45	41	0	0	0	0	25	0	0	13	2741
M_1644_Target	154	146	0	159	122	211	0	94	89	98	0	83	99	154	71	0	75	1	54	69	1	64	0	82	0	69	66	47	29	56	62	64	47	55	34	55	0	47	2	73	109	0	0	30	21	20	0	28	2740
M_4850_Target	132	122	106	122	94	96	98	100	72	60	83	78	68	75	78	66	61	28	80	62	46	74	53	55	60	49	56	72	34	57	46	55	28	53	69	43	11	42	42	41	1	1	0	0	26	4	25	14	2738
M_3460_Target	115	102	91	63	76	97	64	71	66	75	52	49	69	56	63	82	63	7	55	65	42	64	63	70	27	43	43	75	85	39	36	35	55	43	109	55	8	30	44	48	63	5	89	108	22	40	1	12	2735
RB_42_Target	111	76	81	93	66	71	66	99	71	61	79	75	45	57	58	46	64	91	59	62	43	48	29	44	44	46	39	35	33	37	43	38	60	35	52	38	134	45	33	36	76	60	49	102	20	36	41	8	2735
M_6919_Target	163	103	87	98	90	77	89	73	55	80	82	65	61	89	68	60	56	102	69	50	50	53	59	76	62	32	51	52	85	60	63	55	72	42	76	56	0	50	34	36	0	0	1	1	23	0	0	25	2731
M_5516_Target	142	93	108	111	88	109	86	94	84	98	67	67	79	65	86	59	43	97	86	73	47	62	60	55	40	47	41	59	40	66	49	43	49	72	34	45	0	26	37	30	0	8	2	0	21	0	46	16	2730
M_7445_Target	149	122	103	83	74	91	99	96	68	83	75	67	64	67	72	53	52	90	59	46	56	47	68	36	52	38	62	52	62	44	46	58	51	38	58	29	1	56	42	49	0	81	0	0	29	0	39	22	2729
RB_195_Target	130	137	85	83	75	66	95	85	62	81	58	60	65	64	62	57	63	88	62	51	48	32	50	51	47	32	59	48	53	41	44	87	62	61	89	36	148	33	51	31	6	3	4	4	20	45	0	14	2728
M_7112_Target	75	147	161	62	122	64	126	56	55	95	80	108	58	45	72	54	41	53	49	41	52	31	75	44	80	37	38	53	36	34	32	32	38	36	28	36	107	69	48	59	0	113	0	0	20	22	35	6	2725
M_5538_Target	103	118	90	103	93	73	97	90	97	62	73	76	68	89	76	59	61	103	54	66	80	55	60	63	38	58	66	38	45	48	50	39	39	57	29	46	1	43	35	29	2	66	0	0	33	0	34	19	2724
RB_205_Target	108	85	119	72	86	50	96	75	85	61	56	83	58	76	44	77	61	94	55	44	49	51	76	49	37	50	37	35	45	48	53	59	37	47	43	42	140	47	52	53	0	67	0	2	21	42	45	12	2724
M_7730_Target	118	115	144	123	81	69	101	69	81	86	55	89	62	58	78	70	85	99	80	61	65	33	47	66	50	47	48	69	23	64	34	27	52	36	28	62	0	59	17	36	0	63	0	0	28	0	29	15	2722
T_43_Target	122	110	90	117	76	97	105	72	83	79	60	64	66	65	59	78	63	13	94	65	64	60	56	55	54	49	48	52	37	59	59	39	47	43	46	42	38	44	43	25	42	20	46	31	13	14	9	6	2719
RA_19_Target	161	106	102	122	93	79	89	75	94	93	87	78	74	61	59	67	72	2	36	49	63	65	73	52	69	42	45	47	79	85	38	50	53	64	47	54	0	40	36	23	10	7	10	14	33	4	3	13	2718
M_4962_Target	152	102	127	114	109	90	72	83	115	62	63	64	68	60	70	64	64	114	68	50	50	59	33	53	70	48	43	56	16	43	43	68	23	47	28	57	8	53	55	38	1	73	0	0	25	2	0	14	2717
M_5426_Target	90	103	96	72	83	96	84	69	70	92	62	47	82	62	43	66	71	100	70	32	40	37	42	39	56	45	59	45	41	50	56	57	53	46	44	38	174	51	38	33	0	66	0	0	25	50	30	9	2714
M_5470_Target	110	124	115	72	119	90	97	70	80	104	76	97	56	80	67	58	63	132	60	50	64	46	44	53	61	46	56	39	70	77	40	24	39	31	47	45	0	38	16	50	3	74	0	0	20	0	0	11	2714
M_5986_Target	123	117	69	112	102	86	115	77	59	60	82	77	69	71	66	90	73	102	56	43	52	53	59	49	61	45	43	42	56	49	74	71	54	62	39	40	0	42	38	44	0	36	0	1	21	0	17	17	2714
M_3059_Target	122	118	109	82	73	72	92	93	79	65	59	72	45	66	78	74	53	5	57	55	51	45	43	56	51	48	30	79	59	71	47	33	35	37	46	40	0	35	43	24	80	61	98	67	16	26	6	16	2712
M_1174_Target	121	126	123	111	112	80	115	82	95	101	67	59	64	80	79	56	59	0	74	47	39	54	35	70	49	60	47	57	69	49	44	32	31	35	13	54	0	49	37	48	103	0	18	2	29	11	0	18	2704
M_4448_Target	105	112	102	85	104	95	109	79	70	67	69	72	75	54	62	46	70	95	68	64	55	39	66	44	51	38	46	58	70	44	53	38	74	35	69	46	0	41	41	42	0	77	0	0	26	0	30	18	2704
M_7256_Target	119	116	70	110	91	88	85	74	77	85	96	71	41	50	72	52	41	87	52	52	45	26	63	24	56	52	45	29	37	47	65	47	64	54	43	39	131	42	32	34	0	60	0	30	35	33	28	13	2703
RA_343_Target	134	126	102	84	97	109	74	86	80	86	86	79	67	84	76	52	61	2	79	61	71	60	50	54	51	57	63	55	44	45	38	42	42	60	97	48	0	42	37	22	14	0	15	28	25	7	0	11	2703
M_4042_Target	121	108	81	110	80	99	3	69	85	83	126	59	91	77	67	1	65	111	62	56	49	52	133	62	104	37	43	1	65	49	0	40	39	43	59	48	42	2	82	36	0	16	46	43	17	27	0	13	2702
M_5493_Target	136	83	123	84	78	99	80	83	80	52	83	56	94	64	55	74	54	90	76	37	43	63	51	48	32	58	41	61	56	51	48	54	77	42	29	53	0	47	52	38	0	90	0	0	40	0	35	12	2702
M_194_Target	164	106	91	107	97	65	82	88	80	85	55	80	76	85	94	80	80	0	72	72	44	51	42	77	48	76	58	50	24	36	57	60	13	44	52	50	0	43	32	40	49	0	41	5	27	1	0	18	2697
M_6698_Target	119	107	111	109	111	93	90	78	88	88	60	112	74	71	62	50	62	119	34	68	59	62	52	65	51	49	56	36	20	41	44	46	38	55	25	34	0	41	47	46	1	61	0	1	20	0	32	9	2697
RA_151_Target	141	75	64	121	62	109	63	85	90	72	32	55	87	73	48	46	58	0	56	60	37	79	31	56	37	43	55	21	71	40	26	45	82	65	57	40	100	35	30	39	60	0	55	96	23	60	0	16	2696
M_3279_Target	134	123	105	99	87	82	95	81	98	92	93	56	78	72	77	53	69	0	20	41	62	54	59	57	37	69	52	58	46	52	39	52	23	55	0	40	0	37	33	41	78	0	47	107	27	0	0	15	2695
M_5315_Target	128	86	81	123	74	107	74	73	80	70	81	58	86	74	69	67	69	122	59	48	43	62	52	36	41	47	59	109	16	63	40	54	27	43	33	41	5	72	33	34	4	57	0	1	28	0	44	21	2694
RA_335_Target	169	115	112	111	89	95	97	93	84	102	74	85	72	87	63	61	55	0	15	59	70	72	61	55	59	58	33	58	52	57	54	57	60	57	1	55	0	42	61	33	0	0	0	4	30	0	0	26	2693
M_2937_Target	139	113	111	97	70	74	113	83	75	55	87	53	73	63	55	60	60	1	52	61	54	60	50	40	48	44	46	51	43	51	58	48	59	30	22	52	11	47	44	42	77	8	92	26	27	37	4	26	2692
M_2004_Target	148	98	104	90	91	79	86	84	101	57	54	81	73	78	61	66	62	0	29	66	54	60	61	63	43	38	50	59	59	38	51	51	71	30	51	48	0	48	38	31	62	0	37	88	24	11	0	13	2687
M_7571_Target	125	119	108	105	104	76	84	76	89	66	80	74	69	68	86	69	80	83	57	52	58	60	49	59	43	58	68	40	28	45	58	40	71	58	25	27	0	49	37	34	0	25	0	2	20	0	42	15	2681
M_2572_Target	194	0	0	197	1	126	0	147	131	0	0	0	124	110	0	1	105	0	89	115	0	90	1	103	0	92	68	0	114	58	0	46	76	68	94	86	7	0	0	0	157	0	60	67	43	93	0	17	2680
M_8009_Target	119	88	99	119	96	94	82	96	71	93	75	64	78	56	74	85	53	97	73	56	56	82	43	52	48	88	24	58	29	50	39	52	52	50	18	35	0	40	25	50	0	70	2	0	14	0	29	4	2678
RA_120_Target	104	113	98	87	101	96	82	75	75	63	65	63	64	89	56	59	59	8	91	40	45	40	47	43	36	41	44	49	46	40	36	58	69	55	74	42	5	28	53	31	111	3	91	35	17	38	2	11	2678
M_113_Target	138	111	91	73	69	75	90	86	98	82	69	56	66	61	66	79	76	1	77	44	58	55	54	65	63	53	67	47	29	56	48	38	21	50	86	54	0	38	50	45	129	0	0	13	28	6	0	12	2673
M_4078_Target	140	94	90	81	76	72	89	89	80	73	59	75	68	70	63	58	71	91	79	57	60	46	52	35	40	54	60	52	56	51	52	68	28	48	55	50	16	49	62	28	0	0	0	40	24	22	29	16	2668
M_1571_Target	137	95	104	95	69	106	106	83	59	68	80	63	64	74	47	74	53	0	43	56	65	62	60	43	56	44	54	54	58	44	50	43	48	50	54	35	1	34	35	31	92	0	102	0	18	40	0	16	2665
M_7276_Target	125	103	122	90	90	77	110	82	70	61	41	76	68	61	73	66	51	96	77	50	68	45	56	55	45	70	60	45	47	30	56	37	48	38	74	41	1	28	38	40	2	85	0	0	23	0	35	8	2664
M_5807_Target	110	104	116	103	89	82	97	90	77	85	52	89	70	66	73	56	72	77	70	59	61	61	61	58	52	51	59	57	59	66	37	34	56	0	54	41	0	55	31	31	0	44	0	0	38	0	0	17	2660
M_647_Target	150	95	114	116	84	82	133	70	91	72	86	64	75	97	97	65	85	0	24	61	50	43	51	53	52	51	50	59	34	58	43	45	57	67	18	43	0	61	32	42	8	0	36	0	28	0	0	17	2659
M_3032_Target	118	108	124	102	75	105	109	86	95	69	72	71	58	80	66	72	68	0	59	40	50	61	29	55	59	54	47	57	60	45	38	26	28	26	0	66	0	51	31	45	94	0	55	40	37	17	0	11	2659
M_7872_Target	132	123	90	88	89	97	65	119	64	72	75	62	64	72	76	64	60	123	67	59	62	64	55	42	38	56	44	58	27	50	46	48	48	53	53	36	0	49	48	32	2	16	0	0	26	0	32	11	2657
RA_20_Target	132	119	97	97	69	74	93	72	80	66	76	57	61	75	68	49	68	2	51	56	62	45	63	63	57	26	28	60	66	37	41	35	72	27	46	38	1	42	57	33	107	1	77	27	22	40	0	20	2655
RA_319_Target	110	94	72	69	103	66	64	63	65	63	66	51	42	45	76	59	48	0	79	44	51	39	64	37	38	40	53	52	55	49	47	51	47	38	57	30	101	39	43	28	77	2	121	112	18	71	0	16	2655
M_3365_Target	93	90	127	115	76	79	98	85	72	68	63	59	66	68	78	49	69	1	45	58	12	56	58	66	69	49	45	53	44	75	52	56	35	43	28	53	0	62	44	45	61	0	37	104	26	5	0	14	2651
M_7711_Target	147	97	100	90	95	86	93	84	93	72	54	80	62	81	54	32	49	96	78	34	74	67	27	62	40	56	60	61	27	64	43	34	47	53	21	48	0	56	37	33	0	83	0	0	34	0	33	13	2650
M_7314_Target	141	150	101	85	98	92	90	72	78	77	62	74	52	73	67	36	69	101	60	54	51	57	34	47	56	51	40	54	60	51	30	50	44	46	49	39	0	43	53	41	0	59	0	0	34	0	18	10	2649
M_4935_Target	149	105	102	120	98	93	96	86	80	83	84	54	75	53	66	55	59	126	56	54	49	60	50	52	60	44	46	49	24	52	37	55	38	40	59	42	17	58	35	39	0	0	0	0	27	2	0	19	2648
M_2483_Target	92	120	106	98	76	75	90	88	61	52	62	67	58	71	61	60	62	14	51	47	44	30	46	50	59	43	39	52	47	39	47	42	34	57	33	43	66	31	41	32	107	0	91	83	30	32	0	18	2647
M_5843_Target	98	80	129	50	59	68	58	62	62	109	102	98	60	48	79	45	38	76	38	40	71	45	65	35	82	43	42	64	38	38	74	35	33	11	57	40	109	72	52	33	1	50	49	19	20	30	27	13	2647
M_6251_Target	139	109	111	96	96	107	88	78	82	77	72	76	60	58	45	74	65	107	49	41	46	65	51	36	59	41	51	60	49	62	46	50	33	38	63	26	0	52	47	36	0	42	0	0	24	0	22	18	2647
M_6681_Target	104	116	83	88	80	88	103	63	61	67	53	74	75	63	57	64	66	90	56	51	48	41	39	40	57	55	45	43	42	55	46	30	32	54	27	48	135	60	23	46	0	77	0	0	21	36	31	13	2646
M_5951_Target	123	104	89	84	92	95	89	97	86	90	79	62	87	87	56	51	50	110	35	66	69	62	63	77	48	49	40	44	64	53	52	58	62	45	63	23	0	40	43	30	0	0	0	0	20	0	0	8	2645
M_1575_Target	132	114	96	90	75	67	79	75	68	74	76	81	51	73	43	72	49	2	32	38	69	37	61	45	61	41	50	49	46	57	53	48	55	47	37	43	0	56	42	24	86	1	110	101	16	6	0	16	2644
M_6578_Target	97	98	97	91	94	95	94	108	91	68	65	53	87	88	82	68	64	107	23	63	48	46	47	77	69	59	48	53	28	52	50	53	33	46	9	39	0	38	35	29	2	68	0	0	23	0	42	16	2643
RB_207_Target	127	75	78	85	90	95	81	64	64	72	48	58	53	62	66	55	44	96	45	66	53	55	49	36	38	47	50	40	45	34	40	28	44	58	41	46	137	48	29	41	2	88	3	77	17	33	25	13	2641
M_6310_Target	133	102	131	81	84	79	77	87	71	70	74	74	95	48	58	47	71	94	50	75	62	55	76	79	66	59	59	44	62	44	48	45	74	56	0	69	0	41	44	34	0	0	0	0	16	0	0	6	2640
M_7883_Target	79	125	100	110	114	77	104	56	80	69	71	72	72	86	62	84	68	89	54	62	65	40	47	61	63	45	61	40	35	43	49	32	38	65	27	44	0	53	30	36	0	61	0	0	31	0	18	13	2631
T_262_Target	100	105	91	72	79	81	235	79	41	80	54	51	68	61	56	62	68	105	56	52	59	42	45	39	46	61	27	64	27	59	43	48	45	25	22	35	43	46	40	71	0	60	0	0	16	6	57	8	2630
M_6111_Target	126	106	84	96	99	102	89	91	84	61	91	77	64	73	76	59	54	92	59	40	57	42	59	57	56	61	62	62	48	68	52	38	51	36	41	45	0	49	51	25	0	2	0	0	14	0	0	22	2621
M_5147_Target	106	138	113	70	117	55	88	56	75	79	121	95	49	42	83	70	37	64	36	42	55	34	66	34	74	29	25	64	29	26	53	37	45	26	29	21	10	59	47	44	63	46	39	70	10	21	18	10	2620
M_6230_Target	100	146	93	87	109	78	77	106	74	49	68	61	55	63	73	57	68	92	51	70	58	38	48	58	48	47	51	48	61	38	53	45	41	40	51	46	1	36	42	23	0	89	1	2	33	1	26	16	2618
M_6732_Target	120	102	88	77	85	88	76	69	55	37	85	65	59	61	62	53	48	70	66	54	53	49	41	70	36	39	54	33	69	36	51	61	52	45	37	44	112	41	48	36	0	74	0	0	31	37	27	22	2618
RB_214_Target	91	92	71	68	61	59	74	80	63	61	71	64	50	48	46	62	45	51	77	42	45	37	53	34	51	54	48	32	45	29	36	50	66	35	76	31	130	37	41	27	64	61	39	93	33	56	23	16	2618
T_147_Target	129	104	91	83	97	68	82	85	84	88	97	87	55	71	79	49	62	104	63	51	47	51	52	50	58	51	50	40	44	54	32	45	55	54	55	35	12	46	50	41	0	0	1	0	36	5	0	23	2616
M_6626_Target	110	119	120	75	80	85	86	46	89	68	76	78	72	64	55	65	57	92	43	42	49	36	51	51	36	46	35	35	36	44	55	43	50	38	34	37	103	38	33	30	0	54	44	0	27	39	38	10	2614
M_2487_Target	138	96	91	95	109	96	84	78	45	106	62	32	61	59	72	75	56	0	36	70	45	61	29	64	62	52	31	30	69	31	39	34	47	47	81	26	0	36	23	32	73	0	93	103	7	27	0	10	2613
M_4717_Target	111	114	127	80	90	76	101	60	75	58	78	65	72	58	65	55	58	82	29	59	59	45	62	65	48	58	69	34	26	64	60	68	36	54	50	50	1	27	42	32	1	87	1	0	20	0	14	27	2613
M_2848_Target	154	117	99	103	93	81	97	90	87	60	103	92	86	65	70	84	65	0	66	63	55	60	47	48	58	68	55	62	49	41	59	50	17	52	0	32	0	50	50	30	9	0	0	0	24	0	0	19	2610
T_206_Target	86	105	97	91	88	85	101	83	56	87	60	80	54	59	53	57	68	96	56	55	60	49	33	56	42	59	55	48	37	44	37	34	21	34	44	36	119	35	20	52	0	69	0	1	17	38	37	15	2609
T_44_Target	126	111	89	85	98	94	72	75	82	76	60	70	60	74	45	72	59	16	56	57	60	46	72	54	50	44	39	58	27	45	50	42	52	48	38	39	25	50	44	40	40	19	32	37	28	28	13	11	2608
RB_175_Target	113	120	98	124	95	76	101	74	59	62	75	60	58	59	62	78	73	86	67	69	43	55	64	62	51	47	43	35	48	56	56	40	48	35	49	47	28	52	54	33	0	2	0	1	21	12	0	16	2607
RA_340_Target	95	126	112	73	80	80	99	111	64	77	95	70	57	65	62	71	62	0	48	74	53	68	36	44	49	39	28	52	39	50	65	37	45	50	0	64	0	38	40	24	101	0	38	75	23	17	0	10	2606
M_2859_Target	107	98	98	114	92	57	74	88	59	68	101	92	59	81	83	50	49	0	41	62	42	63	63	43	58	55	49	43	70	36	41	55	49	30	60	48	1	39	32	20	83	1	76	0	34	34	0	4	2602
M_5351_Target	120	96	90	86	80	83	55	74	74	64	64	74	70	51	58	55	52	91	51	52	36	53	58	53	41	52	42	47	32	56	59	39	27	38	48	38	120	46	34	36	0	60	1	0	31	61	31	22	2601
M_6370_Target	139	113	94	95	80	108	104	114	101	63	86	75	73	74	66	52	59	48	65	54	38	65	63	47	48	63	61	41	25	55	51	65	38	49	1	58	0	49	63	23	0	1	0	0	23	0	0	10	2600
M_444_Target	137	93	103	75	86	74	114	71	75	69	75	48	54	58	50	57	58	1	48	39	60	64	55	53	62	54	48	40	62	35	40	30	39	43	41	42	0	52	35	40	92	0	92	76	15	34	0	9	2598
M_5780_Target	151	108	126	103	77	84	96	84	32	69	73	64	75	65	55	51	47	84	48	49	53	47	60	56	55	54	56	49	64	57	60	65	46	51	35	44	3	24	39	38	0	0	0	2	34	2	43	20	2598
M_2490_Target	119	100	75	84	68	76	57	69	68	65	67	73	67	75	61	40	47	26	85	61	45	64	38	43	51	41	57	37	48	40	56	36	56	45	29	46	34	37	41	38	78	14	54	90	21	37	13	25	2597
M_1969_Target	130	108	105	92	114	70	113	97	105	77	68	66	52	66	41	51	65	0	40	41	61	45	40	59	53	40	44	59	69	63	34	36	57	40	54	47	1	49	21	34	79	0	41	32	13	8	0	16	2596
M_759_Target	134	121	118	98	88	100	109	71	90	84	74	76	79	71	104	70	47	0	34	60	61	50	43	49	53	56	44	42	33	52	40	73	58	62	20	28	0	60	48	49	1	0	0	0	20	0	0	23	2593
M_7568_Target	128	111	82	107	96	90	98	89	95	76	74	58	74	87	58	58	46	108	76	59	53	49	42	64	52	52	39	52	23	38	54	44	51	46	24	35	1	45	50	55	0	0	1	0	23	0	11	18	2592
M_2211_Target	138	133	95	128	104	95	71	97	80	60	61	51	73	65	66	57	81	0	48	59	63	53	30	63	50	77	43	40	27	53	38	33	56	50	70	54	0	26	39	37	92	0	0	1	18	1	0	11	2587
M_3728_Target	121	106	134	115	87	74	89	78	61	61	63	60	88	73	51	49	61	81	57	39	55	52	59	49	34	30	57	46	94	32	31	77	54	34	41	29	0	45	37	35	0	48	0	33	21	15	21	9	2586
M_6427_Target	137	109	114	98	79	98	82	69	74	75	48	65	73	60	50	52	53	75	30	56	63	49	37	57	57	58	57	64	25	53	62	21	60	34	17	52	25	36	49	41	0	76	0	0	34	14	34	13	2585
M_4919_Target	115	113	115	87	101	86	89	109	88	54	80	61	73	55	59	62	63	86	48	63	59	47	61	45	49	46	55	59	27	50	42	53	23	34	51	58	0	33	26	36	2	59	2	0	24	0	24	12	2584
M_7462_Target	100	100	72	89	87	96	101	67	69	72	86	60	77	56	65	90	47	103	61	36	50	50	72	47	44	77	39	62	48	41	49	40	41	56	31	42	0	45	45	35	0	69	0	0	20	0	30	16	2583
M_4941_Target	126	122	98	104	101	77	70	107	65	61	81	68	68	58	65	63	48	96	68	44	56	46	54	41	28	51	42	39	29	43	46	29	35	34	42	45	43	44	42	34	0	65	0	37	28	21	0	18	2582
M_8138_Target	114	123	111	90	90	76	83	92	70	52	82	44	69	61	79	67	79	95	69	51	65	64	34	42	51	61	60	57	34	48	61	42	51	42	15	59	0	45	30	34	0	30	0	0	38	0	9	9	2578
M_4738_Target	127	105	94	82	79	70	74	70	52	39	58	62	50	74	54	69	64	91	71	77	32	49	34	39	38	45	50	45	50	44	42	47	50	37	47	45	135	36	45	35	2	58	0	0	25	22	48	13	2575
M_3327_Target	92	106	107	115	111	74	95	120	83	83	67	66	79	89	86	80	67	0	41	72	46	56	50	58	59	40	50	47	49	66	36	36	23	45	0	51	0	51	20	38	30	0	45	0	32	0	0	12	2573
M_4715_Target	142	93	70	63	83	88	80	82	77	65	56	63	62	61	62	63	57	73	12	45	48	47	70	39	50	53	48	45	58	36	35	50	46	45	57	52	119	27	40	26	0	75	2	1	25	21	40	20	2572
M_3982_Target	103	81	82	87	86	95	73	94	66	73	90	76	81	62	58	64	67	65	45	49	48	56	64	44	56	57	47	40	30	49	66	54	22	40	37	41	16	29	43	43	4	48	49	2	25	7	38	9	2561
M_6489_Target	101	85	99	79	76	74	96	88	58	76	85	84	63	88	56	68	51	120	32	67	55	46	55	51	40	48	58	65	27	42	40	41	55	50	29	34	19	44	35	40	0	68	0	0	22	6	30	14	2560
RA_140_Target	112	119	98	86	65	87	87	96	46	61	91	55	78	54	73	63	62	0	37	55	49	41	53	35	44	36	34	34	42	66	55	43	58	39	69	41	50	49	48	41	2	0	92	34	26	34	0	15	2555
RB_116_Target	132	85	93	66	77	73	58	85	59	45	64	59	55	44	49	67	50	96	42	44	40	59	42	32	51	42	40	50	61	42	40	35	32	69	35	53	106	18	33	31	0	64	48	66	25	54	38	6	2555
M_4133_Target	114	120	89	91	95	76	104	94	69	78	49	75	78	74	70	59	68	85	62	49	53	52	54	41	57	51	41	51	48	57	49	45	36	69	36	48	0	42	50	23	0	0	0	0	12	0	33	4	2551
M_4266_Target	133	109	96	85	90	81	80	92	95	72	58	64	60	76	56	61	68	122	68	60	66	61	37	59	50	62	52	52	60	51	56	29	19	45	20	38	3	46	18	31	0	0	0	0	20	0	34	13	2548
M_2427_Target	118	83	99	80	86	83	73	88	111	57	75	49	41	72	68	59	39	15	49	70	45	36	33	59	47	41	54	51	47	48	42	46	36	41	28	46	13	29	46	32	77	10	47	96	20	42	5	14	2546
T_154_Target	126	81	96	94	60	58	98	96	54	53	64	73	49	53	57	62	52	79	55	33	51	46	49	50	52	53	31	88	28	55	47	43	32	45	28	49	103	70	36	29	0	63	0	1	24	36	32	9	2543
T_156_Target	89	95	104	79	73	90	77	72	84	94	64	72	73	61	66	47	56	98	80	52	48	46	30	49	37	56	36	47	38	38	61	21	26	28	32	36	96	40	23	35	0	38	67	2	18	40	23	6	2543
M_5575_Target	110	93	126	73	72	70	71	68	69	67	65	47	61	55	62	77	62	99	55	68	53	50	53	46	51	48	41	47	53	30	33	41	40	55	33	48	82	32	31	35	0	71	0	0	29	5	48	18	2543
M_2255_Target	93	105	101	90	69	85	84	93	59	87	78	71	67	82	50	55	62	0	57	53	48	62	51	39	50	36	47	60	35	29	33	63	32	43	55	44	1	61	37	30	95	0	101	0	27	0	0	19	2539
M_4367_Target	137	127	111	88	92	99	75	101	80	91	67	64	67	70	60	76	67	98	63	59	60	42	41	53	64	61	39	55	47	61	45	26	14	45	42	31	0	33	32	27	0	0	0	0	20	0	0	8	2538
M_2480_Target	113	108	103	91	77	70	60	77	90	63	64	61	64	52	52	46	51	8	62	65	53	42	45	47	62	36	53	52	48	42	43	41	53	53	44	35	2	41	40	50	59	8	82	73	19	18	4	15	2537
M_7291_Target	86	104	105	83	83	69	94	101	69	96	40	81	62	66	64	70	51	92	57	58	67	50	45	37	51	36	38	53	52	55	42	36	32	38	48	43	0	45	39	27	0	85	0	1	27	0	38	21	2537
M_1647_Target	109	104	96	93	89	128	78	86	76	87	63	61	76	149	31	57	58	0	19	44	44	46	36	40	39	48	53	44	24	42	37	49	56	44	45	37	3	36	35	31	91	8	3	79	23	20	4	14	2535
M_3940_Target	118	122	89	120	84	75	90	86	71	81	78	58	69	58	59	60	48	107	71	61	49	57	45	44	52	48	61	51	29	54	46	35	32	43	26	38	2	43	36	43	0	62	0	0	23	0	0	11	2535
RB_126_Target	115	101	116	86	75	101	82	94	59	96	70	74	65	74	68	70	62	94	41	49	58	50	87	46	45	48	47	45	35	51	38	34	45	41	43	70	0	46	47	44	0	0	0	0	13	1	0	8	2534
M_6573_Target	90	145	131	100	88	86	95	77	60	65	58	62	67	66	66	84	48	110	49	52	68	46	30	45	50	54	59	54	32	51	58	22	37	48	18	57	1	47	28	42	0	29	0	0	15	0	17	22	2529
M_4185_Target	126	92	107	101	61	81	79	75	84	86	83	65	69	59	53	66	52	81	59	39	43	55	61	56	57	59	40	50	62	56	49	50	22	50	20	33	0	43	34	26	0	73	1	0	19	0	37	13	2527
M_7428_Target	80	84	86	71	90	92	60	76	79	46	73	88	76	61	63	47	42	88	31	41	52	45	28	36	47	42	51	42	68	53	52	74	37	51	49	44	74	38	41	41	0	69	10	9	15	30	42	12	2526
M_3405_Target	82	62	96	80	82	60	120	90	65	62	77	49	69	54	42	64	53	62	75	34	40	52	57	31	54	31	38	53	33	44	64	34	47	47	37	32	56	31	42	41	54	56	37	60	25	19	26	5	2524
RB_72_Target	98	92	119	77	65	100	70	83	81	63	57	44	55	74	53	35	56	81	25	50	31	35	49	43	36	40	55	48	32	38	38	47	52	28	49	24	126	37	35	38	0	60	0	110	14	38	35	8	2524
M_3948_Target	138	162	103	104	70	70	76	79	77	66	41	54	69	47	71	87	56	90	43	52	46	53	44	61	58	45	64	32	24	38	55	34	24	48	25	51	0	46	51	27	0	73	0	0	21	0	33	14	2522
M_2582_Target	117	140	110	84	100	73	97	64	58	67	46	67	59	48	57	42	62	1	45	58	61	41	46	49	57	62	52	41	13	50	47	40	52	46	47	28	56	44	41	31	39	25	49	25	30	19	24	12	2522
RB_196_Target	148	118	99	99	82	86	99	93	67	71	67	54	75	60	67	46	72	104	20	40	59	63	57	62	53	49	47	45	34	37	44	61	48	45	36	35	1	43	52	45	0	1	1	0	20	3	0	13	2521
RA_143_Target	128	75	81	75	90	58	69	91	63	47	59	59	67	73	50	55	58	0	56	52	57	48	66	54	55	45	46	55	21	46	37	36	56	30	56	46	0	28	51	26	83	0	93	101	26	34	0	13	2515
M_5529_Target	119	105	111	95	91	59	116	114	73	44	64	55	50	68	63	82	68	114	32	46	50	64	54	74	64	57	45	51	58	35	34	36	36	42	55	36	0	36	23	26	0	5	0	0	16	0	27	21	2514
M_4309_Target	128	109	126	97	70	80	73	0	89	85	79	77	52	66	73	28	75	95	77	49	59	60	35	61	63	53	41	33	56	33	21	68	27	50	23	43	2	32	18	41	23	32	0	43	22	0	18	26	2511
M_7583_Target	114	101	98	107	105	60	87	69	82	73	86	64	65	46	63	44	63	81	46	35	49	53	67	61	53	50	46	45	23	40	57	45	35	47	37	39	64	41	44	45	0	0	0	0	39	17	16	5	2507
RA_80_Target	82	105	89	84	84	78	81	91	76	66	71	69	81	61	52	74	67	109	79	50	53	53	60	59	49	42	55	49	58	75	55	28	15	46	41	42	0	34	45	34	0	0	1	0	22	0	19	20	2504
M_7055_Target	129	110	109	87	85	88	90	81	73	96	61	76	67	80	79	50	55	93	66	52	42	53	39	35	36	41	50	47	53	44	49	31	41	45	33	29	0	28	32	32	0	59	2	0	21	1	21	11	2502
RA_325_Target	144	100	97	105	91	94	95	89	76	103	59	80	71	67	45	63	70	0	11	55	62	45	73	59	63	48	39	47	48	52	51	66	20	53	39	50	0	49	28	50	0	0	0	2	20	0	0	20	2499
M_1242_Target	194	112	82	88	73	72	65	67	54	57	63	61	56	75	62	71	47	5	49	49	40	42	47	42	39	58	41	46	44	39	33	41	61	38	41	37	11	34	36	42	69	22	69	26	35	38	4	18	2495
M_1269_Target	187	97	85	84	81	70	77	60	59	71	62	60	82	56	63	41	48	2	59	67	48	53	56	47	48	39	43	48	40	56	33	44	69	31	40	30	0	28	39	37	62	23	58	57	27	21	0	6	2494
RB_172_Target	128	96	95	94	82	66	72	77	81	88	75	62	52	59	55	68	61	95	66	53	54	55	37	52	54	39	51	49	44	45	55	37	79	76	6	47	0	52	39	48	1	12	0	0	18	0	3	14	2492
M_7153_Target	121	121	110	91	78	71	79	68	64	71	61	76	41	55	76	52	53	108	75	53	36	64	45	44	36	32	45	34	47	31	22	35	82	56	66	26	2	48	23	39	1	49	22	14	27	13	16	12	2491
M_8057_Target	103	80	88	100	82	81	88	68	73	79	50	68	64	70	56	47	58	104	73	47	38	60	57	58	43	42	34	34	32	36	51	37	47	52	36	57	40	32	30	38	0	58	0	0	31	8	42	17	2489
M_3193_Target	81	87	83	73	71	67	73	65	70	68	84	74	58	59	63	45	59	0	83	55	40	42	42	40	39	40	28	55	43	61	43	27	53	29	21	37	101	37	17	30	74	0	42	127	20	66	0	15	2487
M_1976_Target	116	121	99	93	78	84	75	88	76	66	57	74	61	59	43	55	59	117	60	45	48	52	40	44	49	61	28	47	20	44	51	42	23	52	64	46	0	35	29	35	0	76	0	1	14	0	39	19	2485
M_4679_Target	63	113	133	115	88	68	99	71	106	63	68	76	45	67	74	59	71	79	41	67	34	48	29	45	54	52	46	48	55	64	37	32	19	57	22	46	0	56	26	54	0	27	2	1	42	0	2	20	2484
RB_63_Target	135	119	86	90	94	110	63	77	90	73	70	54	59	82	53	81	46	98	45	49	51	53	28	53	47	25	38	47	58	36	48	49	70	35	63	44	0	37	51	46	0	0	0	0	16	4	0	10	2483
M_5955_Target	111	106	120	95	116	70	88	81	89	80	68	70	55	60	62	61	61	93	78	55	46	42	46	54	27	47	50	68	64	43	45	31	36	31	53	37	0	43	21	40	0	0	0	0	26	0	0	10	2479
M_3330_Target	114	127	81	60	93	84	76	61	59	53	50	73	71	73	94	66	57	2	52	49	45	48	21	52	49	46	48	41	53	40	44	33	45	66	46	58	0	37	19	26	62	1	95	43	20	31	0	14	2478
M_3329_Target	110	106	77	70	74	71	76	78	84	73	52	75	58	71	53	56	54	0	45	64	43	33	42	57	73	29	55	47	35	50	48	39	32	40	30	38	0	36	29	35	57	0	85	109	25	54	0	9	2477
M_7497_Target	70	93	127	59	99	53	110	60	21	116	111	84	35	42	68	85	48	57	43	38	39	30	49	46	32	20	22	64	28	41	60	35	39	31	34	23	66	59	45	40	36	37	42	55	9	53	15	8	2477
M_96_Target	132	93	95	107	60	81	94	57	65	62	83	71	43	50	63	51	61	0	68	59	34	35	54	63	54	65	45	37	59	62	41	52	31	66	41	68	0	45	54	36	42	0	24	33	21	10	0	8	2475
T_159_Target	114	98	93	68	86	68	87	60	81	66	71	64	63	50	64	60	69	91	51	64	40	51	44	41	56	54	41	43	37	33	28	43	34	42	26	41	50	39	31	41	6	77	4	0	16	37	42	9	2474
T_150_Target	108	132	124	50	108	46	120	57	58	87	86	42	52	55	65	87	31	58	30	33	67	36	62	37	51	38	26	62	40	23	55	32	37	28	39	26	109	53	42	26	8	44	17	10	10	35	15	15	2472
M_3135_Target	100	96	91	108	103	98	86	78	68	54	91	54	80	62	59	72	61	0	54	46	57	48	47	44	41	54	42	40	49	49	50	53	18	2	53	44	0	54	43	43	41	0	95	0	20	1	0	14	2463
M_1086_Target	118	89	118	99	92	94	94	96	84	93	53	77	61	72	70	54	74	0	54	61	40	53	30	50	44	48	49	50	20	49	53	30	17	59	30	42	0	35	16	26	2	0	97	32	20	4	0	13	2462
M_2464_Target	148	105	90	85	71	79	88	84	65	85	70	52	59	62	71	54	62	0	26	62	53	59	44	70	55	54	36	58	65	33	32	51	39	47	36	32	1	23	46	55	89	0	19	0	23	0	0	24	2462
M_4549_Target	106	112	77	75	109	75	78	80	107	85	64	71	60	51	69	46	55	89	29	39	68	44	42	60	40	44	53	52	45	36	33	39	57	46	41	49	0	35	25	38	0	76	0	0	14	0	31	16	2461
M_5672_Target	118	121	104	75	90	61	75	73	94	87	57	68	56	77	77	70	50	88	55	60	49	45	71	39	52	47	41	55	29	31	53	63	56	32	43	39	0	36	41	39	0	0	0	0	29	0	0	9	2455
M_3968_Target	138	103	83	95	105	96	109	77	86	65	68	58	53	57	53	48	47	119	60	59	55	45	38	66	56	54	43	47	34	50	46	28	39	50	19	36	0	56	35	33	0	0	0	0	35	0	0	10	2454
M_7725_Target	111	99	68	78	63	84	71	96	98	65	65	70	44	45	76	64	48	80	57	76	43	45	61	28	57	41	38	44	18	33	25	44	52	49	46	36	73	32	43	22	0	60	0	0	18	25	48	15	2454
M_2202_Target	100	99	80	86	74	62	79	83	101	81	71	79	65	62	57	64	37	0	74	52	45	50	43	39	27	47	44	45	92	40	49	38	54	34	46	36	0	41	29	35	83	0	63	6	27	23	1	10	2453
M_4069_Target	123	110	103	95	84	84	74	59	68	85	99	63	59	67	51	45	56	85	49	58	47	79	38	48	48	47	42	58	34	60	53	38	21	32	32	36	0	36	36	28	0	59	0	0	26	0	25	13	2453
M_481_Target	0	106	92	103	67	69	96	69	84	91	81	69	83	83	79	54	44	0	33	57	52	48	55	64	54	70	48	54	54	60	38	41	32	38	50	52	0	35	46	44	113	0	0	2	33	0	0	9	2452
M_1577_Target	109	117	87	92	72	85	82	56	61	71	65	64	34	68	55	60	69	0	48	39	45	32	34	45	42	39	47	29	47	45	43	50	62	48	46	22	0	30	43	29	95	0	63	114	19	32	0	16	2451
M_8058_Target	98	78	81	102	74	95	63	76	78	86	48	51	58	58	33	49	61	65	70	56	31	50	38	44	40	56	62	24	27	36	30	35	29	60	35	53	22	38	22	32	48	47	61	61	38	11	20	18	2448
M_6266_Target	117	92	79	78	87	83	80	109	81	51	64	74	51	52	52	55	52	95	72	58	50	54	72	49	41	68	60	42	54	31	30	63	55	45	64	46	0	47	42	20	4	0	0	0	16	0	0	12	2447
M_2044_Target	140	96	104	85	83	67	75	76	59	67	60	50	42	56	73	58	55	0	41	87	58	52	49	46	40	61	39	25	80	37	25	29	71	44	52	34	0	26	47	33	75	1	53	39	16	22	0	16	2444
M_3527_Target	140	103	78	95	84	58	83	71	83	81	62	74	64	74	60	43	68	0	23	53	61	48	54	57	38	40	53	38	69	45	45	41	69	42	1	30	0	30	51	57	66	0	77	1	19	0	0	12	2441
RA_270_Target	123	98	89	74	73	91	68	70	68	60	74	70	68	59	64	46	60	0	60	50	59	43	44	76	62	55	44	30	62	43	48	42	31	21	64	37	0	23	21	28	55	0	74	56	23	14	0	21	2441
RB_92_Target	141	103	79	87	97	66	93	71	63	82	64	78	61	45	59	65	51	84	51	66	62	49	30	56	49	50	49	55	30	58	38	26	34	50	57	51	24	24	40	33	0	0	3	0	21	4	28	14	2441
T_276_Target	145	88	93	86	94	61	80	108	66	63	73	65	89	71	61	54	62	95	51	55	47	61	41	45	46	52	44	47	26	55	37	46	57	45	19	57	0	29	47	45	0	1	0	0	14	0	0	19	2440
M_2508_Target	127	107	96	69	67	64	77	58	81	73	51	44	65	55	56	55	46	0	44	48	50	33	57	40	43	29	52	51	40	71	49	39	46	51	31	43	0	27	36	37	86	0	72	83	33	33	0	24	2439
M_3264_Target	112	108	94	77	88	82	78	78	91	83	58	73	67	68	63	47	55	0	39	25	68	40	38	45	28	37	41	41	43	38	40	26	63	32	51	51	0	39	19	27	80	0	77	69	23	29	0	8	2439
M_6631_Target	166	91	105	84	95	75	79	68	59	60	58	77	58	58	71	60	60	93	31	50	57	53	33	41	58	51	71	49	27	55	24	52	53	36	15	69	0	26	25	38	0	45	0	0	18	0	30	14	2438
M_5313_Target	100	106	63	73	73	54	64	88	63	85	71	91	54	48	45	50	47	83	41	67	43	42	52	53	45	49	31	53	22	37	42	44	19	34	31	50	90	42	47	8	0	56	0	54	27	35	46	18	2436
M_32_Target	83	82	85	69	86	76	66	85	82	85	56	60	66	61	58	45	32	0	48	60	41	26	42	43	33	37	42	42	27	49	51	32	47	37	54	25	115	27	26	30	78	0	80	81	21	47	0	17	2435
M_7696_Target	101	125	115	80	69	83	59	58	50	68	78	76	70	59	76	65	62	93	74	62	38	54	25	54	49	40	48	37	30	47	46	29	41	40	43	53	3	24	13	30	1	69	4	34	16	9	21	10	2431
M_4217_Target	133	106	90	65	70	82	65	98	57	56	73	86	59	60	60	60	58	107	60	43	53	54	51	52	53	46	37	36	57	70	52	21	36	47	42	30	8	31	30	35	0	1	23	2	26	3	37	8	2429
M_1992_Target	141	95	75	78	85	74	90	68	65	69	67	71	45	75	40	65	43	0	21	45	39	44	61	62	44	58	42	45	76	56	33	53	39	36	83	49	0	49	51	29	99	0	25	1	29	4	2	6	2427
M_7397_Target	161	74	73	138	56	112	53	85	67	54	45	55	100	76	43	69	64	63	80	74	27	74	30	29	35	71	64	25	66	36	25	29	73	56	58	67	0	26	16	25	0	0	0	0	30	2	0	19	2425
M_2068_Target	92	93	84	86	89	60	85	89	64	76	63	45	49	76	64	48	52	0	36	63	56	41	39	51	49	46	39	50	61	43	42	42	52	30	49	36	106	24	46	27	61	0	6	31	20	43	0	14	2418
M_6667_Target	134	78	109	98	71	78	75	84	83	68	55	91	47	78	42	52	46	87	26	37	51	44	56	59	32	49	39	46	20	37	53	52	58	50	31	38	0	46	34	38	0	82	0	0	14	0	34	11	2413
M_807_Target	143	110	122	93	75	81	89	96	77	85	72	81	74	78	58	56	55	0	22	62	62	61	52	53	43	63	48	31	27	39	53	39	47	0	1	42	0	54	31	42	26	0	20	0	28	0	0	19	2410
RA_41_Target	141	93	94	78	89	63	66	111	62	65	66	54	66	43	49	38	53	0	59	47	35	48	40	30	27	43	31	49	51	36	42	40	40	53	32	46	24	40	20	27	83	0	76	97	25	24	0	14	2410
M_2846_Target	77	93	101	95	107	81	124	63	65	90	64	57	60	69	69	71	60	0	60	61	45	40	44	42	60	51	38	48	49	40	48	23	44	36	38	36	0	32	12	24	69	0	62	3	21	24	0	12	2408
M_1952_Target	136	127	94	96	84	52	83	68	73	101	69	59	57	60	67	56	47	0	24	70	53	33	53	51	45	42	39	64	38	35	44	44	30	30	46	49	3	51	40	27	74	0	1	55	28	0	0	7	2405
M_3417_Target	113	85	120	113	85	74	72	67	63	81	60	62	72	55	57	69	54	2	26	52	48	36	45	46	53	56	43	40	57	44	37	45	59	44	0	35	0	37	49	32	94	1	72	10	27	0	3	9	2404
M_7831_Target	125	70	95	79	85	82	93	74	72	50	58	72	84	50	47	62	80	91	47	74	58	36	57	55	49	45	50	38	20	39	42	43	32	45	35	35	2	37	32	37	0	61	2	0	12	0	32	14	2398
M_3569_Target	110	128	116	96	74	84	81	76	66	69	67	56	78	60	83	65	59	0	39	70	52	48	38	66	47	54	57	50	41	53	50	27	34	43	0	64	0	23	19	37	0	0	73	0	29	0	0	14	2396
M_5668_Target	127	110	102	76	91	74	92	82	100	79	54	74	42	68	45	54	60	80	53	47	46	32	54	53	57	52	35	49	60	38	48	83	47	34	23	51	0	29	24	37	0	2	0	0	20	0	0	11	2395
M_5856_Target	107	78	73	80	101	89	74	76	60	69	47	55	58	63	42	66	48	107	38	42	33	56	55	36	35	41	28	26	70	39	53	59	40	64	42	1	76	39	37	32	1	14	34	39	0	49	13	6	2391
T_120_Target	144	94	78	99	59	88	22	90	73	42	82	51	64	76	47	45	50	12	51	57	41	55	40	55	53	43	67	38	61	58	31	49	60	54	18	48	14	28	19	23	88	12	24	26	17	17	3	23	2389
RA_263_Target	104	94	94	87	91	70	70	74	63	78	59	54	59	65	59	60	62	1	49	58	38	61	51	55	50	45	32	42	62	30	25	32	36	43	30	40	0	37	37	41	70	3	47	89	25	0	0	15	2387
M_2494_Target	111	100	106	91	77	83	79	81	91	67	68	55	68	79	74	43	68	7	23	36	57	51	50	54	33	56	52	39	44	44	33	41	38	52	32	37	11	41	34	34	66	8	5	7	24	6	9	18	2383
M_5446_Target	97	120	98	72	94	88	88	76	68	66	48	59	63	60	87	55	64	90	51	40	53	38	40	54	51	32	43	35	71	51	41	31	37	37	42	35	0	41	21	29	0	61	0	0	17	0	24	10	2378
M_5567_Target	131	100	71	64	91	56	81	63	71	51	69	44	70	48	60	53	65	68	50	47	45	59	59	50	47	32	51	55	35	65	53	35	69	39	48	32	0	55	50	38	0	51	1	0	24	0	18	10	2374
M_877_Target	81	115	81	73	99	80	85	76	57	58	78	64	57	59	66	53	38	0	44	45	46	53	47	38	44	33	45	53	45	50	40	38	33	49	11	38	0	27	39	43	81	0	61	88	28	18	1	15	2373
M_1467_Target	115	101	70	76	88	63	64	93	49	71	66	57	52	43	75	51	50	0	23	45	57	49	61	62	38	34	42	45	60	50	52	58	42	34	45	41	4	42	39	32	93	0	96	0	15	0	0	21	2364
M_7538_Target	129	106	80	82	110	62	84	81	77	50	68	54	61	58	42	46	61	79	42	68	56	57	56	59	39	61	37	49	48	33	71	44	43	53	32	47	0	38	22	45	0	2	0	2	24	0	0	6	2364
RB_5_Target	118	109	95	75	78	85	61	9	74	58	82	65	58	65	55	61	40	75	63	46	68	46	50	54	48	39	60	51	55	36	54	55	27	40	16	40	11	40	45	39	3	69	5	6	18	8	1	6	2362
M_4001_Target	120	104	82	77	97	84	81	80	80	69	54	60	57	71	76	61	44	106	48	54	54	47	51	54	45	42	44	43	16	52	58	73	18	35	40	34	0	41	48	27	1	0	0	0	20	0	0	12	2360
M_5816_Target	116	85	120	93	86	83	84	72	69	89	75	78	55	61	51	58	44	71	62	57	50	50	39	63	54	40	70	35	41	43	35	35	42	0	35	50	0	35	16	53	0	0	0	0	21	1	32	10	2359
M_3589_Target	108	107	73	109	68	72	71	84	75	56	40	60	53	50	40	30	49	0	49	52	32	51	52	48	33	49	36	51	51	36	38	63	43	36	29	56	0	39	31	23	79	1	76	89	22	41	0	6	2357
M_6249_Target	121	111	77	88	87	84	80	74	68	90	60	62	57	66	65	57	51	75	66	51	30	31	51	49	54	34	40	28	49	25	27	47	49	41	51	32	0	36	42	42	0	48	0	0	21	0	19	21	2357
M_1309_Target	131	96	90	88	68	59	60	87	54	67	69	51	58	75	47	54	54	0	34	46	46	35	61	52	42	57	52	63	42	53	38	52	61	20	59	33	0	27	41	19	45	0	58	67	13	17	0	15	2356
M_6046_Target	128	104	100	94	89	76	60	68	77	73	58	65	56	53	50	48	61	89	42	39	42	53	51	45	53	61	31	45	40	55	35	48	30	41	49	37	8	43	33	53	0	19	0	0	20	2	18	10	2352
M_2543_Target	89	114	99	96	70	65	73	56	68	67	67	79	46	81	68	56	47	2	41	52	44	33	48	82	48	59	52	55	31	39	38	32	36	35	33	46	8	48	43	40	58	4	25	13	32	25	0	7	2350
M_6229_Target	113	86	90	86	76	74	78	57	64	69	72	53	53	61	42	53	58	88	58	38	44	36	44	30	42	44	50	39	38	41	39	39	49	37	35	30	108	28	31	23	0	52	0	2	26	27	34	13	2350
M_6539_Target	101	107	101	63	78	98	87	98	49	48	57	60	87	64	52	66	79	72	31	46	41	48	60	33	36	57	43	52	22	40	41	44	35	43	24	51	0	51	47	44	0	44	0	0	14	0	24	9	2347
M_7129_Target	96	94	73	71	117	83	83	67	70	85	54	43	62	55	68	63	52	66	54	55	49	43	38	42	41	67	37	40	41	58	52	32	55	41	33	41	0	38	22	36	3	51	11	4	33	0	19	7	2345
RB_198_Target	119	95	95	85	72	66	67	84	72	70	54	61	66	61	71	62	61	98	62	48	55	42	43	58	42	39	50	42	45	44	35	26	44	62	38	43	3	43	29	36	0	1	3	2	24	2	16	6	2342
M_3214_Target	88	72	195	71	56	57	153	52	53	140	40	147	32	33	29	54	40	0	31	30	87	29	32	29	42	34	42	29	41	24	39	15	18	22	53	28	95	34	31	33	55	29	69	0	6	38	11	3	2341
M_6282_Target	112	100	82	80	80	93	84	73	88	74	74	50	66	74	63	60	67	93	41	53	36	41	52	41	56	29	42	47	38	47	51	53	45	40	36	42	0	32	36	39	0	0	0	0	20	0	0	11	2341
M_6349_Target	105	90	96	97	97	65	71	62	71	57	55	66	74	70	60	74	52	101	58	52	30	56	30	54	39	61	47	38	37	36	40	43	40	45	0	37	0	54	38	39	0	66	0	1	14	0	10	12	2340
RB_33_Target	118	68	74	66	84	86	57	77	53	41	67	50	60	50	39	71	54	75	16	29	56	51	38	38	44	53	43	51	57	43	38	34	28	48	42	42	129	20	48	39	0	65	1	4	28	25	32	5	2337
T_3_Target	120	102	90	109	59	94	67	82	66	92	66	59	53	68	54	79	72	0	50	47	56	50	43	31	53	51	42	54	42	34	57	44	25	33	57	42	1	35	33	37	0	0	1	41	20	11	0	14	2336
M_6739_Target	114	102	80	92	64	66	94	75	79	67	57	46	69	38	68	54	57	69	29	63	38	32	52	56	49	50	51	49	34	51	42	71	46	50	26	30	0	40	44	37	29	3	0	9	27	0	30	3	2332
M_2879_Target	97	99	88	84	89	64	89	74	62	62	71	53	67	69	47	51	47	0	47	51	32	52	49	41	36	55	44	46	50	35	47	38	32	37	26	30	0	38	55	30	87	0	67	55	15	14	0	8	2330
M_348_Target	87	98	107	87	64	79	81	60	70	67	72	71	73	69	56	51	60	9	45	50	43	43	50	40	38	51	30	43	34	48	43	34	30	44	37	46	7	42	25	50	54	4	72	11	29	5	2	17	2328
M_8068_Target	107	79	84	92	77	81	94	79	65	53	61	72	65	51	60	60	56	81	63	31	39	40	58	56	57	49	44	48	27	42	53	32	28	56	19	49	2	34	16	32	0	56	0	0	23	0	36	21	2328
M_2840_Target	142	97	111	82	71	70	95	71	74	96	71	72	72	57	61	47	58	0	70	36	47	39	44	43	43	44	40	29	48	47	59	45	20	51	0	39	0	55	23	32	78	0	0	0	35	0	0	12	2326
RB_140_Target	123	101	80	99	72	77	71	72	56	55	62	58	40	56	73	62	44	73	54	47	38	68	45	61	34	28	34	42	39	33	34	33	27	49	45	29	26	43	34	44	19	54	12	20	13	14	25	7	2325
M_4176_Target	93	125	94	67	90	84	86	62	90	51	60	45	53	54	66	63	52	79	43	44	53	71	37	48	27	65	33	53	52	59	45	30	17	36	25	41	1	51	27	26	0	63	0	0	25	0	28	7	2321
M_2125_Target	100	109	83	60	103	71	83	75	53	75	63	73	67	61	41	59	48	93	73	41	40	32	45	38	51	54	32	40	26	50	41	59	38	29	22	45	0	37	38	34	0	54	2	0	18	2	45	18	2321
M_8074_Target	106	94	74	75	47	80	80	64	75	54	48	60	61	53	56	50	50	78	43	53	67	50	41	35	45	34	43	26	31	49	32	39	41	41	32	33	105	30	30	40	0	70	0	2	24	28	38	13	2320
M_8097_Target	88	89	93	66	85	75	79	68	79	52	54	61	64	57	48	69	45	87	41	55	46	51	50	54	47	58	33	48	16	53	41	60	46	37	25	44	0	45	36	33	0	50	0	0	25	0	53	14	2320
RB_215_Target	114	74	65	73	82	63	82	61	54	64	47	46	56	63	54	38	50	84	56	41	51	32	39	44	33	40	23	42	47	46	43	64	42	36	37	32	147	31	39	35	0	60	0	0	23	20	30	16	2319
M_1234_Target	112	82	68	72	49	77	72	62	55	62	35	58	57	37	51	43	61	43	44	32	46	54	35	34	35	34	36	25	69	27	33	46	37	39	29	42	76	42	32	34	38	57	66	79	29	37	12	22	2317
M_3014_Target	107	100	93	86	73	45	101	71	72	55	52	65	34	49	55	38	72	0	47	55	45	38	53	48	45	60	43	56	42	39	31	53	35	30	92	35	0	40	29	20	66	0	54	37	20	19	0	11	2311
M_7597_Target	120	79	103	86	83	86	65	88	86	50	59	60	53	63	68	37	44	98	70	60	52	45	28	38	44	40	61	47	22	30	29	37	53	36	17	53	6	37	36	24	2	58	1	15	9	0	26	5	2309
M_7940_Target	130	91	92	82	99	72	91	65	77	67	67	59	62	66	67	47	49	79	41	62	31	36	28	34	37	42	56	38	21	41	52	38	48	43	17	55	0	36	36	40	0	52	0	0	17	0	35	11	2309
M_5110_Target	80	82	85	94	80	81	84	69	72	57	60	75	62	78	72	71	69	77	61	50	55	53	36	64	34	40	38	38	45	40	41	17	28	35	31	35	0	20	28	43	0	47	0	0	29	0	43	9	2308
M_4748_Target	106	99	103	71	86	76	51	60	64	71	88	46	69	68	60	73	54	81	54	38	49	50	26	48	38	68	41	43	14	49	52	46	24	42	28	31	5	38	38	28	0	58	0	0	27	1	31	12	2305
M_5156_Target	95	84	84	76	68	68	69	80	61	48	54	54	51	66	50	62	59	79	51	31	47	45	44	59	39	44	35	43	35	35	34	37	28	32	37	38	105	25	36	34	1	61	3	4	18	45	34	16	2304
M_3144_Target	119	109	118	79	62	92	79	86	63	76	50	61	58	71	67	50	49	0	66	44	39	39	39	42	34	47	37	46	51	48	31	34	36	0	38	26	0	45	40	24	85	0	86	0	33	0	0	4	2303
M_7875_Target	102	74	80	62	57	69	67	46	70	63	48	51	47	50	41	45	41	62	62	37	31	35	49	41	41	48	38	33	51	40	38	39	37	40	87	21	136	49	30	35	2	39	3	77	14	42	18	14	2302
M_6433_Target	75	103	90	67	77	62	78	70	71	67	52	83	49	64	63	52	50	92	32	34	44	31	50	50	38	56	44	41	41	37	21	37	36	37	40	27	121	31	38	32	0	30	0	0	17	29	26	13	2298
RB_155_Target	128	87	76	73	77	98	74	79	49	64	63	64	74	75	81	67	46	68	47	60	56	49	42	42	28	41	45	45	38	50	51	49	47	0	58	45	24	26	40	26	0	16	0	2	16	2	4	3	2295
M_3337_Target	99	97	105	97	56	78	54	76	76	63	45	54	57	67	46	51	58	0	58	42	26	46	37	57	41	43	56	46	47	46	26	49	26	35	33	47	0	52	22	27	105	0	61	35	24	24	0	4	2294
M_963_Target	121	93	100	66	74	68	125	63	90	88	68	107	40	61	117	42	56	0	48	46	91	35	23	38	55	41	32	48	22	36	46	45	26	48	41	32	1	54	29	31	6	0	2	0	23	0	0	14	2292
M_2761_Target	120	88	86	67	85	83	107	77	67	71	54	72	48	45	62	62	46	0	56	33	50	37	39	41	51	44	41	42	35	50	42	35	34	44	30	30	0	37	30	27	75	0	66	1	27	44	0	10	2291
M_1417_Target	104	116	80	71	50	84	75	61	76	60	75	47	63	60	64	60	65	0	49	41	43	31	32	60	57	60	42	41	57	34	42	17	47	31	37	48	0	48	37	38	45	0	67	1	25	32	0	16	2289
M_2033_Target	113	108	76	74	97	91	61	61	73	49	72	48	50	52	62	30	48	0	49	53	62	59	34	51	35	65	45	46	50	21	32	38	41	47	41	43	0	39	30	31	64	0	44	55	24	7	0	13	2284
M_7560_Target	135	113	119	70	84	57	76	58	55	65	61	55	66	53	59	48	37	92	44	65	60	65	55	65	36	34	55	38	20	44	31	46	50	36	26	56	0	61	34	23	0	0	2	0	23	0	0	7	2279
M_3360_Target	101	97	77	67	75	105	78	56	59	82	57	60	64	49	48	63	45	4	41	59	53	49	46	48	49	54	41	35	30	34	32	42	34	44	26	48	0	33	21	33	55	0	89	32	23	26	0	14	2278
M_3549_Target	151	116	76	110	91	87	52	100	83	53	38	45	58	62	49	32	45	0	28	48	34	38	27	59	31	59	54	74	64	53	51	60	51	52	0	49	0	51	19	23	69	0	0	0	24	0	0	12	2278
M_6010_Target	115	72	93	74	59	73	104	58	65	82	45	46	53	52	55	69	52	69	33	50	46	58	55	44	56	43	34	52	30	41	51	52	42	50	29	38	68	34	38	26	1	19	0	0	13	16	2	16	2273
M_3085_Target	125	99	95	76	90	72	62	61	70	61	56	51	43	74	53	61	56	0	68	44	57	34	43	46	32	34	63	53	53	42	46	38	27	32	40	22	0	38	37	29	57	1	71	25	10	6	0	18	2271
M_6260_Target	104	96	101	80	108	84	66	83	76	61	46	52	70	51	46	44	39	91	54	44	38	61	42	36	34	37	57	37	28	53	42	37	26	42	49	35	0	34	23	21	0	52	2	0	32	0	29	28	2271
M_975_Target	93	77	87	93	65	68	76	87	73	65	68	59	60	52	42	46	69	0	59	39	40	50	60	37	39	44	52	33	40	52	47	46	47	35	36	25	0	40	38	25	73	0	52	17	18	34	0	12	2270
RA_174_Target	94	74	104	93	57	82	91	58	58	60	59	48	57	51	52	48	45	2	35	37	67	43	42	51	35	28	44	40	47	50	43	38	38	24	35	45	8	42	32	42	66	1	0	132	22	31	2	15	2268
M_1123_Target	91	109	87	89	72	73	110	96	62	88	64	78	48	67	52	63	41	0	60	37	34	50	48	37	51	33	30	50	38	73	34	52	31	44	48	46	0	29	36	33	47	0	0	0	20	0	0	16	2267
M_5825_Target	130	93	100	91	70	76	73	76	64	65	62	62	70	63	48	67	48	94	43	34	41	36	40	58	48	42	34	67	57	30	52	55	59	0	40	30	0	31	29	37	0	0	0	0	26	0	18	8	2267
M_2489_Target	102	79	87	53	57	62	51	55	60	76	60	57	61	66	38	51	40	7	46	42	44	54	48	43	38	43	34	48	46	51	38	24	33	44	48	49	5	34	42	42	71	4	60	94	17	35	1	23	2263
RB_240_Target	121	100	90	85	81	84	104	72	87	56	64	67	38	48	39	44	30	81	50	51	48	38	55	35	34	35	36	54	28	41	46	42	48	47	23	31	1	37	46	30	0	60	0	0	15	1	34	6	2263
M_2290_Target	99	99	115	64	67	63	81	67	71	65	57	60	55	57	51	59	60	0	48	40	61	28	32	37	33	26	27	49	49	37	40	40	17	24	21	30	149	48	33	31	91	0	0	0	22	51	0	8	2262
M_1366_Target	103	95	74	96	64	88	93	67	73	51	53	52	47	49	44	67	50	0	39	47	51	37	57	43	46	42	44	33	36	39	40	32	38	30	34	54	0	31	51	25	78	2	74	32	15	37	0	7	2260
M_2027_Target	97	68	60	59	88	68	68	77	45	48	58	58	51	38	40	54	54	2	64	39	47	46	39	20	36	37	51	51	65	50	33	23	69	45	36	23	117	22	26	22	58	0	80	42	25	49	0	10	2258
M_4404_Target	98	91	85	76	81	82	76	86	65	73	71	40	73	60	27	49	45	62	44	41	65	58	51	42	43	42	48	57	53	43	43	45	30	37	25	39	1	39	34	29	0	23	2	7	39	0	30	8	2258
M_7287_Target	101	89	96	89	72	57	82	56	81	57	64	53	39	51	54	55	64	80	54	49	36	31	41	38	49	48	25	60	35	59	43	32	50	44	37	37	23	42	32	29	0	64	0	0	17	3	29	11	2258
M_2095_Target	131	89	66	68	84	63	65	74	55	61	59	56	51	53	52	44	44	1	41	46	57	51	44	27	47	40	42	42	72	43	54	24	66	37	36	39	0	43	29	38	66	0	53	50	22	11	2	13	2251
M_6377_Target	119	89	92	87	78	64	65	75	75	77	50	53	70	61	55	57	56	97	86	55	50	48	38	46	49	47	61	39	28	35	38	29	46	43	0	27	0	32	35	35	0	30	0	0	28	0	0	6	2251
M_6880_Target	104	77	91	66	72	71	73	69	62	46	55	61	63	55	46	57	54	65	63	47	51	60	49	38	40	29	37	37	37	43	64	29	67	72	29	28	29	24	30	29	1	11	2	67	15	22	0	12	2249
M_735_Target	112	87	98	85	73	68	65	68	59	66	65	68	57	62	57	56	32	0	54	36	63	35	38	43	41	49	46	47	35	29	31	14	70	36	45	41	1	33	26	33	53	0	74	25	30	25	0	17	2248
M_3927_Target	61	109	83	83	75	109	70	63	77	82	66	67	72	57	62	67	49	83	54	59	54	44	29	56	44	65	58	49	48	46	56	18	14	33	8	35	0	34	32	31	0	0	0	0	36	0	0	9	2247
M_7493_Target	116	100	82	73	97	51	86	98	68	53	78	80	58	64	46	35	55	87	49	41	66	49	32	39	44	50	42	35	26	39	49	38	38	35	29	31	10	30	27	26	0	1	0	0	35	2	31	26	2247
M_6887_Target	120	93	76	73	44	75	66	77	63	72	49	61	57	56	43	55	47	81	50	45	49	40	24	62	57	36	35	26	32	35	30	37	47	33	34	39	90	23	31	27	21	38	24	0	25	12	20	16	2246
RB_231_Target	83	92	80	70	75	69	65	84	55	67	49	56	57	48	45	50	53	75	45	41	59	48	46	50	30	37	37	30	62	30	49	30	38	35	42	25	88	37	30	33	2	49	1	10	23	31	27	6	2244
M_2854_Target	125	89	88	84	45	61	80	72	78	59	53	81	70	50	53	39	57	0	56	45	54	21	37	39	40	34	34	43	52	45	30	20	39	37	36	32	0	28	21	40	43	0	74	96	18	31	0	13	2242
RB_107_Target	84	117	76	71	68	89	80	72	68	65	62	60	60	63	51	46	49	85	58	46	51	58	59	39	33	65	28	52	19	55	34	24	36	42	46	36	0	33	30	20	2	37	0	26	15	3	21	8	2242
T_137_Target	92	91	70	74	60	79	77	59	61	64	55	79	58	43	51	52	60	102	42	38	45	49	41	37	38	55	25	27	53	30	43	22	24	32	66	41	96	30	30	34	0	41	0	0	19	27	18	11	2241
[truncated: 5,758 more rows]
[truncated: 1 more columns]
